# Supplementary material for: HIV-1 and Amyloid Beta Remodel Proteome of Brain Endothelial Extracellular Vesicles
Source: Int J Mol Sci. 2020 Apr 15;21(8):2741. doi: 10.3390/ijms21082741 (PMC7215366; doi:10.3390/ijms21082741)
Supplement: Supplementary file 1 [file ijms-21-02741-s001.zip]

Archive with 23 entries (22 files):
- SupplTable1A  S-C-HIV C unique-BiolPr.xls
- __MACOSX/
- __MACOSX/._SupplTable1A  S-C-HIV C unique-BiolPr.xls
- SupplTable1B  S-C-HIV C unique-CellComp.xls
- __MACOSX/._SupplTable1B  S-C-HIV C unique-CellComp.xls
- SupplTable2A  S-HIV-HIV+Ab HIV+Ab unique-BiolPr.xls
- __MACOSX/._SupplTable2A  S-HIV-HIV+Ab HIV+Ab unique-BiolPr.xls
- SupplTable2B  S-HIV-HIV+Ab HIV+Ab unique-CellComp.xls
- __MACOSX/._SupplTable2B  S-HIV-HIV+Ab HIV+Ab unique-CellComp.xls
- SupplTable3  T-C-HIV C unique-CellComp.xls
- __MACOSX/._SupplTable3  T-C-HIV C unique-CellComp.xls
- SupplTable4A  T-C-HIV HIV unique-BiolPr.xls
- __MACOSX/._SupplTable4A  T-C-HIV HIV unique-BiolPr.xls
- SupplTable4B  T-C-HIV HIV-unique-CellComp.xls
- __MACOSX/._SupplTable4B  T-C-HIV HIV-unique-CellComp.xls
- SupplTable5A  T-HIV-HIV+Ab HIV+Ab unique-BiolPr.xls
- __MACOSX/._SupplTable5A  T-HIV-HIV+Ab HIV+Ab unique-BiolPr.xls
- SupplTable5B  T-HIV-HIV+Ab HIV+Ab unique-CellComp.xls
- __MACOSX/._SupplTable5B  T-HIV-HIV+Ab HIV+Ab unique-CellComp.xls
- SupplTable6A ECV surface proteome.xls
- __MACOSX/._SupplTable6A ECV surface proteome.xls
- SupplTable6B ECV total proteome.xls
- __MACOSX/._SupplTable6B ECV total proteome.xls
