# Supplementary material for: HIV-1 and Amyloid Beta Remodel Proteome of Brain Endothelial Extracellular Vesicles
Source: Int J Mol Sci. 2020 Apr 15;21(8):2741. doi: 10.3390/ijms21082741 (PMC7215366; doi:10.3390/ijms21082741)
Supplement: Supplementary file 1 [file ijms-21-02741-s001.zip › SupplTable1A S-C-HIV C unique-BiolPr.xls]

## Sheet: Surface-C-HIV Cunique-Biol Proc
#term ID	term description	observed gene count	background gene count	false discovery rate	matching proteins in your network (IDs)	matching proteins in your network (labels)
GO:0043062	extracellular structure organization	16	339	2.01e-10	ENSP00000216286,ENSP00000219070,ENSP00000222271,ENSP00000223095,ENSP00000223127,ENSP00000260128,ENSP00000264005,ENSP00000325527,ENSP00000331544,ENSP00000331831,ENSP00000350425,ENSP00000353007,ENSP00000368646,ENSP00000373783,ENSP00000374309,ENSP00000424571	APOA4,COMP,FBLN1,FBN1,FBN2,GAS6,LAMA1,LCAT,LOXL2,MMP2,NID2,PLOD3,PRDX4,SERPINE1,SULF1,SULF2
GO:0030198	extracellular matrix organization	14	296	4.25e-09	ENSP00000216286,ENSP00000219070,ENSP00000222271,ENSP00000223095,ENSP00000223127,ENSP00000260128,ENSP00000325527,ENSP00000331544,ENSP00000331831,ENSP00000353007,ENSP00000368646,ENSP00000373783,ENSP00000374309,ENSP00000424571	COMP,FBLN1,FBN1,FBN2,GAS6,LAMA1,LOXL2,MMP2,NID2,PLOD3,PRDX4,SERPINE1,SULF1,SULF2
GO:1901564	organonitrogen compound metabolic process	42	5281	3.69e-06	ENSP00000206765,ENSP00000219070,ENSP00000223127,ENSP00000229335,ENSP00000236040,ENSP00000243077,ENSP00000252244,ENSP00000253792,ENSP00000260128,ENSP00000264005,ENSP00000264039,ENSP00000264634,ENSP00000264870,ENSP00000270776,ENSP00000300289,ENSP00000304697,ENSP00000310226,ENSP00000325527,ENSP00000329312,ENSP00000331544,ENSP00000331831,ENSP00000331901,ENSP00000349437,ENSP00000350425,ENSP00000353007…	ACLY,AICDA,ALDOA,ANXA1,APOA4,C1S,CHIA,EEF1G,EXT1,EXT2,F13A1,FBLN1,FBN1,GAS6,GNB2L1,GPC1,GPC6,GSTP1,IGF2R,IGLL1,KRT1,LCAT,LDHA,LDHB,LEPRE1,LOXL2,LRP1,LTBP1,MMP2,MSRB1,PDIA3,PGD,PGK1,PLOD3,PPIA,PRDX4,RAB1B,SULF1,SULF2,TGM1,UBB,WNT5A
GO:0006955	immune response	22	1560	6.48e-06	ENSP00000216962,ENSP00000229335,ENSP00000243077,ENSP00000250559,ENSP00000252244,ENSP00000253792,ENSP00000263238,ENSP00000264634,ENSP00000329312,ENSP00000331831,ENSP00000347979,ENSP00000349437,ENSP00000350425,ENSP00000355084,ENSP00000358755,ENSP00000366109,ENSP00000368646,ENSP00000378669,ENSP00000381607,ENSP00000385035,ENSP00000419425,ENSP00000420213	ACLY,ACTR3,AICDA,ALDOA,ANXA1,APOA4,C1S,CHIA,FAS,FLNB,GAS6,GSTP1,IGF2R,IGLL1,KRT1,LRP1,MSRB1,PPIA,PRDX4,PYGB,RAP1B,WNT5A
GO:0016192	vesicle-mediated transport	23	1699	6.48e-06	ENSP00000216962,ENSP00000223095,ENSP00000243077,ENSP00000250559,ENSP00000252244,ENSP00000253792,ENSP00000256682,ENSP00000263238,ENSP00000264870,ENSP00000266085,ENSP00000279227,ENSP00000304697,ENSP00000310226,ENSP00000329312,ENSP00000331831,ENSP00000349437,ENSP00000366109,ENSP00000368646,ENSP00000373783,ENSP00000378669,ENSP00000381607,ENSP00000419425,ENSP00000427687	ACLY,ACTR3,ALDOA,ANXA1,ARF3,F13A1,FERMT3,GAS6,GSTP1,IGF2R,IGLL1,KRT1,LOXL2,LRP1,PPIA,PRDX4,PYGB,RAB1B,RAP1B,SERPINE1,TIMP3,UBB,WDR1
GO:0045055	regulated exocytosis	15	691	6.48e-06	ENSP00000216962,ENSP00000223095,ENSP00000250559,ENSP00000252244,ENSP00000253792,ENSP00000264870,ENSP00000266085,ENSP00000279227,ENSP00000331831,ENSP00000349437,ENSP00000368646,ENSP00000378669,ENSP00000381607,ENSP00000419425,ENSP00000427687	ACLY,ALDOA,F13A1,FERMT3,GAS6,GSTP1,IGF2R,KRT1,PPIA,PRDX4,PYGB,RAP1B,SERPINE1,TIMP3,WDR1
GO:0048518	positive regulation of biological process	42	5459	6.48e-06	ENSP00000206765,ENSP00000219070,ENSP00000223095,ENSP00000229335,ENSP00000236040,ENSP00000243077,ENSP00000250559,ENSP00000252244,ENSP00000253792,ENSP00000260128,ENSP00000263238,ENSP00000264039,ENSP00000264634,ENSP00000266085,ENSP00000279227,ENSP00000290378,ENSP00000300289,ENSP00000304697,ENSP00000310226,ENSP00000312999,ENSP00000325527,ENSP00000329312,ENSP00000331544,ENSP00000331831,ENSP00000339730…	ACLY,ACTC1,ACTR3,AICDA,ANXA1,APOA4,C1S,CHIA,CLIC1,FAS,FBLN1,FBN1,FBN2,FERMT3,FSCN1,GAS6,GNAI2,GNB2L1,GPC1,GSTP1,IGF2R,IGLL1,KRT1,LDHA,LEPRE1,LOXL2,LRP1,MMP2,PDIA3,PPIA,RAB1B,RAP1B,SERPINE1,SRPX2,SULF1,SULF2,TGM1,THBS4,TIMP3,UBB,WDR1,WNT5A
GO:0048856	anatomical structure development	40	5085	6.48e-06	ENSP00000206765,ENSP00000219070,ENSP00000222271,ENSP00000223095,ENSP00000223127,ENSP00000229335,ENSP00000236040,ENSP00000243077,ENSP00000250559,ENSP00000252244,ENSP00000260128,ENSP00000264039,ENSP00000264634,ENSP00000279227,ENSP00000290378,ENSP00000304697,ENSP00000325527,ENSP00000327145,ENSP00000331544,ENSP00000331831,ENSP00000347979,ENSP00000349437,ENSP00000350425,ENSP00000353007,ENSP00000362095…	ACTC1,AICDA,ANXA1,APOA4,COMP,EXT1,EXT2,FAS,FBLN1,FBN1,FBN2,FERMT3,FLNB,FLNC,FSCN1,GAS6,GNB2L1,GPC1,GSTP1,IGF2R,KRT1,LDHA,LEPRE1,LOXL2,LRP1,LTBP1,MMP2,MYL6,PGK1,PLOD3,PRDX4,RAP1B,SERPINE1,SRPX2,SULF1,SULF2,TGM1,UBB,WDR1,WNT5A
GO:0050896	response to stimulus	51	7824	6.48e-06	ENSP00000014914,ENSP00000216962,ENSP00000219070,ENSP00000223095,ENSP00000223127,ENSP00000229335,ENSP00000243077,ENSP00000250559,ENSP00000252244,ENSP00000253792,ENSP00000260128,ENSP00000263238,ENSP00000264039,ENSP00000264634,ENSP00000264870,ENSP00000266085,ENSP00000279227,ENSP00000290378,ENSP00000300289,ENSP00000304697,ENSP00000312999,ENSP00000325527,ENSP00000329312,ENSP00000331544,ENSP00000331831…	ACLY,ACTC1,ACTR3,AICDA,ALDOA,ANXA1,APOA4,C1S,CHIA,CLIC1,EEF1G,EXT1,EXT2,F13A1,FAS,FBLN1,FBN1,FERMT3,FLNB,FSCN1,GAS6,GNAI2,GNB2L1,GPC1,GPC6,GPRC5A,GSTP1,IGF2R,IGLL1,KRT1,LAMA1,LDHA,LOXL2,LRP1,LTBP1,MMP2,MSRB1,PDIA3,PGK1,PLOD3,PPIA,PRDX4,PYGB,RAP1B,SERPINE1,SULF1,SULF2,THBS4,TIMP3,UBB,WNT5A
GO:0048522	positive regulation of cellular process	39	4898	7.4e-06	ENSP00000206765,ENSP00000219070,ENSP00000223095,ENSP00000229335,ENSP00000236040,ENSP00000243077,ENSP00000250559,ENSP00000253792,ENSP00000260128,ENSP00000263238,ENSP00000264039,ENSP00000264634,ENSP00000266085,ENSP00000279227,ENSP00000300289,ENSP00000304697,ENSP00000310226,ENSP00000312999,ENSP00000325527,ENSP00000329312,ENSP00000331544,ENSP00000331831,ENSP00000339730,ENSP00000347979,ENSP00000349437…	ACLY,ACTR3,AICDA,ANXA1,APOA4,CHIA,CLIC1,FAS,FBLN1,FBN1,FBN2,FERMT3,FSCN1,GAS6,GNAI2,GNB2L1,GPC1,GSTP1,IGF2R,IGLL1,LDHA,LEPRE1,LOXL2,LRP1,MMP2,PDIA3,PPIA,RAB1B,RAP1B,SERPINE1,SRPX2,SULF1,SULF2,TGM1,THBS4,TIMP3,UBB,WDR1,WNT5A
GO:0016043	cellular component organization	40	5163	8.19e-06	ENSP00000206765,ENSP00000216286,ENSP00000219070,ENSP00000222271,ENSP00000223095,ENSP00000223127,ENSP00000252244,ENSP00000260128,ENSP00000263238,ENSP00000264005,ENSP00000264039,ENSP00000264634,ENSP00000279227,ENSP00000290378,ENSP00000304697,ENSP00000310226,ENSP00000323856,ENSP00000325527,ENSP00000327145,ENSP00000329312,ENSP00000331544,ENSP00000331831,ENSP00000345230,ENSP00000347979,ENSP00000349437…	ACTC1,ACTR3,ALDOA,ANXA1,APOA4,COMP,EXT1,FAS,FBLN1,FBN1,FBN2,FERMT3,FLNB,FLNC,FSCN1,GAS6,GPC1,IGF2R,IGLL1,KRT1,LAMA1,LCAT,LOXL2,MMP2,MSRB1,NID2,PLEC,PLOD3,PPIA,PRDX4,PTGFRN,RAB1B,SERPINE1,SULF1,SULF2,TGM1,TPM4,UBB,WDR1,WNT5A
GO:0090288	negative regulation of cellular response to growth factor stimulus	8	137	9.32e-06	ENSP00000260128,ENSP00000264039,ENSP00000264634,ENSP00000304697,ENSP00000325527,ENSP00000353007,ENSP00000386043,ENSP00000424571	FBN1,FBN2,GPC1,LTBP1,SULF1,SULF2,UBB,WNT5A
GO:0002376	immune system process	26	2370	9.98e-06	ENSP00000216962,ENSP00000229335,ENSP00000243077,ENSP00000250559,ENSP00000252244,ENSP00000253792,ENSP00000263238,ENSP00000264039,ENSP00000264634,ENSP00000300289,ENSP00000304697,ENSP00000329312,ENSP00000331831,ENSP00000347979,ENSP00000349437,ENSP00000350425,ENSP00000355084,ENSP00000358755,ENSP00000366109,ENSP00000368646,ENSP00000378669,ENSP00000381607,ENSP00000385035,ENSP00000419425,ENSP00000420213…	ACLY,ACTR3,AICDA,ALDOA,ANXA1,APOA4,C1S,CHIA,FAS,FLNB,GAS6,GPC1,GSTP1,IGF2R,IGLL1,KRT1,LRP1,MSRB1,PDIA3,PPIA,PRDX4,PYGB,RAP1B,UBB,WDR1,WNT5A
GO:0010648	negative regulation of cell communication	19	1255	9.98e-06	ENSP00000014914,ENSP00000223095,ENSP00000243077,ENSP00000250559,ENSP00000260128,ENSP00000264039,ENSP00000264634,ENSP00000266085,ENSP00000304697,ENSP00000312999,ENSP00000325527,ENSP00000331544,ENSP00000331831,ENSP00000347979,ENSP00000353007,ENSP00000381607,ENSP00000386043,ENSP00000424571,ENSP00000426909	FAS,FBLN1,FBN1,FBN2,GAS6,GNAI2,GNB2L1,GPC1,GPRC5A,GSTP1,LRP1,LTBP1,RAP1B,SERPINE1,SULF1,SULF2,TIMP3,UBB,WNT5A
GO:0023057	negative regulation of signaling	19	1258	9.98e-06	ENSP00000014914,ENSP00000223095,ENSP00000243077,ENSP00000250559,ENSP00000260128,ENSP00000264039,ENSP00000264634,ENSP00000266085,ENSP00000304697,ENSP00000312999,ENSP00000325527,ENSP00000331544,ENSP00000331831,ENSP00000347979,ENSP00000353007,ENSP00000381607,ENSP00000386043,ENSP00000424571,ENSP00000426909	FAS,FBLN1,FBN1,FBN2,GAS6,GNAI2,GNB2L1,GPC1,GPRC5A,GSTP1,LRP1,LTBP1,RAP1B,SERPINE1,SULF1,SULF2,TIMP3,UBB,WNT5A
GO:0009968	negative regulation of signal transduction	18	1160	1.3e-05	ENSP00000014914,ENSP00000223095,ENSP00000243077,ENSP00000260128,ENSP00000264039,ENSP00000264634,ENSP00000266085,ENSP00000304697,ENSP00000312999,ENSP00000325527,ENSP00000331544,ENSP00000331831,ENSP00000347979,ENSP00000353007,ENSP00000381607,ENSP00000386043,ENSP00000424571,ENSP00000426909	FAS,FBLN1,FBN1,FBN2,GAS6,GNAI2,GNB2L1,GPC1,GPRC5A,GSTP1,LRP1,LTBP1,SERPINE1,SULF1,SULF2,TIMP3,UBB,WNT5A
GO:0030201	heparan sulfate proteoglycan metabolic process	5	27	1.3e-05	ENSP00000260128,ENSP00000264039,ENSP00000353007,ENSP00000367446,ENSP00000379032	EXT1,EXT2,GPC1,SULF1,SULF2
GO:0051239	regulation of multicellular organismal process	28	2788	1.3e-05	ENSP00000223095,ENSP00000236040,ENSP00000243077,ENSP00000252244,ENSP00000260128,ENSP00000264005,ENSP00000264039,ENSP00000264634,ENSP00000312999,ENSP00000325527,ENSP00000331544,ENSP00000331831,ENSP00000339730,ENSP00000350425,ENSP00000353007,ENSP00000358755,ENSP00000362095,ENSP00000362413,ENSP00000364935,ENSP00000366109,ENSP00000366246,ENSP00000368646,ENSP00000373783,ENSP00000374309,ENSP00000381607…	ANXA1,APOA4,CHIA,CLIC1,FBLN1,FBN1,FBN2,GAS6,GNAI2,GNB2L1,GPC1,GPC6,GSTP1,KRT1,LAMA1,LCAT,LEPRE1,LOXL2,LRP1,PGK1,PRDX4,SERPINE1,SRPX2,SULF1,SULF2,THBS4,WDR1,WNT5A
GO:0048585	negative regulation of response to stimulus	20	1483	1.63e-05	ENSP00000014914,ENSP00000223095,ENSP00000243077,ENSP00000252244,ENSP00000260128,ENSP00000264039,ENSP00000264634,ENSP00000266085,ENSP00000304697,ENSP00000312999,ENSP00000325527,ENSP00000331544,ENSP00000331831,ENSP00000347979,ENSP00000353007,ENSP00000366109,ENSP00000381607,ENSP00000386043,ENSP00000424571,ENSP00000426909	ANXA1,FAS,FBLN1,FBN1,FBN2,GAS6,GNAI2,GNB2L1,GPC1,GPRC5A,GSTP1,KRT1,LRP1,LTBP1,SERPINE1,SULF1,SULF2,TIMP3,UBB,WNT5A
GO:0032940	secretion by cell	16	959	2.26e-05	ENSP00000216962,ENSP00000223095,ENSP00000250559,ENSP00000252244,ENSP00000253792,ENSP00000264870,ENSP00000266085,ENSP00000279227,ENSP00000331831,ENSP00000349437,ENSP00000366109,ENSP00000368646,ENSP00000378669,ENSP00000381607,ENSP00000419425,ENSP00000427687	ACLY,ALDOA,ANXA1,F13A1,FERMT3,GAS6,GSTP1,IGF2R,KRT1,PPIA,PRDX4,PYGB,RAP1B,SERPINE1,TIMP3,WDR1
GO:0002443	leukocyte mediated immunity	13	632	3.66e-05	ENSP00000216962,ENSP00000229335,ENSP00000250559,ENSP00000252244,ENSP00000253792,ENSP00000329312,ENSP00000349437,ENSP00000368646,ENSP00000378669,ENSP00000381607,ENSP00000385035,ENSP00000419425,ENSP00000427687	ACLY,AICDA,ALDOA,C1S,GSTP1,IGF2R,IGLL1,KRT1,PPIA,PRDX4,PYGB,RAP1B,WDR1
GO:0030334	regulation of cell migration	14	753	3.87e-05	ENSP00000223095,ENSP00000243077,ENSP00000260128,ENSP00000264634,ENSP00000279227,ENSP00000312999,ENSP00000331544,ENSP00000331831,ENSP00000339730,ENSP00000362095,ENSP00000366109,ENSP00000374309,ENSP00000381607,ENSP00000426909	ANXA1,FBLN1,FERMT3,GAS6,GNAI2,GNB2L1,GSTP1,LAMA1,LRP1,SERPINE1,SRPX2,SULF1,THBS4,WNT5A
GO:0040037	negative regulation of fibroblast growth factor receptor signaling pathway	4	14	4.25e-05	ENSP00000260128,ENSP00000264039,ENSP00000264634,ENSP00000353007	GPC1,SULF1,SULF2,WNT5A
GO:0002576	platelet degranulation	7	129	4.92e-05	ENSP00000223095,ENSP00000264870,ENSP00000266085,ENSP00000279227,ENSP00000331831,ENSP00000378669,ENSP00000427687	ALDOA,F13A1,FERMT3,GAS6,SERPINE1,TIMP3,WDR1
GO:0005975	carbohydrate metabolic process	11	457	6.15e-05	ENSP00000216962,ENSP00000270776,ENSP00000325527,ENSP00000330484,ENSP00000358755,ENSP00000362413,ENSP00000367446,ENSP00000378669,ENSP00000379032,ENSP00000379386,ENSP00000445175	ALDOA,AMY1B,CHIA,EXT1,EXT2,FBN1,LDHA,LDHB,PGD,PGK1,PYGB
GO:0009987	cellular process	67	14652	6.15e-05	ENSP00000014914,ENSP00000206765,ENSP00000216286,ENSP00000216962,ENSP00000219070,ENSP00000222271,ENSP00000223095,ENSP00000223127,ENSP00000229335,ENSP00000236040,ENSP00000243077,ENSP00000250559,ENSP00000252244,ENSP00000253792,ENSP00000256682,ENSP00000260128,ENSP00000263238,ENSP00000264005,ENSP00000264039,ENSP00000264634,ENSP00000264870,ENSP00000266085,ENSP00000270776,ENSP00000279227,ENSP00000290378…	ACLY,ACTC1,ACTR3,AICDA,ALDOA,ANXA1,APOA4,ARF3,CHIA,CLIC1,COMP,EEF1G,EXT1,EXT2,F13A1,FAS,FBLN1,FBN1,FBN2,FERMT3,FLNB,FLNC,FSCN1,GAS6,GNAI2,GNB2L1,GPC1,GPC6,GPRC5A,GSTP1,IGF2R,IGLL1,KRT1,LAMA1,LCAT,LDHA,LDHB,LEPRE1,LOXL2,LRP1,LTBP1,MMP2,MSRB1,MYL6,NID2,PDIA3,PGD,PGK1,PLEC,PLOD3,PPIA,PRDX4,PTGFRN,PYGB,RAB1B,RAP1B,SERPINE1,SRPX2,SULF1,SULF2,TGM1,THBS4,TIMP3,TPM4,UBB,WDR1,WNT5A
GO:0002252	immune effector process	15	927	6.55e-05	ENSP00000216962,ENSP00000229335,ENSP00000243077,ENSP00000250559,ENSP00000252244,ENSP00000253792,ENSP00000263238,ENSP00000329312,ENSP00000349437,ENSP00000368646,ENSP00000378669,ENSP00000381607,ENSP00000385035,ENSP00000419425,ENSP00000427687	ACLY,ACTR3,AICDA,ALDOA,C1S,GSTP1,IGF2R,IGLL1,KRT1,LRP1,PPIA,PRDX4,PYGB,RAP1B,WDR1
GO:0006928	movement of cell or subcellular component	18	1355	6.73e-05	ENSP00000263238,ENSP00000264039,ENSP00000264634,ENSP00000290378,ENSP00000304697,ENSP00000329312,ENSP00000331831,ENSP00000339730,ENSP00000345230,ENSP00000362095,ENSP00000366109,ENSP00000366246,ENSP00000367446,ENSP00000371798,ENSP00000373783,ENSP00000419425,ENSP00000427687,ENSP00000446955	ACTC1,ACTR3,ANXA1,EXT1,FSCN1,GAS6,GPC1,GPC6,IGLL1,LOXL2,MYL6,PPIA,SRPX2,THBS4,TPM4,UBB,WDR1,WNT5A
GO:0032501	multicellular organismal process	43	6507	6.73e-05	ENSP00000206765,ENSP00000219070,ENSP00000222271,ENSP00000223095,ENSP00000223127,ENSP00000229335,ENSP00000236040,ENSP00000243077,ENSP00000252244,ENSP00000260128,ENSP00000264005,ENSP00000264039,ENSP00000264634,ENSP00000264870,ENSP00000266085,ENSP00000290378,ENSP00000304697,ENSP00000312999,ENSP00000325527,ENSP00000331544,ENSP00000331831,ENSP00000339730,ENSP00000345230,ENSP00000347979,ENSP00000349437…	ACTC1,AICDA,ALDOA,ANXA1,APOA4,CHIA,COMP,EXT1,EXT2,F13A1,FAS,FBLN1,FBN1,FBN2,FLNB,GAS6,GNAI2,GNB2L1,GPC1,GSTP1,IGF2R,KRT1,LCAT,LDHA,LEPRE1,LOXL2,LRP1,LTBP1,MMP2,MYL6,PLOD3,PRDX4,SERPINE1,SRPX2,SULF1,SULF2,TGM1,THBS4,TIMP3,TPM4,UBB,WDR1,WNT5A
GO:0035583	sequestering of TGFbeta in extracellular matrix	3	3	6.73e-05	ENSP00000325527,ENSP00000386043,ENSP00000424571	FBN1,FBN2,LTBP1
GO:0048513	animal organ development	27	2926	6.94e-05	ENSP00000206765,ENSP00000219070,ENSP00000222271,ENSP00000223095,ENSP00000223127,ENSP00000229335,ENSP00000236040,ENSP00000243077,ENSP00000252244,ENSP00000260128,ENSP00000264634,ENSP00000290378,ENSP00000325527,ENSP00000331831,ENSP00000349437,ENSP00000353007,ENSP00000366109,ENSP00000367446,ENSP00000368646,ENSP00000373783,ENSP00000381607,ENSP00000386043,ENSP00000420213,ENSP00000424571,ENSP00000427687…	ACTC1,AICDA,ANXA1,COMP,EXT1,FBN1,FBN2,FLNB,GAS6,GSTP1,IGF2R,KRT1,LDHA,LEPRE1,LOXL2,LRP1,LTBP1,MMP2,MYL6,PLOD3,PRDX4,SERPINE1,SULF1,SULF2,TGM1,WDR1,WNT5A
GO:0019538	protein metabolic process	33	4194	8.09e-05	ENSP00000206765,ENSP00000219070,ENSP00000223127,ENSP00000236040,ENSP00000243077,ENSP00000252244,ENSP00000260128,ENSP00000264005,ENSP00000264039,ENSP00000264634,ENSP00000264870,ENSP00000300289,ENSP00000304697,ENSP00000310226,ENSP00000325527,ENSP00000329312,ENSP00000331544,ENSP00000331831,ENSP00000331901,ENSP00000349437,ENSP00000350425,ENSP00000353007,ENSP00000355084,ENSP00000362413,ENSP00000366109…	ANXA1,APOA4,C1S,EEF1G,EXT1,EXT2,F13A1,FBLN1,FBN1,GAS6,GNB2L1,GPC1,IGF2R,IGLL1,KRT1,LCAT,LEPRE1,LOXL2,LRP1,LTBP1,MMP2,MSRB1,PDIA3,PGK1,PLOD3,PPIA,PRDX4,RAB1B,SULF1,SULF2,TGM1,UBB,WNT5A
GO:0051241	negative regulation of multicellular organismal process	16	1098	8.1e-05	ENSP00000223095,ENSP00000243077,ENSP00000252244,ENSP00000260128,ENSP00000264634,ENSP00000312999,ENSP00000325527,ENSP00000331544,ENSP00000331831,ENSP00000339730,ENSP00000350425,ENSP00000362413,ENSP00000366109,ENSP00000368646,ENSP00000373783,ENSP00000381607	ANXA1,APOA4,FBLN1,FBN1,GAS6,GNAI2,GSTP1,KRT1,LOXL2,LRP1,PGK1,PRDX4,SERPINE1,SULF1,THBS4,WNT5A
GO:0010033	response to organic substance	26	2815	0.00011	ENSP00000219070,ENSP00000223095,ENSP00000223127,ENSP00000229335,ENSP00000243077,ENSP00000250559,ENSP00000263238,ENSP00000264634,ENSP00000264870,ENSP00000266085,ENSP00000290378,ENSP00000304697,ENSP00000312999,ENSP00000325527,ENSP00000331831,ENSP00000339730,ENSP00000347979,ENSP00000349437,ENSP00000350425,ENSP00000366109,ENSP00000371798,ENSP00000381607,ENSP00000419425,ENSP00000420213,ENSP00000426909…	ACTC1,ACTR3,AICDA,ANXA1,APOA4,F13A1,FAS,FBN1,FLNB,FSCN1,GAS6,GNAI2,GNB2L1,GSTP1,IGF2R,LDHA,LRP1,MMP2,PLOD3,PPIA,RAP1B,SERPINE1,THBS4,TIMP3,UBB,WNT5A
GO:0007275	multicellular organism development	35	4726	0.00012	ENSP00000206765,ENSP00000219070,ENSP00000222271,ENSP00000223095,ENSP00000223127,ENSP00000229335,ENSP00000236040,ENSP00000243077,ENSP00000252244,ENSP00000260128,ENSP00000264039,ENSP00000264634,ENSP00000290378,ENSP00000304697,ENSP00000325527,ENSP00000331544,ENSP00000331831,ENSP00000347979,ENSP00000349437,ENSP00000350425,ENSP00000353007,ENSP00000362095,ENSP00000366109,ENSP00000367446,ENSP00000368646…	ACTC1,AICDA,ANXA1,APOA4,COMP,EXT1,EXT2,FAS,FBLN1,FBN1,FBN2,FLNB,GAS6,GNB2L1,GPC1,GSTP1,IGF2R,KRT1,LDHA,LEPRE1,LOXL2,LRP1,LTBP1,MMP2,MYL6,PLOD3,PRDX4,SERPINE1,SRPX2,SULF1,SULF2,TGM1,UBB,WDR1,WNT5A
GO:0051179	localization	37	5233	0.00014	ENSP00000216962,ENSP00000223095,ENSP00000223127,ENSP00000243077,ENSP00000250559,ENSP00000252244,ENSP00000253792,ENSP00000256682,ENSP00000263238,ENSP00000264005,ENSP00000264039,ENSP00000264634,ENSP00000264870,ENSP00000266085,ENSP00000279227,ENSP00000304697,ENSP00000310226,ENSP00000325527,ENSP00000329312,ENSP00000331831,ENSP00000339730,ENSP00000349437,ENSP00000350425,ENSP00000362095,ENSP00000364935…	ACLY,ACTR3,ALDOA,ANXA1,APOA4,ARF3,CLIC1,F13A1,FBN1,FBN2,FERMT3,FLNB,FSCN1,GAS6,GPC1,GPC6,GSTP1,IGF2R,IGLL1,KRT1,LCAT,LOXL2,LRP1,LTBP1,PLOD3,PPIA,PRDX4,PYGB,RAB1B,RAP1B,SERPINE1,SRPX2,THBS4,TIMP3,UBB,WDR1,WNT5A
GO:0030335	positive regulation of cell migration	10	452	0.00027	ENSP00000223095,ENSP00000264634,ENSP00000279227,ENSP00000312999,ENSP00000331544,ENSP00000331831,ENSP00000339730,ENSP00000362095,ENSP00000366109,ENSP00000426909	ANXA1,FBLN1,FERMT3,GAS6,GNAI2,GNB2L1,SERPINE1,SRPX2,THBS4,WNT5A
GO:0050793	regulation of developmental process	23	2416	0.00028	ENSP00000223095,ENSP00000236040,ENSP00000243077,ENSP00000252244,ENSP00000260128,ENSP00000264039,ENSP00000264634,ENSP00000325527,ENSP00000331544,ENSP00000331831,ENSP00000339730,ENSP00000353007,ENSP00000362095,ENSP00000362413,ENSP00000364935,ENSP00000366109,ENSP00000366246,ENSP00000373783,ENSP00000374309,ENSP00000378669,ENSP00000424571,ENSP00000426909,ENSP00000427687	ALDOA,ANXA1,CLIC1,FBLN1,FBN1,FBN2,GAS6,GNB2L1,GPC1,GPC6,KRT1,LAMA1,LEPRE1,LOXL2,LRP1,PGK1,SERPINE1,SRPX2,SULF1,SULF2,THBS4,WDR1,WNT5A
GO:2000026	regulation of multicellular organismal development	20	1876	0.00028	ENSP00000223095,ENSP00000236040,ENSP00000243077,ENSP00000252244,ENSP00000260128,ENSP00000264039,ENSP00000264634,ENSP00000325527,ENSP00000331831,ENSP00000339730,ENSP00000353007,ENSP00000362095,ENSP00000362413,ENSP00000366109,ENSP00000366246,ENSP00000373783,ENSP00000374309,ENSP00000424571,ENSP00000426909,ENSP00000427687	ANXA1,FBN1,FBN2,GAS6,GNB2L1,GPC1,GPC6,KRT1,LAMA1,LEPRE1,LOXL2,LRP1,PGK1,SERPINE1,SRPX2,SULF1,SULF2,THBS4,WDR1,WNT5A
GO:0022603	regulation of anatomical structure morphogenesis	14	961	0.00032	ENSP00000223095,ENSP00000252244,ENSP00000260128,ENSP00000264634,ENSP00000331544,ENSP00000339730,ENSP00000353007,ENSP00000362095,ENSP00000362413,ENSP00000366109,ENSP00000366246,ENSP00000378669,ENSP00000426909,ENSP00000427687	ALDOA,ANXA1,FBLN1,GNB2L1,GPC6,KRT1,PGK1,SERPINE1,SRPX2,SULF1,SULF2,THBS4,WDR1,WNT5A
GO:0045765	regulation of angiogenesis	8	277	0.00035	ENSP00000223095,ENSP00000252244,ENSP00000260128,ENSP00000264634,ENSP00000339730,ENSP00000362095,ENSP00000362413,ENSP00000366109	ANXA1,KRT1,PGK1,SERPINE1,SRPX2,SULF1,THBS4,WNT5A
GO:1901700	response to oxygen-containing compound	17	1427	0.00036	ENSP00000219070,ENSP00000223095,ENSP00000229335,ENSP00000243077,ENSP00000250559,ENSP00000264634,ENSP00000290378,ENSP00000312999,ENSP00000325527,ENSP00000331831,ENSP00000347979,ENSP00000349437,ENSP00000350425,ENSP00000366109,ENSP00000381607,ENSP00000426909,ENSP00000445175	ACTC1,AICDA,ANXA1,APOA4,FAS,FBN1,GAS6,GNAI2,GNB2L1,GSTP1,IGF2R,LDHA,LRP1,MMP2,RAP1B,SERPINE1,WNT5A
GO:0007015	actin filament organization	7	200	0.00039	ENSP00000263238,ENSP00000290378,ENSP00000345230,ENSP00000355084,ENSP00000371798,ENSP00000378669,ENSP00000427687	ACTC1,ACTR3,ALDOA,FSCN1,MSRB1,TPM4,WDR1
GO:0070887	cellular response to chemical stimulus	24	2672	0.00039	ENSP00000219070,ENSP00000223095,ENSP00000223127,ENSP00000229335,ENSP00000243077,ENSP00000250559,ENSP00000263238,ENSP00000264634,ENSP00000264870,ENSP00000266085,ENSP00000304697,ENSP00000312999,ENSP00000325527,ENSP00000331831,ENSP00000347979,ENSP00000350425,ENSP00000362413,ENSP00000366109,ENSP00000368646,ENSP00000371798,ENSP00000381607,ENSP00000419425,ENSP00000420213,ENSP00000426909	ACTR3,AICDA,ANXA1,APOA4,F13A1,FAS,FBN1,FLNB,FSCN1,GAS6,GNAI2,GNB2L1,GSTP1,LRP1,MMP2,PGK1,PLOD3,PPIA,PRDX4,RAP1B,SERPINE1,TIMP3,UBB,WNT5A
GO:0072376	protein activation cascade	5	74	0.00039	ENSP00000252244,ENSP00000264870,ENSP00000329312,ENSP00000331544,ENSP00000385035	C1S,F13A1,FBLN1,IGLL1,KRT1
GO:0042221	response to chemical	31	4153	0.00041	ENSP00000219070,ENSP00000223095,ENSP00000223127,ENSP00000229335,ENSP00000243077,ENSP00000250559,ENSP00000263238,ENSP00000264039,ENSP00000264634,ENSP00000264870,ENSP00000266085,ENSP00000290378,ENSP00000304697,ENSP00000312999,ENSP00000325527,ENSP00000331831,ENSP00000339730,ENSP00000347979,ENSP00000349437,ENSP00000350425,ENSP00000362413,ENSP00000366109,ENSP00000367446,ENSP00000368646,ENSP00000371798…	ACTC1,ACTR3,AICDA,ANXA1,APOA4,EXT1,F13A1,FAS,FBN1,FLNB,FSCN1,GAS6,GNAI2,GNB2L1,GPC1,GSTP1,IGF2R,LDHA,LOXL2,LRP1,MMP2,PGK1,PLOD3,PPIA,PRDX4,RAP1B,SERPINE1,THBS4,TIMP3,UBB,WNT5A
GO:0048731	system development	31	4144	0.00041	ENSP00000206765,ENSP00000219070,ENSP00000222271,ENSP00000223095,ENSP00000223127,ENSP00000229335,ENSP00000236040,ENSP00000243077,ENSP00000252244,ENSP00000260128,ENSP00000264039,ENSP00000264634,ENSP00000290378,ENSP00000304697,ENSP00000325527,ENSP00000331831,ENSP00000349437,ENSP00000350425,ENSP00000353007,ENSP00000362095,ENSP00000366109,ENSP00000367446,ENSP00000368646,ENSP00000373783,ENSP00000381607…	ACTC1,AICDA,ANXA1,APOA4,COMP,EXT1,FBN1,FBN2,FLNB,GAS6,GPC1,GSTP1,IGF2R,KRT1,LDHA,LEPRE1,LOXL2,LRP1,LTBP1,MMP2,MYL6,PLOD3,PRDX4,SERPINE1,SRPX2,SULF1,SULF2,TGM1,UBB,WDR1,WNT5A
GO:0097435	supramolecular fiber organization	9	383	0.00041	ENSP00000223127,ENSP00000263238,ENSP00000290378,ENSP00000345230,ENSP00000355084,ENSP00000371798,ENSP00000373783,ENSP00000378669,ENSP00000427687	ACTC1,ACTR3,ALDOA,FSCN1,LOXL2,MSRB1,PLOD3,TPM4,WDR1
GO:0030029	actin filament-based process	10	493	0.00042	ENSP00000263238,ENSP00000290378,ENSP00000345230,ENSP00000355084,ENSP00000366109,ENSP00000371798,ENSP00000378669,ENSP00000420213,ENSP00000427687,ENSP00000446955	ACTC1,ACTR3,ALDOA,ANXA1,FLNB,FSCN1,MSRB1,MYL6,TPM4,WDR1
GO:0009888	tissue development	18	1626	0.00043	ENSP00000206765,ENSP00000219070,ENSP00000222271,ENSP00000223127,ENSP00000250559,ENSP00000252244,ENSP00000260128,ENSP00000264634,ENSP00000290378,ENSP00000353007,ENSP00000362413,ENSP00000366109,ENSP00000367446,ENSP00000373783,ENSP00000379032,ENSP00000420213,ENSP00000427687,ENSP00000446955	ACTC1,ANXA1,COMP,EXT1,EXT2,FLNB,KRT1,LOXL2,MMP2,MYL6,PGK1,PLOD3,RAP1B,SULF1,SULF2,TGM1,WDR1,WNT5A
GO:0002446	neutrophil mediated immunity	10	498	0.00044	ENSP00000216962,ENSP00000250559,ENSP00000252244,ENSP00000253792,ENSP00000349437,ENSP00000368646,ENSP00000378669,ENSP00000381607,ENSP00000419425,ENSP00000427687	ACLY,ALDOA,GSTP1,IGF2R,KRT1,PPIA,PRDX4,PYGB,RAP1B,WDR1
GO:0002263	cell activation involved in immune response	11	620	0.00047	ENSP00000216962,ENSP00000229335,ENSP00000243077,ENSP00000250559,ENSP00000252244,ENSP00000253792,ENSP00000349437,ENSP00000368646,ENSP00000378669,ENSP00000381607,ENSP00000419425	ACLY,AICDA,ALDOA,GSTP1,IGF2R,KRT1,LRP1,PPIA,PRDX4,PYGB,RAP1B
GO:0009653	anatomical structure morphogenesis	20	1992	0.00048	ENSP00000219070,ENSP00000222271,ENSP00000223095,ENSP00000223127,ENSP00000243077,ENSP00000264039,ENSP00000264634,ENSP00000279227,ENSP00000290378,ENSP00000304697,ENSP00000325527,ENSP00000362095,ENSP00000367446,ENSP00000371798,ENSP00000373783,ENSP00000379032,ENSP00000420213,ENSP00000424571,ENSP00000426909,ENSP00000427687	ACTC1,COMP,EXT1,EXT2,FBN1,FBN2,FERMT3,FLNB,FSCN1,GNB2L1,GPC1,LOXL2,LRP1,MMP2,PLOD3,SERPINE1,SRPX2,UBB,WDR1,WNT5A
GO:0065008	regulation of biological quality	28	3559	0.00049	ENSP00000223095,ENSP00000223127,ENSP00000229335,ENSP00000236040,ENSP00000250559,ENSP00000252244,ENSP00000263238,ENSP00000264005,ENSP00000264634,ENSP00000264870,ENSP00000300289,ENSP00000304697,ENSP00000312999,ENSP00000325527,ENSP00000331544,ENSP00000331831,ENSP00000350425,ENSP00000362095,ENSP00000364935,ENSP00000366109,ENSP00000368646,ENSP00000378669,ENSP00000381607,ENSP00000386043,ENSP00000420213…	ACTR3,AICDA,ALDOA,ANXA1,APOA4,CLIC1,F13A1,FBLN1,FBN1,FBN2,FLNB,GAS6,GNAI2,GNB2L1,GSTP1,KRT1,LCAT,LEPRE1,LTBP1,PDIA3,PLOD3,PRDX4,RAP1B,SERPINE1,SRPX2,UBB,WDR1,WNT5A
GO:1901701	cellular response to oxygen-containing compound	13	896	0.00053	ENSP00000219070,ENSP00000223095,ENSP00000229335,ENSP00000243077,ENSP00000250559,ENSP00000264634,ENSP00000312999,ENSP00000325527,ENSP00000331831,ENSP00000350425,ENSP00000366109,ENSP00000381607,ENSP00000426909	AICDA,ANXA1,APOA4,FBN1,GAS6,GNAI2,GNB2L1,GSTP1,LRP1,MMP2,RAP1B,SERPINE1,WNT5A
GO:0071310	cellular response to organic substance	21	2219	0.00061	ENSP00000219070,ENSP00000223095,ENSP00000223127,ENSP00000229335,ENSP00000243077,ENSP00000250559,ENSP00000263238,ENSP00000264634,ENSP00000264870,ENSP00000266085,ENSP00000304697,ENSP00000312999,ENSP00000325527,ENSP00000331831,ENSP00000347979,ENSP00000366109,ENSP00000371798,ENSP00000381607,ENSP00000419425,ENSP00000420213,ENSP00000426909	ACTR3,AICDA,ANXA1,F13A1,FAS,FBN1,FLNB,FSCN1,GAS6,GNAI2,GNB2L1,GSTP1,LRP1,MMP2,PLOD3,PPIA,RAP1B,SERPINE1,TIMP3,UBB,WNT5A
GO:0030036	actin cytoskeleton organization	9	418	0.00063	ENSP00000263238,ENSP00000290378,ENSP00000345230,ENSP00000355084,ENSP00000366109,ENSP00000371798,ENSP00000378669,ENSP00000420213,ENSP00000427687	ACTC1,ACTR3,ALDOA,ANXA1,FLNB,FSCN1,MSRB1,TPM4,WDR1
GO:0048870	cell motility	13	914	0.00063	ENSP00000263238,ENSP00000264039,ENSP00000264634,ENSP00000329312,ENSP00000331831,ENSP00000339730,ENSP00000362095,ENSP00000366109,ENSP00000366246,ENSP00000371798,ENSP00000373783,ENSP00000419425,ENSP00000427687	ACTR3,ANXA1,FSCN1,GAS6,GPC1,GPC6,IGLL1,LOXL2,PPIA,SRPX2,THBS4,WDR1,WNT5A
GO:0031099	regeneration	6	151	0.00065	ENSP00000331831,ENSP00000349437,ENSP00000350425,ENSP00000353007,ENSP00000366109,ENSP00000381607	ANXA1,APOA4,GAS6,GSTP1,IGF2R,SULF2
GO:0051716	cellular response to stimulus	39	6212	0.00066	ENSP00000014914,ENSP00000219070,ENSP00000223095,ENSP00000223127,ENSP00000229335,ENSP00000243077,ENSP00000250559,ENSP00000252244,ENSP00000260128,ENSP00000263238,ENSP00000264634,ENSP00000264870,ENSP00000266085,ENSP00000279227,ENSP00000300289,ENSP00000304697,ENSP00000312999,ENSP00000325527,ENSP00000329312,ENSP00000331831,ENSP00000339730,ENSP00000347979,ENSP00000349437,ENSP00000350425,ENSP00000353007…	ACTR3,AICDA,ANXA1,APOA4,CLIC1,EXT1,EXT2,F13A1,FAS,FBN1,FERMT3,FLNB,FSCN1,GAS6,GNAI2,GNB2L1,GPC6,GPRC5A,GSTP1,IGF2R,IGLL1,KRT1,LAMA1,LRP1,LTBP1,MMP2,PDIA3,PGK1,PLOD3,PPIA,PRDX4,RAP1B,SERPINE1,SULF1,SULF2,THBS4,TIMP3,UBB,WNT5A
GO:0055114	oxidation-reduction process	13	923	0.00066	ENSP00000216962,ENSP00000223127,ENSP00000236040,ENSP00000270776,ENSP00000300289,ENSP00000355084,ENSP00000362413,ENSP00000368646,ENSP00000373783,ENSP00000378669,ENSP00000379386,ENSP00000381607,ENSP00000445175	ALDOA,GSTP1,LDHA,LDHB,LEPRE1,LOXL2,MSRB1,PDIA3,PGD,PGK1,PLOD3,PRDX4,PYGB
GO:1901135	carbohydrate derivative metabolic process	14	1083	0.00076	ENSP00000223127,ENSP00000229335,ENSP00000253792,ENSP00000260128,ENSP00000264039,ENSP00000270776,ENSP00000353007,ENSP00000358755,ENSP00000362413,ENSP00000366246,ENSP00000367446,ENSP00000378669,ENSP00000379032,ENSP00000445175	ACLY,AICDA,ALDOA,CHIA,EXT1,EXT2,GPC1,GPC6,LDHA,PGD,PGK1,PLOD3,SULF1,SULF2
GO:0006950	response to stress	26	3267	0.00083	ENSP00000219070,ENSP00000223095,ENSP00000229335,ENSP00000243077,ENSP00000252244,ENSP00000263238,ENSP00000264634,ENSP00000264870,ENSP00000300289,ENSP00000304697,ENSP00000329312,ENSP00000331544,ENSP00000331831,ENSP00000339730,ENSP00000347979,ENSP00000350425,ENSP00000353007,ENSP00000355084,ENSP00000358755,ENSP00000362413,ENSP00000366109,ENSP00000373783,ENSP00000381607,ENSP00000385035,ENSP00000420213…	ACTR3,AICDA,ANXA1,APOA4,C1S,CHIA,F13A1,FAS,FBLN1,FLNB,GAS6,GSTP1,IGLL1,KRT1,LDHA,LOXL2,LRP1,MMP2,MSRB1,PDIA3,PGK1,SERPINE1,SULF2,THBS4,UBB,WNT5A
GO:0001501	skeletal system development	9	457	0.0011	ENSP00000219070,ENSP00000222271,ENSP00000236040,ENSP00000260128,ENSP00000264634,ENSP00000325527,ENSP00000353007,ENSP00000367446,ENSP00000424571	COMP,EXT1,FBN1,FBN2,LEPRE1,MMP2,SULF1,SULF2,WNT5A
GO:0048869	cellular developmental process	27	3533	0.0011	ENSP00000206765,ENSP00000219070,ENSP00000223095,ENSP00000223127,ENSP00000229335,ENSP00000236040,ENSP00000243077,ENSP00000250559,ENSP00000252244,ENSP00000260128,ENSP00000264039,ENSP00000264634,ENSP00000279227,ENSP00000290378,ENSP00000304697,ENSP00000327145,ENSP00000331831,ENSP00000350425,ENSP00000353007,ENSP00000362413,ENSP00000366109,ENSP00000367446,ENSP00000373783,ENSP00000379032,ENSP00000381607…	ACTC1,AICDA,ANXA1,APOA4,EXT1,EXT2,FERMT3,FLNB,FLNC,GAS6,GPC1,GSTP1,KRT1,LEPRE1,LOXL2,LRP1,MMP2,PGK1,PLOD3,RAP1B,SERPINE1,SULF1,SULF2,TGM1,UBB,WDR1,WNT5A
GO:0016052	carbohydrate catabolic process	5	104	0.0013	ENSP00000216962,ENSP00000358755,ENSP00000362413,ENSP00000378669,ENSP00000445175	ALDOA,CHIA,LDHA,PGK1,PYGB
GO:0040011	locomotion	14	1144	0.0013	ENSP00000263238,ENSP00000264039,ENSP00000264634,ENSP00000329312,ENSP00000331831,ENSP00000339730,ENSP00000362095,ENSP00000366109,ENSP00000366246,ENSP00000367446,ENSP00000371798,ENSP00000373783,ENSP00000419425,ENSP00000427687	ACTR3,ANXA1,EXT1,FSCN1,GAS6,GPC1,GPC6,IGLL1,LOXL2,PPIA,SRPX2,THBS4,WDR1,WNT5A
GO:0051186	cofactor metabolic process	9	467	0.0013	ENSP00000253792,ENSP00000270776,ENSP00000331901,ENSP00000350425,ENSP00000362413,ENSP00000378669,ENSP00000379386,ENSP00000381607,ENSP00000445175	ACLY,ALDOA,APOA4,EEF1G,GSTP1,LDHA,LDHB,PGD,PGK1
GO:0046496	nicotinamide nucleotide metabolic process	5	107	0.0014	ENSP00000270776,ENSP00000362413,ENSP00000378669,ENSP00000379386,ENSP00000445175	ALDOA,LDHA,LDHB,PGD,PGK1
GO:0007166	cell surface receptor signaling pathway	20	2198	0.0015	ENSP00000219070,ENSP00000250559,ENSP00000260128,ENSP00000263238,ENSP00000264634,ENSP00000264870,ENSP00000279227,ENSP00000304697,ENSP00000312999,ENSP00000329312,ENSP00000331831,ENSP00000347979,ENSP00000349437,ENSP00000353007,ENSP00000366109,ENSP00000366246,ENSP00000371798,ENSP00000374309,ENSP00000386043,ENSP00000419425	ACTR3,ANXA1,F13A1,FAS,FERMT3,FSCN1,GAS6,GNAI2,GPC6,IGF2R,IGLL1,LAMA1,LTBP1,MMP2,PPIA,RAP1B,SULF1,SULF2,UBB,WNT5A
GO:0001775	cell activation	13	1024	0.0016	ENSP00000216962,ENSP00000229335,ENSP00000243077,ENSP00000250559,ENSP00000252244,ENSP00000253792,ENSP00000331831,ENSP00000349437,ENSP00000366109,ENSP00000368646,ENSP00000378669,ENSP00000381607,ENSP00000419425	ACLY,AICDA,ALDOA,ANXA1,GAS6,GSTP1,IGF2R,KRT1,LRP1,PPIA,PRDX4,PYGB,RAP1B
GO:0042981	regulation of apoptotic process	16	1501	0.0016	ENSP00000222271,ENSP00000223095,ENSP00000243077,ENSP00000264634,ENSP00000266085,ENSP00000290378,ENSP00000300289,ENSP00000304697,ENSP00000312999,ENSP00000331831,ENSP00000347979,ENSP00000349437,ENSP00000366109,ENSP00000381607,ENSP00000426909,ENSP00000445175	ACTC1,ANXA1,COMP,FAS,GAS6,GNAI2,GNB2L1,GSTP1,IGF2R,LDHA,LRP1,PDIA3,SERPINE1,TIMP3,UBB,WNT5A
GO:0043312	neutrophil degranulation	9	485	0.0016	ENSP00000216962,ENSP00000250559,ENSP00000252244,ENSP00000253792,ENSP00000349437,ENSP00000368646,ENSP00000378669,ENSP00000381607,ENSP00000419425	ACLY,ALDOA,GSTP1,IGF2R,KRT1,PPIA,PRDX4,PYGB,RAP1B
GO:0048468	cell development	16	1493	0.0016	ENSP00000223127,ENSP00000243077,ENSP00000250559,ENSP00000260128,ENSP00000264039,ENSP00000264634,ENSP00000279227,ENSP00000290378,ENSP00000304697,ENSP00000327145,ENSP00000350425,ENSP00000353007,ENSP00000367446,ENSP00000381607,ENSP00000420213,ENSP00000427687	ACTC1,APOA4,EXT1,FERMT3,FLNB,FLNC,GPC1,GSTP1,LRP1,PLOD3,RAP1B,SULF1,SULF2,UBB,WDR1,WNT5A
GO:0050789	regulation of biological process	55	11116	0.0016	ENSP00000014914,ENSP00000206765,ENSP00000219070,ENSP00000222271,ENSP00000223095,ENSP00000229335,ENSP00000236040,ENSP00000243077,ENSP00000250559,ENSP00000252244,ENSP00000253792,ENSP00000260128,ENSP00000263238,ENSP00000264005,ENSP00000264039,ENSP00000264634,ENSP00000264870,ENSP00000266085,ENSP00000279227,ENSP00000290378,ENSP00000300289,ENSP00000304697,ENSP00000310226,ENSP00000312999,ENSP00000325527…	ACLY,ACTC1,ACTR3,AICDA,ALDOA,ANXA1,APOA4,C1S,CHIA,CLIC1,COMP,EXT1,EXT2,F13A1,FAS,FBLN1,FBN1,FBN2,FERMT3,FLNB,FSCN1,GAS6,GNAI2,GNB2L1,GPC1,GPC6,GPRC5A,GSTP1,IGF2R,IGLL1,KRT1,LAMA1,LCAT,LDHA,LEPRE1,LOXL2,LRP1,LTBP1,MMP2,PDIA3,PGK1,PPIA,PRDX4,RAB1B,RAP1B,SERPINE1,SRPX2,SULF1,SULF2,TGM1,THBS4,TIMP3,UBB,WDR1,WNT5A
GO:0050794	regulation of cellular process	53	10484	0.0016	ENSP00000014914,ENSP00000206765,ENSP00000219070,ENSP00000222271,ENSP00000223095,ENSP00000229335,ENSP00000236040,ENSP00000243077,ENSP00000250559,ENSP00000252244,ENSP00000253792,ENSP00000260128,ENSP00000263238,ENSP00000264005,ENSP00000264039,ENSP00000264634,ENSP00000264870,ENSP00000266085,ENSP00000279227,ENSP00000290378,ENSP00000300289,ENSP00000304697,ENSP00000310226,ENSP00000312999,ENSP00000325527…	ACLY,ACTC1,ACTR3,AICDA,ALDOA,ANXA1,APOA4,CHIA,CLIC1,COMP,EXT1,EXT2,F13A1,FAS,FBLN1,FBN1,FBN2,FERMT3,FLNB,FSCN1,GAS6,GNAI2,GNB2L1,GPC1,GPC6,GPRC5A,GSTP1,IGF2R,IGLL1,KRT1,LAMA1,LCAT,LDHA,LEPRE1,LOXL2,LRP1,LTBP1,MMP2,PDIA3,PPIA,PRDX4,RAB1B,RAP1B,SERPINE1,SRPX2,SULF1,SULF2,TGM1,THBS4,TIMP3,UBB,WDR1,WNT5A
GO:0090101	negative regulation of transmembrane receptor protein serine/threonine kinase signaling pathway	5	111	0.0016	ENSP00000264634,ENSP00000304697,ENSP00000325527,ENSP00000386043,ENSP00000424571	FBN1,FBN2,LTBP1,UBB,WNT5A
GO:0002366	leukocyte activation involved in immune response	10	616	0.0017	ENSP00000216962,ENSP00000229335,ENSP00000250559,ENSP00000252244,ENSP00000253792,ENSP00000349437,ENSP00000368646,ENSP00000378669,ENSP00000381607,ENSP00000419425	ACLY,AICDA,ALDOA,GSTP1,IGF2R,KRT1,PPIA,PRDX4,PYGB,RAP1B
GO:0030154	cell differentiation	26	3457	0.0017	ENSP00000206765,ENSP00000219070,ENSP00000223127,ENSP00000229335,ENSP00000236040,ENSP00000243077,ENSP00000250559,ENSP00000252244,ENSP00000260128,ENSP00000264039,ENSP00000264634,ENSP00000279227,ENSP00000290378,ENSP00000304697,ENSP00000327145,ENSP00000331831,ENSP00000350425,ENSP00000353007,ENSP00000362413,ENSP00000366109,ENSP00000367446,ENSP00000373783,ENSP00000379032,ENSP00000381607,ENSP00000420213…	ACTC1,AICDA,ANXA1,APOA4,EXT1,EXT2,FERMT3,FLNB,FLNC,GAS6,GPC1,GSTP1,KRT1,LEPRE1,LOXL2,LRP1,MMP2,PGK1,PLOD3,RAP1B,SULF1,SULF2,TGM1,UBB,WDR1,WNT5A
GO:0048583	regulation of response to stimulus	28	3882	0.0017	ENSP00000014914,ENSP00000219070,ENSP00000223095,ENSP00000243077,ENSP00000250559,ENSP00000252244,ENSP00000260128,ENSP00000263238,ENSP00000264039,ENSP00000264634,ENSP00000266085,ENSP00000300289,ENSP00000304697,ENSP00000312999,ENSP00000325527,ENSP00000329312,ENSP00000331544,ENSP00000331831,ENSP00000339730,ENSP00000347979,ENSP00000353007,ENSP00000366109,ENSP00000366246,ENSP00000381607,ENSP00000385035…	ACTR3,ANXA1,C1S,FAS,FBLN1,FBN1,FBN2,GAS6,GNAI2,GNB2L1,GPC1,GPC6,GPRC5A,GSTP1,IGLL1,KRT1,LRP1,LTBP1,MMP2,PDIA3,RAP1B,SERPINE1,SULF1,SULF2,THBS4,TIMP3,UBB,WNT5A
GO:0048584	positive regulation of response to stimulus	19	2054	0.0017	ENSP00000219070,ENSP00000223095,ENSP00000250559,ENSP00000252244,ENSP00000260128,ENSP00000263238,ENSP00000264634,ENSP00000266085,ENSP00000300289,ENSP00000304697,ENSP00000312999,ENSP00000329312,ENSP00000331831,ENSP00000339730,ENSP00000347979,ENSP00000353007,ENSP00000366109,ENSP00000385035,ENSP00000426909	ACTR3,ANXA1,C1S,FAS,GAS6,GNAI2,GNB2L1,IGLL1,KRT1,MMP2,PDIA3,RAP1B,SERPINE1,SULF1,SULF2,THBS4,TIMP3,UBB,WNT5A
GO:0014846	esophagus smooth muscle contraction	2	2	0.0018	ENSP00000260128,ENSP00000353007	SULF1,SULF2
GO:0018149	peptide cross-linking	4	59	0.0018	ENSP00000206765,ENSP00000252244,ENSP00000264870,ENSP00000366109	ANXA1,F13A1,KRT1,TGM1
GO:2001233	regulation of apoptotic signaling pathway	8	388	0.0018	ENSP00000223095,ENSP00000266085,ENSP00000300289,ENSP00000304697,ENSP00000312999,ENSP00000347979,ENSP00000381607,ENSP00000426909	FAS,GNAI2,GNB2L1,GSTP1,PDIA3,SERPINE1,TIMP3,UBB
GO:0016051	carbohydrate biosynthetic process	5	120	0.0019	ENSP00000270776,ENSP00000362413,ENSP00000367446,ENSP00000378669,ENSP00000379032	ALDOA,EXT1,EXT2,PGD,PGK1
GO:0051240	positive regulation of multicellular organismal process	16	1551	0.002	ENSP00000223095,ENSP00000236040,ENSP00000243077,ENSP00000260128,ENSP00000264039,ENSP00000264634,ENSP00000312999,ENSP00000331831,ENSP00000353007,ENSP00000358755,ENSP00000362095,ENSP00000364935,ENSP00000366109,ENSP00000373783,ENSP00000424571,ENSP00000426909	ANXA1,CHIA,CLIC1,FBN2,GAS6,GNAI2,GNB2L1,GPC1,LEPRE1,LOXL2,LRP1,SERPINE1,SRPX2,SULF1,SULF2,WNT5A
GO:0006952	defense response	14	1234	0.0021	ENSP00000223095,ENSP00000229335,ENSP00000243077,ENSP00000252244,ENSP00000263238,ENSP00000264634,ENSP00000329312,ENSP00000347979,ENSP00000350425,ENSP00000355084,ENSP00000358755,ENSP00000366109,ENSP00000385035,ENSP00000420213	ACTR3,AICDA,ANXA1,APOA4,C1S,CHIA,FAS,FLNB,IGLL1,KRT1,LRP1,MSRB1,SERPINE1,WNT5A
GO:0014912	negative regulation of smooth muscle cell migration	3	22	0.0021	ENSP00000223095,ENSP00000243077,ENSP00000381607	GSTP1,LRP1,SERPINE1
GO:0044264	cellular polysaccharide metabolic process	4	65	0.0023	ENSP00000216962,ENSP00000358755,ENSP00000367446,ENSP00000379032	CHIA,EXT1,EXT2,PYGB
GO:0006090	pyruvate metabolic process	4	66	0.0024	ENSP00000362413,ENSP00000378669,ENSP00000379386,ENSP00000445175	ALDOA,LDHA,LDHB,PGK1
GO:0019674	NAD metabolic process	4	66	0.0024	ENSP00000362413,ENSP00000378669,ENSP00000379386,ENSP00000445175	ALDOA,LDHA,LDHB,PGK1
GO:0010942	positive regulation of cell death	10	663	0.0025	ENSP00000243077,ENSP00000264634,ENSP00000266085,ENSP00000300289,ENSP00000304697,ENSP00000347979,ENSP00000349437,ENSP00000366109,ENSP00000426909,ENSP00000445175	ANXA1,FAS,GNB2L1,IGF2R,LDHA,LRP1,PDIA3,TIMP3,UBB,WNT5A
GO:0032879	regulation of localization	21	2524	0.0025	ENSP00000223095,ENSP00000236040,ENSP00000243077,ENSP00000250559,ENSP00000260128,ENSP00000264634,ENSP00000279227,ENSP00000312999,ENSP00000331544,ENSP00000331831,ENSP00000339730,ENSP00000350425,ENSP00000358755,ENSP00000362095,ENSP00000364935,ENSP00000366109,ENSP00000374309,ENSP00000381607,ENSP00000419425,ENSP00000426909,ENSP00000427687	ANXA1,APOA4,CHIA,CLIC1,FBLN1,FERMT3,GAS6,GNAI2,GNB2L1,GSTP1,LAMA1,LEPRE1,LRP1,PPIA,RAP1B,SERPINE1,SRPX2,SULF1,THBS4,WDR1,WNT5A
GO:0060548	negative regulation of cell death	12	953	0.0027	ENSP00000222271,ENSP00000223095,ENSP00000243077,ENSP00000264634,ENSP00000290378,ENSP00000304697,ENSP00000312999,ENSP00000331831,ENSP00000347979,ENSP00000366109,ENSP00000381607,ENSP00000426909	ACTC1,ANXA1,COMP,FAS,GAS6,GNAI2,GNB2L1,GSTP1,LRP1,SERPINE1,UBB,WNT5A
GO:0071345	cellular response to cytokine stimulus	12	953	0.0027	ENSP00000219070,ENSP00000250559,ENSP00000263238,ENSP00000264634,ENSP00000264870,ENSP00000304697,ENSP00000331831,ENSP00000347979,ENSP00000366109,ENSP00000371798,ENSP00000419425,ENSP00000420213	ACTR3,ANXA1,F13A1,FAS,FLNB,FSCN1,GAS6,MMP2,PPIA,RAP1B,UBB,WNT5A
GO:0016477	cell migration	11	812	0.0028	ENSP00000264039,ENSP00000264634,ENSP00000329312,ENSP00000331831,ENSP00000339730,ENSP00000366109,ENSP00000366246,ENSP00000371798,ENSP00000373783,ENSP00000419425,ENSP00000427687	ANXA1,FSCN1,GAS6,GPC1,GPC6,IGLL1,LOXL2,PPIA,THBS4,WDR1,WNT5A
GO:0030512	negative regulation of transforming growth factor beta receptor signaling pathway	4	70	0.0028	ENSP00000304697,ENSP00000325527,ENSP00000386043,ENSP00000424571	FBN1,FBN2,LTBP1,UBB
GO:0032652	regulation of interleukin-1 production	4	70	0.0028	ENSP00000264634,ENSP00000331831,ENSP00000366109,ENSP00000381607	ANXA1,GAS6,GSTP1,WNT5A
GO:0090092	regulation of transmembrane receptor protein serine/threonine kinase signaling pathway	6	220	0.0029	ENSP00000260128,ENSP00000264634,ENSP00000304697,ENSP00000325527,ENSP00000386043,ENSP00000424571	FBN1,FBN2,LTBP1,SULF1,UBB,WNT5A
GO:0065007	biological regulation	56	11740	0.003	ENSP00000014914,ENSP00000206765,ENSP00000219070,ENSP00000222271,ENSP00000223095,ENSP00000223127,ENSP00000229335,ENSP00000236040,ENSP00000243077,ENSP00000250559,ENSP00000252244,ENSP00000253792,ENSP00000260128,ENSP00000263238,ENSP00000264005,ENSP00000264039,ENSP00000264634,ENSP00000264870,ENSP00000266085,ENSP00000279227,ENSP00000290378,ENSP00000300289,ENSP00000304697,ENSP00000310226,ENSP00000312999…	ACLY,ACTC1,ACTR3,AICDA,ALDOA,ANXA1,APOA4,C1S,CHIA,CLIC1,COMP,EXT1,EXT2,F13A1,FAS,FBLN1,FBN1,FBN2,FERMT3,FLNB,FSCN1,GAS6,GNAI2,GNB2L1,GPC1,GPC6,GPRC5A,GSTP1,IGF2R,IGLL1,KRT1,LAMA1,LCAT,LDHA,LEPRE1,LOXL2,LRP1,LTBP1,MMP2,PDIA3,PGK1,PLOD3,PPIA,PRDX4,RAB1B,RAP1B,SERPINE1,SRPX2,SULF1,SULF2,TGM1,THBS4,TIMP3,UBB,WDR1,WNT5A
GO:0044262	cellular carbohydrate metabolic process	5	144	0.0036	ENSP00000216962,ENSP00000270776,ENSP00000358755,ENSP00000367446,ENSP00000379032	CHIA,EXT1,EXT2,PGD,PYGB
GO:0060686	negative regulation of prostatic bud formation	2	4	0.0036	ENSP00000260128,ENSP00000264634	SULF1,WNT5A
GO:0031100	animal organ regeneration	4	79	0.0041	ENSP00000331831,ENSP00000349437,ENSP00000353007,ENSP00000381607	GAS6,GSTP1,IGF2R,SULF2
GO:0043066	negative regulation of apoptotic process	11	859	0.0041	ENSP00000222271,ENSP00000223095,ENSP00000243077,ENSP00000264634,ENSP00000290378,ENSP00000304697,ENSP00000312999,ENSP00000331831,ENSP00000347979,ENSP00000366109,ENSP00000381607	ACTC1,ANXA1,COMP,FAS,GAS6,GNAI2,GSTP1,LRP1,SERPINE1,UBB,WNT5A
GO:0045920	negative regulation of exocytosis	3	30	0.0041	ENSP00000250559,ENSP00000312999,ENSP00000366109	ANXA1,GNAI2,RAP1B
GO:0006936	muscle contraction	6	244	0.0047	ENSP00000260128,ENSP00000290378,ENSP00000345230,ENSP00000353007,ENSP00000378669,ENSP00000446955	ACTC1,ALDOA,MYL6,SULF1,SULF2,TPM4
GO:0015014	heparan sulfate proteoglycan biosynthetic process, polysaccharide chain biosynthetic process	2	5	0.0048	ENSP00000367446,ENSP00000379032	EXT1,EXT2
GO:0002684	positive regulation of immune system process	11	882	0.0049	ENSP00000219070,ENSP00000223095,ENSP00000252244,ENSP00000263238,ENSP00000264634,ENSP00000304697,ENSP00000329312,ENSP00000331831,ENSP00000339730,ENSP00000366109,ENSP00000385035	ACTR3,ANXA1,C1S,GAS6,IGLL1,KRT1,MMP2,SERPINE1,THBS4,UBB,WNT5A
GO:0048145	regulation of fibroblast proliferation	4	84	0.0049	ENSP00000264634,ENSP00000331544,ENSP00000331831,ENSP00000381607	FBLN1,GAS6,GSTP1,WNT5A
GO:0007369	gastrulation	5	158	0.005	ENSP00000219070,ENSP00000264634,ENSP00000367446,ENSP00000379032,ENSP00000426909	EXT1,EXT2,GNB2L1,MMP2,WNT5A
GO:0048048	embryonic eye morphogenesis	3	33	0.005	ENSP00000264634,ENSP00000325527,ENSP00000424571	FBN1,FBN2,WNT5A
GO:2001236	regulation of extrinsic apoptotic signaling pathway	5	158	0.005	ENSP00000223095,ENSP00000266085,ENSP00000300289,ENSP00000347979,ENSP00000381607	FAS,GSTP1,PDIA3,SERPINE1,TIMP3
GO:0006022	aminoglycan metabolic process	5	160	0.0051	ENSP00000264039,ENSP00000358755,ENSP00000366246,ENSP00000367446,ENSP00000379032	CHIA,EXT1,EXT2,GPC1,GPC6
GO:0043065	positive regulation of apoptotic process	9	604	0.0051	ENSP00000264634,ENSP00000266085,ENSP00000300289,ENSP00000304697,ENSP00000347979,ENSP00000349437,ENSP00000366109,ENSP00000426909,ENSP00000445175	ANXA1,FAS,GNB2L1,IGF2R,LDHA,PDIA3,TIMP3,UBB,WNT5A
GO:0001523	retinoid metabolic process	4	87	0.0053	ENSP00000243077,ENSP00000264039,ENSP00000350425,ENSP00000366246	APOA4,GPC1,GPC6,LRP1
GO:0045321	leukocyte activation	11	894	0.0053	ENSP00000216962,ENSP00000229335,ENSP00000250559,ENSP00000252244,ENSP00000253792,ENSP00000349437,ENSP00000366109,ENSP00000368646,ENSP00000378669,ENSP00000381607,ENSP00000419425	ACLY,AICDA,ALDOA,ANXA1,GSTP1,IGF2R,KRT1,PPIA,PRDX4,PYGB,RAP1B
GO:0060627	regulation of vesicle-mediated transport	8	480	0.0053	ENSP00000223095,ENSP00000243077,ENSP00000250559,ENSP00000264634,ENSP00000312999,ENSP00000331831,ENSP00000366109,ENSP00000426909	ANXA1,GAS6,GNAI2,GNB2L1,LRP1,RAP1B,SERPINE1,WNT5A
GO:0001817	regulation of cytokine production	9	615	0.0056	ENSP00000223095,ENSP00000260128,ENSP00000264634,ENSP00000331544,ENSP00000331831,ENSP00000353007,ENSP00000358755,ENSP00000366109,ENSP00000381607	ANXA1,CHIA,FBLN1,GAS6,GSTP1,SERPINE1,SULF1,SULF2,WNT5A
GO:0009743	response to carbohydrate	5	164	0.0056	ENSP00000250559,ENSP00000331831,ENSP00000381607,ENSP00000426909,ENSP00000445175	GAS6,GNB2L1,GSTP1,LDHA,RAP1B
GO:0051093	negative regulation of developmental process	11	910	0.0058	ENSP00000223095,ENSP00000243077,ENSP00000260128,ENSP00000264634,ENSP00000325527,ENSP00000331544,ENSP00000331831,ENSP00000339730,ENSP00000362413,ENSP00000366109,ENSP00000373783	ANXA1,FBLN1,FBN1,GAS6,LOXL2,LRP1,PGK1,SERPINE1,SULF1,THBS4,WNT5A
GO:0002690	positive regulation of leukocyte chemotaxis	4	91	0.0059	ENSP00000223095,ENSP00000264634,ENSP00000331831,ENSP00000339730	GAS6,SERPINE1,THBS4,WNT5A
GO:0051223	regulation of protein transport	9	622	0.0059	ENSP00000236040,ENSP00000243077,ENSP00000264634,ENSP00000331544,ENSP00000331831,ENSP00000358755,ENSP00000366109,ENSP00000419425,ENSP00000426909	ANXA1,CHIA,FBLN1,GAS6,GNB2L1,LEPRE1,LRP1,PPIA,WNT5A
GO:1901137	carbohydrate derivative biosynthetic process	9	625	0.006	ENSP00000223127,ENSP00000253792,ENSP00000264039,ENSP00000362413,ENSP00000366246,ENSP00000367446,ENSP00000378669,ENSP00000379032,ENSP00000445175	ACLY,ALDOA,EXT1,EXT2,GPC1,GPC6,LDHA,PGK1,PLOD3
GO:0019068	virion assembly	3	37	0.0062	ENSP00000304697,ENSP00000310226,ENSP00000419425	PPIA,RAB1B,UBB
GO:2001235	positive regulation of apoptotic signaling pathway	5	171	0.0063	ENSP00000266085,ENSP00000300289,ENSP00000304697,ENSP00000347979,ENSP00000426909	FAS,GNB2L1,PDIA3,TIMP3,UBB
GO:0006096	glycolytic process	3	38	0.0065	ENSP00000362413,ENSP00000378669,ENSP00000445175	ALDOA,LDHA,PGK1
GO:0030049	muscle filament sliding	3	38	0.0065	ENSP00000290378,ENSP00000345230,ENSP00000446955	ACTC1,MYL6,TPM4
GO:0050707	regulation of cytokine secretion	5	174	0.0066	ENSP00000264634,ENSP00000331544,ENSP00000331831,ENSP00000358755,ENSP00000366109	ANXA1,CHIA,FBLN1,GAS6,WNT5A
GO:0051271	negative regulation of cellular component movement	6	270	0.0066	ENSP00000223095,ENSP00000243077,ENSP00000260128,ENSP00000264634,ENSP00000331544,ENSP00000381607	FBLN1,GSTP1,LRP1,SERPINE1,SULF1,WNT5A
GO:0002685	regulation of leukocyte migration	5	175	0.0067	ENSP00000223095,ENSP00000264634,ENSP00000331831,ENSP00000339730,ENSP00000366109	ANXA1,GAS6,SERPINE1,THBS4,WNT5A
GO:0006757	ATP generation from ADP	3	39	0.0067	ENSP00000362413,ENSP00000378669,ENSP00000445175	ALDOA,LDHA,PGK1
GO:0019064	fusion of virus membrane with host plasma membrane	2	7	0.0067	ENSP00000331831,ENSP00000419425	GAS6,PPIA
GO:0034372	very-low-density lipoprotein particle remodeling	2	7	0.0067	ENSP00000264005,ENSP00000350425	APOA4,LCAT
GO:0045185	maintenance of protein location	4	96	0.0067	ENSP00000325527,ENSP00000386043,ENSP00000420213,ENSP00000424571	FBN1,FBN2,FLNB,LTBP1
GO:0070372	regulation of ERK1 and ERK2 cascade	6	274	0.0068	ENSP00000250559,ENSP00000266085,ENSP00000312999,ENSP00000331544,ENSP00000331831,ENSP00000381607	FBLN1,GAS6,GNAI2,GSTP1,RAP1B,TIMP3
GO:1903531	negative regulation of secretion by cell	5	178	0.0069	ENSP00000250559,ENSP00000312999,ENSP00000331544,ENSP00000331831,ENSP00000366109	ANXA1,FBLN1,GAS6,GNAI2,RAP1B
GO:0016525	negative regulation of angiogenesis	4	99	0.0071	ENSP00000223095,ENSP00000260128,ENSP00000339730,ENSP00000362413	PGK1,SERPINE1,SULF1,THBS4
GO:0006024	glycosaminoglycan biosynthetic process	4	101	0.0075	ENSP00000264039,ENSP00000366246,ENSP00000367446,ENSP00000379032	EXT1,EXT2,GPC1,GPC6
GO:0003094	glomerular filtration	2	8	0.0077	ENSP00000260128,ENSP00000353007	SULF1,SULF2
GO:0006909	phagocytosis	5	185	0.0077	ENSP00000243077,ENSP00000263238,ENSP00000329312,ENSP00000331831,ENSP00000366109	ACTR3,ANXA1,GAS6,IGLL1,LRP1
GO:0009966	regulation of signal transduction	22	3033	0.0077	ENSP00000014914,ENSP00000223095,ENSP00000243077,ENSP00000250559,ENSP00000260128,ENSP00000264039,ENSP00000264634,ENSP00000266085,ENSP00000300289,ENSP00000304697,ENSP00000312999,ENSP00000325527,ENSP00000331544,ENSP00000331831,ENSP00000339730,ENSP00000347979,ENSP00000353007,ENSP00000366246,ENSP00000381607,ENSP00000386043,ENSP00000424571,ENSP00000426909	FAS,FBLN1,FBN1,FBN2,GAS6,GNAI2,GNB2L1,GPC1,GPC6,GPRC5A,GSTP1,LRP1,LTBP1,PDIA3,RAP1B,SERPINE1,SULF1,SULF2,THBS4,TIMP3,UBB,WNT5A
GO:0035088	establishment or maintenance of apical/basal cell polarity	3	43	0.0077	ENSP00000264634,ENSP00000371798,ENSP00000427687	FSCN1,WDR1,WNT5A
GO:0035860	glial cell-derived neurotrophic factor receptor signaling pathway	2	8	0.0077	ENSP00000260128,ENSP00000353007	SULF1,SULF2
GO:0040013	negative regulation of locomotion	6	286	0.0077	ENSP00000223095,ENSP00000243077,ENSP00000260128,ENSP00000264634,ENSP00000331544,ENSP00000381607	FBLN1,GSTP1,LRP1,SERPINE1,SULF1,WNT5A
GO:0042325	regulation of phosphorylation	14	1465	0.0077	ENSP00000014914,ENSP00000250559,ENSP00000264634,ENSP00000266085,ENSP00000304697,ENSP00000312999,ENSP00000325527,ENSP00000331544,ENSP00000331831,ENSP00000339730,ENSP00000347979,ENSP00000362095,ENSP00000381607,ENSP00000426909	FAS,FBLN1,FBN1,GAS6,GNAI2,GNB2L1,GPRC5A,GSTP1,RAP1B,SRPX2,THBS4,TIMP3,UBB,WNT5A
GO:0042866	pyruvate biosynthetic process	3	42	0.0077	ENSP00000362413,ENSP00000378669,ENSP00000445175	ALDOA,LDHA,PGK1
GO:0051704	multi-organism process	18	2222	0.0077	ENSP00000219070,ENSP00000223095,ENSP00000229335,ENSP00000264634,ENSP00000304697,ENSP00000310226,ENSP00000329312,ENSP00000331544,ENSP00000331831,ENSP00000331901,ENSP00000347979,ENSP00000349437,ENSP00000358755,ENSP00000368646,ENSP00000378669,ENSP00000381607,ENSP00000419425,ENSP00000426909	AICDA,ALDOA,CHIA,EEF1G,FAS,FBLN1,GAS6,GNB2L1,GSTP1,IGF2R,IGLL1,MMP2,PPIA,PRDX4,RAB1B,SERPINE1,UBB,WNT5A
GO:0060346	bone trabecula formation	2	8	0.0077	ENSP00000219070,ENSP00000424571	FBN2,MMP2
GO:0044238	primary metabolic process	45	8808	0.0079	ENSP00000206765,ENSP00000216962,ENSP00000219070,ENSP00000223127,ENSP00000229335,ENSP00000236040,ENSP00000243077,ENSP00000252244,ENSP00000253792,ENSP00000256682,ENSP00000260128,ENSP00000264005,ENSP00000264039,ENSP00000264634,ENSP00000264870,ENSP00000270776,ENSP00000300289,ENSP00000304697,ENSP00000310226,ENSP00000325527,ENSP00000329312,ENSP00000330484,ENSP00000331544,ENSP00000331831,ENSP00000331901…	ACLY,AICDA,ALDOA,AMY1B,ANXA1,APOA4,ARF3,C1S,CHIA,EEF1G,EXT1,EXT2,F13A1,FBLN1,FBN1,GAS6,GNB2L1,GPC1,GPC6,GSTP1,IGF2R,IGLL1,KRT1,LCAT,LDHA,LDHB,LEPRE1,LOXL2,LRP1,LTBP1,MMP2,MSRB1,PDIA3,PGD,PGK1,PLOD3,PPIA,PRDX4,PYGB,RAB1B,SULF1,SULF2,TGM1,UBB,WNT5A
GO:0050920	regulation of chemotaxis	5	188	0.0079	ENSP00000223095,ENSP00000264634,ENSP00000331831,ENSP00000339730,ENSP00000381607	GAS6,GSTP1,SERPINE1,THBS4,WNT5A
GO:1903530	regulation of secretion by cell	9	672	0.008	ENSP00000236040,ENSP00000250559,ENSP00000264634,ENSP00000312999,ENSP00000331544,ENSP00000331831,ENSP00000358755,ENSP00000366109,ENSP00000419425	ANXA1,CHIA,FBLN1,GAS6,GNAI2,LEPRE1,PPIA,RAP1B,WNT5A
GO:0003014	renal system process	4	107	0.0082	ENSP00000260128,ENSP00000312999,ENSP00000331831,ENSP00000353007	GAS6,GNAI2,SULF1,SULF2
GO:0045087	innate immune response	9	676	0.0082	ENSP00000252244,ENSP00000263238,ENSP00000264634,ENSP00000329312,ENSP00000350425,ENSP00000355084,ENSP00000366109,ENSP00000385035,ENSP00000420213	ACTR3,ANXA1,APOA4,C1S,FLNB,IGLL1,KRT1,MSRB1,WNT5A
GO:0050900	leukocyte migration	6	296	0.0086	ENSP00000264039,ENSP00000329312,ENSP00000331831,ENSP00000366109,ENSP00000419425,ENSP00000427687	ANXA1,GAS6,GPC1,IGLL1,PPIA,WDR1
GO:0006732	coenzyme metabolic process	6	297	0.0087	ENSP00000253792,ENSP00000270776,ENSP00000362413,ENSP00000378669,ENSP00000379386,ENSP00000445175	ACLY,ALDOA,LDHA,LDHB,PGD,PGK1
GO:0048646	anatomical structure formation involved in morphogenesis	10	831	0.0087	ENSP00000219070,ENSP00000223095,ENSP00000264039,ENSP00000264634,ENSP00000290378,ENSP00000362095,ENSP00000373783,ENSP00000379032,ENSP00000424571,ENSP00000427687	ACTC1,EXT2,FBN2,GPC1,LOXL2,MMP2,SERPINE1,SRPX2,WDR1,WNT5A
GO:0007155	cell adhesion	10	843	0.0095	ENSP00000216286,ENSP00000222271,ENSP00000279227,ENSP00000325527,ENSP00000331831,ENSP00000339730,ENSP00000350425,ENSP00000362095,ENSP00000373783,ENSP00000374309	APOA4,COMP,FBN1,FERMT3,GAS6,LAMA1,LOXL2,NID2,SRPX2,THBS4
GO:0010646	regulation of cell communication	23	3327	0.0095	ENSP00000014914,ENSP00000223095,ENSP00000243077,ENSP00000250559,ENSP00000260128,ENSP00000264039,ENSP00000264634,ENSP00000266085,ENSP00000300289,ENSP00000304697,ENSP00000312999,ENSP00000325527,ENSP00000331544,ENSP00000331831,ENSP00000339730,ENSP00000347979,ENSP00000353007,ENSP00000366109,ENSP00000366246,ENSP00000381607,ENSP00000386043,ENSP00000424571,ENSP00000426909	ANXA1,FAS,FBLN1,FBN1,FBN2,GAS6,GNAI2,GNB2L1,GPC1,GPC6,GPRC5A,GSTP1,LRP1,LTBP1,PDIA3,RAP1B,SERPINE1,SULF1,SULF2,THBS4,TIMP3,UBB,WNT5A
GO:0050708	regulation of protein secretion	7	422	0.0095	ENSP00000236040,ENSP00000264634,ENSP00000331544,ENSP00000331831,ENSP00000358755,ENSP00000366109,ENSP00000419425	ANXA1,CHIA,FBLN1,GAS6,LEPRE1,PPIA,WNT5A
GO:0001867	complement activation, lectin pathway	2	10	0.0097	ENSP00000252244,ENSP00000385035	C1S,KRT1
GO:0032836	glomerular basement membrane development	2	10	0.0097	ENSP00000260128,ENSP00000353007	SULF1,SULF2
GO:0048519	negative regulation of biological process	30	4953	0.0097	ENSP00000014914,ENSP00000222271,ENSP00000223095,ENSP00000229335,ENSP00000236040,ENSP00000243077,ENSP00000250559,ENSP00000252244,ENSP00000260128,ENSP00000264039,ENSP00000264634,ENSP00000266085,ENSP00000290378,ENSP00000304697,ENSP00000312999,ENSP00000325527,ENSP00000331544,ENSP00000331831,ENSP00000339730,ENSP00000347979,ENSP00000350425,ENSP00000353007,ENSP00000362413,ENSP00000366109,ENSP00000368646…	ACTC1,AICDA,ANXA1,APOA4,COMP,FAS,FBLN1,FBN1,FBN2,GAS6,GNAI2,GNB2L1,GPC1,GPRC5A,GSTP1,KRT1,LEPRE1,LOXL2,LRP1,LTBP1,PGK1,PRDX4,RAP1B,SERPINE1,SULF1,SULF2,THBS4,TIMP3,UBB,WNT5A
GO:0006956	complement activation	3	49	0.0099	ENSP00000252244,ENSP00000329312,ENSP00000385035	C1S,IGLL1,KRT1
GO:1904705	regulation of vascular smooth muscle cell proliferation	3	49	0.0099	ENSP00000219070,ENSP00000312999,ENSP00000381607	GNAI2,GSTP1,MMP2
GO:0007165	signal transduction	29	4738	0.0104	ENSP00000014914,ENSP00000219070,ENSP00000243077,ENSP00000250559,ENSP00000252244,ENSP00000260128,ENSP00000263238,ENSP00000264634,ENSP00000264870,ENSP00000279227,ENSP00000304697,ENSP00000312999,ENSP00000325527,ENSP00000329312,ENSP00000331831,ENSP00000347979,ENSP00000349437,ENSP00000353007,ENSP00000364935,ENSP00000366109,ENSP00000366246,ENSP00000367446,ENSP00000368646,ENSP00000371798,ENSP00000374309…	ACTR3,ANXA1,CLIC1,EXT1,EXT2,F13A1,FAS,FBN1,FERMT3,FLNB,FSCN1,GAS6,GNAI2,GPC6,GPRC5A,IGF2R,IGLL1,KRT1,LAMA1,LRP1,LTBP1,MMP2,PPIA,PRDX4,RAP1B,SULF1,SULF2,UBB,WNT5A
GO:0023051	regulation of signaling	23	3360	0.0104	ENSP00000014914,ENSP00000223095,ENSP00000243077,ENSP00000250559,ENSP00000260128,ENSP00000264039,ENSP00000264634,ENSP00000266085,ENSP00000300289,ENSP00000304697,ENSP00000312999,ENSP00000325527,ENSP00000331544,ENSP00000331831,ENSP00000339730,ENSP00000347979,ENSP00000353007,ENSP00000366109,ENSP00000366246,ENSP00000381607,ENSP00000386043,ENSP00000424571,ENSP00000426909	ANXA1,FAS,FBLN1,FBN1,FBN2,GAS6,GNAI2,GNB2L1,GPC1,GPC6,GPRC5A,GSTP1,LRP1,LTBP1,PDIA3,RAP1B,SERPINE1,SULF1,SULF2,THBS4,TIMP3,UBB,WNT5A
GO:0051128	regulation of cellular component organization	18	2306	0.0104	ENSP00000223095,ENSP00000229335,ENSP00000236040,ENSP00000243077,ENSP00000250559,ENSP00000263238,ENSP00000264005,ENSP00000264634,ENSP00000310226,ENSP00000331544,ENSP00000331831,ENSP00000350425,ENSP00000362095,ENSP00000366109,ENSP00000371798,ENSP00000378669,ENSP00000426909,ENSP00000427687	ACTR3,AICDA,ALDOA,ANXA1,APOA4,FBLN1,FSCN1,GAS6,GNB2L1,LCAT,LEPRE1,LRP1,RAB1B,RAP1B,SERPINE1,SRPX2,WDR1,WNT5A
GO:0043408	regulation of MAPK cascade	9	712	0.0108	ENSP00000250559,ENSP00000264634,ENSP00000266085,ENSP00000304697,ENSP00000312999,ENSP00000331544,ENSP00000331831,ENSP00000347979,ENSP00000381607	FAS,FBLN1,GAS6,GNAI2,GSTP1,RAP1B,TIMP3,UBB,WNT5A
GO:0051049	regulation of transport	15	1732	0.0108	ENSP00000223095,ENSP00000236040,ENSP00000243077,ENSP00000250559,ENSP00000264634,ENSP00000312999,ENSP00000331544,ENSP00000331831,ENSP00000350425,ENSP00000358755,ENSP00000364935,ENSP00000366109,ENSP00000419425,ENSP00000426909,ENSP00000427687	ANXA1,APOA4,CHIA,CLIC1,FBLN1,GAS6,GNAI2,GNB2L1,LEPRE1,LRP1,PPIA,RAP1B,SERPINE1,WDR1,WNT5A
GO:0001932	regulation of protein phosphorylation	13	1370	0.0109	ENSP00000014914,ENSP00000250559,ENSP00000264634,ENSP00000266085,ENSP00000304697,ENSP00000312999,ENSP00000325527,ENSP00000331544,ENSP00000331831,ENSP00000339730,ENSP00000347979,ENSP00000381607,ENSP00000426909	FAS,FBLN1,FBN1,GAS6,GNAI2,GNB2L1,GPRC5A,GSTP1,RAP1B,THBS4,TIMP3,UBB,WNT5A
GO:0006089	lactate metabolic process	2	11	0.0109	ENSP00000379386,ENSP00000445175	LDHA,LDHB
GO:0032429	regulation of phospholipase A2 activity	2	11	0.0109	ENSP00000243077,ENSP00000366109	ANXA1,LRP1
GO:0045955	negative regulation of calcium ion-dependent exocytosis	2	11	0.0109	ENSP00000250559,ENSP00000312999	GNAI2,RAP1B
GO:0051451	myoblast migration	2	11	0.0109	ENSP00000339730,ENSP00000366109	ANXA1,THBS4
GO:1901566	organonitrogen compound biosynthetic process	13	1370	0.0109	ENSP00000223127,ENSP00000253792,ENSP00000264005,ENSP00000264039,ENSP00000331901,ENSP00000362413,ENSP00000366246,ENSP00000367446,ENSP00000378669,ENSP00000379032,ENSP00000381607,ENSP00000426909,ENSP00000445175	ACLY,ALDOA,EEF1G,EXT1,EXT2,GNB2L1,GPC1,GPC6,GSTP1,LCAT,LDHA,PGK1,PLOD3
GO:0032989	cellular component morphogenesis	9	720	0.0112	ENSP00000223127,ENSP00000264039,ENSP00000264634,ENSP00000279227,ENSP00000290378,ENSP00000304697,ENSP00000367446,ENSP00000420213,ENSP00000427687	ACTC1,EXT1,FERMT3,FLNB,GPC1,PLOD3,UBB,WDR1,WNT5A
GO:0048706	embryonic skeletal system development	4	122	0.0115	ENSP00000260128,ENSP00000264634,ENSP00000353007,ENSP00000367446	EXT1,SULF1,SULF2,WNT5A
GO:0070482	response to oxygen levels	6	321	0.0115	ENSP00000219070,ENSP00000304697,ENSP00000347979,ENSP00000362413,ENSP00000373783,ENSP00000445175	FAS,LDHA,LOXL2,MMP2,PGK1,UBB
GO:0006457	protein folding	5	214	0.0117	ENSP00000236040,ENSP00000300289,ENSP00000312999,ENSP00000368646,ENSP00000419425	GNAI2,LEPRE1,PDIA3,PPIA,PRDX4
GO:0022607	cellular component assembly	18	2343	0.0117	ENSP00000223127,ENSP00000252244,ENSP00000263238,ENSP00000264039,ENSP00000264634,ENSP00000279227,ENSP00000290378,ENSP00000304697,ENSP00000310226,ENSP00000323856,ENSP00000327145,ENSP00000331831,ENSP00000347979,ENSP00000350425,ENSP00000355084,ENSP00000371798,ENSP00000378669,ENSP00000427687	ACTC1,ACTR3,ALDOA,APOA4,FAS,FERMT3,FLNC,FSCN1,GAS6,GPC1,KRT1,MSRB1,PLEC,PLOD3,RAB1B,UBB,WDR1,WNT5A
GO:0032963	collagen metabolic process	3	54	0.0118	ENSP00000219070,ENSP00000223127,ENSP00000236040	LEPRE1,MMP2,PLOD3
GO:0048146	positive regulation of fibroblast proliferation	3	54	0.0118	ENSP00000264634,ENSP00000331544,ENSP00000331831	FBLN1,GAS6,WNT5A
GO:0045995	regulation of embryonic development	4	125	0.0121	ENSP00000260128,ENSP00000264634,ENSP00000374309,ENSP00000426909	GNB2L1,LAMA1,SULF1,WNT5A
GO:0046364	monosaccharide biosynthetic process	3	55	0.0121	ENSP00000270776,ENSP00000362413,ENSP00000378669	ALDOA,PGD,PGK1
GO:0009790	embryo development	10	890	0.0123	ENSP00000219070,ENSP00000223127,ENSP00000260128,ENSP00000264634,ENSP00000325527,ENSP00000353007,ENSP00000367446,ENSP00000379032,ENSP00000424571,ENSP00000426909	EXT1,EXT2,FBN1,FBN2,GNB2L1,MMP2,PLOD3,SULF1,SULF2,WNT5A
GO:0050778	positive regulation of immune response	8	589	0.0123	ENSP00000219070,ENSP00000252244,ENSP00000263238,ENSP00000264634,ENSP00000304697,ENSP00000329312,ENSP00000366109,ENSP00000385035	ACTR3,ANXA1,C1S,IGLL1,KRT1,MMP2,UBB,WNT5A
GO:0010803	regulation of tumor necrosis factor-mediated signaling pathway	3	56	0.0125	ENSP00000331831,ENSP00000381607,ENSP00000426909	GAS6,GNB2L1,GSTP1
GO:0006810	transport	26	4130	0.013	ENSP00000216962,ENSP00000223095,ENSP00000243077,ENSP00000250559,ENSP00000252244,ENSP00000253792,ENSP00000256682,ENSP00000263238,ENSP00000264005,ENSP00000264870,ENSP00000266085,ENSP00000279227,ENSP00000304697,ENSP00000310226,ENSP00000329312,ENSP00000331831,ENSP00000349437,ENSP00000350425,ENSP00000364935,ENSP00000366109,ENSP00000368646,ENSP00000373783,ENSP00000378669,ENSP00000381607,ENSP00000419425…	ACLY,ACTR3,ALDOA,ANXA1,APOA4,ARF3,CLIC1,F13A1,FERMT3,GAS6,GSTP1,IGF2R,IGLL1,KRT1,LCAT,LOXL2,LRP1,PPIA,PRDX4,PYGB,RAB1B,RAP1B,SERPINE1,TIMP3,UBB,WDR1
GO:0042127	regulation of cell population proliferation	14	1594	0.013	ENSP00000206765,ENSP00000219070,ENSP00000236040,ENSP00000260128,ENSP00000264634,ENSP00000312999,ENSP00000331544,ENSP00000331831,ENSP00000339730,ENSP00000347979,ENSP00000353007,ENSP00000366109,ENSP00000368646,ENSP00000381607	ANXA1,FAS,FBLN1,GAS6,GNAI2,GSTP1,LEPRE1,MMP2,PRDX4,SULF1,SULF2,TGM1,THBS4,WNT5A
GO:0045807	positive regulation of endocytosis	4	129	0.013	ENSP00000223095,ENSP00000243077,ENSP00000264634,ENSP00000331831	GAS6,LRP1,SERPINE1,WNT5A
GO:1902041	regulation of extrinsic apoptotic signaling pathway via death domain receptors	3	57	0.013	ENSP00000223095,ENSP00000266085,ENSP00000347979	FAS,SERPINE1,TIMP3
GO:2000242	negative regulation of reproductive process	3	57	0.013	ENSP00000260128,ENSP00000264634,ENSP00000368646	PRDX4,SULF1,WNT5A
GO:0050710	negative regulation of cytokine secretion	3	58	0.0134	ENSP00000331544,ENSP00000331831,ENSP00000366109	ANXA1,FBLN1,GAS6
GO:0030100	regulation of endocytosis	5	229	0.0142	ENSP00000223095,ENSP00000243077,ENSP00000264634,ENSP00000331831,ENSP00000426909	GAS6,GNB2L1,LRP1,SERPINE1,WNT5A
GO:0034329	cell junction assembly	4	135	0.0148	ENSP00000323856,ENSP00000327145,ENSP00000371798,ENSP00000427687	FLNC,FSCN1,PLEC,WDR1
GO:0071704	organic substance metabolic process	45	9135	0.0152	ENSP00000206765,ENSP00000216962,ENSP00000219070,ENSP00000223127,ENSP00000229335,ENSP00000236040,ENSP00000243077,ENSP00000252244,ENSP00000253792,ENSP00000256682,ENSP00000260128,ENSP00000264005,ENSP00000264039,ENSP00000264634,ENSP00000264870,ENSP00000270776,ENSP00000300289,ENSP00000304697,ENSP00000310226,ENSP00000325527,ENSP00000329312,ENSP00000330484,ENSP00000331544,ENSP00000331831,ENSP00000331901…	ACLY,AICDA,ALDOA,AMY1B,ANXA1,APOA4,ARF3,C1S,CHIA,EEF1G,EXT1,EXT2,F13A1,FBLN1,FBN1,GAS6,GNB2L1,GPC1,GPC6,GSTP1,IGF2R,IGLL1,KRT1,LCAT,LDHA,LDHB,LEPRE1,LOXL2,LRP1,LTBP1,MMP2,MSRB1,PDIA3,PGD,PGK1,PLOD3,PPIA,PRDX4,PYGB,RAB1B,SULF1,SULF2,TGM1,UBB,WNT5A
GO:0009100	glycoprotein metabolic process	6	349	0.0153	ENSP00000223127,ENSP00000260128,ENSP00000264039,ENSP00000353007,ENSP00000367446,ENSP00000379032	EXT1,EXT2,GPC1,PLOD3,SULF1,SULF2
GO:0032787	monocarboxylic acid metabolic process	7	477	0.0153	ENSP00000253792,ENSP00000270776,ENSP00000362413,ENSP00000378669,ENSP00000379386,ENSP00000381607,ENSP00000445175	ACLY,ALDOA,GSTP1,LDHA,LDHB,PGD,PGK1
GO:0071363	cellular response to growth factor stimulus	7	477	0.0153	ENSP00000264634,ENSP00000304697,ENSP00000325527,ENSP00000331831,ENSP00000366109,ENSP00000381607,ENSP00000426909	ANXA1,FBN1,GAS6,GNB2L1,GSTP1,UBB,WNT5A
GO:0010715	regulation of extracellular matrix disassembly	2	15	0.0158	ENSP00000243077,ENSP00000371798	FSCN1,LRP1
GO:0048569	post-embryonic animal organ development	2	15	0.0158	ENSP00000325527,ENSP00000445175	FBN1,LDHA
GO:0000902	cell morphogenesis	8	626	0.0164	ENSP00000223127,ENSP00000264039,ENSP00000264634,ENSP00000279227,ENSP00000304697,ENSP00000367446,ENSP00000420213,ENSP00000427687	EXT1,FERMT3,FLNB,GPC1,PLOD3,UBB,WDR1,WNT5A
GO:0048523	negative regulation of cellular process	27	4454	0.0167	ENSP00000014914,ENSP00000222271,ENSP00000223095,ENSP00000229335,ENSP00000236040,ENSP00000243077,ENSP00000250559,ENSP00000260128,ENSP00000264039,ENSP00000264634,ENSP00000266085,ENSP00000290378,ENSP00000304697,ENSP00000312999,ENSP00000325527,ENSP00000331544,ENSP00000331831,ENSP00000347979,ENSP00000350425,ENSP00000353007,ENSP00000366109,ENSP00000368646,ENSP00000373783,ENSP00000381607,ENSP00000386043…	ACTC1,AICDA,ANXA1,APOA4,COMP,FAS,FBLN1,FBN1,FBN2,GAS6,GNAI2,GNB2L1,GPC1,GPRC5A,GSTP1,LEPRE1,LOXL2,LRP1,LTBP1,PRDX4,RAP1B,SERPINE1,SULF1,SULF2,TIMP3,UBB,WNT5A
GO:0000272	polysaccharide catabolic process	2	16	0.0172	ENSP00000216962,ENSP00000358755	CHIA,PYGB
GO:0034284	response to monosaccharide	4	143	0.0172	ENSP00000331831,ENSP00000381607,ENSP00000426909,ENSP00000445175	GAS6,GNB2L1,GSTP1,LDHA
GO:0045723	positive regulation of fatty acid biosynthetic process	2	16	0.0172	ENSP00000350425,ENSP00000366109	ANXA1,APOA4
GO:0070373	negative regulation of ERK1 and ERK2 cascade	3	65	0.0172	ENSP00000266085,ENSP00000331544,ENSP00000381607	FBLN1,GSTP1,TIMP3
GO:0071711	basement membrane organization	2	16	0.0172	ENSP00000216286,ENSP00000223127	NID2,PLOD3
GO:0000904	cell morphogenesis involved in differentiation	7	498	0.0181	ENSP00000223127,ENSP00000264039,ENSP00000264634,ENSP00000279227,ENSP00000367446,ENSP00000420213,ENSP00000427687	EXT1,FERMT3,FLNB,GPC1,PLOD3,WDR1,WNT5A
GO:0006026	aminoglycan catabolic process	3	67	0.0181	ENSP00000264039,ENSP00000358755,ENSP00000366246	CHIA,GPC1,GPC6
GO:0007154	cell communication	30	5219	0.0181	ENSP00000014914,ENSP00000219070,ENSP00000243077,ENSP00000250559,ENSP00000252244,ENSP00000260128,ENSP00000263238,ENSP00000264634,ENSP00000264870,ENSP00000279227,ENSP00000304697,ENSP00000312999,ENSP00000325527,ENSP00000329312,ENSP00000331831,ENSP00000347979,ENSP00000349437,ENSP00000353007,ENSP00000364935,ENSP00000366109,ENSP00000366246,ENSP00000367446,ENSP00000368646,ENSP00000371798,ENSP00000374309…	ACTR3,ANXA1,CLIC1,EXT1,EXT2,F13A1,FAS,FBN1,FERMT3,FLNB,FSCN1,GAS6,GNAI2,GPC6,GPRC5A,GSTP1,IGF2R,IGLL1,KRT1,LAMA1,LRP1,LTBP1,MMP2,PPIA,PRDX4,RAP1B,SULF1,SULF2,UBB,WNT5A
GO:0032677	regulation of interleukin-8 production	3	67	0.0181	ENSP00000223095,ENSP00000264634,ENSP00000366109	ANXA1,SERPINE1,WNT5A
GO:0051130	positive regulation of cellular component organization	11	1128	0.0181	ENSP00000223095,ENSP00000236040,ENSP00000243077,ENSP00000263238,ENSP00000264634,ENSP00000331831,ENSP00000362095,ENSP00000366109,ENSP00000371798,ENSP00000426909,ENSP00000427687	ACTR3,ANXA1,FSCN1,GAS6,GNB2L1,LEPRE1,LRP1,SERPINE1,SRPX2,WDR1,WNT5A
GO:0051216	cartilage development	4	147	0.0181	ENSP00000222271,ENSP00000260128,ENSP00000264634,ENSP00000353007	COMP,SULF1,SULF2,WNT5A
GO:0051222	positive regulation of protein transport	6	365	0.0181	ENSP00000243077,ENSP00000264634,ENSP00000331831,ENSP00000358755,ENSP00000419425,ENSP00000426909	CHIA,GAS6,GNB2L1,LRP1,PPIA,WNT5A
GO:0071222	cellular response to lipopolysaccharide	4	146	0.0181	ENSP00000223095,ENSP00000229335,ENSP00000264634,ENSP00000381607	AICDA,GSTP1,SERPINE1,WNT5A
GO:0019359	nicotinamide nucleotide biosynthetic process	3	68	0.0183	ENSP00000362413,ENSP00000378669,ENSP00000445175	ALDOA,LDHA,PGK1
GO:0032930	positive regulation of superoxide anion generation	2	17	0.0183	ENSP00000312999,ENSP00000381607	GNAI2,GSTP1
GO:0034375	high-density lipoprotein particle remodeling	2	17	0.0183	ENSP00000264005,ENSP00000350425	APOA4,LCAT
GO:0035089	establishment of apical/basal cell polarity	2	17	0.0183	ENSP00000264634,ENSP00000371798	FSCN1,WNT5A
GO:0043691	reverse cholesterol transport	2	17	0.0183	ENSP00000264005,ENSP00000350425	APOA4,LCAT
GO:0051881	regulation of mitochondrial membrane potential	3	68	0.0183	ENSP00000304697,ENSP00000364935,ENSP00000426909	CLIC1,GNB2L1,UBB
GO:0030855	epithelial cell differentiation	8	649	0.0187	ENSP00000206765,ENSP00000223127,ENSP00000250559,ENSP00000252244,ENSP00000264634,ENSP00000362413,ENSP00000366109,ENSP00000420213	ANXA1,FLNB,KRT1,PGK1,PLOD3,RAP1B,TGM1,WNT5A
GO:0001959	regulation of cytokine-mediated signaling pathway	4	151	0.019	ENSP00000264634,ENSP00000331831,ENSP00000381607,ENSP00000426909	GAS6,GNB2L1,GSTP1,WNT5A
GO:0006979	response to oxidative stress	6	373	0.019	ENSP00000252244,ENSP00000350425,ENSP00000355084,ENSP00000366109,ENSP00000381607,ENSP00000445175	ANXA1,APOA4,GSTP1,KRT1,LDHA,MSRB1
GO:0072359	circulatory system development	9	807	0.019	ENSP00000219070,ENSP00000223095,ENSP00000243077,ENSP00000264634,ENSP00000290378,ENSP00000325527,ENSP00000362095,ENSP00000373783,ENSP00000386043	ACTC1,FBN1,LOXL2,LRP1,LTBP1,MMP2,SERPINE1,SRPX2,WNT5A
GO:2000146	negative regulation of cell motility	5	253	0.019	ENSP00000223095,ENSP00000243077,ENSP00000260128,ENSP00000331544,ENSP00000381607	FBLN1,GSTP1,LRP1,SERPINE1,SULF1
GO:0019221	cytokine-mediated signaling pathway	8	655	0.0193	ENSP00000219070,ENSP00000250559,ENSP00000264870,ENSP00000304697,ENSP00000347979,ENSP00000366109,ENSP00000371798,ENSP00000419425	ANXA1,F13A1,FAS,FSCN1,MMP2,PPIA,RAP1B,UBB
GO:0006897	endocytosis	7	510	0.0194	ENSP00000243077,ENSP00000263238,ENSP00000329312,ENSP00000331831,ENSP00000349437,ENSP00000366109,ENSP00000373783	ACTR3,ANXA1,GAS6,IGF2R,IGLL1,LOXL2,LRP1
GO:0044267	cellular protein metabolic process	23	3603	0.0196	ENSP00000206765,ENSP00000219070,ENSP00000223127,ENSP00000236040,ENSP00000252244,ENSP00000264634,ENSP00000264870,ENSP00000304697,ENSP00000310226,ENSP00000325527,ENSP00000331831,ENSP00000331901,ENSP00000349437,ENSP00000350425,ENSP00000355084,ENSP00000366109,ENSP00000367446,ENSP00000368646,ENSP00000373783,ENSP00000379032,ENSP00000386043,ENSP00000419425,ENSP00000426909	ANXA1,APOA4,EEF1G,EXT1,EXT2,F13A1,FBN1,GAS6,GNB2L1,IGF2R,KRT1,LEPRE1,LOXL2,LTBP1,MMP2,MSRB1,PLOD3,PPIA,PRDX4,RAB1B,TGM1,UBB,WNT5A
GO:0016064	immunoglobulin mediated immune response	3	72	0.0201	ENSP00000229335,ENSP00000329312,ENSP00000385035	AICDA,C1S,IGLL1
GO:0034389	lipid droplet organization	2	19	0.0208	ENSP00000376899,ENSP00000419425	PPIA,PTGFRN
GO:0046889	positive regulation of lipid biosynthetic process	3	73	0.0208	ENSP00000350425,ENSP00000366109,ENSP00000426909	ANXA1,APOA4,GNB2L1
GO:0032642	regulation of chemokine production	3	74	0.0212	ENSP00000264634,ENSP00000358755,ENSP00000381607	CHIA,GSTP1,WNT5A
GO:0006754	ATP biosynthetic process	3	75	0.022	ENSP00000362413,ENSP00000378669,ENSP00000445175	ALDOA,LDHA,PGK1
GO:0001819	positive regulation of cytokine production	6	390	0.0223	ENSP00000223095,ENSP00000260128,ENSP00000264634,ENSP00000353007,ENSP00000358755,ENSP00000366109	ANXA1,CHIA,SERPINE1,SULF1,SULF2,WNT5A
GO:0008283	cell population proliferation	8	676	0.0223	ENSP00000243077,ENSP00000250559,ENSP00000264634,ENSP00000312999,ENSP00000331831,ENSP00000371798,ENSP00000373783,ENSP00000381607	FSCN1,GAS6,GNAI2,GSTP1,LOXL2,LRP1,RAP1B,WNT5A
GO:0010804	negative regulation of tumor necrosis factor-mediated signaling pathway	2	20	0.0223	ENSP00000331831,ENSP00000381607	GAS6,GSTP1
GO:0030216	keratinocyte differentiation	5	267	0.0223	ENSP00000206765,ENSP00000252244,ENSP00000264634,ENSP00000366109,ENSP00000420213	ANXA1,FLNB,KRT1,TGM1,WNT5A
GO:0045766	positive regulation of angiogenesis	4	162	0.0229	ENSP00000223095,ENSP00000264634,ENSP00000362095,ENSP00000366109	ANXA1,SERPINE1,SRPX2,WNT5A
GO:0007163	establishment or maintenance of cell polarity	4	163	0.0232	ENSP00000263238,ENSP00000264634,ENSP00000371798,ENSP00000427687	ACTR3,FSCN1,WDR1,WNT5A
GO:0031399	regulation of protein modification process	14	1747	0.0235	ENSP00000014914,ENSP00000236040,ENSP00000250559,ENSP00000264634,ENSP00000266085,ENSP00000304697,ENSP00000312999,ENSP00000325527,ENSP00000331544,ENSP00000331831,ENSP00000339730,ENSP00000347979,ENSP00000381607,ENSP00000426909	FAS,FBLN1,FBN1,GAS6,GNAI2,GNB2L1,GPRC5A,GSTP1,LEPRE1,RAP1B,THBS4,TIMP3,UBB,WNT5A
GO:0001736	establishment of planar polarity	2	21	0.0238	ENSP00000264634,ENSP00000427687	WDR1,WNT5A
GO:0019058	viral life cycle	4	166	0.0238	ENSP00000304697,ENSP00000310226,ENSP00000331831,ENSP00000419425	GAS6,PPIA,RAB1B,UBB
GO:0042730	fibrinolysis	2	21	0.0238	ENSP00000223095,ENSP00000252244	KRT1,SERPINE1
GO:0060348	bone development	4	166	0.0238	ENSP00000222271,ENSP00000236040,ENSP00000260128,ENSP00000353007	COMP,LEPRE1,SULF1,SULF2
GO:0090050	positive regulation of cell migration involved in sprouting angiogenesis	2	21	0.0238	ENSP00000362095,ENSP00000366109	ANXA1,SRPX2
GO:2000114	regulation of establishment of cell polarity	2	21	0.0238	ENSP00000250559,ENSP00000426909	GNB2L1,RAP1B
GO:0009108	coenzyme biosynthetic process	4	167	0.0242	ENSP00000253792,ENSP00000362413,ENSP00000378669,ENSP00000445175	ACLY,ALDOA,LDHA,PGK1
GO:0008544	epidermis development	6	403	0.0244	ENSP00000206765,ENSP00000223127,ENSP00000252244,ENSP00000264634,ENSP00000366109,ENSP00000420213	ANXA1,FLNB,KRT1,PLOD3,TGM1,WNT5A
GO:0019752	carboxylic acid metabolic process	9	854	0.0244	ENSP00000223127,ENSP00000253792,ENSP00000270776,ENSP00000362413,ENSP00000368646,ENSP00000378669,ENSP00000379386,ENSP00000381607,ENSP00000445175	ACLY,ALDOA,GSTP1,LDHA,LDHB,PGD,PGK1,PLOD3,PRDX4
GO:0002063	chondrocyte development	2	22	0.0247	ENSP00000260128,ENSP00000353007	SULF1,SULF2
GO:0048598	embryonic morphogenesis	7	545	0.0247	ENSP00000219070,ENSP00000264634,ENSP00000325527,ENSP00000367446,ENSP00000379032,ENSP00000424571,ENSP00000426909	EXT1,EXT2,FBN1,FBN2,GNB2L1,MMP2,WNT5A
GO:0007167	enzyme linked receptor protein signaling pathway	8	698	0.0249	ENSP00000219070,ENSP00000260128,ENSP00000263238,ENSP00000304697,ENSP00000331831,ENSP00000349437,ENSP00000353007,ENSP00000386043	ACTR3,GAS6,IGF2R,LTBP1,MMP2,SULF1,SULF2,UBB
GO:0002682	regulation of immune system process	12	1391	0.0254	ENSP00000219070,ENSP00000223095,ENSP00000252244,ENSP00000263238,ENSP00000264634,ENSP00000304697,ENSP00000325527,ENSP00000329312,ENSP00000331831,ENSP00000339730,ENSP00000366109,ENSP00000385035	ACTR3,ANXA1,C1S,FBN1,GAS6,IGLL1,KRT1,MMP2,SERPINE1,THBS4,UBB,WNT5A
GO:0045778	positive regulation of ossification	3	83	0.0263	ENSP00000264634,ENSP00000364935,ENSP00000424571	CLIC1,FBN2,WNT5A
GO:0018126	protein hydroxylation	2	23	0.0264	ENSP00000223127,ENSP00000236040	LEPRE1,PLOD3
GO:1901136	carbohydrate derivative catabolic process	4	175	0.0275	ENSP00000229335,ENSP00000264039,ENSP00000358755,ENSP00000366246	AICDA,CHIA,GPC1,GPC6
GO:0001666	response to hypoxia	5	288	0.0277	ENSP00000219070,ENSP00000304697,ENSP00000362413,ENSP00000373783,ENSP00000445175	LDHA,LOXL2,MMP2,PGK1,UBB
GO:2000106	regulation of leukocyte apoptotic process	3	85	0.0277	ENSP00000264634,ENSP00000331831,ENSP00000366109	ANXA1,GAS6,WNT5A
GO:0030510	regulation of BMP signaling pathway	3	86	0.0283	ENSP00000260128,ENSP00000264634,ENSP00000325527	FBN1,SULF1,WNT5A
GO:0052547	regulation of peptidase activity	6	420	0.0283	ENSP00000223095,ENSP00000266085,ENSP00000331544,ENSP00000331831,ENSP00000347979,ENSP00000426909	FAS,FBLN1,GAS6,GNB2L1,SERPINE1,TIMP3
GO:0098869	cellular oxidant detoxification	3	86	0.0283	ENSP00000350425,ENSP00000368646,ENSP00000381607	APOA4,GSTP1,PRDX4
GO:0002064	epithelial cell development	4	179	0.0289	ENSP00000223127,ENSP00000250559,ENSP00000264634,ENSP00000420213	FLNB,PLOD3,RAP1B,WNT5A
GO:0030111	regulation of Wnt signaling pathway	5	293	0.0289	ENSP00000243077,ENSP00000260128,ENSP00000264634,ENSP00000353007,ENSP00000426909	GNB2L1,LRP1,SULF1,SULF2,WNT5A
GO:0051336	regulation of hydrolase activity	11	1238	0.0291	ENSP00000223095,ENSP00000243077,ENSP00000264634,ENSP00000266085,ENSP00000312999,ENSP00000331544,ENSP00000331831,ENSP00000347979,ENSP00000350425,ENSP00000366109,ENSP00000426909	ANXA1,APOA4,FAS,FBLN1,GAS6,GNAI2,GNB2L1,LRP1,SERPINE1,TIMP3,WNT5A
GO:0006735	NADH regeneration	2	25	0.0293	ENSP00000362413,ENSP00000378669	ALDOA,PGK1
GO:0044283	small molecule biosynthetic process	7	569	0.0293	ENSP00000223127,ENSP00000253792,ENSP00000270776,ENSP00000350425,ENSP00000362413,ENSP00000378669,ENSP00000445175	ACLY,ALDOA,APOA4,LDHA,PGD,PGK1,PLOD3
GO:0061621	canonical glycolysis	2	25	0.0293	ENSP00000362413,ENSP00000378669	ALDOA,PGK1
GO:0061718	glucose catabolic process to pyruvate	2	25	0.0293	ENSP00000362413,ENSP00000378669	ALDOA,PGK1
GO:2000482	regulation of interleukin-8 secretion	2	25	0.0293	ENSP00000264634,ENSP00000366109	ANXA1,WNT5A
GO:0051050	positive regulation of transport	9	892	0.0297	ENSP00000223095,ENSP00000243077,ENSP00000264634,ENSP00000312999,ENSP00000331831,ENSP00000358755,ENSP00000366109,ENSP00000419425,ENSP00000426909	ANXA1,CHIA,GAS6,GNAI2,GNB2L1,LRP1,PPIA,SERPINE1,WNT5A
GO:0061024	membrane organization	8	729	0.0301	ENSP00000263238,ENSP00000264634,ENSP00000304697,ENSP00000310226,ENSP00000329312,ENSP00000331831,ENSP00000349437,ENSP00000419425	ACTR3,GAS6,IGF2R,IGLL1,PPIA,RAB1B,UBB,WNT5A
GO:0032496	response to lipopolysaccharide	5	298	0.0303	ENSP00000223095,ENSP00000229335,ENSP00000264634,ENSP00000347979,ENSP00000381607	AICDA,FAS,GSTP1,SERPINE1,WNT5A
GO:0001655	urogenital system development	5	299	0.0305	ENSP00000260128,ENSP00000264634,ENSP00000325527,ENSP00000353007,ENSP00000366109	ANXA1,FBN1,SULF1,SULF2,WNT5A
GO:0032101	regulation of response to external stimulus	8	732	0.0305	ENSP00000223095,ENSP00000252244,ENSP00000264634,ENSP00000331831,ENSP00000339730,ENSP00000366109,ENSP00000381607,ENSP00000385035	ANXA1,C1S,GAS6,GSTP1,KRT1,SERPINE1,THBS4,WNT5A
GO:0032692	negative regulation of interleukin-1 production	2	26	0.0305	ENSP00000331831,ENSP00000381607	GAS6,GSTP1
GO:0060191	regulation of lipase activity	3	90	0.0305	ENSP00000243077,ENSP00000350425,ENSP00000366109	ANXA1,APOA4,LRP1
GO:0061097	regulation of protein tyrosine kinase activity	3	90	0.0305	ENSP00000014914,ENSP00000331831,ENSP00000426909	GAS6,GNB2L1,GPRC5A
GO:0006575	cellular modified amino acid metabolic process	4	185	0.0306	ENSP00000223127,ENSP00000331901,ENSP00000368646,ENSP00000381607	EEF1G,GSTP1,PLOD3,PRDX4
GO:0051246	regulation of protein metabolic process	18	2668	0.0306	ENSP00000014914,ENSP00000223095,ENSP00000236040,ENSP00000243077,ENSP00000250559,ENSP00000264634,ENSP00000266085,ENSP00000304697,ENSP00000310226,ENSP00000312999,ENSP00000325527,ENSP00000331544,ENSP00000331831,ENSP00000339730,ENSP00000347979,ENSP00000381607,ENSP00000385035,ENSP00000426909	C1S,FAS,FBLN1,FBN1,GAS6,GNAI2,GNB2L1,GPRC5A,GSTP1,LEPRE1,LRP1,RAB1B,RAP1B,SERPINE1,THBS4,TIMP3,UBB,WNT5A
GO:0010927	cellular component assembly involved in morphogenesis	3	92	0.0314	ENSP00000264039,ENSP00000290378,ENSP00000427687	ACTC1,GPC1,WDR1
GO:0000302	response to reactive oxygen species	4	189	0.0318	ENSP00000350425,ENSP00000366109,ENSP00000381607,ENSP00000445175	ANXA1,APOA4,GSTP1,LDHA
GO:0009152	purine ribonucleotide biosynthetic process	4	189	0.0318	ENSP00000253792,ENSP00000362413,ENSP00000378669,ENSP00000445175	ACLY,ALDOA,LDHA,PGK1
GO:0010575	positive regulation of vascular endothelial growth factor production	2	27	0.0318	ENSP00000260128,ENSP00000353007	SULF1,SULF2
GO:0030162	regulation of proteolysis	8	742	0.0318	ENSP00000223095,ENSP00000266085,ENSP00000304697,ENSP00000331544,ENSP00000331831,ENSP00000347979,ENSP00000385035,ENSP00000426909	C1S,FAS,FBLN1,GAS6,GNB2L1,SERPINE1,TIMP3,UBB
GO:0045597	positive regulation of cell differentiation	9	908	0.0318	ENSP00000223095,ENSP00000236040,ENSP00000264039,ENSP00000264634,ENSP00000331831,ENSP00000364935,ENSP00000366109,ENSP00000373783,ENSP00000424571	ANXA1,CLIC1,FBN2,GAS6,GPC1,LEPRE1,LOXL2,SERPINE1,WNT5A
GO:0060384	innervation	2	27	0.0318	ENSP00000260128,ENSP00000353007	SULF1,SULF2
GO:0061099	negative regulation of protein tyrosine kinase activity	2	27	0.0318	ENSP00000014914,ENSP00000426909	GNB2L1,GPRC5A
GO:0072378	blood coagulation, fibrin clot formation	2	27	0.0318	ENSP00000264870,ENSP00000331544	F13A1,FBLN1
GO:0009605	response to external stimulus	14	1857	0.0328	ENSP00000223095,ENSP00000229335,ENSP00000264039,ENSP00000264634,ENSP00000312999,ENSP00000329312,ENSP00000331831,ENSP00000331901,ENSP00000347979,ENSP00000358755,ENSP00000366109,ENSP00000367446,ENSP00000381607,ENSP00000445175	AICDA,ANXA1,CHIA,EEF1G,EXT1,FAS,GAS6,GNAI2,GPC1,GSTP1,IGLL1,LDHA,SERPINE1,WNT5A
GO:0031400	negative regulation of protein modification process	7	592	0.0328	ENSP00000014914,ENSP00000236040,ENSP00000266085,ENSP00000312999,ENSP00000331544,ENSP00000381607,ENSP00000426909	FBLN1,GNAI2,GNB2L1,GPRC5A,GSTP1,LEPRE1,TIMP3
GO:2000352	negative regulation of endothelial cell apoptotic process	2	28	0.0328	ENSP00000223095,ENSP00000331831	GAS6,SERPINE1
GO:0006796	phosphate-containing compound metabolic process	15	2065	0.0332	ENSP00000253792,ENSP00000256682,ENSP00000264005,ENSP00000264634,ENSP00000270776,ENSP00000304697,ENSP00000331831,ENSP00000349437,ENSP00000350425,ENSP00000362413,ENSP00000368646,ENSP00000378669,ENSP00000379386,ENSP00000386043,ENSP00000445175	ACLY,ALDOA,APOA4,ARF3,GAS6,IGF2R,LCAT,LDHA,LDHB,LTBP1,PGD,PGK1,PRDX4,UBB,WNT5A
GO:0010595	positive regulation of endothelial cell migration	3	96	0.0332	ENSP00000264634,ENSP00000362095,ENSP00000366109	ANXA1,SRPX2,WNT5A
GO:0046394	carboxylic acid biosynthetic process	5	311	0.0332	ENSP00000223127,ENSP00000253792,ENSP00000362413,ENSP00000378669,ENSP00000445175	ACLY,ALDOA,LDHA,PGK1,PLOD3
GO:0050678	regulation of epithelial cell proliferation	5	311	0.0332	ENSP00000206765,ENSP00000260128,ENSP00000264634,ENSP00000339730,ENSP00000353007	SULF1,SULF2,TGM1,THBS4,WNT5A
GO:0043277	apoptotic cell clearance	2	29	0.034	ENSP00000243077,ENSP00000331831	GAS6,LRP1
GO:0051051	negative regulation of transport	6	450	0.034	ENSP00000250559,ENSP00000312999,ENSP00000331544,ENSP00000331831,ENSP00000366109,ENSP00000426909	ANXA1,FBLN1,GAS6,GNAI2,GNB2L1,RAP1B
GO:0051094	positive regulation of developmental process	11	1286	0.034	ENSP00000223095,ENSP00000236040,ENSP00000264039,ENSP00000264634,ENSP00000331831,ENSP00000362095,ENSP00000364935,ENSP00000366109,ENSP00000373783,ENSP00000424571,ENSP00000426909	ANXA1,CLIC1,FBN2,GAS6,GNB2L1,GPC1,LEPRE1,LOXL2,SERPINE1,SRPX2,WNT5A
GO:0097237	cellular response to toxic substance	4	195	0.034	ENSP00000350425,ENSP00000366109,ENSP00000368646,ENSP00000381607	ANXA1,APOA4,GSTP1,PRDX4
GO:0009168	purine ribonucleoside monophosphate biosynthetic process	3	98	0.0342	ENSP00000362413,ENSP00000378669,ENSP00000445175	ALDOA,LDHA,PGK1
GO:0042063	gliogenesis	4	196	0.0342	ENSP00000243077,ENSP00000264039,ENSP00000366109,ENSP00000381607	ANXA1,GPC1,GSTP1,LRP1
GO:0071495	cellular response to endogenous stimulus	10	1106	0.0342	ENSP00000219070,ENSP00000223127,ENSP00000243077,ENSP00000250559,ENSP00000264634,ENSP00000304697,ENSP00000312999,ENSP00000325527,ENSP00000366109,ENSP00000381607	ANXA1,FBN1,GNAI2,GSTP1,LRP1,MMP2,PLOD3,RAP1B,UBB,WNT5A
GO:0005996	monosaccharide metabolic process	4	198	0.0349	ENSP00000270776,ENSP00000325527,ENSP00000362413,ENSP00000378669	ALDOA,FBN1,PGD,PGK1
GO:0061036	positive regulation of cartilage development	2	30	0.0351	ENSP00000264634,ENSP00000373783	LOXL2,WNT5A
GO:2000108	positive regulation of leukocyte apoptotic process	2	30	0.0351	ENSP00000264634,ENSP00000366109	ANXA1,WNT5A
GO:0061061	muscle structure development	6	457	0.0354	ENSP00000264634,ENSP00000290378,ENSP00000327145,ENSP00000420213,ENSP00000427687,ENSP00000446955	ACTC1,FLNB,FLNC,MYL6,WDR1,WNT5A
GO:0072330	monocarboxylic acid biosynthetic process	4	200	0.0358	ENSP00000253792,ENSP00000362413,ENSP00000378669,ENSP00000445175	ACLY,ALDOA,LDHA,PGK1
GO:0001934	positive regulation of protein phosphorylation	9	941	0.036	ENSP00000250559,ENSP00000264634,ENSP00000304697,ENSP00000312999,ENSP00000325527,ENSP00000331831,ENSP00000339730,ENSP00000347979,ENSP00000426909	FAS,FBN1,GAS6,GNAI2,GNB2L1,RAP1B,THBS4,UBB,WNT5A
GO:0009166	nucleotide catabolic process	3	101	0.0361	ENSP00000362413,ENSP00000378669,ENSP00000445175	ALDOA,LDHA,PGK1
GO:0003382	epithelial cell morphogenesis	2	31	0.0366	ENSP00000223127,ENSP00000420213	FLNB,PLOD3
GO:0021772	olfactory bulb development	2	31	0.0366	ENSP00000264634,ENSP00000367446	EXT1,WNT5A
GO:0045595	regulation of cell differentiation	13	1695	0.0366	ENSP00000223095,ENSP00000236040,ENSP00000243077,ENSP00000264039,ENSP00000264634,ENSP00000325527,ENSP00000331544,ENSP00000331831,ENSP00000364935,ENSP00000366109,ENSP00000373783,ENSP00000424571,ENSP00000427687	ANXA1,CLIC1,FBLN1,FBN1,FBN2,GAS6,GPC1,LEPRE1,LOXL2,LRP1,SERPINE1,WDR1,WNT5A
GO:0001568	blood vessel development	6	464	0.0371	ENSP00000219070,ENSP00000223095,ENSP00000243077,ENSP00000362095,ENSP00000373783,ENSP00000386043	LOXL2,LRP1,LTBP1,MMP2,SERPINE1,SRPX2
GO:0043412	macromolecule modification	20	3197	0.0371	ENSP00000206765,ENSP00000223127,ENSP00000229335,ENSP00000236040,ENSP00000252244,ENSP00000264634,ENSP00000264870,ENSP00000304697,ENSP00000310226,ENSP00000325527,ENSP00000331831,ENSP00000349437,ENSP00000366109,ENSP00000367446,ENSP00000368646,ENSP00000373783,ENSP00000379032,ENSP00000386043,ENSP00000419425,ENSP00000426909	AICDA,ANXA1,EXT1,EXT2,F13A1,FBN1,GAS6,GNB2L1,IGF2R,KRT1,LEPRE1,LOXL2,LTBP1,PLOD3,PPIA,PRDX4,RAB1B,TGM1,UBB,WNT5A
GO:0009636	response to toxic substance	6	468	0.0381	ENSP00000290378,ENSP00000350425,ENSP00000366109,ENSP00000368646,ENSP00000381607,ENSP00000445175	ACTC1,ANXA1,APOA4,GSTP1,LDHA,PRDX4
GO:0032148	activation of protein kinase B activity	2	32	0.0381	ENSP00000264634,ENSP00000331831	GAS6,WNT5A
GO:0043170	macromolecule metabolic process	37	7453	0.0381	ENSP00000206765,ENSP00000216962,ENSP00000219070,ENSP00000223127,ENSP00000229335,ENSP00000236040,ENSP00000243077,ENSP00000252244,ENSP00000260128,ENSP00000264005,ENSP00000264039,ENSP00000264634,ENSP00000264870,ENSP00000300289,ENSP00000304697,ENSP00000310226,ENSP00000325527,ENSP00000329312,ENSP00000331544,ENSP00000331831,ENSP00000331901,ENSP00000349437,ENSP00000350425,ENSP00000353007,ENSP00000355084…	AICDA,ANXA1,APOA4,C1S,CHIA,EEF1G,EXT1,EXT2,F13A1,FBLN1,FBN1,GAS6,GNB2L1,GPC1,GPC6,IGF2R,IGLL1,KRT1,LCAT,LEPRE1,LOXL2,LRP1,LTBP1,MMP2,MSRB1,PDIA3,PGK1,PLOD3,PPIA,PRDX4,PYGB,RAB1B,SULF1,SULF2,TGM1,UBB,WNT5A
GO:0045923	positive regulation of fatty acid metabolic process	2	32	0.0381	ENSP00000350425,ENSP00000366109	ANXA1,APOA4
GO:1904707	positive regulation of vascular smooth muscle cell proliferation	2	32	0.0381	ENSP00000219070,ENSP00000312999	GNAI2,MMP2
GO:2001237	negative regulation of extrinsic apoptotic signaling pathway	3	104	0.0381	ENSP00000223095,ENSP00000347979,ENSP00000381607	FAS,GSTP1,SERPINE1
GO:2000027	regulation of animal organ morphogenesis	4	207	0.0382	ENSP00000260128,ENSP00000264634,ENSP00000353007,ENSP00000366246	GPC6,SULF1,SULF2,WNT5A
GO:0007584	response to nutrient	4	208	0.0386	ENSP00000312999,ENSP00000331831,ENSP00000381607,ENSP00000445175	GAS6,GNAI2,GSTP1,LDHA
GO:0006464	cellular protein modification process	19	2999	0.0392	ENSP00000206765,ENSP00000223127,ENSP00000236040,ENSP00000252244,ENSP00000264634,ENSP00000264870,ENSP00000304697,ENSP00000310226,ENSP00000325527,ENSP00000331831,ENSP00000349437,ENSP00000366109,ENSP00000367446,ENSP00000368646,ENSP00000373783,ENSP00000379032,ENSP00000386043,ENSP00000419425,ENSP00000426909	ANXA1,EXT1,EXT2,F13A1,FBN1,GAS6,GNB2L1,IGF2R,KRT1,LEPRE1,LOXL2,LTBP1,PLOD3,PPIA,PRDX4,RAB1B,TGM1,UBB,WNT5A
GO:0006958	complement activation, classical pathway	2	34	0.041	ENSP00000329312,ENSP00000385035	C1S,IGLL1
GO:0050727	regulation of inflammatory response	5	338	0.041	ENSP00000223095,ENSP00000264634,ENSP00000366109,ENSP00000381607,ENSP00000385035	ANXA1,C1S,GSTP1,SERPINE1,WNT5A
GO:0008203	cholesterol metabolic process	3	109	0.0413	ENSP00000253792,ENSP00000264005,ENSP00000350425	ACLY,APOA4,LCAT
GO:0050878	regulation of body fluid levels	6	483	0.0422	ENSP00000223095,ENSP00000252244,ENSP00000264870,ENSP00000312999,ENSP00000331544,ENSP00000331831	F13A1,FBLN1,GAS6,GNAI2,KRT1,SERPINE1
GO:0043086	negative regulation of catalytic activity	8	809	0.0437	ENSP00000014914,ENSP00000223095,ENSP00000266085,ENSP00000312999,ENSP00000331831,ENSP00000366109,ENSP00000381607,ENSP00000426909	ANXA1,GAS6,GNAI2,GNB2L1,GPRC5A,GSTP1,SERPINE1,TIMP3
GO:2001234	negative regulation of apoptotic signaling pathway	4	218	0.0437	ENSP00000223095,ENSP00000312999,ENSP00000347979,ENSP00000381607	FAS,GNAI2,GSTP1,SERPINE1
GO:0006006	glucose metabolic process	3	113	0.0441	ENSP00000325527,ENSP00000362413,ENSP00000378669	ALDOA,FBN1,PGK1
GO:0098801	regulation of renal system process	2	36	0.0441	ENSP00000312999,ENSP00000331831	GAS6,GNAI2
GO:1902042	negative regulation of extrinsic apoptotic signaling pathway via death domain receptors	2	36	0.0441	ENSP00000223095,ENSP00000347979	FAS,SERPINE1
GO:0042157	lipoprotein metabolic process	3	114	0.0451	ENSP00000243077,ENSP00000264005,ENSP00000350425	APOA4,LCAT,LRP1
GO:0001704	formation of primary germ layer	3	115	0.0458	ENSP00000219070,ENSP00000264634,ENSP00000379032	EXT2,MMP2,WNT5A
GO:0007498	mesoderm development	3	115	0.0458	ENSP00000264634,ENSP00000367446,ENSP00000379032	EXT1,EXT2,WNT5A
GO:0032680	regulation of tumor necrosis factor production	3	115	0.0458	ENSP00000264634,ENSP00000331831,ENSP00000381607	GAS6,GSTP1,WNT5A
GO:0050922	negative regulation of chemotaxis	2	37	0.0458	ENSP00000264634,ENSP00000381607	GSTP1,WNT5A
GO:0031018	endocrine pancreas development	2	38	0.0475	ENSP00000264634,ENSP00000366109	ANXA1,WNT5A
GO:0044281	small molecule metabolic process	13	1779	0.0479	ENSP00000223127,ENSP00000229335,ENSP00000253792,ENSP00000264005,ENSP00000270776,ENSP00000325527,ENSP00000350425,ENSP00000362413,ENSP00000368646,ENSP00000378669,ENSP00000379386,ENSP00000381607,ENSP00000445175	ACLY,AICDA,ALDOA,APOA4,FBN1,GSTP1,LCAT,LDHA,LDHB,PGD,PGK1,PLOD3,PRDX4
GO:0055086	nucleobase-containing small molecule metabolic process	7	662	0.0482	ENSP00000229335,ENSP00000253792,ENSP00000270776,ENSP00000362413,ENSP00000378669,ENSP00000379386,ENSP00000445175	ACLY,AICDA,ALDOA,LDHA,LDHB,PGD,PGK1
GO:0007566	embryo implantation	2	39	0.0489	ENSP00000219070,ENSP00000331544	FBLN1,MMP2
GO:0019637	organophosphate metabolic process	9	1011	0.0489	ENSP00000253792,ENSP00000256682,ENSP00000264005,ENSP00000270776,ENSP00000350425,ENSP00000362413,ENSP00000378669,ENSP00000379386,ENSP00000445175	ACLY,ALDOA,APOA4,ARF3,LCAT,LDHA,LDHB,PGD,PGK1
GO:0030199	collagen fibril organization	2	39	0.0489	ENSP00000223127,ENSP00000373783	LOXL2,PLOD3
GO:0045197	establishment or maintenance of epithelial cell apical/basal polarity	2	39	0.0489	ENSP00000264634,ENSP00000427687	WDR1,WNT5A
GO:0051707	response to other organism	8	835	0.0489	ENSP00000223095,ENSP00000229335,ENSP00000264634,ENSP00000329312,ENSP00000331901,ENSP00000347979,ENSP00000358755,ENSP00000381607	AICDA,CHIA,EEF1G,FAS,GSTP1,IGLL1,SERPINE1,WNT5A
GO:0051247	positive regulation of protein metabolic process	12	1587	0.0491	ENSP00000243077,ENSP00000250559,ENSP00000264634,ENSP00000304697,ENSP00000310226,ENSP00000312999,ENSP00000325527,ENSP00000331544,ENSP00000331831,ENSP00000339730,ENSP00000347979,ENSP00000426909	FAS,FBLN1,FBN1,GAS6,GNAI2,GNB2L1,LRP1,RAB1B,RAP1B,THBS4,UBB,WNT5A
GO:0032269	negative regulation of cellular protein metabolic process	9	1014	0.0492	ENSP00000014914,ENSP00000223095,ENSP00000236040,ENSP00000266085,ENSP00000312999,ENSP00000331544,ENSP00000331831,ENSP00000381607,ENSP00000426909	FBLN1,GAS6,GNAI2,GNB2L1,GPRC5A,GSTP1,LEPRE1,SERPINE1,TIMP3
