# Supplementary material for: HIV-1 and Amyloid Beta Remodel Proteome of Brain Endothelial Extracellular Vesicles
Source: Int J Mol Sci. 2020 Apr 15;21(8):2741. doi: 10.3390/ijms21082741 (PMC7215366; doi:10.3390/ijms21082741)
Supplement: Supplementary file 1 [file ijms-21-02741-s001.zip › SupplTable1B S-C-HIV C unique-CellComp.xls]

## Sheet: Surface-C-HIV Cunique-CellComp
#term ID	term description	observed gene count	background gene count	false discovery rate	matching proteins in your network (IDs)	matching proteins in your network (labels)
GO:0005576	extracellular region	41	2505	3.91e-17	ENSP00000216286,ENSP00000216962,ENSP00000219070,ENSP00000222271,ENSP00000223095,ENSP00000223127,ENSP00000252244,ENSP00000253792,ENSP00000260128,ENSP00000264005,ENSP00000264039,ENSP00000264634,ENSP00000264870,ENSP00000266085,ENSP00000279227,ENSP00000300289,ENSP00000325527,ENSP00000329312,ENSP00000330484,ENSP00000331544,ENSP00000331831,ENSP00000339730,ENSP00000347979,ENSP00000350425,ENSP00000353007…	ACLY,ALDOA,AMY1B,ANXA1,APOA4,C1S,CHIA,CLIC1,COMP,F13A1,FAS,FBLN1,FBN1,FBN2,FERMT3,GAS6,GPC1,GPC6,GSTP1,IGLL1,KRT1,LAMA1,LCAT,LOXL2,LTBP1,MMP2,NID2,PDIA3,PGK1,PLOD3,PPIA,PRDX4,PYGB,SERPINE1,SRPX2,SULF1,SULF2,THBS4,TIMP3,WDR1,WNT5A
GO:0044421	extracellular region part	30	1375	1.02e-14	ENSP00000216286,ENSP00000219070,ENSP00000222271,ENSP00000223095,ENSP00000223127,ENSP00000260128,ENSP00000264005,ENSP00000264039,ENSP00000264634,ENSP00000266085,ENSP00000300289,ENSP00000325527,ENSP00000329312,ENSP00000330484,ENSP00000331544,ENSP00000331831,ENSP00000339730,ENSP00000350425,ENSP00000353007,ENSP00000358755,ENSP00000362095,ENSP00000362413,ENSP00000364935,ENSP00000366109,ENSP00000366246…	ALDOA,AMY1B,ANXA1,APOA4,CHIA,CLIC1,COMP,FBLN1,FBN1,FBN2,GAS6,GPC1,GPC6,IGLL1,LAMA1,LCAT,LOXL2,LTBP1,MMP2,NID2,PDIA3,PGK1,PLOD3,SERPINE1,SRPX2,SULF1,SULF2,THBS4,TIMP3,WNT5A
GO:0005615	extracellular space	25	1134	5.04e-12	ENSP00000219070,ENSP00000223095,ENSP00000260128,ENSP00000264005,ENSP00000264039,ENSP00000264634,ENSP00000266085,ENSP00000300289,ENSP00000325527,ENSP00000329312,ENSP00000330484,ENSP00000331544,ENSP00000331831,ENSP00000339730,ENSP00000350425,ENSP00000353007,ENSP00000358755,ENSP00000362095,ENSP00000362413,ENSP00000364935,ENSP00000366109,ENSP00000366246,ENSP00000373783,ENSP00000374309,ENSP00000378669	ALDOA,AMY1B,ANXA1,APOA4,CHIA,CLIC1,FBLN1,FBN1,GAS6,GPC1,GPC6,IGLL1,LAMA1,LCAT,LOXL2,MMP2,PDIA3,PGK1,SERPINE1,SRPX2,SULF1,SULF2,THBS4,TIMP3,WNT5A
GO:0031012	extracellular matrix	15	283	7.6e-12	ENSP00000216286,ENSP00000222271,ENSP00000223095,ENSP00000223127,ENSP00000264039,ENSP00000264634,ENSP00000266085,ENSP00000325527,ENSP00000331544,ENSP00000339730,ENSP00000366246,ENSP00000373783,ENSP00000374309,ENSP00000386043,ENSP00000424571	COMP,FBLN1,FBN1,FBN2,GPC1,GPC6,LAMA1,LOXL2,LTBP1,NID2,PLOD3,SERPINE1,THBS4,TIMP3,WNT5A
GO:0062023	collagen-containing extracellular matrix	10	144	9.16e-09	ENSP00000216286,ENSP00000223095,ENSP00000223127,ENSP00000266085,ENSP00000325527,ENSP00000331544,ENSP00000339730,ENSP00000366246,ENSP00000373783,ENSP00000374309	FBLN1,FBN1,GPC6,LAMA1,LOXL2,NID2,PLOD3,SERPINE1,THBS4,TIMP3
GO:0044444	cytoplasmic part	57	9377	1.44e-07	ENSP00000014914,ENSP00000206765,ENSP00000216962,ENSP00000219070,ENSP00000223095,ENSP00000223127,ENSP00000236040,ENSP00000243077,ENSP00000250559,ENSP00000252244,ENSP00000253792,ENSP00000256682,ENSP00000260128,ENSP00000263238,ENSP00000264039,ENSP00000264634,ENSP00000264870,ENSP00000266085,ENSP00000270776,ENSP00000279227,ENSP00000290378,ENSP00000300289,ENSP00000304697,ENSP00000310226,ENSP00000312999…	ACLY,ACTC1,ACTR3,ALDOA,ANXA1,APOA4,ARF3,CLIC1,EEF1G,EXT1,EXT2,F13A1,FAS,FBN1,FERMT3,FLNB,FLNC,FSCN1,GAS6,GNAI2,GNB2L1,GPC1,GPC6,GPRC5A,GSTP1,IGF2R,KRT1,LDHA,LDHB,LEPRE1,LOXL2,LRP1,LTBP1,MMP2,MSRB1,MYL6,PDIA3,PGD,PGK1,PLEC,PLOD3,PPIA,PRDX4,PTGFRN,PYGB,RAB1B,RAP1B,SERPINE1,SULF1,SULF2,TGM1,THBS4,TIMP3,TPM4,UBB,WDR1,WNT5A
GO:0034774	secretory granule lumen	11	323	9.66e-07	ENSP00000216962,ENSP00000223095,ENSP00000253792,ENSP00000264870,ENSP00000266085,ENSP00000279227,ENSP00000331831,ENSP00000368646,ENSP00000378669,ENSP00000381607,ENSP00000419425	ACLY,ALDOA,F13A1,FERMT3,GAS6,GSTP1,PPIA,PRDX4,PYGB,SERPINE1,TIMP3
GO:0005604	basement membrane	7	91	1.59e-06	ENSP00000216286,ENSP00000266085,ENSP00000325527,ENSP00000331544,ENSP00000339730,ENSP00000373783,ENSP00000374309	FBLN1,FBN1,LAMA1,LOXL2,NID2,THBS4,TIMP3
GO:0012505	endomembrane system	36	4347	1.59e-06	ENSP00000216962,ENSP00000223095,ENSP00000223127,ENSP00000236040,ENSP00000243077,ENSP00000250559,ENSP00000252244,ENSP00000253792,ENSP00000256682,ENSP00000260128,ENSP00000264039,ENSP00000264634,ENSP00000264870,ENSP00000266085,ENSP00000279227,ENSP00000300289,ENSP00000304697,ENSP00000310226,ENSP00000325527,ENSP00000331831,ENSP00000339730,ENSP00000349437,ENSP00000350425,ENSP00000353007,ENSP00000364935…	ACLY,ALDOA,ANXA1,APOA4,ARF3,CLIC1,EXT1,EXT2,F13A1,FBN1,FERMT3,GAS6,GPC1,GPC6,GSTP1,IGF2R,KRT1,LEPRE1,LOXL2,LRP1,LTBP1,PDIA3,PLOD3,PPIA,PRDX4,PTGFRN,PYGB,RAB1B,RAP1B,SERPINE1,SULF1,SULF2,THBS4,TIMP3,UBB,WNT5A
GO:0044433	cytoplasmic vesicle part	20	1447	2.18e-06	ENSP00000014914,ENSP00000216962,ENSP00000223095,ENSP00000243077,ENSP00000250559,ENSP00000252244,ENSP00000253792,ENSP00000264634,ENSP00000264870,ENSP00000266085,ENSP00000279227,ENSP00000300289,ENSP00000304697,ENSP00000331831,ENSP00000349437,ENSP00000366109,ENSP00000368646,ENSP00000378669,ENSP00000381607,ENSP00000419425	ACLY,ALDOA,ANXA1,F13A1,FERMT3,GAS6,GPRC5A,GSTP1,IGF2R,KRT1,LRP1,PDIA3,PPIA,PRDX4,PYGB,RAP1B,SERPINE1,TIMP3,UBB,WNT5A
GO:0005737	cytoplasm	60	11238	2.81e-06	ENSP00000014914,ENSP00000206765,ENSP00000216962,ENSP00000219070,ENSP00000223095,ENSP00000223127,ENSP00000229335,ENSP00000236040,ENSP00000243077,ENSP00000250559,ENSP00000252244,ENSP00000253792,ENSP00000256682,ENSP00000260128,ENSP00000263238,ENSP00000264039,ENSP00000264634,ENSP00000264870,ENSP00000266085,ENSP00000270776,ENSP00000279227,ENSP00000290378,ENSP00000300289,ENSP00000304697,ENSP00000310226…	ACLY,ACTC1,ACTR3,AICDA,ALDOA,ANXA1,APOA4,ARF3,CHIA,CLIC1,EEF1G,EXT1,EXT2,F13A1,FAS,FBN1,FERMT3,FLNB,FLNC,FSCN1,GAS6,GNAI2,GNB2L1,GPC1,GPC6,GPRC5A,GSTP1,IGF2R,KRT1,LDHA,LDHB,LEPRE1,LOXL2,LRP1,LTBP1,MMP2,MSRB1,MYL6,PDIA3,PGD,PGK1,PLEC,PLOD3,PPIA,PRDX4,PTGFRN,PYGB,RAB1B,RAP1B,SERPINE1,SRPX2,SULF1,SULF2,TGM1,THBS4,TIMP3,TPM4,UBB,WDR1,WNT5A
GO:0031982	vesicle	25	2318	3.38e-06	ENSP00000014914,ENSP00000216962,ENSP00000223095,ENSP00000243077,ENSP00000250559,ENSP00000252244,ENSP00000253792,ENSP00000264039,ENSP00000264634,ENSP00000264870,ENSP00000266085,ENSP00000279227,ENSP00000300289,ENSP00000304697,ENSP00000310226,ENSP00000331831,ENSP00000349437,ENSP00000350425,ENSP00000364935,ENSP00000366109,ENSP00000368646,ENSP00000378669,ENSP00000381607,ENSP00000419425,ENSP00000420213	ACLY,ALDOA,ANXA1,APOA4,CLIC1,F13A1,FERMT3,FLNB,GAS6,GPC1,GPRC5A,GSTP1,IGF2R,KRT1,LRP1,PDIA3,PPIA,PRDX4,PYGB,RAB1B,RAP1B,SERPINE1,TIMP3,UBB,WNT5A
GO:0031410	cytoplasmic vesicle	24	2226	6.28e-06	ENSP00000014914,ENSP00000216962,ENSP00000223095,ENSP00000243077,ENSP00000250559,ENSP00000252244,ENSP00000253792,ENSP00000264039,ENSP00000264634,ENSP00000264870,ENSP00000266085,ENSP00000279227,ENSP00000300289,ENSP00000304697,ENSP00000310226,ENSP00000331831,ENSP00000349437,ENSP00000350425,ENSP00000366109,ENSP00000368646,ENSP00000378669,ENSP00000381607,ENSP00000419425,ENSP00000420213	ACLY,ALDOA,ANXA1,APOA4,F13A1,FERMT3,FLNB,GAS6,GPC1,GPRC5A,GSTP1,IGF2R,KRT1,LRP1,PDIA3,PPIA,PRDX4,PYGB,RAB1B,RAP1B,SERPINE1,TIMP3,UBB,WNT5A
GO:0030141	secretory granule	14	828	1.97e-05	ENSP00000216962,ENSP00000223095,ENSP00000250559,ENSP00000252244,ENSP00000253792,ENSP00000264870,ENSP00000266085,ENSP00000279227,ENSP00000331831,ENSP00000349437,ENSP00000368646,ENSP00000378669,ENSP00000381607,ENSP00000419425	ACLY,ALDOA,F13A1,FERMT3,GAS6,GSTP1,IGF2R,KRT1,PPIA,PRDX4,PYGB,RAP1B,SERPINE1,TIMP3
GO:0099512	supramolecular fiber	14	873	3.43e-05	ENSP00000219070,ENSP00000252244,ENSP00000290378,ENSP00000323856,ENSP00000325527,ENSP00000327145,ENSP00000331544,ENSP00000345230,ENSP00000371798,ENSP00000378669,ENSP00000386043,ENSP00000420213,ENSP00000424571,ENSP00000427687	ACTC1,ALDOA,FBLN1,FBN1,FBN2,FLNB,FLNC,FSCN1,KRT1,LTBP1,MMP2,PLEC,TPM4,WDR1
GO:0015629	actin cytoskeleton	10	432	4.36e-05	ENSP00000263238,ENSP00000279227,ENSP00000290378,ENSP00000345230,ENSP00000355084,ENSP00000371798,ENSP00000378669,ENSP00000420213,ENSP00000427687,ENSP00000446955	ACTC1,ACTR3,ALDOA,FERMT3,FLNB,FSCN1,MSRB1,MYL6,TPM4,WDR1
GO:0044420	extracellular matrix component	5	59	4.36e-05	ENSP00000325527,ENSP00000331544,ENSP00000374309,ENSP00000386043,ENSP00000424571	FBLN1,FBN1,FBN2,LAMA1,LTBP1
GO:0042641	actomyosin	5	63	5.39e-05	ENSP00000290378,ENSP00000345230,ENSP00000371798,ENSP00000420213,ENSP00000427687	ACTC1,FLNB,FSCN1,TPM4,WDR1
GO:0031093	platelet alpha granule lumen	5	68	7.04e-05	ENSP00000223095,ENSP00000264870,ENSP00000279227,ENSP00000331831,ENSP00000378669	ALDOA,F13A1,FERMT3,GAS6,SERPINE1
GO:1904813	ficolin-1-rich granule lumen	6	125	7.83e-05	ENSP00000252244,ENSP00000253792,ENSP00000368646,ENSP00000378669,ENSP00000381607,ENSP00000419425	ACLY,ALDOA,GSTP1,KRT1,PPIA,PRDX4
GO:0001527	microfibril	3	10	0.00013	ENSP00000325527,ENSP00000386043,ENSP00000424571	FBN1,FBN2,LTBP1
GO:0030016	myofibril	7	216	0.00013	ENSP00000219070,ENSP00000290378,ENSP00000323856,ENSP00000327145,ENSP00000345230,ENSP00000378669,ENSP00000420213	ACTC1,ALDOA,FLNB,FLNC,MMP2,PLEC,TPM4
GO:0044449	contractile fiber part	7	212	0.00013	ENSP00000219070,ENSP00000290378,ENSP00000323856,ENSP00000327145,ENSP00000345230,ENSP00000378669,ENSP00000420213	ACTC1,ALDOA,FLNB,FLNC,MMP2,PLEC,TPM4
GO:0070062	extracellular exosome	5	80	0.00013	ENSP00000223095,ENSP00000264634,ENSP00000364935,ENSP00000366109,ENSP00000378669	ALDOA,ANXA1,CLIC1,SERPINE1,WNT5A
GO:0005903	brush border	5	97	0.00026	ENSP00000263238,ENSP00000323856,ENSP00000364935,ENSP00000420213,ENSP00000446955	ACTR3,CLIC1,FLNB,MYL6,PLEC
GO:0044422	organelle part	49	9111	0.0003	ENSP00000014914,ENSP00000216962,ENSP00000219070,ENSP00000223095,ENSP00000223127,ENSP00000236040,ENSP00000243077,ENSP00000250559,ENSP00000252244,ENSP00000253792,ENSP00000256682,ENSP00000260128,ENSP00000263238,ENSP00000264039,ENSP00000264634,ENSP00000264870,ENSP00000266085,ENSP00000279227,ENSP00000290378,ENSP00000300289,ENSP00000304697,ENSP00000310226,ENSP00000312999,ENSP00000323856,ENSP00000325527…	ACLY,ACTC1,ACTR3,ALDOA,ANXA1,APOA4,ARF3,CLIC1,EXT1,EXT2,F13A1,FAS,FBN1,FERMT3,FLNB,FLNC,FSCN1,GAS6,GNAI2,GNB2L1,GPC1,GPC6,GPRC5A,GSTP1,IGF2R,KRT1,LEPRE1,LOXL2,LRP1,LTBP1,MMP2,MYL6,PDIA3,PLEC,PLOD3,PPIA,PRDX4,PTGFRN,PYGB,RAB1B,RAP1B,SERPINE1,SULF1,SULF2,TIMP3,TPM4,UBB,WDR1,WNT5A
GO:0005783	endoplasmic reticulum	18	1796	0.00032	ENSP00000223127,ENSP00000236040,ENSP00000260128,ENSP00000264634,ENSP00000300289,ENSP00000304697,ENSP00000310226,ENSP00000325527,ENSP00000331831,ENSP00000339730,ENSP00000350425,ENSP00000353007,ENSP00000367446,ENSP00000368646,ENSP00000373783,ENSP00000376899,ENSP00000379032,ENSP00000386043	APOA4,EXT1,EXT2,FBN1,GAS6,LEPRE1,LOXL2,LTBP1,PDIA3,PLOD3,PRDX4,PTGFRN,RAB1B,SULF1,SULF2,THBS4,UBB,WNT5A
GO:0030017	sarcomere	6	195	0.00057	ENSP00000219070,ENSP00000290378,ENSP00000327145,ENSP00000345230,ENSP00000378669,ENSP00000420213	ACTC1,ALDOA,FLNB,FLNC,MMP2,TPM4
GO:0042643	actomyosin, actin portion	2	2	0.00057	ENSP00000290378,ENSP00000427687	ACTC1,WDR1
GO:0044431	Golgi apparatus part	12	916	0.00063	ENSP00000223127,ENSP00000256682,ENSP00000260128,ENSP00000264039,ENSP00000264634,ENSP00000310226,ENSP00000331831,ENSP00000349437,ENSP00000353007,ENSP00000366246,ENSP00000367446,ENSP00000379032	ARF3,EXT1,EXT2,GAS6,GPC1,GPC6,IGF2R,PLOD3,RAB1B,SULF1,SULF2,WNT5A
GO:0005788	endoplasmic reticulum lumen	7	299	0.00071	ENSP00000236040,ENSP00000264634,ENSP00000300289,ENSP00000325527,ENSP00000331831,ENSP00000350425,ENSP00000386043	APOA4,FBN1,GAS6,LEPRE1,LTBP1,PDIA3,WNT5A
GO:0005884	actin filament	4	67	0.00081	ENSP00000290378,ENSP00000345230,ENSP00000371798,ENSP00000427687	ACTC1,FSCN1,TPM4,WDR1
GO:0002102	podosome	3	30	0.0014	ENSP00000279227,ENSP00000371798,ENSP00000427687	FERMT3,FSCN1,WDR1
GO:0044446	intracellular organelle part	46	8882	0.002	ENSP00000014914,ENSP00000216962,ENSP00000223095,ENSP00000223127,ENSP00000236040,ENSP00000243077,ENSP00000250559,ENSP00000252244,ENSP00000253792,ENSP00000256682,ENSP00000260128,ENSP00000263238,ENSP00000264039,ENSP00000264634,ENSP00000264870,ENSP00000266085,ENSP00000279227,ENSP00000290378,ENSP00000300289,ENSP00000304697,ENSP00000310226,ENSP00000312999,ENSP00000325527,ENSP00000331831,ENSP00000345230…	ACLY,ACTC1,ACTR3,ALDOA,ANXA1,APOA4,ARF3,CLIC1,EXT1,EXT2,F13A1,FAS,FBN1,FERMT3,FLNB,FSCN1,GAS6,GNAI2,GNB2L1,GPC1,GPC6,GPRC5A,GSTP1,IGF2R,KRT1,LEPRE1,LOXL2,LRP1,LTBP1,MYL6,PDIA3,PLOD3,PPIA,PRDX4,PTGFRN,PYGB,RAB1B,RAP1B,SERPINE1,SULF1,SULF2,TIMP3,TPM4,UBB,WDR1,WNT5A
GO:0030139	endocytic vesicle	6	275	0.003	ENSP00000243077,ENSP00000264634,ENSP00000300289,ENSP00000304697,ENSP00000349437,ENSP00000420213	FLNB,IGF2R,LRP1,PDIA3,UBB,WNT5A
GO:0005796	Golgi lumen	4	101	0.0032	ENSP00000264039,ENSP00000264634,ENSP00000331831,ENSP00000366246	GAS6,GPC1,GPC6,WNT5A
GO:0044432	endoplasmic reticulum part	13	1294	0.0034	ENSP00000223127,ENSP00000236040,ENSP00000264634,ENSP00000300289,ENSP00000304697,ENSP00000310226,ENSP00000325527,ENSP00000331831,ENSP00000350425,ENSP00000367446,ENSP00000376899,ENSP00000379032,ENSP00000386043	APOA4,EXT1,EXT2,FBN1,GAS6,LEPRE1,LTBP1,PDIA3,PLOD3,PTGFRN,RAB1B,UBB,WNT5A
GO:0009986	cell surface	9	690	0.0044	ENSP00000260128,ENSP00000264634,ENSP00000300289,ENSP00000329312,ENSP00000347979,ENSP00000349437,ENSP00000353007,ENSP00000362095,ENSP00000366109	ANXA1,FAS,IGF2R,IGLL1,PDIA3,SRPX2,SULF1,SULF2,WNT5A
GO:0045121	membrane raft	6	300	0.0044	ENSP00000260128,ENSP00000264039,ENSP00000312999,ENSP00000347979,ENSP00000362413,ENSP00000379386	FAS,GNAI2,GPC1,LDHB,PGK1,SULF1
GO:0005829	cytosol	30	4958	0.0046	ENSP00000206765,ENSP00000250559,ENSP00000252244,ENSP00000253792,ENSP00000263238,ENSP00000264039,ENSP00000270776,ENSP00000290378,ENSP00000304697,ENSP00000310226,ENSP00000312999,ENSP00000323856,ENSP00000327145,ENSP00000331901,ENSP00000345230,ENSP00000347979,ENSP00000350425,ENSP00000355084,ENSP00000362413,ENSP00000366109,ENSP00000368646,ENSP00000371798,ENSP00000378669,ENSP00000379386,ENSP00000381607…	ACLY,ACTC1,ACTR3,ALDOA,ANXA1,APOA4,EEF1G,FAS,FLNB,FLNC,FSCN1,GNAI2,GNB2L1,GPC1,GSTP1,KRT1,LDHA,LDHB,MSRB1,MYL6,PGD,PGK1,PLEC,PRDX4,RAB1B,RAP1B,TGM1,TPM4,UBB,WDR1
GO:0001725	stress fiber	3	50	0.0048	ENSP00000345230,ENSP00000371798,ENSP00000420213	FLNB,FSCN1,TPM4
GO:0098805	whole membrane	14	1554	0.0051	ENSP00000243077,ENSP00000250559,ENSP00000260128,ENSP00000264039,ENSP00000264634,ENSP00000300289,ENSP00000304697,ENSP00000310226,ENSP00000312999,ENSP00000347979,ENSP00000349437,ENSP00000362413,ENSP00000366109,ENSP00000379386	ANXA1,FAS,GNAI2,GPC1,IGF2R,LDHB,LRP1,PDIA3,PGK1,RAB1B,RAP1B,SULF1,UBB,WNT5A
GO:0031674	I band	4	136	0.0077	ENSP00000290378,ENSP00000327145,ENSP00000378669,ENSP00000420213	ACTC1,ALDOA,FLNB,FLNC
GO:0005886	plasma membrane	30	5159	0.0081	ENSP00000014914,ENSP00000206765,ENSP00000216286,ENSP00000219070,ENSP00000223095,ENSP00000243077,ENSP00000250559,ENSP00000252244,ENSP00000253792,ENSP00000260128,ENSP00000264039,ENSP00000264634,ENSP00000304697,ENSP00000312999,ENSP00000323856,ENSP00000327145,ENSP00000329312,ENSP00000347979,ENSP00000349437,ENSP00000353007,ENSP00000362095,ENSP00000364935,ENSP00000366109,ENSP00000366246,ENSP00000371798…	ACLY,ANXA1,CLIC1,FAS,FLNB,FLNC,FSCN1,GNAI2,GNB2L1,GPC1,GPC6,GPRC5A,GSTP1,IGF2R,IGLL1,KRT1,LRP1,MMP2,NID2,PLEC,PTGFRN,RAP1B,SERPINE1,SRPX2,SULF1,SULF2,TGM1,UBB,WDR1,WNT5A
GO:0001533	cornified envelope	3	64	0.0085	ENSP00000206765,ENSP00000252244,ENSP00000366109	ANXA1,KRT1,TGM1
GO:0005794	Golgi apparatus	13	1474	0.0089	ENSP00000223127,ENSP00000256682,ENSP00000260128,ENSP00000264039,ENSP00000264634,ENSP00000310226,ENSP00000331831,ENSP00000349437,ENSP00000353007,ENSP00000366246,ENSP00000367446,ENSP00000376899,ENSP00000379032	ARF3,EXT1,EXT2,GAS6,GPC1,GPC6,IGF2R,PLOD3,PTGFRN,RAB1B,SULF1,SULF2,WNT5A
GO:0016528	sarcoplasm	3	70	0.0103	ENSP00000323856,ENSP00000327145,ENSP00000339730	FLNC,PLEC,THBS4
GO:0043034	costamere	2	19	0.0113	ENSP00000323856,ENSP00000327145	FLNC,PLEC
GO:0043209	myelin sheath	4	157	0.0113	ENSP00000300289,ENSP00000371798,ENSP00000379386,ENSP00000427687	FSCN1,LDHB,PDIA3,WDR1
GO:0001891	phagocytic cup	2	23	0.0154	ENSP00000366109,ENSP00000426909	ANXA1,GNB2L1
GO:0005775	vacuolar lumen	4	172	0.0154	ENSP00000216962,ENSP00000253792,ENSP00000264039,ENSP00000366246	ACLY,GPC1,GPC6,PYGB
GO:0005764	lysosome	7	582	0.0196	ENSP00000216962,ENSP00000250559,ENSP00000253792,ENSP00000264039,ENSP00000349437,ENSP00000366109,ENSP00000366246	ACLY,ANXA1,GPC1,GPC6,IGF2R,PYGB,RAP1B
GO:0034364	high-density lipoprotein particle	2	28	0.0208	ENSP00000264005,ENSP00000350425	APOA4,LCAT
GO:0044437	vacuolar part	6	474	0.0279	ENSP00000216962,ENSP00000250559,ENSP00000253792,ENSP00000264039,ENSP00000349437,ENSP00000366246	ACLY,GPC1,GPC6,IGF2R,PYGB,RAP1B
GO:0070013	intracellular organelle lumen	28	5162	0.0295	ENSP00000014914,ENSP00000216962,ENSP00000223095,ENSP00000236040,ENSP00000252244,ENSP00000253792,ENSP00000264039,ENSP00000264634,ENSP00000264870,ENSP00000266085,ENSP00000279227,ENSP00000300289,ENSP00000304697,ENSP00000312999,ENSP00000325527,ENSP00000331831,ENSP00000347979,ENSP00000349437,ENSP00000350425,ENSP00000366109,ENSP00000366246,ENSP00000368646,ENSP00000373783,ENSP00000378669,ENSP00000381607…	ACLY,ALDOA,ANXA1,APOA4,F13A1,FAS,FBN1,FERMT3,GAS6,GNAI2,GNB2L1,GPC1,GPC6,GPRC5A,GSTP1,IGF2R,KRT1,LEPRE1,LOXL2,LTBP1,PDIA3,PPIA,PRDX4,PYGB,SERPINE1,TIMP3,UBB,WNT5A
GO:0098791	Golgi subcompartment	8	801	0.0295	ENSP00000223127,ENSP00000256682,ENSP00000260128,ENSP00000310226,ENSP00000349437,ENSP00000353007,ENSP00000367446,ENSP00000379032	ARF3,EXT1,EXT2,IGF2R,PLOD3,RAB1B,SULF1,SULF2
GO:0016020	membrane	40	8420	0.0346	ENSP00000014914,ENSP00000206765,ENSP00000216286,ENSP00000219070,ENSP00000223095,ENSP00000223127,ENSP00000243077,ENSP00000250559,ENSP00000252244,ENSP00000253792,ENSP00000256682,ENSP00000260128,ENSP00000264039,ENSP00000264634,ENSP00000300289,ENSP00000304697,ENSP00000310226,ENSP00000312999,ENSP00000323856,ENSP00000327145,ENSP00000329312,ENSP00000347979,ENSP00000349437,ENSP00000353007,ENSP00000362095…	ACLY,ANXA1,ARF3,CLIC1,EXT1,EXT2,FAS,FLNB,FLNC,FSCN1,GNAI2,GNB2L1,GPC1,GPC6,GPRC5A,GSTP1,IGF2R,IGLL1,KRT1,LAMA1,LDHB,LOXL2,LRP1,MMP2,NID2,PDIA3,PGK1,PLEC,PLOD3,PTGFRN,RAB1B,RAP1B,SERPINE1,SRPX2,SULF1,SULF2,TGM1,UBB,WDR1,WNT5A
GO:0042383	sarcolemma	3	122	0.0365	ENSP00000323856,ENSP00000327145,ENSP00000366109	ANXA1,FLNC,PLEC
GO:0005856	cytoskeleton	14	2068	0.0444	ENSP00000252244,ENSP00000263238,ENSP00000279227,ENSP00000290378,ENSP00000312999,ENSP00000323856,ENSP00000327145,ENSP00000345230,ENSP00000355084,ENSP00000371798,ENSP00000378669,ENSP00000420213,ENSP00000427687,ENSP00000446955	ACTC1,ACTR3,ALDOA,FERMT3,FLNB,FLNC,FSCN1,GNAI2,KRT1,MSRB1,MYL6,PLEC,TPM4,WDR1
GO:0046658	anchored component of plasma membrane	2	46	0.0444	ENSP00000264039,ENSP00000366246	GPC1,GPC6
GO:0030659	cytoplasmic vesicle membrane	7	724	0.0494	ENSP00000014914,ENSP00000243077,ENSP00000250559,ENSP00000264634,ENSP00000304697,ENSP00000349437,ENSP00000366109	ANXA1,GPRC5A,IGF2R,LRP1,RAP1B,UBB,WNT5A
