# Supplementary material for: HIV-1 and Amyloid Beta Remodel Proteome of Brain Endothelial Extracellular Vesicles
Source: Int J Mol Sci. 2020 Apr 15;21(8):2741. doi: 10.3390/ijms21082741 (PMC7215366; doi:10.3390/ijms21082741)
Supplement: Supplementary file 1 [file ijms-21-02741-s001.zip › SupplTable2A S-HIV-HIV+Ab HIV+Ab unique-BiolPr.xls]

## Sheet: Surface-HIV-HIV+Ab-Biol Proc
#term ID	term description	observed gene count	background gene count	false discovery rate	matching proteins in your network (IDs)	matching proteins in your network (labels)
GO:0002252	immune effector process	18	927	9.47e-06	ENSP00000216392,ENSP00000216962,ENSP00000229335,ENSP00000243077,ENSP00000250559,ENSP00000252244,ENSP00000253792,ENSP00000263238,ENSP00000290158,ENSP00000329312,ENSP00000342026,ENSP00000360124,ENSP00000378669,ENSP00000381607,ENSP00000383118,ENSP00000385035,ENSP00000419425,ENSP00000427687	ACLY,ACTR3,AICDA,ALDOA,C1S,CDC42,GSTP1,IGLL1,KPNB1,KRT1,LRP1,PGM1,PPIA,PRDX6,PYGB,PYGL,RAP1B,WDR1
GO:0002443	leukocyte mediated immunity	15	632	9.47e-06	ENSP00000216392,ENSP00000216962,ENSP00000229335,ENSP00000250559,ENSP00000252244,ENSP00000253792,ENSP00000290158,ENSP00000329312,ENSP00000342026,ENSP00000360124,ENSP00000378669,ENSP00000381607,ENSP00000385035,ENSP00000419425,ENSP00000427687	ACLY,AICDA,ALDOA,C1S,GSTP1,IGLL1,KPNB1,KRT1,PGM1,PPIA,PRDX6,PYGB,PYGL,RAP1B,WDR1
GO:0016192	vesicle-mediated transport	23	1699	9.7e-06	ENSP00000216392,ENSP00000216962,ENSP00000223095,ENSP00000243077,ENSP00000250559,ENSP00000252244,ENSP00000253792,ENSP00000256682,ENSP00000263238,ENSP00000264870,ENSP00000279227,ENSP00000290158,ENSP00000304697,ENSP00000329312,ENSP00000342026,ENSP00000360124,ENSP00000366109,ENSP00000373783,ENSP00000378669,ENSP00000381607,ENSP00000383118,ENSP00000419425,ENSP00000427687	ACLY,ACTR3,ALDOA,ANXA1,ARF3,CDC42,F13A1,FERMT3,GSTP1,IGLL1,KPNB1,KRT1,LOXL2,LRP1,PGM1,PPIA,PRDX6,PYGB,PYGL,RAP1B,SERPINE1,UBB,WDR1
GO:0030198	extracellular matrix organization	11	296	9.7e-06	ENSP00000216286,ENSP00000219070,ENSP00000222271,ENSP00000223095,ENSP00000223127,ENSP00000260128,ENSP00000325527,ENSP00000331544,ENSP00000353007,ENSP00000373783,ENSP00000424571	COMP,FBLN1,FBN1,FBN2,LOXL2,MMP2,NID2,PLOD3,SERPINE1,SULF1,SULF2
GO:0045055	regulated exocytosis	15	691	1.15e-05	ENSP00000216392,ENSP00000216962,ENSP00000223095,ENSP00000250559,ENSP00000252244,ENSP00000253792,ENSP00000264870,ENSP00000279227,ENSP00000290158,ENSP00000342026,ENSP00000360124,ENSP00000378669,ENSP00000381607,ENSP00000419425,ENSP00000427687	ACLY,ALDOA,F13A1,FERMT3,GSTP1,KPNB1,KRT1,PGM1,PPIA,PRDX6,PYGB,PYGL,RAP1B,SERPINE1,WDR1
GO:0050896	response to stimulus	51	7824	1.2e-05	ENSP00000014914,ENSP00000216392,ENSP00000216962,ENSP00000219070,ENSP00000223095,ENSP00000223127,ENSP00000229335,ENSP00000243077,ENSP00000250559,ENSP00000252244,ENSP00000253792,ENSP00000260128,ENSP00000263238,ENSP00000264039,ENSP00000264634,ENSP00000264870,ENSP00000271588,ENSP00000279227,ENSP00000290158,ENSP00000290378,ENSP00000300289,ENSP00000301522,ENSP00000304697,ENSP00000325527,ENSP00000329312…	ACLY,ACTC1,ACTR3,AICDA,ALDOA,ANXA1,C1S,CDC42,CHIA,CLIC1,EEF1G,EXT1,F13A1,FAS,FBLN1,FBN1,FERMT3,FLNB,FSCN1,GNB2L1,GPC1,GPC6,GPRC5A,GSTP1,HMCN1,IGLL1,KPNB1,KRT1,LDHA,LOXL2,LRP1,LTBP1,MMP2,PDIA3,PGK1,PGM1,PHGDH,PLOD3,PPIA,PRDX2,PRDX6,PYGB,PYGL,RAP1B,SERPINE1,SULF1,SULF2,THBS4,UBA1,UBB,WNT5A
GO:0090288	negative regulation of cellular response to growth factor stimulus	8	137	1.59e-05	ENSP00000260128,ENSP00000264039,ENSP00000264634,ENSP00000304697,ENSP00000325527,ENSP00000353007,ENSP00000386043,ENSP00000424571	FBN1,FBN2,GPC1,LTBP1,SULF1,SULF2,UBB,WNT5A
GO:0002376	immune system process	26	2370	2.26e-05	ENSP00000216392,ENSP00000216962,ENSP00000229335,ENSP00000243077,ENSP00000250559,ENSP00000252244,ENSP00000253792,ENSP00000263238,ENSP00000264039,ENSP00000264634,ENSP00000290158,ENSP00000300289,ENSP00000304697,ENSP00000329312,ENSP00000342026,ENSP00000347979,ENSP00000358755,ENSP00000360124,ENSP00000366109,ENSP00000378669,ENSP00000381607,ENSP00000383118,ENSP00000385035,ENSP00000419425,ENSP00000420213…	ACLY,ACTR3,AICDA,ALDOA,ANXA1,C1S,CDC42,CHIA,FAS,FLNB,GPC1,GSTP1,IGLL1,KPNB1,KRT1,LRP1,PDIA3,PGM1,PPIA,PRDX6,PYGB,PYGL,RAP1B,UBB,WDR1,WNT5A
GO:0005975	carbohydrate metabolic process	12	457	2.26e-05	ENSP00000216392,ENSP00000216962,ENSP00000325527,ENSP00000330484,ENSP00000358755,ENSP00000360124,ENSP00000362413,ENSP00000367446,ENSP00000378669,ENSP00000379386,ENSP00000380365,ENSP00000445175	ALDOA,AMY1B,CHIA,EXT1,FBN1,LDHA,LDHB,PGK1,PGM1,PYGB,PYGL,RGN
GO:0006955	immune response	21	1560	2.26e-05	ENSP00000216392,ENSP00000216962,ENSP00000229335,ENSP00000243077,ENSP00000250559,ENSP00000252244,ENSP00000253792,ENSP00000263238,ENSP00000264634,ENSP00000290158,ENSP00000329312,ENSP00000342026,ENSP00000347979,ENSP00000358755,ENSP00000360124,ENSP00000366109,ENSP00000378669,ENSP00000381607,ENSP00000385035,ENSP00000419425,ENSP00000420213	ACLY,ACTR3,AICDA,ALDOA,ANXA1,C1S,CHIA,FAS,FLNB,GSTP1,IGLL1,KPNB1,KRT1,LRP1,PGM1,PPIA,PRDX6,PYGB,PYGL,RAP1B,WNT5A
GO:0051186	cofactor metabolic process	12	467	2.35e-05	ENSP00000253792,ENSP00000301522,ENSP00000331901,ENSP00000342026,ENSP00000360028,ENSP00000360124,ENSP00000362413,ENSP00000378669,ENSP00000379386,ENSP00000380365,ENSP00000381607,ENSP00000445175	ACLY,ALDOA,EEF1G,GSTA5,GSTP1,LDHA,LDHB,PGK1,PGM1,PRDX2,PRDX6,RGN
GO:0016052	carbohydrate catabolic process	7	104	2.6e-05	ENSP00000216392,ENSP00000216962,ENSP00000358755,ENSP00000360124,ENSP00000362413,ENSP00000378669,ENSP00000445175	ALDOA,CHIA,LDHA,PGK1,PGM1,PYGB,PYGL
GO:0006928	movement of cell or subcellular component	19	1355	3.63e-05	ENSP00000263238,ENSP00000264039,ENSP00000264634,ENSP00000290158,ENSP00000290378,ENSP00000304697,ENSP00000329312,ENSP00000339730,ENSP00000345230,ENSP00000356379,ENSP00000362095,ENSP00000366109,ENSP00000366246,ENSP00000367446,ENSP00000371798,ENSP00000373783,ENSP00000383118,ENSP00000419425,ENSP00000427687	ACTC1,ACTR3,ANXA1,ASPM,CDC42,EXT1,FSCN1,GPC1,GPC6,IGLL1,KPNB1,LOXL2,PPIA,SRPX2,THBS4,TPM4,UBB,WDR1,WNT5A
GO:0002446	neutrophil mediated immunity	12	498	3.75e-05	ENSP00000216392,ENSP00000216962,ENSP00000250559,ENSP00000252244,ENSP00000253792,ENSP00000290158,ENSP00000342026,ENSP00000360124,ENSP00000378669,ENSP00000381607,ENSP00000419425,ENSP00000427687	ACLY,ALDOA,GSTP1,KPNB1,KRT1,PGM1,PPIA,PRDX6,PYGB,PYGL,RAP1B,WDR1
GO:0032940	secretion by cell	16	959	3.76e-05	ENSP00000216392,ENSP00000216962,ENSP00000223095,ENSP00000250559,ENSP00000252244,ENSP00000253792,ENSP00000264870,ENSP00000279227,ENSP00000290158,ENSP00000342026,ENSP00000360124,ENSP00000366109,ENSP00000378669,ENSP00000381607,ENSP00000419425,ENSP00000427687	ACLY,ALDOA,ANXA1,F13A1,FERMT3,GSTP1,KPNB1,KRT1,PGM1,PPIA,PRDX6,PYGB,PYGL,RAP1B,SERPINE1,WDR1
GO:0048518	positive regulation of biological process	40	5459	4.39e-05	ENSP00000219070,ENSP00000223095,ENSP00000229335,ENSP00000236040,ENSP00000243077,ENSP00000250559,ENSP00000252244,ENSP00000253792,ENSP00000260128,ENSP00000263238,ENSP00000264039,ENSP00000264634,ENSP00000275603,ENSP00000279227,ENSP00000290378,ENSP00000300289,ENSP00000304697,ENSP00000325527,ENSP00000329312,ENSP00000331544,ENSP00000339730,ENSP00000342026,ENSP00000347979,ENSP00000353007,ENSP00000356379…	ACLY,ACTC1,ACTR3,AICDA,ANXA1,ASPM,C1S,CCT6A,CDC42,CHIA,CLIC1,FAS,FBLN1,FBN1,FBN2,FERMT3,FSCN1,GNB2L1,GPC1,GSTP1,IGLL1,KRT1,LDHA,LEPRE1,LOXL2,LRP1,MMP2,PDIA3,PPIA,PRDX6,RAP1B,RGN,SERPINE1,SRPX2,SULF1,SULF2,THBS4,UBB,WDR1,WNT5A
GO:0002263	cell activation involved in immune response	13	620	4.43e-05	ENSP00000216392,ENSP00000216962,ENSP00000229335,ENSP00000243077,ENSP00000250559,ENSP00000252244,ENSP00000253792,ENSP00000290158,ENSP00000342026,ENSP00000360124,ENSP00000378669,ENSP00000381607,ENSP00000419425	ACLY,AICDA,ALDOA,GSTP1,KPNB1,KRT1,LRP1,PGM1,PPIA,PRDX6,PYGB,PYGL,RAP1B
GO:0040037	negative regulation of fibroblast growth factor receptor signaling pathway	4	14	5.56e-05	ENSP00000260128,ENSP00000264039,ENSP00000264634,ENSP00000353007	GPC1,SULF1,SULF2,WNT5A
GO:0009987	cellular process	68	14652	5.67e-05	ENSP00000014914,ENSP00000216286,ENSP00000216392,ENSP00000216962,ENSP00000219070,ENSP00000222271,ENSP00000223095,ENSP00000223127,ENSP00000229335,ENSP00000236040,ENSP00000243077,ENSP00000250559,ENSP00000252244,ENSP00000253792,ENSP00000256682,ENSP00000260128,ENSP00000263238,ENSP00000264039,ENSP00000264634,ENSP00000264870,ENSP00000271588,ENSP00000275603,ENSP00000279227,ENSP00000290158,ENSP00000290378…	ACLY,ACTC1,ACTR3,AICDA,ALDOA,ANXA1,ARF3,ASPM,ATL1,ATXN2,CCT6A,CDC42,CHIA,CLIC1,COMP,EEF1G,EXT1,F13A1,FAS,FBLN1,FBN1,FBN2,FERMT3,FLNB,FLNC,FSCN1,GNB2L1,GPC1,GPC6,GPRC5A,GSTA5,GSTP1,HMCN1,IGLL1,KPNB1,KRT1,LDHA,LDHB,LEPRE1,LOXL2,LRP1,LTBP1,MMP2,NID2,PDIA3,PGK1,PGM1,PHGDH,PLEC,PLOD3,PPIA,PRDX2,PRDX6,PTGFRN,PYGB,PYGL,RAP1B,RGN,SERPINE1,SRPX2,SULF1,SULF2,THBS4,TPM4,UBA1,UBB,WDR1,WNT5A
GO:0048856	anatomical structure development	38	5085	5.67e-05	ENSP00000219070,ENSP00000222271,ENSP00000223095,ENSP00000223127,ENSP00000229335,ENSP00000236040,ENSP00000243077,ENSP00000250559,ENSP00000252244,ENSP00000260128,ENSP00000264039,ENSP00000264634,ENSP00000279227,ENSP00000290378,ENSP00000304697,ENSP00000325527,ENSP00000327145,ENSP00000331544,ENSP00000347979,ENSP00000351155,ENSP00000353007,ENSP00000356379,ENSP00000358417,ENSP00000362095,ENSP00000362413…	ACTC1,AICDA,ANXA1,ASPM,ATL1,CDC42,COMP,EXT1,FAS,FBLN1,FBN1,FBN2,FERMT3,FLNB,FLNC,FSCN1,GNB2L1,GPC1,GSTP1,KRT1,LDHA,LEPRE1,LOXL2,LRP1,LTBP1,MMP2,PGK1,PHGDH,PLOD3,RAP1B,RGN,SERPINE1,SRPX2,SULF1,SULF2,UBB,WDR1,WNT5A
GO:0065008	regulation of biological quality	31	3559	5.67e-05	ENSP00000216392,ENSP00000223095,ENSP00000223127,ENSP00000229335,ENSP00000236040,ENSP00000250559,ENSP00000252244,ENSP00000263238,ENSP00000264634,ENSP00000264870,ENSP00000275603,ENSP00000300289,ENSP00000301522,ENSP00000304697,ENSP00000325527,ENSP00000331544,ENSP00000342026,ENSP00000356379,ENSP00000358417,ENSP00000362095,ENSP00000364935,ENSP00000366109,ENSP00000378669,ENSP00000380365,ENSP00000381607…	ACTR3,AICDA,ALDOA,ANXA1,ASPM,CCT6A,CDC42,CLIC1,F13A1,FBLN1,FBN1,FBN2,FLNB,GNB2L1,GSTP1,KRT1,LEPRE1,LTBP1,PDIA3,PHGDH,PLOD3,PRDX2,PRDX6,PYGL,RAP1B,RGN,SERPINE1,SRPX2,UBB,WDR1,WNT5A
GO:0048522	positive regulation of cellular process	37	4898	6.53e-05	ENSP00000219070,ENSP00000223095,ENSP00000229335,ENSP00000236040,ENSP00000243077,ENSP00000250559,ENSP00000253792,ENSP00000260128,ENSP00000263238,ENSP00000264039,ENSP00000264634,ENSP00000275603,ENSP00000279227,ENSP00000300289,ENSP00000304697,ENSP00000325527,ENSP00000329312,ENSP00000331544,ENSP00000339730,ENSP00000342026,ENSP00000347979,ENSP00000353007,ENSP00000356379,ENSP00000358755,ENSP00000362095…	ACLY,ACTR3,AICDA,ANXA1,ASPM,CCT6A,CDC42,CHIA,CLIC1,FAS,FBLN1,FBN1,FBN2,FERMT3,FSCN1,GNB2L1,GPC1,GSTP1,IGLL1,LDHA,LEPRE1,LOXL2,LRP1,MMP2,PDIA3,PPIA,PRDX6,RAP1B,RGN,SERPINE1,SRPX2,SULF1,SULF2,THBS4,UBB,WDR1,WNT5A
GO:0000272	polysaccharide catabolic process	4	16	7.07e-05	ENSP00000216392,ENSP00000216962,ENSP00000358755,ENSP00000360124	CHIA,PGM1,PYGB,PYGL
GO:0035583	sequestering of TGFbeta in extracellular matrix	3	3	8.35e-05	ENSP00000325527,ENSP00000386043,ENSP00000424571	FBN1,FBN2,LTBP1
GO:0048468	cell development	19	1493	8.35e-05	ENSP00000223127,ENSP00000243077,ENSP00000250559,ENSP00000260128,ENSP00000264039,ENSP00000264634,ENSP00000279227,ENSP00000290378,ENSP00000304697,ENSP00000327145,ENSP00000351155,ENSP00000353007,ENSP00000356379,ENSP00000358417,ENSP00000367446,ENSP00000381607,ENSP00000383118,ENSP00000420213,ENSP00000427687	ACTC1,ASPM,ATL1,CDC42,EXT1,FERMT3,FLNB,FLNC,GPC1,GSTP1,LRP1,PHGDH,PLOD3,RAP1B,SULF1,SULF2,UBB,WDR1,WNT5A
GO:0055114	oxidation-reduction process	15	923	8.35e-05	ENSP00000216392,ENSP00000216962,ENSP00000223127,ENSP00000236040,ENSP00000300289,ENSP00000301522,ENSP00000342026,ENSP00000358417,ENSP00000360124,ENSP00000362413,ENSP00000373783,ENSP00000378669,ENSP00000379386,ENSP00000381607,ENSP00000445175	ALDOA,GSTP1,LDHA,LDHB,LEPRE1,LOXL2,PDIA3,PGK1,PGM1,PHGDH,PLOD3,PRDX2,PRDX6,PYGB,PYGL
GO:0022603	regulation of anatomical structure morphogenesis	15	961	0.00011	ENSP00000223095,ENSP00000252244,ENSP00000260128,ENSP00000264634,ENSP00000331544,ENSP00000339730,ENSP00000353007,ENSP00000362095,ENSP00000362413,ENSP00000366109,ENSP00000366246,ENSP00000378669,ENSP00000383118,ENSP00000426909,ENSP00000427687	ALDOA,ANXA1,CDC42,FBLN1,GNB2L1,GPC6,KRT1,PGK1,SERPINE1,SRPX2,SULF1,SULF2,THBS4,WDR1,WNT5A
GO:0043312	neutrophil degranulation	11	485	0.00011	ENSP00000216392,ENSP00000216962,ENSP00000250559,ENSP00000252244,ENSP00000253792,ENSP00000290158,ENSP00000342026,ENSP00000360124,ENSP00000378669,ENSP00000381607,ENSP00000419425	ACLY,ALDOA,GSTP1,KPNB1,KRT1,PGM1,PPIA,PRDX6,PYGB,PYGL,RAP1B
GO:0097435	supramolecular fiber organization	10	383	0.00011	ENSP00000223127,ENSP00000263238,ENSP00000290158,ENSP00000290378,ENSP00000345230,ENSP00000371798,ENSP00000373783,ENSP00000378669,ENSP00000383118,ENSP00000427687	ACTC1,ACTR3,ALDOA,CDC42,FSCN1,KPNB1,LOXL2,PLOD3,TPM4,WDR1
GO:0010648	negative regulation of cell communication	17	1255	0.00012	ENSP00000014914,ENSP00000223095,ENSP00000243077,ENSP00000250559,ENSP00000260128,ENSP00000264039,ENSP00000264634,ENSP00000304697,ENSP00000325527,ENSP00000331544,ENSP00000347979,ENSP00000353007,ENSP00000381607,ENSP00000383118,ENSP00000386043,ENSP00000424571,ENSP00000426909	CDC42,FAS,FBLN1,FBN1,FBN2,GNB2L1,GPC1,GPRC5A,GSTP1,LRP1,LTBP1,RAP1B,SERPINE1,SULF1,SULF2,UBB,WNT5A
GO:0023057	negative regulation of signaling	17	1258	0.00012	ENSP00000014914,ENSP00000223095,ENSP00000243077,ENSP00000250559,ENSP00000260128,ENSP00000264039,ENSP00000264634,ENSP00000304697,ENSP00000325527,ENSP00000331544,ENSP00000347979,ENSP00000353007,ENSP00000381607,ENSP00000383118,ENSP00000386043,ENSP00000424571,ENSP00000426909	CDC42,FAS,FBLN1,FBN1,FBN2,GNB2L1,GPC1,GPRC5A,GSTP1,LRP1,LTBP1,RAP1B,SERPINE1,SULF1,SULF2,UBB,WNT5A
GO:2000026	regulation of multicellular organismal development	21	1876	0.00012	ENSP00000223095,ENSP00000236040,ENSP00000243077,ENSP00000252244,ENSP00000260128,ENSP00000264039,ENSP00000264634,ENSP00000325527,ENSP00000339730,ENSP00000353007,ENSP00000356379,ENSP00000362095,ENSP00000362413,ENSP00000366109,ENSP00000366246,ENSP00000373783,ENSP00000380365,ENSP00000383118,ENSP00000424571,ENSP00000426909,ENSP00000427687	ANXA1,ASPM,CDC42,FBN1,FBN2,GNB2L1,GPC1,GPC6,KRT1,LEPRE1,LOXL2,LRP1,PGK1,RGN,SERPINE1,SRPX2,SULF1,SULF2,THBS4,WDR1,WNT5A
GO:0002366	leukocyte activation involved in immune response	12	616	0.00013	ENSP00000216392,ENSP00000216962,ENSP00000229335,ENSP00000250559,ENSP00000252244,ENSP00000253792,ENSP00000290158,ENSP00000342026,ENSP00000360124,ENSP00000378669,ENSP00000381607,ENSP00000419425	ACLY,AICDA,ALDOA,GSTP1,KPNB1,KRT1,PGM1,PPIA,PRDX6,PYGB,PYGL,RAP1B
GO:0050793	regulation of developmental process	24	2416	0.00013	ENSP00000223095,ENSP00000236040,ENSP00000243077,ENSP00000252244,ENSP00000260128,ENSP00000264039,ENSP00000264634,ENSP00000325527,ENSP00000331544,ENSP00000339730,ENSP00000353007,ENSP00000356379,ENSP00000362095,ENSP00000362413,ENSP00000364935,ENSP00000366109,ENSP00000366246,ENSP00000373783,ENSP00000378669,ENSP00000380365,ENSP00000383118,ENSP00000424571,ENSP00000426909,ENSP00000427687	ALDOA,ANXA1,ASPM,CDC42,CLIC1,FBLN1,FBN1,FBN2,GNB2L1,GPC1,GPC6,KRT1,LEPRE1,LOXL2,LRP1,PGK1,RGN,SERPINE1,SRPX2,SULF1,SULF2,THBS4,WDR1,WNT5A
GO:0016043	cellular component organization	37	5163	0.00015	ENSP00000216286,ENSP00000219070,ENSP00000222271,ENSP00000223095,ENSP00000223127,ENSP00000252244,ENSP00000260128,ENSP00000263238,ENSP00000264039,ENSP00000264634,ENSP00000279227,ENSP00000290158,ENSP00000290378,ENSP00000304697,ENSP00000323856,ENSP00000325527,ENSP00000327145,ENSP00000329312,ENSP00000331544,ENSP00000345230,ENSP00000347979,ENSP00000351155,ENSP00000353007,ENSP00000356379,ENSP00000358417…	ACTC1,ACTR3,ALDOA,ANXA1,ASPM,ATL1,ATXN2,CDC42,COMP,EXT1,FAS,FBLN1,FBN1,FBN2,FERMT3,FLNB,FLNC,FSCN1,GPC1,IGLL1,KPNB1,KRT1,LOXL2,MMP2,NID2,PHGDH,PLEC,PLOD3,PPIA,PTGFRN,SERPINE1,SULF1,SULF2,TPM4,UBB,WDR1,WNT5A
GO:0009968	negative regulation of signal transduction	16	1160	0.00017	ENSP00000014914,ENSP00000223095,ENSP00000243077,ENSP00000260128,ENSP00000264039,ENSP00000264634,ENSP00000304697,ENSP00000325527,ENSP00000331544,ENSP00000347979,ENSP00000353007,ENSP00000381607,ENSP00000383118,ENSP00000386043,ENSP00000424571,ENSP00000426909	CDC42,FAS,FBLN1,FBN1,FBN2,GNB2L1,GPC1,GPRC5A,GSTP1,LRP1,LTBP1,SERPINE1,SULF1,SULF2,UBB,WNT5A
GO:0051179	localization	37	5233	0.00019	ENSP00000216392,ENSP00000216962,ENSP00000223095,ENSP00000223127,ENSP00000243077,ENSP00000250559,ENSP00000252244,ENSP00000253792,ENSP00000256682,ENSP00000263238,ENSP00000264039,ENSP00000264634,ENSP00000264870,ENSP00000279227,ENSP00000290158,ENSP00000304697,ENSP00000325527,ENSP00000329312,ENSP00000339730,ENSP00000342026,ENSP00000356379,ENSP00000360124,ENSP00000362095,ENSP00000364935,ENSP00000366109…	ACLY,ACTR3,ALDOA,ANXA1,ARF3,ASPM,ATXN2,CDC42,CLIC1,F13A1,FBN1,FBN2,FERMT3,FLNB,FSCN1,GPC1,GPC6,GSTP1,IGLL1,KPNB1,KRT1,LOXL2,LRP1,LTBP1,PGM1,PLOD3,PPIA,PRDX6,PYGB,PYGL,RAP1B,SERPINE1,SRPX2,THBS4,UBB,WDR1,WNT5A
GO:0048585	negative regulation of response to stimulus	18	1483	0.0002	ENSP00000014914,ENSP00000223095,ENSP00000243077,ENSP00000252244,ENSP00000260128,ENSP00000264039,ENSP00000264634,ENSP00000304697,ENSP00000325527,ENSP00000331544,ENSP00000347979,ENSP00000353007,ENSP00000366109,ENSP00000381607,ENSP00000383118,ENSP00000386043,ENSP00000424571,ENSP00000426909	ANXA1,CDC42,FAS,FBLN1,FBN1,FBN2,GNB2L1,GPC1,GPRC5A,GSTP1,KRT1,LRP1,LTBP1,SERPINE1,SULF1,SULF2,UBB,WNT5A
GO:0009653	anatomical structure morphogenesis	21	1992	0.00022	ENSP00000219070,ENSP00000222271,ENSP00000223095,ENSP00000223127,ENSP00000243077,ENSP00000264039,ENSP00000264634,ENSP00000279227,ENSP00000290378,ENSP00000304697,ENSP00000325527,ENSP00000351155,ENSP00000362095,ENSP00000367446,ENSP00000371798,ENSP00000373783,ENSP00000383118,ENSP00000420213,ENSP00000424571,ENSP00000426909,ENSP00000427687	ACTC1,ATL1,CDC42,COMP,EXT1,FBN1,FBN2,FERMT3,FLNB,FSCN1,GNB2L1,GPC1,LOXL2,LRP1,MMP2,PLOD3,SERPINE1,SRPX2,UBB,WDR1,WNT5A
GO:0030201	heparan sulfate proteoglycan metabolic process	4	27	0.00022	ENSP00000260128,ENSP00000264039,ENSP00000353007,ENSP00000367446	EXT1,GPC1,SULF1,SULF2
GO:1901564	organonitrogen compound metabolic process	37	5281	0.00022	ENSP00000219070,ENSP00000223127,ENSP00000229335,ENSP00000236040,ENSP00000243077,ENSP00000252244,ENSP00000253792,ENSP00000260128,ENSP00000264039,ENSP00000264634,ENSP00000264870,ENSP00000300289,ENSP00000304697,ENSP00000325527,ENSP00000329312,ENSP00000331544,ENSP00000331901,ENSP00000338413,ENSP00000353007,ENSP00000358417,ENSP00000358755,ENSP00000360028,ENSP00000360124,ENSP00000362413,ENSP00000366109…	ACLY,AICDA,ALDOA,ANXA1,C1S,CDC42,CHIA,EEF1G,EXT1,F13A1,FBLN1,FBN1,GNB2L1,GPC1,GPC6,GSTA5,GSTP1,IGLL1,KRT1,LDHA,LDHB,LEPRE1,LOXL2,LRP1,LTBP1,MMP2,PDIA3,PGK1,PGM1,PHGDH,PLOD3,PPIA,SULF1,SULF2,UBA1,UBB,WNT5A
GO:0048513	animal organ development	26	2926	0.00023	ENSP00000219070,ENSP00000222271,ENSP00000223095,ENSP00000223127,ENSP00000229335,ENSP00000236040,ENSP00000243077,ENSP00000252244,ENSP00000260128,ENSP00000264634,ENSP00000290378,ENSP00000325527,ENSP00000353007,ENSP00000356379,ENSP00000358417,ENSP00000366109,ENSP00000367446,ENSP00000373783,ENSP00000380365,ENSP00000381607,ENSP00000383118,ENSP00000386043,ENSP00000420213,ENSP00000424571,ENSP00000427687…	ACTC1,AICDA,ANXA1,ASPM,CDC42,COMP,EXT1,FBN1,FBN2,FLNB,GSTP1,KRT1,LDHA,LEPRE1,LOXL2,LRP1,LTBP1,MMP2,PHGDH,PLOD3,RGN,SERPINE1,SULF1,SULF2,WDR1,WNT5A
GO:0044264	cellular polysaccharide metabolic process	5	65	0.00024	ENSP00000216392,ENSP00000216962,ENSP00000358755,ENSP00000360124,ENSP00000367446	CHIA,EXT1,PGM1,PYGB,PYGL
GO:0006090	pyruvate metabolic process	5	66	0.00025	ENSP00000360124,ENSP00000362413,ENSP00000378669,ENSP00000379386,ENSP00000445175	ALDOA,LDHA,LDHB,PGK1,PGM1
GO:0051239	regulation of multicellular organismal process	25	2788	0.00029	ENSP00000223095,ENSP00000236040,ENSP00000243077,ENSP00000252244,ENSP00000260128,ENSP00000264039,ENSP00000264634,ENSP00000325527,ENSP00000331544,ENSP00000339730,ENSP00000353007,ENSP00000356379,ENSP00000358755,ENSP00000362095,ENSP00000362413,ENSP00000364935,ENSP00000366109,ENSP00000366246,ENSP00000373783,ENSP00000380365,ENSP00000381607,ENSP00000383118,ENSP00000424571,ENSP00000426909,ENSP00000427687	ANXA1,ASPM,CDC42,CHIA,CLIC1,FBLN1,FBN1,FBN2,GNB2L1,GPC1,GPC6,GSTP1,KRT1,LEPRE1,LOXL2,LRP1,PGK1,RGN,SERPINE1,SRPX2,SULF1,SULF2,THBS4,WDR1,WNT5A
GO:0045765	regulation of angiogenesis	8	277	0.00032	ENSP00000223095,ENSP00000252244,ENSP00000260128,ENSP00000264634,ENSP00000339730,ENSP00000362095,ENSP00000362413,ENSP00000366109	ANXA1,KRT1,PGK1,SERPINE1,SRPX2,SULF1,THBS4,WNT5A
GO:0007015	actin filament organization	7	200	0.00037	ENSP00000263238,ENSP00000290378,ENSP00000345230,ENSP00000371798,ENSP00000378669,ENSP00000383118,ENSP00000427687	ACTC1,ACTR3,ALDOA,CDC42,FSCN1,TPM4,WDR1
GO:0072376	protein activation cascade	5	74	0.00037	ENSP00000252244,ENSP00000264870,ENSP00000329312,ENSP00000331544,ENSP00000385035	C1S,F13A1,FBLN1,IGLL1,KRT1
GO:0006950	response to stress	27	3267	0.00043	ENSP00000219070,ENSP00000223095,ENSP00000229335,ENSP00000243077,ENSP00000252244,ENSP00000263238,ENSP00000264634,ENSP00000264870,ENSP00000300289,ENSP00000301522,ENSP00000304697,ENSP00000329312,ENSP00000331544,ENSP00000338413,ENSP00000339730,ENSP00000342026,ENSP00000347979,ENSP00000353007,ENSP00000358755,ENSP00000362413,ENSP00000366109,ENSP00000373783,ENSP00000381607,ENSP00000383118,ENSP00000385035…	ACTR3,AICDA,ANXA1,C1S,CDC42,CHIA,F13A1,FAS,FBLN1,FLNB,GSTP1,IGLL1,KRT1,LDHA,LOXL2,LRP1,MMP2,PDIA3,PGK1,PRDX2,PRDX6,SERPINE1,SULF2,THBS4,UBA1,UBB,WNT5A
GO:0001775	cell activation	14	1024	0.00058	ENSP00000216392,ENSP00000216962,ENSP00000229335,ENSP00000243077,ENSP00000250559,ENSP00000252244,ENSP00000253792,ENSP00000290158,ENSP00000342026,ENSP00000360124,ENSP00000366109,ENSP00000378669,ENSP00000381607,ENSP00000419425	ACLY,AICDA,ALDOA,ANXA1,GSTP1,KPNB1,KRT1,LRP1,PGM1,PPIA,PRDX6,PYGB,PYGL,RAP1B
GO:0006096	glycolytic process	4	38	0.00058	ENSP00000360124,ENSP00000362413,ENSP00000378669,ENSP00000445175	ALDOA,LDHA,PGK1,PGM1
GO:0006757	ATP generation from ADP	4	39	0.00062	ENSP00000360124,ENSP00000362413,ENSP00000378669,ENSP00000445175	ALDOA,LDHA,PGK1,PGM1
GO:0045321	leukocyte activation	13	894	0.00062	ENSP00000216392,ENSP00000216962,ENSP00000229335,ENSP00000250559,ENSP00000252244,ENSP00000253792,ENSP00000290158,ENSP00000342026,ENSP00000360124,ENSP00000366109,ENSP00000378669,ENSP00000381607,ENSP00000419425	ACLY,AICDA,ALDOA,ANXA1,GSTP1,KPNB1,KRT1,PGM1,PPIA,PRDX6,PYGB,PYGL,RAP1B
GO:0046394	carboxylic acid biosynthetic process	8	311	0.00064	ENSP00000223127,ENSP00000253792,ENSP00000358417,ENSP00000360124,ENSP00000362413,ENSP00000378669,ENSP00000380365,ENSP00000445175	ACLY,ALDOA,LDHA,PGK1,PGM1,PHGDH,PLOD3,RGN
GO:0005980	glycogen catabolic process	3	12	0.00068	ENSP00000216392,ENSP00000216962,ENSP00000360124	PGM1,PYGB,PYGL
GO:0030036	actin cytoskeleton organization	9	418	0.00071	ENSP00000263238,ENSP00000290378,ENSP00000345230,ENSP00000366109,ENSP00000371798,ENSP00000378669,ENSP00000383118,ENSP00000420213,ENSP00000427687	ACTC1,ACTR3,ALDOA,ANXA1,CDC42,FLNB,FSCN1,TPM4,WDR1
GO:0048870	cell motility	13	914	0.00072	ENSP00000263238,ENSP00000264039,ENSP00000264634,ENSP00000329312,ENSP00000339730,ENSP00000356379,ENSP00000362095,ENSP00000366109,ENSP00000366246,ENSP00000371798,ENSP00000373783,ENSP00000419425,ENSP00000427687	ACTR3,ANXA1,ASPM,FSCN1,GPC1,GPC6,IGLL1,LOXL2,PPIA,SRPX2,THBS4,WDR1,WNT5A
GO:0042866	pyruvate biosynthetic process	4	42	0.00073	ENSP00000360124,ENSP00000362413,ENSP00000378669,ENSP00000445175	ALDOA,LDHA,PGK1,PGM1
GO:0035088	establishment or maintenance of apical/basal cell polarity	4	43	0.00079	ENSP00000264634,ENSP00000371798,ENSP00000383118,ENSP00000427687	CDC42,FSCN1,WDR1,WNT5A
GO:0007275	multicellular organism development	33	4726	0.0008	ENSP00000219070,ENSP00000222271,ENSP00000223095,ENSP00000223127,ENSP00000229335,ENSP00000236040,ENSP00000243077,ENSP00000252244,ENSP00000260128,ENSP00000264039,ENSP00000264634,ENSP00000290378,ENSP00000304697,ENSP00000325527,ENSP00000331544,ENSP00000347979,ENSP00000351155,ENSP00000353007,ENSP00000356379,ENSP00000358417,ENSP00000362095,ENSP00000366109,ENSP00000367446,ENSP00000373783,ENSP00000380365…	ACTC1,AICDA,ANXA1,ASPM,ATL1,CDC42,COMP,EXT1,FAS,FBLN1,FBN1,FBN2,FLNB,GNB2L1,GPC1,GSTP1,KRT1,LDHA,LEPRE1,LOXL2,LRP1,LTBP1,MMP2,PHGDH,PLOD3,RGN,SERPINE1,SRPX2,SULF1,SULF2,UBB,WDR1,WNT5A
GO:1901135	carbohydrate derivative metabolic process	14	1083	0.00085	ENSP00000216392,ENSP00000223127,ENSP00000229335,ENSP00000253792,ENSP00000260128,ENSP00000264039,ENSP00000353007,ENSP00000358755,ENSP00000360124,ENSP00000362413,ENSP00000366246,ENSP00000367446,ENSP00000378669,ENSP00000445175	ACLY,AICDA,ALDOA,CHIA,EXT1,GPC1,GPC6,LDHA,PGK1,PGM1,PLOD3,PYGL,SULF1,SULF2
GO:2000145	regulation of cell motility	12	807	0.0009	ENSP00000223095,ENSP00000243077,ENSP00000260128,ENSP00000264634,ENSP00000279227,ENSP00000331544,ENSP00000339730,ENSP00000362095,ENSP00000366109,ENSP00000380365,ENSP00000381607,ENSP00000426909	ANXA1,FBLN1,FERMT3,GNB2L1,GSTP1,LRP1,RGN,SERPINE1,SRPX2,SULF1,THBS4,WNT5A
GO:0051241	negative regulation of multicellular organismal process	14	1098	0.00096	ENSP00000223095,ENSP00000243077,ENSP00000252244,ENSP00000260128,ENSP00000264634,ENSP00000325527,ENSP00000331544,ENSP00000339730,ENSP00000356379,ENSP00000362413,ENSP00000366109,ENSP00000373783,ENSP00000380365,ENSP00000381607	ANXA1,ASPM,FBLN1,FBN1,GSTP1,KRT1,LOXL2,LRP1,PGK1,RGN,SERPINE1,SULF1,THBS4,WNT5A
GO:0009108	coenzyme biosynthetic process	6	167	0.0011	ENSP00000253792,ENSP00000360124,ENSP00000362413,ENSP00000378669,ENSP00000380365,ENSP00000445175	ACLY,ALDOA,LDHA,PGK1,PGM1,RGN
GO:0048731	system development	30	4144	0.0011	ENSP00000219070,ENSP00000222271,ENSP00000223095,ENSP00000223127,ENSP00000229335,ENSP00000236040,ENSP00000243077,ENSP00000252244,ENSP00000260128,ENSP00000264039,ENSP00000264634,ENSP00000290378,ENSP00000304697,ENSP00000325527,ENSP00000351155,ENSP00000353007,ENSP00000356379,ENSP00000358417,ENSP00000362095,ENSP00000366109,ENSP00000367446,ENSP00000373783,ENSP00000380365,ENSP00000381607,ENSP00000383118…	ACTC1,AICDA,ANXA1,ASPM,ATL1,CDC42,COMP,EXT1,FBN1,FBN2,FLNB,GPC1,GSTP1,KRT1,LDHA,LEPRE1,LOXL2,LRP1,LTBP1,MMP2,PHGDH,PLOD3,RGN,SERPINE1,SRPX2,SULF1,SULF2,UBB,WDR1,WNT5A
GO:0070887	cellular response to chemical stimulus	23	2672	0.0011	ENSP00000219070,ENSP00000223095,ENSP00000223127,ENSP00000229335,ENSP00000243077,ENSP00000250559,ENSP00000263238,ENSP00000264634,ENSP00000264870,ENSP00000301522,ENSP00000304697,ENSP00000325527,ENSP00000342026,ENSP00000347979,ENSP00000358417,ENSP00000362413,ENSP00000366109,ENSP00000371798,ENSP00000381607,ENSP00000383118,ENSP00000419425,ENSP00000420213,ENSP00000426909	ACTR3,AICDA,ANXA1,CDC42,F13A1,FAS,FBN1,FLNB,FSCN1,GNB2L1,GSTP1,LRP1,MMP2,PGK1,PHGDH,PLOD3,PPIA,PRDX2,PRDX6,RAP1B,SERPINE1,UBB,WNT5A
GO:0001501	skeletal system development	9	457	0.0012	ENSP00000219070,ENSP00000222271,ENSP00000236040,ENSP00000260128,ENSP00000264634,ENSP00000325527,ENSP00000353007,ENSP00000367446,ENSP00000424571	COMP,EXT1,FBN1,FBN2,LEPRE1,MMP2,SULF1,SULF2,WNT5A
GO:0035089	establishment of apical/basal cell polarity	3	17	0.0013	ENSP00000264634,ENSP00000371798,ENSP00000383118	CDC42,FSCN1,WNT5A
GO:0048869	cellular developmental process	27	3533	0.0013	ENSP00000219070,ENSP00000223095,ENSP00000223127,ENSP00000229335,ENSP00000236040,ENSP00000243077,ENSP00000250559,ENSP00000252244,ENSP00000260128,ENSP00000264039,ENSP00000264634,ENSP00000279227,ENSP00000290378,ENSP00000304697,ENSP00000327145,ENSP00000351155,ENSP00000353007,ENSP00000356379,ENSP00000358417,ENSP00000362413,ENSP00000366109,ENSP00000367446,ENSP00000373783,ENSP00000381607,ENSP00000383118…	ACTC1,AICDA,ANXA1,ASPM,ATL1,CDC42,EXT1,FERMT3,FLNB,FLNC,GPC1,GSTP1,KRT1,LEPRE1,LOXL2,LRP1,MMP2,PGK1,PHGDH,PLOD3,RAP1B,SERPINE1,SULF1,SULF2,UBB,WDR1,WNT5A
GO:0009888	tissue development	17	1626	0.0014	ENSP00000219070,ENSP00000222271,ENSP00000223127,ENSP00000250559,ENSP00000252244,ENSP00000260128,ENSP00000264634,ENSP00000290378,ENSP00000353007,ENSP00000358417,ENSP00000362413,ENSP00000366109,ENSP00000367446,ENSP00000373783,ENSP00000383118,ENSP00000420213,ENSP00000427687	ACTC1,ANXA1,CDC42,COMP,EXT1,FLNB,KRT1,LOXL2,MMP2,PGK1,PHGDH,PLOD3,RAP1B,SULF1,SULF2,WDR1,WNT5A
GO:0032989	cellular component morphogenesis	11	720	0.0014	ENSP00000223127,ENSP00000264039,ENSP00000264634,ENSP00000279227,ENSP00000290378,ENSP00000304697,ENSP00000351155,ENSP00000367446,ENSP00000383118,ENSP00000420213,ENSP00000427687	ACTC1,ATL1,CDC42,EXT1,FERMT3,FLNB,GPC1,PLOD3,UBB,WDR1,WNT5A
GO:0040011	locomotion	14	1144	0.0014	ENSP00000263238,ENSP00000264039,ENSP00000264634,ENSP00000329312,ENSP00000339730,ENSP00000356379,ENSP00000362095,ENSP00000366109,ENSP00000366246,ENSP00000367446,ENSP00000371798,ENSP00000373783,ENSP00000419425,ENSP00000427687	ACTR3,ANXA1,ASPM,EXT1,FSCN1,GPC1,GPC6,IGLL1,LOXL2,PPIA,SRPX2,THBS4,WDR1,WNT5A
GO:0046496	nicotinamide nucleotide metabolic process	5	107	0.0014	ENSP00000360124,ENSP00000362413,ENSP00000378669,ENSP00000379386,ENSP00000445175	ALDOA,LDHA,LDHB,PGK1,PGM1
GO:0046364	monosaccharide biosynthetic process	4	55	0.0015	ENSP00000360124,ENSP00000362413,ENSP00000378669,ENSP00000380365	ALDOA,PGK1,PGM1,RGN
GO:0051271	negative regulation of cellular component movement	7	270	0.0015	ENSP00000223095,ENSP00000243077,ENSP00000260128,ENSP00000264634,ENSP00000331544,ENSP00000380365,ENSP00000381607	FBLN1,GSTP1,LRP1,RGN,SERPINE1,SULF1,WNT5A
GO:0090101	negative regulation of transmembrane receptor protein serine/threonine kinase signaling pathway	5	111	0.0015	ENSP00000264634,ENSP00000304697,ENSP00000325527,ENSP00000386043,ENSP00000424571	FBN1,FBN2,LTBP1,UBB,WNT5A
GO:0000902	cell morphogenesis	10	626	0.0018	ENSP00000223127,ENSP00000264039,ENSP00000264634,ENSP00000279227,ENSP00000304697,ENSP00000351155,ENSP00000367446,ENSP00000383118,ENSP00000420213,ENSP00000427687	ATL1,CDC42,EXT1,FERMT3,FLNB,GPC1,PLOD3,UBB,WDR1,WNT5A
GO:0000904	cell morphogenesis involved in differentiation	9	498	0.0018	ENSP00000223127,ENSP00000264039,ENSP00000264634,ENSP00000279227,ENSP00000351155,ENSP00000367446,ENSP00000383118,ENSP00000420213,ENSP00000427687	ATL1,CDC42,EXT1,FERMT3,FLNB,GPC1,PLOD3,WDR1,WNT5A
GO:0006091	generation of precursor metabolites and energy	8	388	0.0018	ENSP00000216392,ENSP00000216962,ENSP00000358417,ENSP00000360124,ENSP00000362413,ENSP00000373783,ENSP00000378669,ENSP00000445175	ALDOA,LDHA,LOXL2,PGK1,PGM1,PHGDH,PYGB,PYGL
GO:0014846	esophagus smooth muscle contraction	2	2	0.0018	ENSP00000260128,ENSP00000353007	SULF1,SULF2
GO:0016051	carbohydrate biosynthetic process	5	120	0.0018	ENSP00000360124,ENSP00000362413,ENSP00000367446,ENSP00000378669,ENSP00000380365	ALDOA,EXT1,PGK1,PGM1,RGN
GO:0030334	regulation of cell migration	11	753	0.0018	ENSP00000223095,ENSP00000243077,ENSP00000260128,ENSP00000264634,ENSP00000279227,ENSP00000331544,ENSP00000339730,ENSP00000362095,ENSP00000366109,ENSP00000381607,ENSP00000426909	ANXA1,FBLN1,FERMT3,GNB2L1,GSTP1,LRP1,SERPINE1,SRPX2,SULF1,THBS4,WNT5A
GO:0040013	negative regulation of locomotion	7	286	0.0018	ENSP00000223095,ENSP00000243077,ENSP00000260128,ENSP00000264634,ENSP00000331544,ENSP00000380365,ENSP00000381607	FBLN1,GSTP1,LRP1,RGN,SERPINE1,SULF1,WNT5A
GO:0048584	positive regulation of response to stimulus	19	2054	0.0018	ENSP00000219070,ENSP00000223095,ENSP00000250559,ENSP00000252244,ENSP00000260128,ENSP00000263238,ENSP00000264634,ENSP00000300289,ENSP00000304697,ENSP00000329312,ENSP00000339730,ENSP00000347979,ENSP00000353007,ENSP00000356379,ENSP00000366109,ENSP00000380365,ENSP00000383118,ENSP00000385035,ENSP00000426909	ACTR3,ANXA1,ASPM,C1S,CDC42,FAS,GNB2L1,IGLL1,KRT1,MMP2,PDIA3,RAP1B,RGN,SERPINE1,SULF1,SULF2,THBS4,UBB,WNT5A
GO:1901137	carbohydrate derivative biosynthetic process	10	625	0.0018	ENSP00000216392,ENSP00000223127,ENSP00000253792,ENSP00000264039,ENSP00000360124,ENSP00000362413,ENSP00000366246,ENSP00000367446,ENSP00000378669,ENSP00000445175	ACLY,ALDOA,EXT1,GPC1,GPC6,LDHA,PGK1,PGM1,PLOD3,PYGL
GO:0030154	cell differentiation	26	3457	0.0019	ENSP00000219070,ENSP00000223127,ENSP00000229335,ENSP00000236040,ENSP00000243077,ENSP00000250559,ENSP00000252244,ENSP00000260128,ENSP00000264039,ENSP00000264634,ENSP00000279227,ENSP00000290378,ENSP00000304697,ENSP00000327145,ENSP00000351155,ENSP00000353007,ENSP00000356379,ENSP00000358417,ENSP00000362413,ENSP00000366109,ENSP00000367446,ENSP00000373783,ENSP00000381607,ENSP00000383118,ENSP00000420213…	ACTC1,AICDA,ANXA1,ASPM,ATL1,CDC42,EXT1,FERMT3,FLNB,FLNC,GPC1,GSTP1,KRT1,LEPRE1,LOXL2,LRP1,MMP2,PGK1,PHGDH,PLOD3,RAP1B,SULF1,SULF2,UBB,WDR1,WNT5A
GO:0048583	regulation of response to stimulus	28	3882	0.0019	ENSP00000014914,ENSP00000219070,ENSP00000223095,ENSP00000243077,ENSP00000250559,ENSP00000252244,ENSP00000260128,ENSP00000263238,ENSP00000264039,ENSP00000264634,ENSP00000300289,ENSP00000304697,ENSP00000325527,ENSP00000329312,ENSP00000331544,ENSP00000339730,ENSP00000347979,ENSP00000353007,ENSP00000356379,ENSP00000366109,ENSP00000366246,ENSP00000380365,ENSP00000381607,ENSP00000383118,ENSP00000385035…	ACTR3,ANXA1,ASPM,C1S,CDC42,FAS,FBLN1,FBN1,FBN2,GNB2L1,GPC1,GPC6,GPRC5A,GSTP1,IGLL1,KRT1,LRP1,LTBP1,MMP2,PDIA3,RAP1B,RGN,SERPINE1,SULF1,SULF2,THBS4,UBB,WNT5A
GO:0014912	negative regulation of smooth muscle cell migration	3	22	0.002	ENSP00000223095,ENSP00000243077,ENSP00000381607	GSTP1,LRP1,SERPINE1
GO:0032501	multicellular organismal process	39	6507	0.002	ENSP00000219070,ENSP00000222271,ENSP00000223095,ENSP00000223127,ENSP00000229335,ENSP00000236040,ENSP00000243077,ENSP00000252244,ENSP00000260128,ENSP00000264039,ENSP00000264634,ENSP00000264870,ENSP00000271588,ENSP00000290378,ENSP00000304697,ENSP00000325527,ENSP00000331544,ENSP00000339730,ENSP00000345230,ENSP00000347979,ENSP00000351155,ENSP00000353007,ENSP00000356379,ENSP00000358417,ENSP00000358755…	ACTC1,AICDA,ALDOA,ANXA1,ASPM,ATL1,CDC42,CHIA,COMP,EXT1,F13A1,FAS,FBLN1,FBN1,FBN2,FLNB,GNB2L1,GPC1,GSTP1,HMCN1,KRT1,LDHA,LEPRE1,LOXL2,LRP1,LTBP1,MMP2,PHGDH,PLOD3,RGN,SERPINE1,SRPX2,SULF1,SULF2,THBS4,TPM4,UBB,WDR1,WNT5A
GO:0051093	negative regulation of developmental process	12	910	0.002	ENSP00000223095,ENSP00000243077,ENSP00000260128,ENSP00000264634,ENSP00000325527,ENSP00000331544,ENSP00000339730,ENSP00000356379,ENSP00000362413,ENSP00000366109,ENSP00000373783,ENSP00000380365	ANXA1,ASPM,FBLN1,FBN1,LOXL2,LRP1,PGK1,RGN,SERPINE1,SULF1,THBS4,WNT5A
GO:0006732	coenzyme metabolic process	7	297	0.0021	ENSP00000253792,ENSP00000360124,ENSP00000362413,ENSP00000378669,ENSP00000379386,ENSP00000380365,ENSP00000445175	ACLY,ALDOA,LDHA,LDHB,PGK1,PGM1,RGN
GO:0046390	ribose phosphate biosynthetic process	6	205	0.0021	ENSP00000216392,ENSP00000253792,ENSP00000360124,ENSP00000362413,ENSP00000378669,ENSP00000445175	ACLY,ALDOA,LDHA,PGK1,PGM1,PYGL
GO:0042221	response to chemical	29	4153	0.0022	ENSP00000219070,ENSP00000223095,ENSP00000223127,ENSP00000229335,ENSP00000243077,ENSP00000250559,ENSP00000263238,ENSP00000264039,ENSP00000264634,ENSP00000264870,ENSP00000290378,ENSP00000301522,ENSP00000304697,ENSP00000325527,ENSP00000339730,ENSP00000342026,ENSP00000347979,ENSP00000358417,ENSP00000362413,ENSP00000366109,ENSP00000367446,ENSP00000371798,ENSP00000373783,ENSP00000381607,ENSP00000383118…	ACTC1,ACTR3,AICDA,ANXA1,CDC42,EXT1,F13A1,FAS,FBN1,FLNB,FSCN1,GNB2L1,GPC1,GSTP1,LDHA,LOXL2,LRP1,MMP2,PGK1,PHGDH,PLOD3,PPIA,PRDX2,PRDX6,RAP1B,SERPINE1,THBS4,UBB,WNT5A
GO:0002576	platelet degranulation	5	129	0.0023	ENSP00000223095,ENSP00000264870,ENSP00000279227,ENSP00000378669,ENSP00000427687	ALDOA,F13A1,FERMT3,SERPINE1,WDR1
GO:0019674	NAD metabolic process	4	66	0.0023	ENSP00000362413,ENSP00000378669,ENSP00000379386,ENSP00000445175	ALDOA,LDHA,LDHB,PGK1
GO:0019359	nicotinamide nucleotide biosynthetic process	4	68	0.0025	ENSP00000360124,ENSP00000362413,ENSP00000378669,ENSP00000445175	ALDOA,LDHA,PGK1,PGM1
GO:0030512	negative regulation of transforming growth factor beta receptor signaling pathway	4	70	0.0027	ENSP00000304697,ENSP00000325527,ENSP00000386043,ENSP00000424571	FBN1,FBN2,LTBP1,UBB
GO:0034329	cell junction assembly	5	135	0.0027	ENSP00000323856,ENSP00000327145,ENSP00000371798,ENSP00000383118,ENSP00000427687	CDC42,FLNC,FSCN1,PLEC,WDR1
GO:0060548	negative regulation of cell death	12	953	0.0027	ENSP00000222271,ENSP00000223095,ENSP00000243077,ENSP00000264634,ENSP00000290378,ENSP00000301522,ENSP00000304697,ENSP00000347979,ENSP00000366109,ENSP00000380365,ENSP00000381607,ENSP00000426909	ACTC1,ANXA1,COMP,FAS,GNB2L1,GSTP1,LRP1,PRDX2,RGN,SERPINE1,UBB,WNT5A
GO:0071345	cellular response to cytokine stimulus	12	953	0.0027	ENSP00000219070,ENSP00000250559,ENSP00000263238,ENSP00000264634,ENSP00000264870,ENSP00000304697,ENSP00000347979,ENSP00000366109,ENSP00000371798,ENSP00000383118,ENSP00000419425,ENSP00000420213	ACTR3,ANXA1,CDC42,F13A1,FAS,FLNB,FSCN1,MMP2,PPIA,RAP1B,UBB,WNT5A
GO:0016477	cell migration	11	812	0.0028	ENSP00000264039,ENSP00000264634,ENSP00000329312,ENSP00000339730,ENSP00000356379,ENSP00000366109,ENSP00000366246,ENSP00000371798,ENSP00000373783,ENSP00000419425,ENSP00000427687	ANXA1,ASPM,FSCN1,GPC1,GPC6,IGLL1,LOXL2,PPIA,THBS4,WDR1,WNT5A
GO:0090092	regulation of transmembrane receptor protein serine/threonine kinase signaling pathway	6	220	0.0028	ENSP00000260128,ENSP00000264634,ENSP00000304697,ENSP00000325527,ENSP00000386043,ENSP00000424571	FBN1,FBN2,LTBP1,SULF1,UBB,WNT5A
GO:0006754	ATP biosynthetic process	4	75	0.0033	ENSP00000360124,ENSP00000362413,ENSP00000378669,ENSP00000445175	ALDOA,LDHA,PGK1,PGM1
GO:0060686	negative regulation of prostatic bud formation	2	4	0.0033	ENSP00000260128,ENSP00000264634	SULF1,WNT5A
GO:0051716	cellular response to stimulus	37	6212	0.0037	ENSP00000014914,ENSP00000219070,ENSP00000223095,ENSP00000223127,ENSP00000229335,ENSP00000243077,ENSP00000250559,ENSP00000252244,ENSP00000260128,ENSP00000263238,ENSP00000264634,ENSP00000264870,ENSP00000279227,ENSP00000290158,ENSP00000300289,ENSP00000301522,ENSP00000304697,ENSP00000325527,ENSP00000329312,ENSP00000338413,ENSP00000339730,ENSP00000342026,ENSP00000347979,ENSP00000353007,ENSP00000358417…	ACTR3,AICDA,ANXA1,CDC42,CLIC1,EXT1,F13A1,FAS,FBN1,FERMT3,FLNB,FSCN1,GNB2L1,GPC6,GPRC5A,GSTP1,IGLL1,KPNB1,KRT1,LRP1,LTBP1,MMP2,PDIA3,PGK1,PHGDH,PLOD3,PPIA,PRDX2,PRDX6,RAP1B,SERPINE1,SULF1,SULF2,THBS4,UBA1,UBB,WNT5A
GO:0010033	response to organic substance	22	2815	0.004	ENSP00000219070,ENSP00000223095,ENSP00000223127,ENSP00000229335,ENSP00000243077,ENSP00000250559,ENSP00000263238,ENSP00000264634,ENSP00000264870,ENSP00000290378,ENSP00000304697,ENSP00000325527,ENSP00000339730,ENSP00000347979,ENSP00000366109,ENSP00000371798,ENSP00000381607,ENSP00000383118,ENSP00000419425,ENSP00000420213,ENSP00000426909,ENSP00000445175	ACTC1,ACTR3,AICDA,ANXA1,CDC42,F13A1,FAS,FBN1,FLNB,FSCN1,GNB2L1,GSTP1,LDHA,LRP1,MMP2,PLOD3,PPIA,RAP1B,SERPINE1,THBS4,UBB,WNT5A
GO:0030335	positive regulation of cell migration	8	452	0.004	ENSP00000223095,ENSP00000264634,ENSP00000279227,ENSP00000331544,ENSP00000339730,ENSP00000362095,ENSP00000366109,ENSP00000426909	ANXA1,FBLN1,FERMT3,GNB2L1,SERPINE1,SRPX2,THBS4,WNT5A
GO:0051235	maintenance of location	5	150	0.004	ENSP00000325527,ENSP00000356379,ENSP00000386043,ENSP00000420213,ENSP00000424571	ASPM,FBN1,FBN2,FLNB,LTBP1
GO:0051704	multi-organism process	19	2222	0.004	ENSP00000219070,ENSP00000223095,ENSP00000229335,ENSP00000264634,ENSP00000271588,ENSP00000290158,ENSP00000304697,ENSP00000329312,ENSP00000331544,ENSP00000331901,ENSP00000347979,ENSP00000356379,ENSP00000358755,ENSP00000378669,ENSP00000380365,ENSP00000381607,ENSP00000383118,ENSP00000419425,ENSP00000426909	AICDA,ALDOA,ASPM,CDC42,CHIA,EEF1G,FAS,FBLN1,GNB2L1,GSTP1,HMCN1,IGLL1,KPNB1,MMP2,PPIA,RGN,SERPINE1,UBB,WNT5A
GO:0071310	cellular response to organic substance	19	2219	0.004	ENSP00000219070,ENSP00000223095,ENSP00000223127,ENSP00000229335,ENSP00000243077,ENSP00000250559,ENSP00000263238,ENSP00000264634,ENSP00000264870,ENSP00000304697,ENSP00000325527,ENSP00000347979,ENSP00000366109,ENSP00000371798,ENSP00000381607,ENSP00000383118,ENSP00000419425,ENSP00000420213,ENSP00000426909	ACTR3,AICDA,ANXA1,CDC42,F13A1,FAS,FBN1,FLNB,FSCN1,GNB2L1,GSTP1,LRP1,MMP2,PLOD3,PPIA,RAP1B,SERPINE1,UBB,WNT5A
GO:0043066	negative regulation of apoptotic process	11	859	0.0041	ENSP00000222271,ENSP00000223095,ENSP00000243077,ENSP00000264634,ENSP00000290378,ENSP00000301522,ENSP00000304697,ENSP00000347979,ENSP00000366109,ENSP00000380365,ENSP00000381607	ACTC1,ANXA1,COMP,FAS,GSTP1,LRP1,PRDX2,RGN,SERPINE1,UBB,WNT5A
GO:0046434	organophosphate catabolic process	5	152	0.0041	ENSP00000342026,ENSP00000360124,ENSP00000362413,ENSP00000378669,ENSP00000445175	ALDOA,LDHA,PGK1,PGM1,PRDX6
GO:0050778	positive regulation of immune response	9	589	0.0044	ENSP00000219070,ENSP00000252244,ENSP00000263238,ENSP00000264634,ENSP00000304697,ENSP00000329312,ENSP00000366109,ENSP00000383118,ENSP00000385035	ACTR3,ANXA1,C1S,CDC42,IGLL1,KRT1,MMP2,UBB,WNT5A
GO:0048048	embryonic eye morphogenesis	3	33	0.0047	ENSP00000264634,ENSP00000325527,ENSP00000424571	FBN1,FBN2,WNT5A
GO:0002684	positive regulation of immune system process	11	882	0.0049	ENSP00000219070,ENSP00000223095,ENSP00000252244,ENSP00000263238,ENSP00000264634,ENSP00000304697,ENSP00000329312,ENSP00000339730,ENSP00000366109,ENSP00000383118,ENSP00000385035	ACTR3,ANXA1,C1S,CDC42,IGLL1,KRT1,MMP2,SERPINE1,THBS4,UBB,WNT5A
GO:0032787	monocarboxylic acid metabolic process	8	477	0.0051	ENSP00000253792,ENSP00000358417,ENSP00000360124,ENSP00000362413,ENSP00000378669,ENSP00000379386,ENSP00000381607,ENSP00000445175	ACLY,ALDOA,GSTP1,LDHA,LDHB,PGK1,PGM1,PHGDH
GO:2000146	negative regulation of cell motility	6	253	0.0051	ENSP00000223095,ENSP00000243077,ENSP00000260128,ENSP00000331544,ENSP00000380365,ENSP00000381607	FBLN1,GSTP1,LRP1,RGN,SERPINE1,SULF1
GO:0007163	establishment or maintenance of cell polarity	5	163	0.0052	ENSP00000263238,ENSP00000264634,ENSP00000371798,ENSP00000383118,ENSP00000427687	ACTR3,CDC42,FSCN1,WDR1,WNT5A
GO:0051240	positive regulation of multicellular organismal process	15	1551	0.0053	ENSP00000223095,ENSP00000236040,ENSP00000243077,ENSP00000260128,ENSP00000264039,ENSP00000264634,ENSP00000353007,ENSP00000356379,ENSP00000358755,ENSP00000362095,ENSP00000364935,ENSP00000366109,ENSP00000373783,ENSP00000424571,ENSP00000426909	ANXA1,ASPM,CHIA,CLIC1,FBN2,GNB2L1,GPC1,LEPRE1,LOXL2,LRP1,SERPINE1,SRPX2,SULF1,SULF2,WNT5A
GO:0051305	chromosome movement towards spindle pole	2	6	0.0053	ENSP00000263238,ENSP00000290158	ACTR3,KPNB1
GO:1901701	cellular response to oxygen-containing compound	11	896	0.0053	ENSP00000219070,ENSP00000223095,ENSP00000229335,ENSP00000243077,ENSP00000250559,ENSP00000264634,ENSP00000301522,ENSP00000325527,ENSP00000366109,ENSP00000381607,ENSP00000426909	AICDA,ANXA1,FBN1,GNB2L1,GSTP1,LRP1,MMP2,PRDX2,RAP1B,SERPINE1,WNT5A
GO:0001738	morphogenesis of a polarized epithelium	3	37	0.0058	ENSP00000264634,ENSP00000383118,ENSP00000427687	CDC42,WDR1,WNT5A
GO:0017144	drug metabolic process	9	622	0.0058	ENSP00000253792,ENSP00000301522,ENSP00000342026,ENSP00000358417,ENSP00000358755,ENSP00000360124,ENSP00000362413,ENSP00000378669,ENSP00000445175	ACLY,ALDOA,CHIA,LDHA,PGK1,PGM1,PHGDH,PRDX2,PRDX6
GO:0032879	regulation of localization	20	2524	0.0061	ENSP00000223095,ENSP00000236040,ENSP00000243077,ENSP00000250559,ENSP00000260128,ENSP00000264634,ENSP00000275603,ENSP00000279227,ENSP00000331544,ENSP00000339730,ENSP00000358755,ENSP00000362095,ENSP00000364935,ENSP00000366109,ENSP00000366843,ENSP00000380365,ENSP00000381607,ENSP00000419425,ENSP00000426909,ENSP00000427687	ANXA1,ATXN2,CCT6A,CHIA,CLIC1,FBLN1,FERMT3,GNB2L1,GSTP1,LEPRE1,LRP1,PPIA,RAP1B,RGN,SERPINE1,SRPX2,SULF1,THBS4,WDR1,WNT5A
GO:0022607	cellular component assembly	19	2343	0.0066	ENSP00000223127,ENSP00000252244,ENSP00000263238,ENSP00000264039,ENSP00000264634,ENSP00000279227,ENSP00000290158,ENSP00000290378,ENSP00000304697,ENSP00000323856,ENSP00000327145,ENSP00000347979,ENSP00000351155,ENSP00000356379,ENSP00000366843,ENSP00000371798,ENSP00000378669,ENSP00000383118,ENSP00000427687	ACTC1,ACTR3,ALDOA,ASPM,ATL1,ATXN2,CDC42,FAS,FERMT3,FLNC,FSCN1,GPC1,KPNB1,KRT1,PLEC,PLOD3,UBB,WDR1,WNT5A
GO:0045185	maintenance of protein location	4	96	0.0066	ENSP00000325527,ENSP00000386043,ENSP00000420213,ENSP00000424571	FBN1,FBN2,FLNB,LTBP1
GO:0045197	establishment or maintenance of epithelial cell apical/basal polarity	3	39	0.0066	ENSP00000264634,ENSP00000383118,ENSP00000427687	CDC42,WDR1,WNT5A
GO:0009168	purine ribonucleoside monophosphate biosynthetic process	4	98	0.007	ENSP00000360124,ENSP00000362413,ENSP00000378669,ENSP00000445175	ALDOA,LDHA,PGK1,PGM1
GO:1901700	response to oxygen-containing compound	14	1427	0.007	ENSP00000219070,ENSP00000223095,ENSP00000229335,ENSP00000243077,ENSP00000250559,ENSP00000264634,ENSP00000290378,ENSP00000301522,ENSP00000325527,ENSP00000347979,ENSP00000366109,ENSP00000381607,ENSP00000426909,ENSP00000445175	ACTC1,AICDA,ANXA1,FAS,FBN1,GNB2L1,GSTP1,LDHA,LRP1,MMP2,PRDX2,RAP1B,SERPINE1,WNT5A
GO:0016525	negative regulation of angiogenesis	4	99	0.0071	ENSP00000223095,ENSP00000260128,ENSP00000339730,ENSP00000362413	PGK1,SERPINE1,SULF1,THBS4
GO:0051653	spindle localization	3	41	0.0073	ENSP00000263238,ENSP00000290158,ENSP00000356379	ACTR3,ASPM,KPNB1
GO:0009166	nucleotide catabolic process	4	101	0.0076	ENSP00000360124,ENSP00000362413,ENSP00000378669,ENSP00000445175	ALDOA,LDHA,PGK1,PGM1
GO:0003094	glomerular filtration	2	8	0.0077	ENSP00000260128,ENSP00000353007	SULF1,SULF2
GO:0019221	cytokine-mediated signaling pathway	9	655	0.0077	ENSP00000219070,ENSP00000250559,ENSP00000264870,ENSP00000304697,ENSP00000347979,ENSP00000366109,ENSP00000371798,ENSP00000383118,ENSP00000419425	ANXA1,CDC42,F13A1,FAS,FSCN1,MMP2,PPIA,RAP1B,UBB
GO:0035860	glial cell-derived neurotrophic factor receptor signaling pathway	2	8	0.0077	ENSP00000260128,ENSP00000353007	SULF1,SULF2
GO:0060346	bone trabecula formation	2	8	0.0077	ENSP00000219070,ENSP00000424571	FBN2,MMP2
GO:0006909	phagocytosis	5	185	0.0078	ENSP00000243077,ENSP00000263238,ENSP00000329312,ENSP00000366109,ENSP00000383118	ACTR3,ANXA1,CDC42,IGLL1,LRP1
GO:0007010	cytoskeleton organization	11	953	0.0078	ENSP00000263238,ENSP00000290158,ENSP00000290378,ENSP00000345230,ENSP00000356379,ENSP00000366109,ENSP00000371798,ENSP00000378669,ENSP00000383118,ENSP00000420213,ENSP00000427687	ACTC1,ACTR3,ALDOA,ANXA1,ASPM,CDC42,FLNB,FSCN1,KPNB1,TPM4,WDR1
GO:0070201	regulation of establishment of protein localization	9	662	0.0081	ENSP00000236040,ENSP00000243077,ENSP00000264634,ENSP00000275603,ENSP00000331544,ENSP00000358755,ENSP00000366109,ENSP00000419425,ENSP00000426909	ANXA1,CCT6A,CHIA,FBLN1,GNB2L1,LEPRE1,LRP1,PPIA,WNT5A
GO:0009152	purine ribonucleotide biosynthetic process	5	189	0.0085	ENSP00000253792,ENSP00000360124,ENSP00000362413,ENSP00000378669,ENSP00000445175	ACLY,ALDOA,LDHA,PGK1,PGM1
GO:0051130	positive regulation of cellular component organization	12	1128	0.0085	ENSP00000223095,ENSP00000236040,ENSP00000243077,ENSP00000263238,ENSP00000264634,ENSP00000275603,ENSP00000362095,ENSP00000366109,ENSP00000371798,ENSP00000383118,ENSP00000426909,ENSP00000427687	ACTR3,ANXA1,CCT6A,CDC42,FSCN1,GNB2L1,LEPRE1,LRP1,SERPINE1,SRPX2,WDR1,WNT5A
GO:0009966	regulation of signal transduction	22	3033	0.0087	ENSP00000014914,ENSP00000223095,ENSP00000243077,ENSP00000250559,ENSP00000260128,ENSP00000264039,ENSP00000264634,ENSP00000300289,ENSP00000304697,ENSP00000325527,ENSP00000331544,ENSP00000339730,ENSP00000347979,ENSP00000353007,ENSP00000356379,ENSP00000366246,ENSP00000380365,ENSP00000381607,ENSP00000383118,ENSP00000386043,ENSP00000424571,ENSP00000426909	ASPM,CDC42,FAS,FBLN1,FBN1,FBN2,GNB2L1,GPC1,GPC6,GPRC5A,GSTP1,LRP1,LTBP1,PDIA3,RAP1B,RGN,SERPINE1,SULF1,SULF2,THBS4,UBB,WNT5A
GO:0030111	regulation of Wnt signaling pathway	6	293	0.0087	ENSP00000243077,ENSP00000260128,ENSP00000264634,ENSP00000353007,ENSP00000356379,ENSP00000426909	ASPM,GNB2L1,LRP1,SULF1,SULF2,WNT5A
GO:0051342	regulation of cyclic-nucleotide phosphodiesterase activity	2	9	0.0087	ENSP00000380365,ENSP00000426909	GNB2L1,RGN
GO:1903011	negative regulation of bone development	2	9	0.0087	ENSP00000325527,ENSP00000380365	FBN1,RGN
GO:0006094	gluconeogenesis	3	46	0.009	ENSP00000360124,ENSP00000362413,ENSP00000378669	ALDOA,PGK1,PGM1
GO:0001655	urogenital system development	6	299	0.0094	ENSP00000260128,ENSP00000264634,ENSP00000325527,ENSP00000353007,ENSP00000366109,ENSP00000380365	ANXA1,FBN1,RGN,SULF1,SULF2,WNT5A
GO:0009056	catabolic process	16	1859	0.0094	ENSP00000216392,ENSP00000216962,ENSP00000219070,ENSP00000229335,ENSP00000264039,ENSP00000290158,ENSP00000301522,ENSP00000304697,ENSP00000338413,ENSP00000342026,ENSP00000358755,ENSP00000360124,ENSP00000362413,ENSP00000366246,ENSP00000378669,ENSP00000445175	AICDA,ALDOA,CHIA,GPC1,GPC6,KPNB1,LDHA,MMP2,PGK1,PGM1,PRDX2,PRDX6,PYGB,PYGL,UBA1,UBB
GO:0035722	interleukin-12-mediated signaling pathway	3	47	0.0094	ENSP00000250559,ENSP00000383118,ENSP00000419425	CDC42,PPIA,RAP1B
GO:0042063	gliogenesis	5	196	0.0094	ENSP00000243077,ENSP00000264039,ENSP00000358417,ENSP00000366109,ENSP00000381607	ANXA1,GPC1,GSTP1,LRP1,PHGDH
GO:0005996	monosaccharide metabolic process	5	198	0.0095	ENSP00000325527,ENSP00000360124,ENSP00000362413,ENSP00000378669,ENSP00000380365	ALDOA,FBN1,PGK1,PGM1,RGN
GO:0001867	complement activation, lectin pathway	2	10	0.0096	ENSP00000252244,ENSP00000385035	C1S,KRT1
GO:0006006	glucose metabolic process	4	113	0.0096	ENSP00000325527,ENSP00000360124,ENSP00000362413,ENSP00000378669	ALDOA,FBN1,PGK1,PGM1
GO:0032836	glomerular basement membrane development	2	10	0.0096	ENSP00000260128,ENSP00000353007	SULF1,SULF2
GO:0042981	regulation of apoptotic process	14	1501	0.0096	ENSP00000222271,ENSP00000223095,ENSP00000243077,ENSP00000264634,ENSP00000290378,ENSP00000300289,ENSP00000301522,ENSP00000304697,ENSP00000347979,ENSP00000366109,ENSP00000380365,ENSP00000381607,ENSP00000426909,ENSP00000445175	ACTC1,ANXA1,COMP,FAS,GNB2L1,GSTP1,LDHA,LRP1,PDIA3,PRDX2,RGN,SERPINE1,UBB,WNT5A
GO:0050789	regulation of biological process	53	11116	0.0096	ENSP00000014914,ENSP00000219070,ENSP00000222271,ENSP00000223095,ENSP00000229335,ENSP00000236040,ENSP00000243077,ENSP00000250559,ENSP00000252244,ENSP00000253792,ENSP00000260128,ENSP00000263238,ENSP00000264039,ENSP00000264634,ENSP00000264870,ENSP00000275603,ENSP00000279227,ENSP00000290158,ENSP00000290378,ENSP00000300289,ENSP00000301522,ENSP00000304697,ENSP00000325527,ENSP00000329312,ENSP00000331544…	ACLY,ACTC1,ACTR3,AICDA,ALDOA,ANXA1,ASPM,ATXN2,C1S,CCT6A,CDC42,CHIA,CLIC1,COMP,EXT1,F13A1,FAS,FBLN1,FBN1,FBN2,FERMT3,FLNB,FSCN1,GNB2L1,GPC1,GPC6,GPRC5A,GSTP1,IGLL1,KPNB1,KRT1,LDHA,LEPRE1,LOXL2,LRP1,LTBP1,MMP2,PDIA3,PGK1,PHGDH,PPIA,PRDX2,PRDX6,RAP1B,RGN,SERPINE1,SRPX2,SULF1,SULF2,THBS4,UBB,WDR1,WNT5A
GO:0065007	biological regulation	55	11740	0.0096	ENSP00000014914,ENSP00000216392,ENSP00000219070,ENSP00000222271,ENSP00000223095,ENSP00000223127,ENSP00000229335,ENSP00000236040,ENSP00000243077,ENSP00000250559,ENSP00000252244,ENSP00000253792,ENSP00000260128,ENSP00000263238,ENSP00000264039,ENSP00000264634,ENSP00000264870,ENSP00000275603,ENSP00000279227,ENSP00000290158,ENSP00000290378,ENSP00000300289,ENSP00000301522,ENSP00000304697,ENSP00000325527…	ACLY,ACTC1,ACTR3,AICDA,ALDOA,ANXA1,ASPM,ATXN2,C1S,CCT6A,CDC42,CHIA,CLIC1,COMP,EXT1,F13A1,FAS,FBLN1,FBN1,FBN2,FERMT3,FLNB,FSCN1,GNB2L1,GPC1,GPC6,GPRC5A,GSTP1,IGLL1,KPNB1,KRT1,LDHA,LEPRE1,LOXL2,LRP1,LTBP1,MMP2,PDIA3,PGK1,PHGDH,PLOD3,PPIA,PRDX2,PRDX6,PYGL,RAP1B,RGN,SERPINE1,SRPX2,SULF1,SULF2,THBS4,UBB,WDR1,WNT5A
GO:0072330	monocarboxylic acid biosynthetic process	5	200	0.0096	ENSP00000253792,ENSP00000360124,ENSP00000362413,ENSP00000378669,ENSP00000445175	ACLY,ALDOA,LDHA,PGK1,PGM1
GO:0006956	complement activation	3	49	0.0098	ENSP00000252244,ENSP00000329312,ENSP00000385035	C1S,IGLL1,KRT1
GO:0019320	hexose catabolic process	3	49	0.0098	ENSP00000360124,ENSP00000362413,ENSP00000378669	ALDOA,PGK1,PGM1
GO:0006089	lactate metabolic process	2	11	0.0105	ENSP00000379386,ENSP00000445175	LDHA,LDHB
GO:0010646	regulation of cell communication	23	3327	0.0105	ENSP00000014914,ENSP00000223095,ENSP00000243077,ENSP00000250559,ENSP00000260128,ENSP00000264039,ENSP00000264634,ENSP00000300289,ENSP00000304697,ENSP00000325527,ENSP00000331544,ENSP00000339730,ENSP00000347979,ENSP00000353007,ENSP00000356379,ENSP00000366109,ENSP00000366246,ENSP00000380365,ENSP00000381607,ENSP00000383118,ENSP00000386043,ENSP00000424571,ENSP00000426909	ANXA1,ASPM,CDC42,FAS,FBLN1,FBN1,FBN2,GNB2L1,GPC1,GPC6,GPRC5A,GSTP1,LRP1,LTBP1,PDIA3,RAP1B,RGN,SERPINE1,SULF1,SULF2,THBS4,UBB,WNT5A
GO:0019752	carboxylic acid metabolic process	10	854	0.0105	ENSP00000223127,ENSP00000253792,ENSP00000358417,ENSP00000360124,ENSP00000362413,ENSP00000378669,ENSP00000379386,ENSP00000380365,ENSP00000381607,ENSP00000445175	ACLY,ALDOA,GSTP1,LDHA,LDHB,PGK1,PGM1,PHGDH,PLOD3,RGN
GO:0032429	regulation of phospholipase A2 activity	2	11	0.0105	ENSP00000243077,ENSP00000366109	ANXA1,LRP1
GO:0051451	myoblast migration	2	11	0.0105	ENSP00000339730,ENSP00000366109	ANXA1,THBS4
GO:0060071	Wnt signaling pathway, planar cell polarity pathway	3	51	0.0105	ENSP00000264634,ENSP00000366246,ENSP00000383118	CDC42,GPC6,WNT5A
GO:2000027	regulation of animal organ morphogenesis	5	207	0.0105	ENSP00000260128,ENSP00000264634,ENSP00000353007,ENSP00000366246,ENSP00000383118	CDC42,GPC6,SULF1,SULF2,WNT5A
GO:0006749	glutathione metabolic process	3	52	0.0107	ENSP00000331901,ENSP00000360028,ENSP00000381607	EEF1G,GSTA5,GSTP1
GO:0048519	negative regulation of biological process	30	4953	0.0112	ENSP00000014914,ENSP00000222271,ENSP00000223095,ENSP00000229335,ENSP00000236040,ENSP00000243077,ENSP00000250559,ENSP00000252244,ENSP00000260128,ENSP00000264039,ENSP00000264634,ENSP00000290378,ENSP00000301522,ENSP00000304697,ENSP00000325527,ENSP00000331544,ENSP00000339730,ENSP00000347979,ENSP00000353007,ENSP00000356379,ENSP00000362413,ENSP00000366109,ENSP00000366843,ENSP00000373783,ENSP00000380365…	ACTC1,AICDA,ANXA1,ASPM,ATXN2,CDC42,COMP,FAS,FBLN1,FBN1,FBN2,GNB2L1,GPC1,GPRC5A,GSTP1,KRT1,LEPRE1,LOXL2,LRP1,LTBP1,PGK1,PRDX2,RAP1B,RGN,SERPINE1,SULF1,SULF2,THBS4,UBB,WNT5A
GO:0048706	embryonic skeletal system development	4	122	0.0114	ENSP00000260128,ENSP00000264634,ENSP00000353007,ENSP00000367446	EXT1,SULF1,SULF2,WNT5A
GO:0023051	regulation of signaling	23	3360	0.0115	ENSP00000014914,ENSP00000223095,ENSP00000243077,ENSP00000250559,ENSP00000260128,ENSP00000264039,ENSP00000264634,ENSP00000300289,ENSP00000304697,ENSP00000325527,ENSP00000331544,ENSP00000339730,ENSP00000347979,ENSP00000353007,ENSP00000356379,ENSP00000366109,ENSP00000366246,ENSP00000380365,ENSP00000381607,ENSP00000383118,ENSP00000386043,ENSP00000424571,ENSP00000426909	ANXA1,ASPM,CDC42,FAS,FBLN1,FBN1,FBN2,GNB2L1,GPC1,GPC6,GPRC5A,GSTP1,LRP1,LTBP1,PDIA3,RAP1B,RGN,SERPINE1,SULF1,SULF2,THBS4,UBB,WNT5A
GO:0070482	response to oxygen levels	6	321	0.0115	ENSP00000219070,ENSP00000304697,ENSP00000347979,ENSP00000362413,ENSP00000373783,ENSP00000445175	FAS,LDHA,LOXL2,MMP2,PGK1,UBB
GO:1901566	organonitrogen compound biosynthetic process	13	1370	0.0115	ENSP00000223127,ENSP00000253792,ENSP00000264039,ENSP00000331901,ENSP00000358417,ENSP00000360124,ENSP00000362413,ENSP00000366246,ENSP00000367446,ENSP00000378669,ENSP00000381607,ENSP00000426909,ENSP00000445175	ACLY,ALDOA,EEF1G,EXT1,GNB2L1,GPC1,GPC6,GSTP1,LDHA,PGK1,PGM1,PHGDH,PLOD3
GO:0032963	collagen metabolic process	3	54	0.0116	ENSP00000219070,ENSP00000223127,ENSP00000236040	LEPRE1,MMP2,PLOD3
GO:0030177	positive regulation of Wnt signaling pathway	4	126	0.0125	ENSP00000260128,ENSP00000264634,ENSP00000353007,ENSP00000356379	ASPM,SULF1,SULF2,WNT5A
GO:0009790	embryo development	10	890	0.0132	ENSP00000219070,ENSP00000223127,ENSP00000260128,ENSP00000264634,ENSP00000325527,ENSP00000353007,ENSP00000358417,ENSP00000367446,ENSP00000424571,ENSP00000426909	EXT1,FBN1,FBN2,GNB2L1,MMP2,PHGDH,PLOD3,SULF1,SULF2,WNT5A
GO:0045198	establishment of epithelial cell apical/basal polarity	2	13	0.0132	ENSP00000264634,ENSP00000383118	CDC42,WNT5A
GO:2000242	negative regulation of reproductive process	3	57	0.0133	ENSP00000260128,ENSP00000264634,ENSP00000380365	RGN,SULF1,WNT5A
GO:1905330	regulation of morphogenesis of an epithelium	4	130	0.0137	ENSP00000260128,ENSP00000264634,ENSP00000366246,ENSP00000383118	CDC42,GPC6,SULF1,WNT5A
GO:0006952	defense response	12	1234	0.0143	ENSP00000223095,ENSP00000229335,ENSP00000243077,ENSP00000252244,ENSP00000263238,ENSP00000264634,ENSP00000329312,ENSP00000347979,ENSP00000358755,ENSP00000366109,ENSP00000385035,ENSP00000420213	ACTR3,AICDA,ANXA1,C1S,CHIA,FAS,FLNB,IGLL1,KRT1,LRP1,SERPINE1,WNT5A
GO:0018149	peptide cross-linking	3	59	0.0144	ENSP00000252244,ENSP00000264870,ENSP00000366109	ANXA1,F13A1,KRT1
GO:0075733	intracellular transport of virus	2	14	0.0147	ENSP00000290158,ENSP00000304697	KPNB1,UBB
GO:0045597	positive regulation of cell differentiation	10	908	0.0148	ENSP00000223095,ENSP00000236040,ENSP00000264039,ENSP00000264634,ENSP00000356379,ENSP00000364935,ENSP00000366109,ENSP00000373783,ENSP00000383118,ENSP00000424571	ANXA1,ASPM,CDC42,CLIC1,FBN2,GPC1,LEPRE1,LOXL2,SERPINE1,WNT5A
GO:0030100	regulation of endocytosis	5	229	0.0149	ENSP00000223095,ENSP00000243077,ENSP00000264634,ENSP00000366843,ENSP00000426909	ATXN2,GNB2L1,LRP1,SERPINE1,WNT5A
GO:1901575	organic substance catabolic process	14	1609	0.0154	ENSP00000216392,ENSP00000216962,ENSP00000229335,ENSP00000264039,ENSP00000290158,ENSP00000304697,ENSP00000338413,ENSP00000342026,ENSP00000358755,ENSP00000360124,ENSP00000362413,ENSP00000366246,ENSP00000378669,ENSP00000445175	AICDA,ALDOA,CHIA,GPC1,GPC6,KPNB1,LDHA,PGK1,PGM1,PRDX6,PYGB,PYGL,UBA1,UBB
GO:0001817	regulation of cytokine production	8	615	0.0162	ENSP00000223095,ENSP00000260128,ENSP00000264634,ENSP00000331544,ENSP00000353007,ENSP00000358755,ENSP00000366109,ENSP00000381607	ANXA1,CHIA,FBLN1,GSTP1,SERPINE1,SULF1,SULF2,WNT5A
GO:0007166	cell surface receptor signaling pathway	17	2198	0.0162	ENSP00000219070,ENSP00000250559,ENSP00000260128,ENSP00000263238,ENSP00000264634,ENSP00000264870,ENSP00000279227,ENSP00000304697,ENSP00000329312,ENSP00000347979,ENSP00000353007,ENSP00000366109,ENSP00000366246,ENSP00000371798,ENSP00000383118,ENSP00000386043,ENSP00000419425	ACTR3,ANXA1,CDC42,F13A1,FAS,FERMT3,FSCN1,GPC6,IGLL1,LTBP1,MMP2,PPIA,RAP1B,SULF1,SULF2,UBB,WNT5A
GO:0010715	regulation of extracellular matrix disassembly	2	15	0.0162	ENSP00000243077,ENSP00000371798	FSCN1,LRP1
GO:0048569	post-embryonic animal organ development	2	15	0.0162	ENSP00000325527,ENSP00000445175	FBN1,LDHA
GO:0060627	regulation of vesicle-mediated transport	7	480	0.0167	ENSP00000223095,ENSP00000243077,ENSP00000250559,ENSP00000264634,ENSP00000366109,ENSP00000366843,ENSP00000426909	ANXA1,ATXN2,GNB2L1,LRP1,RAP1B,SERPINE1,WNT5A
GO:0050794	regulation of cellular process	50	10484	0.0171	ENSP00000014914,ENSP00000219070,ENSP00000222271,ENSP00000223095,ENSP00000229335,ENSP00000236040,ENSP00000243077,ENSP00000250559,ENSP00000252244,ENSP00000253792,ENSP00000260128,ENSP00000263238,ENSP00000264039,ENSP00000264634,ENSP00000264870,ENSP00000275603,ENSP00000279227,ENSP00000290158,ENSP00000290378,ENSP00000300289,ENSP00000301522,ENSP00000304697,ENSP00000325527,ENSP00000329312,ENSP00000331544…	ACLY,ACTC1,ACTR3,AICDA,ALDOA,ANXA1,ASPM,ATXN2,CCT6A,CDC42,CHIA,CLIC1,COMP,EXT1,F13A1,FAS,FBLN1,FBN1,FBN2,FERMT3,FLNB,FSCN1,GNB2L1,GPC1,GPC6,GPRC5A,GSTP1,IGLL1,KPNB1,KRT1,LDHA,LEPRE1,LOXL2,LRP1,LTBP1,MMP2,PDIA3,PPIA,PRDX2,PRDX6,RAP1B,RGN,SERPINE1,SRPX2,SULF1,SULF2,THBS4,UBB,WDR1,WNT5A
GO:0051223	regulation of protein transport	8	622	0.0171	ENSP00000236040,ENSP00000243077,ENSP00000264634,ENSP00000331544,ENSP00000358755,ENSP00000366109,ENSP00000419425,ENSP00000426909	ANXA1,CHIA,FBLN1,GNB2L1,LEPRE1,LRP1,PPIA,WNT5A
GO:0045723	positive regulation of fatty acid biosynthetic process	2	16	0.0176	ENSP00000366109,ENSP00000380365	ANXA1,RGN
GO:0071711	basement membrane organization	2	16	0.0176	ENSP00000216286,ENSP00000223127	NID2,PLOD3
GO:0044248	cellular catabolic process	14	1646	0.0181	ENSP00000216392,ENSP00000216962,ENSP00000229335,ENSP00000264039,ENSP00000290158,ENSP00000301522,ENSP00000304697,ENSP00000338413,ENSP00000342026,ENSP00000358755,ENSP00000360124,ENSP00000362413,ENSP00000378669,ENSP00000445175	AICDA,ALDOA,CHIA,GPC1,KPNB1,LDHA,PGK1,PGM1,PRDX2,PRDX6,PYGB,PYGL,UBA1,UBB
GO:0006936	muscle contraction	5	244	0.0183	ENSP00000260128,ENSP00000290378,ENSP00000345230,ENSP00000353007,ENSP00000378669	ACTC1,ALDOA,SULF1,SULF2,TPM4
GO:0019538	protein metabolic process	26	4194	0.0185	ENSP00000219070,ENSP00000223127,ENSP00000236040,ENSP00000243077,ENSP00000252244,ENSP00000260128,ENSP00000264039,ENSP00000264634,ENSP00000264870,ENSP00000300289,ENSP00000304697,ENSP00000325527,ENSP00000329312,ENSP00000331544,ENSP00000331901,ENSP00000338413,ENSP00000353007,ENSP00000362413,ENSP00000366109,ENSP00000367446,ENSP00000373783,ENSP00000383118,ENSP00000385035,ENSP00000386043,ENSP00000419425…	ANXA1,C1S,CDC42,EEF1G,EXT1,F13A1,FBLN1,FBN1,GNB2L1,GPC1,IGLL1,KRT1,LEPRE1,LOXL2,LRP1,LTBP1,MMP2,PDIA3,PGK1,PLOD3,PPIA,SULF1,SULF2,UBA1,UBB,WNT5A
GO:0051094	positive regulation of developmental process	12	1286	0.0185	ENSP00000223095,ENSP00000236040,ENSP00000264039,ENSP00000264634,ENSP00000356379,ENSP00000362095,ENSP00000364935,ENSP00000366109,ENSP00000373783,ENSP00000383118,ENSP00000424571,ENSP00000426909	ANXA1,ASPM,CDC42,CLIC1,FBN2,GNB2L1,GPC1,LEPRE1,LOXL2,SERPINE1,SRPX2,WNT5A
GO:0006026	aminoglycan catabolic process	3	67	0.0186	ENSP00000264039,ENSP00000358755,ENSP00000366246	CHIA,GPC1,GPC6
GO:0032677	regulation of interleukin-8 production	3	67	0.0186	ENSP00000223095,ENSP00000264634,ENSP00000366109	ANXA1,SERPINE1,WNT5A
GO:0071222	cellular response to lipopolysaccharide	4	146	0.0187	ENSP00000223095,ENSP00000229335,ENSP00000264634,ENSP00000381607	AICDA,GSTP1,SERPINE1,WNT5A
GO:0044238	primary metabolic process	44	8808	0.0188	ENSP00000216392,ENSP00000216962,ENSP00000219070,ENSP00000223127,ENSP00000229335,ENSP00000236040,ENSP00000243077,ENSP00000252244,ENSP00000253792,ENSP00000256682,ENSP00000260128,ENSP00000264039,ENSP00000264634,ENSP00000264870,ENSP00000290158,ENSP00000300289,ENSP00000304697,ENSP00000325527,ENSP00000329312,ENSP00000330484,ENSP00000331544,ENSP00000331901,ENSP00000338413,ENSP00000342026,ENSP00000353007…	ACLY,AICDA,ALDOA,AMY1B,ANXA1,ARF3,ATXN2,C1S,CDC42,CHIA,EEF1G,EXT1,F13A1,FBLN1,FBN1,GNB2L1,GPC1,GPC6,GSTP1,IGLL1,KPNB1,KRT1,LDHA,LDHB,LEPRE1,LOXL2,LRP1,LTBP1,MMP2,PDIA3,PGK1,PGM1,PHGDH,PLOD3,PPIA,PRDX6,PYGB,PYGL,RGN,SULF1,SULF2,UBA1,UBB,WNT5A
GO:0045454	cell redox homeostasis	3	68	0.019	ENSP00000300289,ENSP00000301522,ENSP00000342026	PDIA3,PRDX2,PRDX6
GO:0051216	cartilage development	4	147	0.019	ENSP00000222271,ENSP00000260128,ENSP00000264634,ENSP00000353007	COMP,SULF1,SULF2,WNT5A
GO:0051881	regulation of mitochondrial membrane potential	3	68	0.019	ENSP00000304697,ENSP00000364935,ENSP00000426909	CLIC1,GNB2L1,UBB
GO:0048523	negative regulation of cellular process	27	4454	0.0197	ENSP00000014914,ENSP00000222271,ENSP00000223095,ENSP00000229335,ENSP00000236040,ENSP00000243077,ENSP00000250559,ENSP00000260128,ENSP00000264039,ENSP00000264634,ENSP00000290378,ENSP00000301522,ENSP00000304697,ENSP00000325527,ENSP00000331544,ENSP00000347979,ENSP00000353007,ENSP00000356379,ENSP00000366109,ENSP00000366843,ENSP00000373783,ENSP00000380365,ENSP00000381607,ENSP00000383118,ENSP00000386043…	ACTC1,AICDA,ANXA1,ASPM,ATXN2,CDC42,COMP,FAS,FBLN1,FBN1,FBN2,GNB2L1,GPC1,GPRC5A,GSTP1,LEPRE1,LOXL2,LRP1,LTBP1,PRDX2,RAP1B,RGN,SERPINE1,SULF1,SULF2,UBB,WNT5A
GO:0032652	regulation of interleukin-1 production	3	70	0.0202	ENSP00000264634,ENSP00000366109,ENSP00000381607	ANXA1,GSTP1,WNT5A
GO:0006979	response to oxidative stress	6	373	0.0204	ENSP00000252244,ENSP00000301522,ENSP00000342026,ENSP00000366109,ENSP00000381607,ENSP00000445175	ANXA1,GSTP1,KRT1,LDHA,PRDX2,PRDX6
GO:0010592	positive regulation of lamellipodium assembly	2	18	0.0204	ENSP00000371798,ENSP00000383118	CDC42,FSCN1
GO:0030855	epithelial cell differentiation	8	649	0.0204	ENSP00000223127,ENSP00000250559,ENSP00000252244,ENSP00000264634,ENSP00000362413,ENSP00000366109,ENSP00000383118,ENSP00000420213	ANXA1,CDC42,FLNB,KRT1,PGK1,PLOD3,RAP1B,WNT5A
GO:0031099	regeneration	4	151	0.0204	ENSP00000353007,ENSP00000366109,ENSP00000380365,ENSP00000381607	ANXA1,GSTP1,RGN,SULF2
GO:0071704	organic substance metabolic process	45	9135	0.0204	ENSP00000216392,ENSP00000216962,ENSP00000219070,ENSP00000223127,ENSP00000229335,ENSP00000236040,ENSP00000243077,ENSP00000252244,ENSP00000253792,ENSP00000256682,ENSP00000260128,ENSP00000264039,ENSP00000264634,ENSP00000264870,ENSP00000290158,ENSP00000300289,ENSP00000304697,ENSP00000325527,ENSP00000329312,ENSP00000330484,ENSP00000331544,ENSP00000331901,ENSP00000338413,ENSP00000342026,ENSP00000353007…	ACLY,AICDA,ALDOA,AMY1B,ANXA1,ARF3,ATXN2,C1S,CDC42,CHIA,EEF1G,EXT1,F13A1,FBLN1,FBN1,GNB2L1,GPC1,GPC6,GSTA5,GSTP1,IGLL1,KPNB1,KRT1,LDHA,LDHB,LEPRE1,LOXL2,LRP1,LTBP1,MMP2,PDIA3,PGK1,PGM1,PHGDH,PLOD3,PPIA,PRDX6,PYGB,PYGL,RGN,SULF1,SULF2,UBA1,UBB,WNT5A
GO:0072359	circulatory system development	9	807	0.0207	ENSP00000219070,ENSP00000223095,ENSP00000243077,ENSP00000264634,ENSP00000290378,ENSP00000325527,ENSP00000362095,ENSP00000373783,ENSP00000386043	ACTC1,FBN1,LOXL2,LRP1,LTBP1,MMP2,SERPINE1,SRPX2,WNT5A
GO:0010001	glial cell differentiation	4	154	0.0212	ENSP00000243077,ENSP00000264039,ENSP00000358417,ENSP00000381607	GPC1,GSTP1,LRP1,PHGDH
GO:0016064	immunoglobulin mediated immune response	3	72	0.0212	ENSP00000229335,ENSP00000329312,ENSP00000385035	AICDA,C1S,IGLL1
GO:0034389	lipid droplet organization	2	19	0.0216	ENSP00000376899,ENSP00000419425	PPIA,PTGFRN
GO:0045595	regulation of cell differentiation	14	1695	0.0216	ENSP00000223095,ENSP00000236040,ENSP00000243077,ENSP00000264039,ENSP00000264634,ENSP00000325527,ENSP00000331544,ENSP00000356379,ENSP00000364935,ENSP00000366109,ENSP00000373783,ENSP00000383118,ENSP00000424571,ENSP00000427687	ANXA1,ASPM,CDC42,CLIC1,FBLN1,FBN1,FBN2,GPC1,LEPRE1,LOXL2,LRP1,SERPINE1,WDR1,WNT5A
GO:0046889	positive regulation of lipid biosynthetic process	3	73	0.0216	ENSP00000366109,ENSP00000380365,ENSP00000426909	ANXA1,GNB2L1,RGN
GO:2000241	regulation of reproductive process	4	155	0.0216	ENSP00000260128,ENSP00000264634,ENSP00000356379,ENSP00000380365	ASPM,RGN,SULF1,WNT5A
GO:0010942	positive regulation of cell death	8	663	0.022	ENSP00000243077,ENSP00000264634,ENSP00000300289,ENSP00000304697,ENSP00000347979,ENSP00000366109,ENSP00000426909,ENSP00000445175	ANXA1,FAS,GNB2L1,LDHA,LRP1,PDIA3,UBB,WNT5A
GO:0032642	regulation of chemokine production	3	74	0.0221	ENSP00000264634,ENSP00000358755,ENSP00000381607	CHIA,GSTP1,WNT5A
GO:0007369	gastrulation	4	158	0.0225	ENSP00000219070,ENSP00000264634,ENSP00000367446,ENSP00000426909	EXT1,GNB2L1,MMP2,WNT5A
GO:0022008	neurogenesis	13	1519	0.0225	ENSP00000236040,ENSP00000243077,ENSP00000264039,ENSP00000264634,ENSP00000304697,ENSP00000351155,ENSP00000356379,ENSP00000358417,ENSP00000366109,ENSP00000367446,ENSP00000381607,ENSP00000383118,ENSP00000427687	ANXA1,ASPM,ATL1,CDC42,EXT1,GPC1,GSTP1,LEPRE1,LRP1,PHGDH,UBB,WDR1,WNT5A
GO:2001236	regulation of extrinsic apoptotic signaling pathway	4	158	0.0225	ENSP00000223095,ENSP00000300289,ENSP00000347979,ENSP00000381607	FAS,GSTP1,PDIA3,SERPINE1
GO:0051128	regulation of cellular component organization	17	2306	0.0228	ENSP00000223095,ENSP00000229335,ENSP00000236040,ENSP00000243077,ENSP00000250559,ENSP00000263238,ENSP00000264634,ENSP00000275603,ENSP00000331544,ENSP00000362095,ENSP00000366109,ENSP00000366843,ENSP00000371798,ENSP00000378669,ENSP00000383118,ENSP00000426909,ENSP00000427687	ACTR3,AICDA,ALDOA,ANXA1,ATXN2,CCT6A,CDC42,FBLN1,FSCN1,GNB2L1,LEPRE1,LRP1,RAP1B,SERPINE1,SRPX2,WDR1,WNT5A
GO:0042744	hydrogen peroxide catabolic process	2	20	0.0229	ENSP00000301522,ENSP00000342026	PRDX2,PRDX6
GO:0070266	necroptotic process	2	20	0.0229	ENSP00000216392,ENSP00000347979	FAS,PYGL
GO:0006022	aminoglycan metabolic process	4	160	0.023	ENSP00000264039,ENSP00000358755,ENSP00000366246,ENSP00000367446	CHIA,EXT1,GPC1,GPC6
GO:2001233	regulation of apoptotic signaling pathway	6	388	0.023	ENSP00000223095,ENSP00000300289,ENSP00000304697,ENSP00000347979,ENSP00000381607,ENSP00000426909	FAS,GNB2L1,GSTP1,PDIA3,SERPINE1,UBB
GO:0001819	positive regulation of cytokine production	6	390	0.0234	ENSP00000223095,ENSP00000260128,ENSP00000264634,ENSP00000353007,ENSP00000358755,ENSP00000366109	ANXA1,CHIA,SERPINE1,SULF1,SULF2,WNT5A
GO:0048646	anatomical structure formation involved in morphogenesis	9	831	0.0234	ENSP00000219070,ENSP00000223095,ENSP00000264039,ENSP00000264634,ENSP00000290378,ENSP00000362095,ENSP00000373783,ENSP00000424571,ENSP00000427687	ACTC1,FBN2,GPC1,LOXL2,MMP2,SERPINE1,SRPX2,WDR1,WNT5A
GO:0072001	renal system development	5	267	0.0234	ENSP00000260128,ENSP00000264634,ENSP00000325527,ENSP00000353007,ENSP00000380365	FBN1,RGN,SULF1,SULF2,WNT5A
GO:0045766	positive regulation of angiogenesis	4	162	0.0237	ENSP00000223095,ENSP00000264634,ENSP00000362095,ENSP00000366109	ANXA1,SERPINE1,SRPX2,WNT5A
GO:0002253	activation of immune response	6	393	0.024	ENSP00000252244,ENSP00000263238,ENSP00000304697,ENSP00000329312,ENSP00000383118,ENSP00000385035	ACTR3,C1S,CDC42,IGLL1,KRT1,UBB
GO:0051707	response to other organism	9	835	0.024	ENSP00000223095,ENSP00000229335,ENSP00000264634,ENSP00000271588,ENSP00000329312,ENSP00000331901,ENSP00000347979,ENSP00000358755,ENSP00000381607	AICDA,CHIA,EEF1G,FAS,GSTP1,HMCN1,IGLL1,SERPINE1,WNT5A
GO:0001736	establishment of planar polarity	2	21	0.0242	ENSP00000264634,ENSP00000427687	WDR1,WNT5A
GO:0009743	response to carbohydrate	4	164	0.0242	ENSP00000250559,ENSP00000381607,ENSP00000426909,ENSP00000445175	GNB2L1,GSTP1,LDHA,RAP1B
GO:0034655	nucleobase-containing compound catabolic process	6	394	0.0242	ENSP00000229335,ENSP00000290158,ENSP00000360124,ENSP00000362413,ENSP00000378669,ENSP00000445175	AICDA,ALDOA,KPNB1,LDHA,PGK1,PGM1
GO:0042730	fibrinolysis	2	21	0.0242	ENSP00000223095,ENSP00000252244	KRT1,SERPINE1
GO:0051049	regulation of transport	14	1732	0.0242	ENSP00000223095,ENSP00000236040,ENSP00000243077,ENSP00000250559,ENSP00000264634,ENSP00000331544,ENSP00000358755,ENSP00000364935,ENSP00000366109,ENSP00000366843,ENSP00000380365,ENSP00000419425,ENSP00000426909,ENSP00000427687	ANXA1,ATXN2,CHIA,CLIC1,FBLN1,GNB2L1,LEPRE1,LRP1,PPIA,RAP1B,RGN,SERPINE1,WDR1,WNT5A
GO:0090050	positive regulation of cell migration involved in sprouting angiogenesis	2	21	0.0242	ENSP00000362095,ENSP00000366109	ANXA1,SRPX2
GO:2000114	regulation of establishment of cell polarity	2	21	0.0242	ENSP00000250559,ENSP00000426909	GNB2L1,RAP1B
GO:1904951	positive regulation of establishment of protein localization	6	397	0.0243	ENSP00000243077,ENSP00000264634,ENSP00000275603,ENSP00000358755,ENSP00000419425,ENSP00000426909	CCT6A,CHIA,GNB2L1,LRP1,PPIA,WNT5A
GO:0031100	animal organ regeneration	3	79	0.0244	ENSP00000353007,ENSP00000380365,ENSP00000381607	GSTP1,RGN,SULF2
GO:0048013	ephrin receptor signaling pathway	3	79	0.0244	ENSP00000219070,ENSP00000263238,ENSP00000383118	ACTR3,CDC42,MMP2
GO:0019058	viral life cycle	4	166	0.0246	ENSP00000290158,ENSP00000304697,ENSP00000383118,ENSP00000419425	CDC42,KPNB1,PPIA,UBB
GO:0060348	bone development	4	166	0.0246	ENSP00000222271,ENSP00000236040,ENSP00000260128,ENSP00000353007	COMP,LEPRE1,SULF1,SULF2
GO:0002063	chondrocyte development	2	22	0.0253	ENSP00000260128,ENSP00000353007	SULF1,SULF2
GO:0008152	metabolic process	46	9569	0.0262	ENSP00000216392,ENSP00000216962,ENSP00000219070,ENSP00000223127,ENSP00000229335,ENSP00000236040,ENSP00000243077,ENSP00000252244,ENSP00000253792,ENSP00000256682,ENSP00000260128,ENSP00000264039,ENSP00000264634,ENSP00000264870,ENSP00000290158,ENSP00000300289,ENSP00000301522,ENSP00000304697,ENSP00000325527,ENSP00000329312,ENSP00000330484,ENSP00000331544,ENSP00000331901,ENSP00000338413,ENSP00000342026…	ACLY,AICDA,ALDOA,AMY1B,ANXA1,ARF3,ATXN2,C1S,CDC42,CHIA,EEF1G,EXT1,F13A1,FBLN1,FBN1,GNB2L1,GPC1,GPC6,GSTA5,GSTP1,IGLL1,KPNB1,KRT1,LDHA,LDHB,LEPRE1,LOXL2,LRP1,LTBP1,MMP2,PDIA3,PGK1,PGM1,PHGDH,PLOD3,PPIA,PRDX2,PRDX6,PYGB,PYGL,RGN,SULF1,SULF2,UBA1,UBB,WNT5A
GO:2001235	positive regulation of apoptotic signaling pathway	4	171	0.0269	ENSP00000300289,ENSP00000304697,ENSP00000347979,ENSP00000426909	FAS,GNB2L1,PDIA3,UBB
GO:0006810	transport	25	4130	0.027	ENSP00000216392,ENSP00000216962,ENSP00000223095,ENSP00000243077,ENSP00000250559,ENSP00000252244,ENSP00000253792,ENSP00000256682,ENSP00000263238,ENSP00000264870,ENSP00000279227,ENSP00000290158,ENSP00000304697,ENSP00000329312,ENSP00000342026,ENSP00000360124,ENSP00000364935,ENSP00000366109,ENSP00000366843,ENSP00000373783,ENSP00000378669,ENSP00000381607,ENSP00000383118,ENSP00000419425,ENSP00000427687	ACLY,ACTR3,ALDOA,ANXA1,ARF3,ATXN2,CDC42,CLIC1,F13A1,FERMT3,GSTP1,IGLL1,KPNB1,KRT1,LOXL2,LRP1,PGM1,PPIA,PRDX6,PYGB,PYGL,RAP1B,SERPINE1,UBB,WDR1
GO:0018126	protein hydroxylation	2	23	0.027	ENSP00000223127,ENSP00000236040	LEPRE1,PLOD3
GO:0045778	positive regulation of ossification	3	83	0.0271	ENSP00000264634,ENSP00000364935,ENSP00000424571	CLIC1,FBN2,WNT5A
GO:0010638	positive regulation of organelle organization	7	552	0.0279	ENSP00000263238,ENSP00000264634,ENSP00000275603,ENSP00000366109,ENSP00000371798,ENSP00000383118,ENSP00000427687	ACTR3,ANXA1,CCT6A,CDC42,FSCN1,WDR1,WNT5A
GO:0048145	regulation of fibroblast proliferation	3	84	0.0279	ENSP00000264634,ENSP00000331544,ENSP00000381607	FBLN1,GSTP1,WNT5A
GO:0002682	regulation of immune system process	12	1391	0.028	ENSP00000219070,ENSP00000223095,ENSP00000252244,ENSP00000263238,ENSP00000264634,ENSP00000304697,ENSP00000325527,ENSP00000329312,ENSP00000339730,ENSP00000366109,ENSP00000383118,ENSP00000385035	ACTR3,ANXA1,C1S,CDC42,FBN1,IGLL1,KRT1,MMP2,SERPINE1,THBS4,UBB,WNT5A
GO:0046890	regulation of lipid biosynthetic process	4	174	0.028	ENSP00000290158,ENSP00000366109,ENSP00000380365,ENSP00000426909	ANXA1,GNB2L1,KPNB1,RGN
GO:0050707	regulation of cytokine secretion	4	174	0.028	ENSP00000264634,ENSP00000331544,ENSP00000358755,ENSP00000366109	ANXA1,CHIA,FBLN1,WNT5A
GO:0002685	regulation of leukocyte migration	4	175	0.0283	ENSP00000223095,ENSP00000264634,ENSP00000339730,ENSP00000366109	ANXA1,SERPINE1,THBS4,WNT5A
GO:0009617	response to bacterium	7	555	0.0283	ENSP00000223095,ENSP00000229335,ENSP00000264634,ENSP00000271588,ENSP00000329312,ENSP00000347979,ENSP00000381607	AICDA,FAS,GSTP1,HMCN1,IGLL1,SERPINE1,WNT5A
GO:1901136	carbohydrate derivative catabolic process	4	175	0.0283	ENSP00000229335,ENSP00000264039,ENSP00000358755,ENSP00000366246	AICDA,CHIA,GPC1,GPC6
GO:0001666	response to hypoxia	5	288	0.0286	ENSP00000219070,ENSP00000304697,ENSP00000362413,ENSP00000373783,ENSP00000445175	LDHA,LOXL2,MMP2,PGK1,UBB
GO:0030510	regulation of BMP signaling pathway	3	86	0.0288	ENSP00000260128,ENSP00000264634,ENSP00000325527	FBN1,SULF1,WNT5A
GO:0098869	cellular oxidant detoxification	3	86	0.0288	ENSP00000301522,ENSP00000342026,ENSP00000381607	GSTP1,PRDX2,PRDX6
GO:0001523	retinoid metabolic process	3	87	0.0294	ENSP00000243077,ENSP00000264039,ENSP00000366246	GPC1,GPC6,LRP1
GO:0002064	epithelial cell development	4	179	0.0296	ENSP00000223127,ENSP00000250559,ENSP00000264634,ENSP00000420213	FLNB,PLOD3,RAP1B,WNT5A
GO:0006735	NADH regeneration	2	25	0.0296	ENSP00000362413,ENSP00000378669	ALDOA,PGK1
GO:0050708	regulation of protein secretion	6	422	0.0296	ENSP00000236040,ENSP00000264634,ENSP00000331544,ENSP00000358755,ENSP00000366109,ENSP00000419425	ANXA1,CHIA,FBLN1,LEPRE1,PPIA,WNT5A
GO:0051302	regulation of cell division	4	179	0.0296	ENSP00000339730,ENSP00000356379,ENSP00000383118,ENSP00000426909	ASPM,CDC42,GNB2L1,THBS4
GO:0061621	canonical glycolysis	2	25	0.0296	ENSP00000362413,ENSP00000378669	ALDOA,PGK1
GO:0061718	glucose catabolic process to pyruvate	2	25	0.0296	ENSP00000362413,ENSP00000378669	ALDOA,PGK1
GO:2000482	regulation of interleukin-8 secretion	2	25	0.0296	ENSP00000264634,ENSP00000366109	ANXA1,WNT5A
GO:0060429	epithelium development	10	1055	0.0301	ENSP00000223127,ENSP00000250559,ENSP00000252244,ENSP00000264634,ENSP00000358417,ENSP00000362413,ENSP00000366109,ENSP00000383118,ENSP00000420213,ENSP00000427687	ANXA1,CDC42,FLNB,KRT1,PGK1,PHGDH,PLOD3,RAP1B,WDR1,WNT5A
GO:0007399	nervous system development	16	2206	0.0305	ENSP00000223127,ENSP00000236040,ENSP00000243077,ENSP00000260128,ENSP00000264039,ENSP00000264634,ENSP00000304697,ENSP00000351155,ENSP00000353007,ENSP00000356379,ENSP00000358417,ENSP00000366109,ENSP00000367446,ENSP00000381607,ENSP00000383118,ENSP00000427687	ANXA1,ASPM,ATL1,CDC42,EXT1,GPC1,GSTP1,LEPRE1,LRP1,PHGDH,PLOD3,SULF1,SULF2,UBB,WDR1,WNT5A
GO:0050900	leukocyte migration	5	296	0.0305	ENSP00000264039,ENSP00000329312,ENSP00000366109,ENSP00000419425,ENSP00000427687	ANXA1,GPC1,IGLL1,PPIA,WDR1
GO:0010721	negative regulation of cell development	5	298	0.0307	ENSP00000243077,ENSP00000264634,ENSP00000325527,ENSP00000331544,ENSP00000356379	ASPM,FBLN1,FBN1,LRP1,WNT5A
GO:0032496	response to lipopolysaccharide	5	298	0.0307	ENSP00000223095,ENSP00000229335,ENSP00000264634,ENSP00000347979,ENSP00000381607	AICDA,FAS,GSTP1,SERPINE1,WNT5A
GO:0032956	regulation of actin cytoskeleton organization	5	297	0.0307	ENSP00000243077,ENSP00000263238,ENSP00000371798,ENSP00000383118,ENSP00000427687	ACTR3,CDC42,FSCN1,LRP1,WDR1
GO:0002690	positive regulation of leukocyte chemotaxis	3	91	0.0311	ENSP00000223095,ENSP00000264634,ENSP00000339730	SERPINE1,THBS4,WNT5A
GO:0021782	glial cell development	3	91	0.0311	ENSP00000243077,ENSP00000358417,ENSP00000381607	GSTP1,LRP1,PHGDH
GO:0006575	cellular modified amino acid metabolic process	4	185	0.0312	ENSP00000223127,ENSP00000331901,ENSP00000360028,ENSP00000381607	EEF1G,GSTA5,GSTP1,PLOD3
GO:0090407	organophosphate biosynthetic process	7	577	0.0315	ENSP00000216392,ENSP00000253792,ENSP00000256682,ENSP00000360124,ENSP00000362413,ENSP00000378669,ENSP00000445175	ACLY,ALDOA,ARF3,LDHA,PGK1,PGM1,PYGL
GO:0010927	cellular component assembly involved in morphogenesis	3	92	0.0317	ENSP00000264039,ENSP00000290378,ENSP00000427687	ACTC1,GPC1,WDR1
GO:0010575	positive regulation of vascular endothelial growth factor production	2	27	0.0318	ENSP00000260128,ENSP00000353007	SULF1,SULF2
GO:0060384	innervation	2	27	0.0318	ENSP00000260128,ENSP00000353007	SULF1,SULF2
GO:0061099	negative regulation of protein tyrosine kinase activity	2	27	0.0318	ENSP00000014914,ENSP00000426909	GNB2L1,GPRC5A
GO:0072378	blood coagulation, fibrin clot formation	2	27	0.0318	ENSP00000264870,ENSP00000331544	F13A1,FBLN1
GO:0050920	regulation of chemotaxis	4	188	0.0322	ENSP00000223095,ENSP00000264634,ENSP00000339730,ENSP00000381607	GSTP1,SERPINE1,THBS4,WNT5A
GO:0000302	response to reactive oxygen species	4	189	0.0327	ENSP00000301522,ENSP00000366109,ENSP00000381607,ENSP00000445175	ANXA1,GSTP1,LDHA,PRDX2
GO:0090263	positive regulation of canonical Wnt signaling pathway	3	94	0.0328	ENSP00000264634,ENSP00000353007,ENSP00000356379	ASPM,SULF2,WNT5A
GO:0022604	regulation of cell morphogenesis	6	442	0.0335	ENSP00000264634,ENSP00000331544,ENSP00000366109,ENSP00000378669,ENSP00000383118,ENSP00000427687	ALDOA,ANXA1,CDC42,FBLN1,WDR1,WNT5A
GO:0010595	positive regulation of endothelial cell migration	3	96	0.0341	ENSP00000264634,ENSP00000362095,ENSP00000366109	ANXA1,SRPX2,WNT5A
GO:0050678	regulation of epithelial cell proliferation	5	311	0.0343	ENSP00000260128,ENSP00000264634,ENSP00000339730,ENSP00000353007,ENSP00000380365	RGN,SULF1,SULF2,THBS4,WNT5A
GO:0051491	positive regulation of filopodium assembly	2	29	0.0346	ENSP00000371798,ENSP00000383118	CDC42,FSCN1
GO:0048812	neuron projection morphogenesis	6	448	0.0351	ENSP00000264039,ENSP00000264634,ENSP00000304697,ENSP00000351155,ENSP00000367446,ENSP00000383118	ATL1,CDC42,EXT1,GPC1,UBB,WNT5A
GO:0097237	cellular response to toxic substance	4	195	0.0351	ENSP00000301522,ENSP00000342026,ENSP00000366109,ENSP00000381607	ANXA1,GSTP1,PRDX2,PRDX6
GO:0042325	regulation of phosphorylation	12	1465	0.0355	ENSP00000014914,ENSP00000250559,ENSP00000264634,ENSP00000304697,ENSP00000325527,ENSP00000331544,ENSP00000339730,ENSP00000347979,ENSP00000362095,ENSP00000380365,ENSP00000381607,ENSP00000426909	FAS,FBLN1,FBN1,GNB2L1,GPRC5A,GSTP1,RAP1B,RGN,SRPX2,THBS4,UBB,WNT5A
GO:0045920	negative regulation of exocytosis	2	30	0.0363	ENSP00000250559,ENSP00000366109	ANXA1,RAP1B
GO:0061036	positive regulation of cartilage development	2	30	0.0363	ENSP00000264634,ENSP00000373783	LOXL2,WNT5A
GO:2000108	positive regulation of leukocyte apoptotic process	2	30	0.0363	ENSP00000264634,ENSP00000366109	ANXA1,WNT5A
GO:0019693	ribose phosphate metabolic process	6	455	0.0366	ENSP00000216392,ENSP00000253792,ENSP00000360124,ENSP00000362413,ENSP00000378669,ENSP00000445175	ACLY,ALDOA,LDHA,PGK1,PGM1,PYGL
GO:0043065	positive regulation of apoptotic process	7	604	0.0366	ENSP00000264634,ENSP00000300289,ENSP00000304697,ENSP00000347979,ENSP00000366109,ENSP00000426909,ENSP00000445175	ANXA1,FAS,GNB2L1,LDHA,PDIA3,UBB,WNT5A
GO:0006024	glycosaminoglycan biosynthetic process	3	101	0.0371	ENSP00000264039,ENSP00000366246,ENSP00000367446	EXT1,GPC1,GPC6
GO:0003382	epithelial cell morphogenesis	2	31	0.0373	ENSP00000223127,ENSP00000420213	FLNB,PLOD3
GO:0006911	phagocytosis, engulfment	2	31	0.0373	ENSP00000329312,ENSP00000383118	CDC42,IGLL1
GO:0021772	olfactory bulb development	2	31	0.0373	ENSP00000264634,ENSP00000367446	EXT1,WNT5A
GO:0042743	hydrogen peroxide metabolic process	2	31	0.0373	ENSP00000301522,ENSP00000342026	PRDX2,PRDX6
GO:0080134	regulation of response to stress	11	1299	0.038	ENSP00000219070,ENSP00000223095,ENSP00000252244,ENSP00000264634,ENSP00000304697,ENSP00000347979,ENSP00000366109,ENSP00000380365,ENSP00000381607,ENSP00000385035,ENSP00000426909	ANXA1,C1S,FAS,GNB2L1,GSTP1,KRT1,MMP2,RGN,SERPINE1,UBB,WNT5A
GO:0001568	blood vessel development	6	464	0.0388	ENSP00000219070,ENSP00000223095,ENSP00000243077,ENSP00000362095,ENSP00000373783,ENSP00000386043	LOXL2,LRP1,LTBP1,MMP2,SERPINE1,SRPX2
GO:0045923	positive regulation of fatty acid metabolic process	2	32	0.0388	ENSP00000366109,ENSP00000380365	ANXA1,RGN
GO:2001237	negative regulation of extrinsic apoptotic signaling pathway	3	104	0.0389	ENSP00000223095,ENSP00000347979,ENSP00000381607	FAS,GSTP1,SERPINE1
GO:0031175	neuron projection development	7	616	0.0392	ENSP00000264039,ENSP00000264634,ENSP00000304697,ENSP00000351155,ENSP00000358417,ENSP00000367446,ENSP00000383118	ATL1,CDC42,EXT1,GPC1,PHGDH,UBB,WNT5A
GO:0009636	response to toxic substance	6	468	0.0401	ENSP00000290378,ENSP00000301522,ENSP00000342026,ENSP00000366109,ENSP00000381607,ENSP00000445175	ACTC1,ANXA1,GSTP1,LDHA,PRDX2,PRDX6
GO:0090322	regulation of superoxide metabolic process	2	33	0.0404	ENSP00000380365,ENSP00000381607	GSTP1,RGN
GO:0006958	complement activation, classical pathway	2	34	0.0425	ENSP00000329312,ENSP00000385035	C1S,IGLL1
GO:0033692	cellular polysaccharide biosynthetic process	2	34	0.0425	ENSP00000360124,ENSP00000367446	EXT1,PGM1
GO:0097421	liver regeneration	2	34	0.0425	ENSP00000353007,ENSP00000380365	RGN,SULF2
GO:0071363	cellular response to growth factor stimulus	6	477	0.0431	ENSP00000264634,ENSP00000304697,ENSP00000325527,ENSP00000366109,ENSP00000381607,ENSP00000426909	ANXA1,FBN1,GNB2L1,GSTP1,UBB,WNT5A
GO:0035295	tube development	8	793	0.0432	ENSP00000219070,ENSP00000223095,ENSP00000223127,ENSP00000243077,ENSP00000264634,ENSP00000358417,ENSP00000362095,ENSP00000373783	LOXL2,LRP1,MMP2,PHGDH,PLOD3,SERPINE1,SRPX2,WNT5A
GO:0050727	regulation of inflammatory response	5	338	0.0435	ENSP00000223095,ENSP00000264634,ENSP00000366109,ENSP00000381607,ENSP00000385035	ANXA1,C1S,GSTP1,SERPINE1,WNT5A
GO:0051129	negative regulation of cellular component organization	7	632	0.0436	ENSP00000229335,ENSP00000243077,ENSP00000264634,ENSP00000331544,ENSP00000366843,ENSP00000383118,ENSP00000426909	AICDA,ATXN2,CDC42,FBLN1,GNB2L1,LRP1,WNT5A
GO:0006457	protein folding	4	214	0.0437	ENSP00000236040,ENSP00000275603,ENSP00000300289,ENSP00000419425	CCT6A,LEPRE1,PDIA3,PPIA
GO:0009057	macromolecule catabolic process	9	970	0.0441	ENSP00000216392,ENSP00000216962,ENSP00000264039,ENSP00000290158,ENSP00000304697,ENSP00000338413,ENSP00000358755,ENSP00000360124,ENSP00000366246	CHIA,GPC1,GPC6,KPNB1,PGM1,PYGB,PYGL,UBA1,UBB
GO:0006790	sulfur compound metabolic process	5	343	0.0453	ENSP00000253792,ENSP00000331901,ENSP00000358417,ENSP00000360028,ENSP00000381607	ACLY,EEF1G,GSTA5,GSTP1,PHGDH
GO:0033043	regulation of organelle organization	10	1155	0.0453	ENSP00000229335,ENSP00000243077,ENSP00000263238,ENSP00000264634,ENSP00000275603,ENSP00000366109,ENSP00000366843,ENSP00000371798,ENSP00000383118,ENSP00000427687	ACTR3,AICDA,ANXA1,ATXN2,CCT6A,CDC42,FSCN1,LRP1,WDR1,WNT5A
GO:0045732	positive regulation of protein catabolic process	4	217	0.0453	ENSP00000243077,ENSP00000264634,ENSP00000380365,ENSP00000426909	GNB2L1,LRP1,RGN,WNT5A
GO:1901031	regulation of response to reactive oxygen species	2	36	0.0454	ENSP00000380365,ENSP00000426909	GNB2L1,RGN
GO:1902042	negative regulation of extrinsic apoptotic signaling pathway via death domain receptors	2	36	0.0454	ENSP00000223095,ENSP00000347979	FAS,SERPINE1
GO:0042737	drug catabolic process	3	113	0.0459	ENSP00000301522,ENSP00000342026,ENSP00000358755	CHIA,PRDX2,PRDX6
GO:0019068	virion assembly	2	37	0.0473	ENSP00000304697,ENSP00000419425	PPIA,UBB
GO:0050922	negative regulation of chemotaxis	2	37	0.0473	ENSP00000264634,ENSP00000381607	GSTP1,WNT5A
GO:0009100	glycoprotein metabolic process	5	349	0.0474	ENSP00000223127,ENSP00000260128,ENSP00000264039,ENSP00000353007,ENSP00000367446	EXT1,GPC1,PLOD3,SULF1,SULF2
GO:0030049	muscle filament sliding	2	38	0.0491	ENSP00000290378,ENSP00000345230	ACTC1,TPM4
GO:0031018	endocrine pancreas development	2	38	0.0491	ENSP00000264634,ENSP00000366109	ANXA1,WNT5A
