# Supplementary material for: HIV-1 and Amyloid Beta Remodel Proteome of Brain Endothelial Extracellular Vesicles
Source: Int J Mol Sci. 2020 Apr 15;21(8):2741. doi: 10.3390/ijms21082741 (PMC7215366; doi:10.3390/ijms21082741)
Supplement: Supplementary file 1 [file ijms-21-02741-s001.zip › SupplTable2B S-HIV-HIV+Ab HIV+Ab unique-CellComp.xls]

## Sheet: Surface-HIV-HIV+Ab-CellComp
#term ID	term description	observed gene count	background gene count	false discovery rate	matching proteins in your network (IDs)	matching proteins in your network (labels)
GO:0005576	extracellular region	41	2505	8.14e-17	ENSP00000216286,ENSP00000216392,ENSP00000216962,ENSP00000219070,ENSP00000222271,ENSP00000223095,ENSP00000223127,ENSP00000252244,ENSP00000253792,ENSP00000260128,ENSP00000264039,ENSP00000264634,ENSP00000264870,ENSP00000271588,ENSP00000279227,ENSP00000290158,ENSP00000300289,ENSP00000325527,ENSP00000329312,ENSP00000330484,ENSP00000331544,ENSP00000339730,ENSP00000342026,ENSP00000347979,ENSP00000353007…	ACLY,ALDOA,AMY1B,ANXA1,C1S,CHIA,CLIC1,COMP,F13A1,FAS,FBLN1,FBN1,FBN2,FERMT3,GPC1,GPC6,GSTP1,HMCN1,IGLL1,KPNB1,KRT1,LOXL2,LTBP1,MMP2,NID2,PDIA3,PGK1,PGM1,PLOD3,PPIA,PRDX6,PYGB,PYGL,RGN,SERPINE1,SRPX2,SULF1,SULF2,THBS4,WDR1,WNT5A
GO:0044421	extracellular region part	26	1375	9.67e-11	ENSP00000216286,ENSP00000219070,ENSP00000222271,ENSP00000223095,ENSP00000223127,ENSP00000260128,ENSP00000264039,ENSP00000264634,ENSP00000271588,ENSP00000300289,ENSP00000325527,ENSP00000329312,ENSP00000330484,ENSP00000331544,ENSP00000339730,ENSP00000353007,ENSP00000358755,ENSP00000362095,ENSP00000362413,ENSP00000364935,ENSP00000366109,ENSP00000366246,ENSP00000373783,ENSP00000378669,ENSP00000386043…	ALDOA,AMY1B,ANXA1,CHIA,CLIC1,COMP,FBLN1,FBN1,FBN2,GPC1,GPC6,HMCN1,IGLL1,LOXL2,LTBP1,MMP2,NID2,PDIA3,PGK1,PLOD3,SERPINE1,SRPX2,SULF1,SULF2,THBS4,WNT5A
GO:0031012	extracellular matrix	14	283	2.19e-10	ENSP00000216286,ENSP00000222271,ENSP00000223095,ENSP00000223127,ENSP00000264039,ENSP00000264634,ENSP00000271588,ENSP00000325527,ENSP00000331544,ENSP00000339730,ENSP00000366246,ENSP00000373783,ENSP00000386043,ENSP00000424571	COMP,FBLN1,FBN1,FBN2,GPC1,GPC6,HMCN1,LOXL2,LTBP1,NID2,PLOD3,SERPINE1,THBS4,WNT5A
GO:0044444	cytoplasmic part	59	9377	2.27e-08	ENSP00000014914,ENSP00000216392,ENSP00000216962,ENSP00000219070,ENSP00000223095,ENSP00000223127,ENSP00000236040,ENSP00000243077,ENSP00000250559,ENSP00000252244,ENSP00000253792,ENSP00000256682,ENSP00000260128,ENSP00000263238,ENSP00000264039,ENSP00000264634,ENSP00000264870,ENSP00000271588,ENSP00000275603,ENSP00000279227,ENSP00000290158,ENSP00000290378,ENSP00000300289,ENSP00000301522,ENSP00000304697…	ACLY,ACTC1,ACTR3,ALDOA,ANXA1,ARF3,ATL1,ATXN2,CCT6A,CDC42,CLIC1,EEF1G,EXT1,F13A1,FAS,FBN1,FERMT3,FLNB,FLNC,FSCN1,GNB2L1,GPC1,GPC6,GPRC5A,GSTA5,GSTP1,HMCN1,KPNB1,KRT1,LDHA,LDHB,LEPRE1,LOXL2,LRP1,LTBP1,MMP2,PDIA3,PGK1,PGM1,PHGDH,PLEC,PLOD3,PPIA,PRDX2,PRDX6,PTGFRN,PYGB,PYGL,RAP1B,RGN,SERPINE1,SULF1,SULF2,THBS4,TPM4,UBA1,UBB,WDR1,WNT5A
GO:0005615	extracellular space	20	1134	1.2e-07	ENSP00000219070,ENSP00000223095,ENSP00000260128,ENSP00000264039,ENSP00000264634,ENSP00000300289,ENSP00000325527,ENSP00000329312,ENSP00000330484,ENSP00000331544,ENSP00000339730,ENSP00000353007,ENSP00000358755,ENSP00000362095,ENSP00000362413,ENSP00000364935,ENSP00000366109,ENSP00000366246,ENSP00000373783,ENSP00000378669	ALDOA,AMY1B,ANXA1,CHIA,CLIC1,FBLN1,FBN1,GPC1,GPC6,IGLL1,LOXL2,MMP2,PDIA3,PGK1,SERPINE1,SRPX2,SULF1,SULF2,THBS4,WNT5A
GO:0005737	cytoplasm	63	11238	1.27e-07	ENSP00000014914,ENSP00000216392,ENSP00000216962,ENSP00000219070,ENSP00000223095,ENSP00000223127,ENSP00000229335,ENSP00000236040,ENSP00000243077,ENSP00000250559,ENSP00000252244,ENSP00000253792,ENSP00000256682,ENSP00000260128,ENSP00000263238,ENSP00000264039,ENSP00000264634,ENSP00000264870,ENSP00000271588,ENSP00000275603,ENSP00000279227,ENSP00000290158,ENSP00000290378,ENSP00000300289,ENSP00000301522…	ACLY,ACTC1,ACTR3,AICDA,ALDOA,ANXA1,ARF3,ASPM,ATL1,ATXN2,CCT6A,CDC42,CHIA,CLIC1,EEF1G,EXT1,F13A1,FAS,FBN1,FERMT3,FLNB,FLNC,FSCN1,GNB2L1,GPC1,GPC6,GPRC5A,GSTA5,GSTP1,HMCN1,KPNB1,KRT1,LDHA,LDHB,LEPRE1,LOXL2,LRP1,LTBP1,MMP2,PDIA3,PGK1,PGM1,PHGDH,PLEC,PLOD3,PPIA,PRDX2,PRDX6,PTGFRN,PYGB,PYGL,RAP1B,RGN,SERPINE1,SRPX2,SULF1,SULF2,THBS4,TPM4,UBA1,UBB,WDR1,WNT5A
GO:0062023	collagen-containing extracellular matrix	9	144	1.56e-07	ENSP00000216286,ENSP00000223095,ENSP00000223127,ENSP00000271588,ENSP00000325527,ENSP00000331544,ENSP00000339730,ENSP00000366246,ENSP00000373783	FBLN1,FBN1,GPC6,HMCN1,LOXL2,NID2,PLOD3,SERPINE1,THBS4
GO:0034774	secretory granule lumen	11	323	8.94e-07	ENSP00000216392,ENSP00000216962,ENSP00000223095,ENSP00000253792,ENSP00000264870,ENSP00000279227,ENSP00000290158,ENSP00000342026,ENSP00000378669,ENSP00000381607,ENSP00000419425	ACLY,ALDOA,F13A1,FERMT3,GSTP1,KPNB1,PPIA,PRDX6,PYGB,PYGL,SERPINE1
GO:1904813	ficolin-1-rich granule lumen	8	125	8.94e-07	ENSP00000216392,ENSP00000252244,ENSP00000253792,ENSP00000290158,ENSP00000360124,ENSP00000378669,ENSP00000381607,ENSP00000419425	ACLY,ALDOA,GSTP1,KPNB1,KRT1,PGM1,PPIA,PYGL
GO:0099512	supramolecular fiber	16	873	1.7e-06	ENSP00000219070,ENSP00000252244,ENSP00000275603,ENSP00000290378,ENSP00000323856,ENSP00000325527,ENSP00000327145,ENSP00000331544,ENSP00000345230,ENSP00000356379,ENSP00000371798,ENSP00000378669,ENSP00000386043,ENSP00000420213,ENSP00000424571,ENSP00000427687	ACTC1,ALDOA,ASPM,CCT6A,FBLN1,FBN1,FBN2,FLNB,FLNC,FSCN1,KRT1,LTBP1,MMP2,PLEC,TPM4,WDR1
GO:0012505	endomembrane system	36	4347	1.86e-06	ENSP00000216392,ENSP00000216962,ENSP00000223095,ENSP00000223127,ENSP00000236040,ENSP00000243077,ENSP00000250559,ENSP00000252244,ENSP00000253792,ENSP00000256682,ENSP00000260128,ENSP00000264039,ENSP00000264634,ENSP00000264870,ENSP00000279227,ENSP00000290158,ENSP00000300289,ENSP00000304697,ENSP00000325527,ENSP00000339730,ENSP00000342026,ENSP00000351155,ENSP00000353007,ENSP00000360124,ENSP00000364935…	ACLY,ALDOA,ANXA1,ARF3,ATL1,ATXN2,CDC42,CLIC1,EXT1,F13A1,FBN1,FERMT3,GPC1,GPC6,GSTP1,KPNB1,KRT1,LEPRE1,LOXL2,LRP1,LTBP1,PDIA3,PGM1,PLOD3,PPIA,PRDX6,PTGFRN,PYGB,PYGL,RAP1B,SERPINE1,SULF1,SULF2,THBS4,UBB,WNT5A
GO:0044433	cytoplasmic vesicle part	20	1447	2.1e-06	ENSP00000014914,ENSP00000216392,ENSP00000216962,ENSP00000223095,ENSP00000243077,ENSP00000250559,ENSP00000252244,ENSP00000253792,ENSP00000264634,ENSP00000264870,ENSP00000279227,ENSP00000290158,ENSP00000300289,ENSP00000304697,ENSP00000342026,ENSP00000360124,ENSP00000366109,ENSP00000378669,ENSP00000381607,ENSP00000419425	ACLY,ALDOA,ANXA1,F13A1,FERMT3,GPRC5A,GSTP1,KPNB1,KRT1,LRP1,PDIA3,PGM1,PPIA,PRDX6,PYGB,PYGL,RAP1B,SERPINE1,UBB,WNT5A
GO:0005604	basement membrane	6	91	2.11e-05	ENSP00000216286,ENSP00000271588,ENSP00000325527,ENSP00000331544,ENSP00000339730,ENSP00000373783	FBLN1,FBN1,HMCN1,LOXL2,NID2,THBS4
GO:0030141	secretory granule	14	828	2.11e-05	ENSP00000216392,ENSP00000216962,ENSP00000223095,ENSP00000250559,ENSP00000252244,ENSP00000253792,ENSP00000264870,ENSP00000279227,ENSP00000290158,ENSP00000342026,ENSP00000360124,ENSP00000378669,ENSP00000381607,ENSP00000419425	ACLY,ALDOA,F13A1,FERMT3,GSTP1,KPNB1,KRT1,PGM1,PPIA,PRDX6,PYGB,PYGL,RAP1B,SERPINE1
GO:0031982	vesicle	23	2318	5.06e-05	ENSP00000014914,ENSP00000216392,ENSP00000216962,ENSP00000223095,ENSP00000243077,ENSP00000250559,ENSP00000252244,ENSP00000253792,ENSP00000264039,ENSP00000264634,ENSP00000264870,ENSP00000279227,ENSP00000290158,ENSP00000300289,ENSP00000304697,ENSP00000342026,ENSP00000360124,ENSP00000364935,ENSP00000366109,ENSP00000378669,ENSP00000381607,ENSP00000419425,ENSP00000420213	ACLY,ALDOA,ANXA1,CLIC1,F13A1,FERMT3,FLNB,GPC1,GPRC5A,GSTP1,KPNB1,KRT1,LRP1,PDIA3,PGM1,PPIA,PRDX6,PYGB,PYGL,RAP1B,SERPINE1,UBB,WNT5A
GO:0042641	actomyosin	5	63	6.25e-05	ENSP00000290378,ENSP00000345230,ENSP00000371798,ENSP00000420213,ENSP00000427687	ACTC1,FLNB,FSCN1,TPM4,WDR1
GO:0031410	cytoplasmic vesicle	22	2226	8.48e-05	ENSP00000014914,ENSP00000216392,ENSP00000216962,ENSP00000223095,ENSP00000243077,ENSP00000250559,ENSP00000252244,ENSP00000253792,ENSP00000264039,ENSP00000264634,ENSP00000264870,ENSP00000279227,ENSP00000290158,ENSP00000300289,ENSP00000304697,ENSP00000342026,ENSP00000360124,ENSP00000366109,ENSP00000378669,ENSP00000381607,ENSP00000419425,ENSP00000420213	ACLY,ALDOA,ANXA1,F13A1,FERMT3,FLNB,GPC1,GPRC5A,GSTP1,KPNB1,KRT1,LRP1,PDIA3,PGM1,PPIA,PRDX6,PYGB,PYGL,RAP1B,SERPINE1,UBB,WNT5A
GO:0001527	microfibril	3	10	0.00015	ENSP00000325527,ENSP00000386043,ENSP00000424571	FBN1,FBN2,LTBP1
GO:0044449	contractile fiber part	7	212	0.00015	ENSP00000219070,ENSP00000290378,ENSP00000323856,ENSP00000327145,ENSP00000345230,ENSP00000378669,ENSP00000420213	ACTC1,ALDOA,FLNB,FLNC,MMP2,PLEC,TPM4
GO:0070062	extracellular exosome	5	80	0.00015	ENSP00000223095,ENSP00000264634,ENSP00000364935,ENSP00000366109,ENSP00000378669	ALDOA,ANXA1,CLIC1,SERPINE1,WNT5A
GO:0030016	myofibril	7	216	0.00016	ENSP00000219070,ENSP00000290378,ENSP00000323856,ENSP00000327145,ENSP00000345230,ENSP00000378669,ENSP00000420213	ACTC1,ALDOA,FLNB,FLNC,MMP2,PLEC,TPM4
GO:0005829	cytosol	34	4958	0.00023	ENSP00000216392,ENSP00000250559,ENSP00000252244,ENSP00000253792,ENSP00000263238,ENSP00000264039,ENSP00000275603,ENSP00000290158,ENSP00000290378,ENSP00000301522,ENSP00000304697,ENSP00000323856,ENSP00000327145,ENSP00000331901,ENSP00000338413,ENSP00000342026,ENSP00000345230,ENSP00000347979,ENSP00000358417,ENSP00000360028,ENSP00000360124,ENSP00000362413,ENSP00000366109,ENSP00000366843,ENSP00000371798…	ACLY,ACTC1,ACTR3,ALDOA,ANXA1,ATXN2,CCT6A,CDC42,EEF1G,FAS,FLNB,FLNC,FSCN1,GNB2L1,GPC1,GSTA5,GSTP1,KPNB1,KRT1,LDHA,LDHB,PGK1,PGM1,PHGDH,PLEC,PRDX2,PRDX6,PYGL,RAP1B,RGN,TPM4,UBA1,UBB,WDR1
GO:0044422	organelle part	50	9111	0.00023	ENSP00000014914,ENSP00000216392,ENSP00000216962,ENSP00000219070,ENSP00000223095,ENSP00000223127,ENSP00000236040,ENSP00000243077,ENSP00000250559,ENSP00000252244,ENSP00000253792,ENSP00000256682,ENSP00000260128,ENSP00000263238,ENSP00000264039,ENSP00000264634,ENSP00000264870,ENSP00000275603,ENSP00000279227,ENSP00000290158,ENSP00000290378,ENSP00000300289,ENSP00000304697,ENSP00000323856,ENSP00000325527…	ACLY,ACTC1,ACTR3,ALDOA,ANXA1,ARF3,ASPM,ATL1,ATXN2,CCT6A,CDC42,CLIC1,EXT1,F13A1,FAS,FBN1,FERMT3,FLNB,FLNC,FSCN1,GNB2L1,GPC1,GPC6,GPRC5A,GSTP1,KPNB1,KRT1,LEPRE1,LOXL2,LRP1,LTBP1,MMP2,PDIA3,PGM1,PLEC,PLOD3,PPIA,PRDX6,PTGFRN,PYGB,PYGL,RAP1B,SERPINE1,SULF1,SULF2,TPM4,UBA1,UBB,WDR1,WNT5A
GO:0015629	actin cytoskeleton	9	432	0.00024	ENSP00000263238,ENSP00000279227,ENSP00000290378,ENSP00000345230,ENSP00000360124,ENSP00000371798,ENSP00000378669,ENSP00000420213,ENSP00000427687	ACTC1,ACTR3,ALDOA,FERMT3,FLNB,FSCN1,PGM1,TPM4,WDR1
GO:0042643	actomyosin, actin portion	2	2	0.00064	ENSP00000290378,ENSP00000427687	ACTC1,WDR1
GO:0044420	extracellular matrix component	4	59	0.00064	ENSP00000325527,ENSP00000331544,ENSP00000386043,ENSP00000424571	FBLN1,FBN1,FBN2,LTBP1
GO:0030017	sarcomere	6	195	0.00066	ENSP00000219070,ENSP00000290378,ENSP00000327145,ENSP00000345230,ENSP00000378669,ENSP00000420213	ACTC1,ALDOA,FLNB,FLNC,MMP2,TPM4
GO:0005884	actin filament	4	67	0.00095	ENSP00000290378,ENSP00000345230,ENSP00000371798,ENSP00000427687	ACTC1,FSCN1,TPM4,WDR1
GO:0031093	platelet alpha granule lumen	4	68	0.00098	ENSP00000223095,ENSP00000264870,ENSP00000279227,ENSP00000378669	ALDOA,F13A1,FERMT3,SERPINE1
GO:0044446	intracellular organelle part	47	8882	0.0015	ENSP00000014914,ENSP00000216392,ENSP00000216962,ENSP00000223095,ENSP00000223127,ENSP00000236040,ENSP00000243077,ENSP00000250559,ENSP00000252244,ENSP00000253792,ENSP00000256682,ENSP00000260128,ENSP00000263238,ENSP00000264039,ENSP00000264634,ENSP00000264870,ENSP00000275603,ENSP00000279227,ENSP00000290158,ENSP00000290378,ENSP00000300289,ENSP00000304697,ENSP00000325527,ENSP00000338413,ENSP00000342026…	ACLY,ACTC1,ACTR3,ALDOA,ANXA1,ARF3,ASPM,ATL1,ATXN2,CCT6A,CDC42,CLIC1,EXT1,F13A1,FAS,FBN1,FERMT3,FLNB,FSCN1,GNB2L1,GPC1,GPC6,GPRC5A,GSTP1,KPNB1,KRT1,LEPRE1,LOXL2,LRP1,LTBP1,PDIA3,PGM1,PLOD3,PPIA,PRDX6,PTGFRN,PYGB,PYGL,RAP1B,SERPINE1,SULF1,SULF2,TPM4,UBA1,UBB,WDR1,WNT5A
GO:0002102	podosome	3	30	0.0016	ENSP00000279227,ENSP00000371798,ENSP00000427687	FERMT3,FSCN1,WDR1
GO:0043209	myelin sheath	5	157	0.002	ENSP00000300289,ENSP00000358417,ENSP00000371798,ENSP00000379386,ENSP00000427687	FSCN1,LDHB,PDIA3,PHGDH,WDR1
GO:0005775	vacuolar lumen	5	172	0.0028	ENSP00000216962,ENSP00000253792,ENSP00000264039,ENSP00000342026,ENSP00000366246	ACLY,GPC1,GPC6,PRDX6,PYGB
GO:0044431	Golgi apparatus part	11	916	0.0028	ENSP00000223127,ENSP00000256682,ENSP00000260128,ENSP00000264039,ENSP00000264634,ENSP00000351155,ENSP00000353007,ENSP00000366246,ENSP00000366843,ENSP00000367446,ENSP00000383118	ARF3,ATL1,ATXN2,CDC42,EXT1,GPC1,GPC6,PLOD3,SULF1,SULF2,WNT5A
GO:0005903	brush border	4	97	0.0029	ENSP00000263238,ENSP00000323856,ENSP00000364935,ENSP00000420213	ACTR3,CLIC1,FLNB,PLEC
GO:0005783	endoplasmic reticulum	16	1796	0.0032	ENSP00000223127,ENSP00000236040,ENSP00000260128,ENSP00000264634,ENSP00000290158,ENSP00000300289,ENSP00000304697,ENSP00000325527,ENSP00000339730,ENSP00000351155,ENSP00000353007,ENSP00000367446,ENSP00000373783,ENSP00000376899,ENSP00000383118,ENSP00000386043	ATL1,CDC42,EXT1,FBN1,KPNB1,LEPRE1,LOXL2,LTBP1,PDIA3,PLOD3,PTGFRN,SULF1,SULF2,THBS4,UBB,WNT5A
GO:0001725	stress fiber	3	50	0.0054	ENSP00000345230,ENSP00000371798,ENSP00000420213	FLNB,FSCN1,TPM4
GO:0031674	I band	4	136	0.009	ENSP00000290378,ENSP00000327145,ENSP00000378669,ENSP00000420213	ACTC1,ALDOA,FLNB,FLNC
GO:0005886	plasma membrane	30	5159	0.0114	ENSP00000014914,ENSP00000216286,ENSP00000219070,ENSP00000223095,ENSP00000243077,ENSP00000250559,ENSP00000252244,ENSP00000253792,ENSP00000260128,ENSP00000264039,ENSP00000264634,ENSP00000271588,ENSP00000304697,ENSP00000323856,ENSP00000327145,ENSP00000329312,ENSP00000347979,ENSP00000353007,ENSP00000356379,ENSP00000362095,ENSP00000364935,ENSP00000366109,ENSP00000366246,ENSP00000371798,ENSP00000376899…	ACLY,ANXA1,ASPM,CDC42,CLIC1,FAS,FLNB,FLNC,FSCN1,GNB2L1,GPC1,GPC6,GPRC5A,GSTP1,HMCN1,IGLL1,KRT1,LRP1,MMP2,NID2,PLEC,PTGFRN,RAP1B,SERPINE1,SRPX2,SULF1,SULF2,UBB,WDR1,WNT5A
GO:0044432	endoplasmic reticulum part	12	1294	0.0114	ENSP00000223127,ENSP00000236040,ENSP00000264634,ENSP00000290158,ENSP00000300289,ENSP00000304697,ENSP00000325527,ENSP00000351155,ENSP00000367446,ENSP00000376899,ENSP00000383118,ENSP00000386043	ATL1,CDC42,EXT1,FBN1,KPNB1,LEPRE1,LTBP1,PDIA3,PLOD3,PTGFRN,UBB,WNT5A
GO:0016528	sarcoplasm	3	70	0.0119	ENSP00000323856,ENSP00000327145,ENSP00000339730	FLNC,PLEC,THBS4
GO:0042582	azurophil granule	4	155	0.013	ENSP00000216962,ENSP00000250559,ENSP00000253792,ENSP00000342026	ACLY,PRDX6,PYGB,RAP1B
GO:0043034	costamere	2	19	0.013	ENSP00000323856,ENSP00000327145	FLNC,PLEC
GO:0009986	cell surface	8	690	0.0157	ENSP00000260128,ENSP00000264634,ENSP00000300289,ENSP00000329312,ENSP00000347979,ENSP00000353007,ENSP00000362095,ENSP00000366109	ANXA1,FAS,IGLL1,PDIA3,SRPX2,SULF1,SULF2,WNT5A
GO:0030139	endocytic vesicle	5	275	0.0157	ENSP00000243077,ENSP00000264634,ENSP00000300289,ENSP00000304697,ENSP00000420213	FLNB,LRP1,PDIA3,UBB,WNT5A
GO:0071782	endoplasmic reticulum tubular network	2	22	0.0157	ENSP00000290158,ENSP00000351155	ATL1,KPNB1
GO:0001891	phagocytic cup	2	23	0.0165	ENSP00000366109,ENSP00000426909	ANXA1,GNB2L1
GO:0005788	endoplasmic reticulum lumen	5	299	0.0209	ENSP00000236040,ENSP00000264634,ENSP00000300289,ENSP00000325527,ENSP00000386043	FBN1,LEPRE1,LTBP1,PDIA3,WNT5A
GO:0035578	azurophil granule lumen	3	92	0.0209	ENSP00000216962,ENSP00000253792,ENSP00000342026	ACLY,PRDX6,PYGB
GO:0045121	membrane raft	5	300	0.0209	ENSP00000260128,ENSP00000264039,ENSP00000347979,ENSP00000362413,ENSP00000379386	FAS,GPC1,LDHB,PGK1,SULF1
GO:0005764	lysosome	7	582	0.0212	ENSP00000216962,ENSP00000250559,ENSP00000253792,ENSP00000264039,ENSP00000342026,ENSP00000366109,ENSP00000366246	ACLY,ANXA1,GPC1,GPC6,PRDX6,PYGB,RAP1B
GO:0030175	filopodium	3	96	0.0223	ENSP00000290378,ENSP00000371798,ENSP00000383118	ACTC1,CDC42,FSCN1
GO:0043657	host cell	2	29	0.0223	ENSP00000290158,ENSP00000304697	KPNB1,UBB
GO:0005794	Golgi apparatus	12	1474	0.0235	ENSP00000223127,ENSP00000256682,ENSP00000260128,ENSP00000264039,ENSP00000264634,ENSP00000351155,ENSP00000353007,ENSP00000366246,ENSP00000366843,ENSP00000367446,ENSP00000376899,ENSP00000383118	ARF3,ATL1,ATXN2,CDC42,EXT1,GPC1,GPC6,PLOD3,PTGFRN,SULF1,SULF2,WNT5A
GO:0005856	cytoskeleton	15	2068	0.0235	ENSP00000252244,ENSP00000263238,ENSP00000275603,ENSP00000279227,ENSP00000290378,ENSP00000323856,ENSP00000327145,ENSP00000345230,ENSP00000356379,ENSP00000360124,ENSP00000371798,ENSP00000378669,ENSP00000383118,ENSP00000420213,ENSP00000427687	ACTC1,ACTR3,ALDOA,ASPM,CCT6A,CDC42,FERMT3,FLNB,FLNC,FSCN1,KRT1,PGM1,PLEC,TPM4,WDR1
GO:0005796	Golgi lumen	3	101	0.0236	ENSP00000264039,ENSP00000264634,ENSP00000366246	GPC1,GPC6,WNT5A
GO:0044437	vacuolar part	6	474	0.0276	ENSP00000216962,ENSP00000250559,ENSP00000253792,ENSP00000264039,ENSP00000342026,ENSP00000366246	ACLY,GPC1,GPC6,PRDX6,PYGB,RAP1B
GO:0098791	Golgi subcompartment	8	801	0.0299	ENSP00000223127,ENSP00000256682,ENSP00000260128,ENSP00000351155,ENSP00000353007,ENSP00000366843,ENSP00000367446,ENSP00000383118	ARF3,ATL1,ATXN2,CDC42,EXT1,PLOD3,SULF1,SULF2
GO:0099513	polymeric cytoskeletal fiber	7	645	0.0303	ENSP00000252244,ENSP00000275603,ENSP00000290378,ENSP00000345230,ENSP00000356379,ENSP00000371798,ENSP00000427687	ACTC1,ASPM,CCT6A,FSCN1,KRT1,TPM4,WDR1
GO:0042383	sarcolemma	3	122	0.0358	ENSP00000323856,ENSP00000327145,ENSP00000366109	ANXA1,FLNC,PLEC
GO:0005795	Golgi stack	3	128	0.0397	ENSP00000260128,ENSP00000351155,ENSP00000353007	ATL1,SULF1,SULF2
GO:0043229	intracellular organelle	53	12193	0.0431	ENSP00000014914,ENSP00000216392,ENSP00000216962,ENSP00000219070,ENSP00000223095,ENSP00000223127,ENSP00000229335,ENSP00000236040,ENSP00000243077,ENSP00000250559,ENSP00000252244,ENSP00000253792,ENSP00000256682,ENSP00000260128,ENSP00000263238,ENSP00000264039,ENSP00000264634,ENSP00000264870,ENSP00000275603,ENSP00000279227,ENSP00000290158,ENSP00000290378,ENSP00000300289,ENSP00000304697,ENSP00000323856…	ACLY,ACTC1,ACTR3,AICDA,ALDOA,ANXA1,ARF3,ASPM,ATL1,ATXN2,CCT6A,CDC42,CLIC1,EXT1,F13A1,FAS,FBN1,FERMT3,FLNB,FLNC,FSCN1,GNB2L1,GPC1,GPC6,GPRC5A,GSTP1,KPNB1,KRT1,LEPRE1,LOXL2,LRP1,LTBP1,MMP2,PDIA3,PGM1,PLEC,PLOD3,PPIA,PRDX6,PTGFRN,PYGB,PYGL,RAP1B,RGN,SERPINE1,SULF1,SULF2,THBS4,TPM4,UBA1,UBB,WDR1,WNT5A
GO:0046658	anchored component of plasma membrane	2	46	0.0431	ENSP00000264039,ENSP00000366246	GPC1,GPC6
GO:0044464	cell part	65	16244	0.0485	ENSP00000014914,ENSP00000216286,ENSP00000216392,ENSP00000216962,ENSP00000219070,ENSP00000223095,ENSP00000223127,ENSP00000229335,ENSP00000236040,ENSP00000243077,ENSP00000250559,ENSP00000252244,ENSP00000253792,ENSP00000256682,ENSP00000260128,ENSP00000263238,ENSP00000264039,ENSP00000264634,ENSP00000264870,ENSP00000271588,ENSP00000275603,ENSP00000279227,ENSP00000290158,ENSP00000290378,ENSP00000300289…	ACLY,ACTC1,ACTR3,AICDA,ALDOA,ANXA1,ARF3,ASPM,ATL1,ATXN2,CCT6A,CDC42,CHIA,CLIC1,EEF1G,EXT1,F13A1,FAS,FBN1,FERMT3,FLNB,FLNC,FSCN1,GNB2L1,GPC1,GPC6,GPRC5A,GSTA5,GSTP1,HMCN1,IGLL1,KPNB1,KRT1,LDHA,LDHB,LEPRE1,LOXL2,LRP1,LTBP1,MMP2,NID2,PDIA3,PGK1,PGM1,PHGDH,PLEC,PLOD3,PPIA,PRDX2,PRDX6,PTGFRN,PYGB,PYGL,RAP1B,RGN,SERPINE1,SRPX2,SULF1,SULF2,THBS4,TPM4,UBA1,UBB,WDR1,WNT5A
