# Supplementary material for: HIV-1 and Amyloid Beta Remodel Proteome of Brain Endothelial Extracellular Vesicles
Source: Int J Mol Sci. 2020 Apr 15;21(8):2741. doi: 10.3390/ijms21082741 (PMC7215366; doi:10.3390/ijms21082741)
Supplement: Supplementary file 1 [file ijms-21-02741-s001.zip › SupplTable3 T-C-HIV C unique-CellComp.xls]

## Sheet: Total-C-HIV C-unique-CellComp
#term ID	term description	observed gene count	background gene count	false discovery rate	matching proteins in your network (IDs)	matching proteins in your network (labels)
GO:0030017	sarcomere	2	195	0.0095	ENSP00000226207,ENSP00000290378	ACTC1,MYH1
GO:0036464	cytoplasmic ribonucleoprotein granule	2	191	0.0095	ENSP00000226207,ENSP00000340820	MAPT,MYH1
GO:0044430	cytoskeletal part	3	1547	0.0095	ENSP00000226207,ENSP00000290378,ENSP00000340820	ACTC1,MAPT,MYH1
GO:0099512	supramolecular fiber	3	873	0.0095	ENSP00000226207,ENSP00000290378,ENSP00000340820	ACTC1,MAPT,MYH1
GO:0031252	cell leading edge	2	371	0.0103	ENSP00000290378,ENSP00000340820	ACTC1,MAPT
GO:0015629	actin cytoskeleton	2	432	0.0118	ENSP00000226207,ENSP00000290378	ACTC1,MYH1
GO:0044297	cell body	2	526	0.0162	ENSP00000290378,ENSP00000340820	ACTC1,MAPT
GO:0099513	polymeric cytoskeletal fiber	2	645	0.0226	ENSP00000290378,ENSP00000340820	ACTC1,MAPT
