# Supplementary material for: HIV-1 and Amyloid Beta Remodel Proteome of Brain Endothelial Extracellular Vesicles
Source: Int J Mol Sci. 2020 Apr 15;21(8):2741. doi: 10.3390/ijms21082741 (PMC7215366; doi:10.3390/ijms21082741)
Supplement: Supplementary file 1 [file ijms-21-02741-s001.zip › SupplTable4A T-C-HIV HIV unique-BiolPr.xls]

## Sheet: Total-C-HIV HIVunique-Biol proc
#term ID	term description	observed gene count	background gene count	false discovery rate	matching proteins in your network (IDs)	matching proteins in your network (labels)
GO:0016192	vesicle-mediated transport	57	1699	1.02e-18	ENSP00000216181,ENSP00000223095,ENSP00000233242,ENSP00000242465,ENSP00000243077,ENSP00000250559,ENSP00000252244,ENSP00000252486,ENSP00000252699,ENSP00000253792,ENSP00000256682,ENSP00000260356,ENSP00000261405,ENSP00000263277,ENSP00000263574,ENSP00000263645,ENSP00000263946,ENSP00000264870,ENSP00000265062,ENSP00000266041,ENSP00000268150,ENSP00000279227,ENSP00000292807,ENSP00000295685,ENSP00000295927…	ACLY,ACTN1,ACTN4,ALDOA,ANXA1,ANXA11,ANXA5,AP2A1,AP2M1,APLP2,APOB,APOE,ARF3,ARF4,ARPC2,CAP1,CD44,CD59,CD63,CD81,EEF2,EHD1,EHD2,F13A1,FERMT3,FLNA,GAS6,ITIH3,ITIH4,KRT1,LAMP1,LAMP2,LOXL2,LRP1,MFGE8,MRC2,MVP,MYH9,PKP1,PRDX6,PTX3,RAB5C,RAB7A,RAC1,RAP1B,SERPINE1,SPTBN1,SRGN,SRPX,TGM2,THBS1,TLN1,TTN,UBB,VPS35,VWF,WDR1
GO:0043062	extracellular structure organization	28	339	7.06e-17	ENSP00000052754,ENSP00000216286,ENSP00000219070,ENSP00000222271,ENSP00000223095,ENSP00000223127,ENSP00000230538,ENSP00000233242,ENSP00000252486,ENSP00000252804,ENSP00000252999,ENSP00000260128,ENSP00000260356,ENSP00000261405,ENSP00000264187,ENSP00000305714,ENSP00000325527,ENSP00000331544,ENSP00000331831,ENSP00000350425,ENSP00000353007,ENSP00000357980,ENSP00000368678,ENSP00000373783,ENSP00000374309…	AGRN,APOA4,APOB,APOE,BMP1,CD44,COMP,DCN,FBLN1,FBN1,GAS6,HTRA1,KLK7,LAMA1,LAMA2,LAMA4,LAMA5,LOXL2,MMP2,NID1,NID2,PLOD3,PXDN,SERPINE1,SULF1,SULF2,THBS1,VWF
GO:0002576	platelet degranulation	20	129	2.26e-16	ENSP00000223095,ENSP00000242465,ENSP00000252699,ENSP00000260356,ENSP00000261405,ENSP00000263574,ENSP00000264870,ENSP00000266041,ENSP00000279227,ENSP00000296511,ENSP00000316029,ENSP00000331831,ENSP00000358866,ENSP00000377941,ENSP00000378669,ENSP00000408411,ENSP00000415769,ENSP00000427687,ENSP00000447730,ENSP00000467141	ACTN1,ACTN4,ALDOA,ANXA5,APLP2,CD63,F13A1,FERMT3,FLNA,GAS6,ITIH3,ITIH4,LAMP2,SERPINE1,SRGN,THBS1,TLN1,TTN,VWF,WDR1
GO:0045055	regulated exocytosis	35	691	1.19e-15	ENSP00000223095,ENSP00000242465,ENSP00000250559,ENSP00000252244,ENSP00000252699,ENSP00000253792,ENSP00000260356,ENSP00000261405,ENSP00000263574,ENSP00000263946,ENSP00000264870,ENSP00000265062,ENSP00000266041,ENSP00000279227,ENSP00000295927,ENSP00000296511,ENSP00000307940,ENSP00000316029,ENSP00000331831,ENSP00000333298,ENSP00000342026,ENSP00000348461,ENSP00000358866,ENSP00000361883,ENSP00000377941…	ACLY,ACTN1,ACTN4,ALDOA,ANXA5,APLP2,CAP1,CD44,CD59,CD63,EEF2,F13A1,FERMT3,FLNA,GAS6,ITIH3,ITIH4,KRT1,LAMP1,LAMP2,MVP,PKP1,PRDX6,PTX3,RAB5C,RAB7A,RAC1,RAP1B,SERPINE1,SRGN,THBS1,TLN1,TTN,VWF,WDR1
GO:0030198	extracellular matrix organization	25	296	2.14e-15	ENSP00000052754,ENSP00000216286,ENSP00000219070,ENSP00000222271,ENSP00000223095,ENSP00000223127,ENSP00000230538,ENSP00000252804,ENSP00000252999,ENSP00000260128,ENSP00000260356,ENSP00000261405,ENSP00000264187,ENSP00000305714,ENSP00000325527,ENSP00000331544,ENSP00000331831,ENSP00000353007,ENSP00000357980,ENSP00000368678,ENSP00000373783,ENSP00000374309,ENSP00000375683,ENSP00000398632,ENSP00000400365	AGRN,BMP1,CD44,COMP,DCN,FBLN1,FBN1,GAS6,HTRA1,KLK7,LAMA1,LAMA2,LAMA4,LAMA5,LOXL2,MMP2,NID1,NID2,PLOD3,PXDN,SERPINE1,SULF1,SULF2,THBS1,VWF
GO:0016043	cellular component organization	89	5163	2.93e-14	ENSP00000052754,ENSP00000206765,ENSP00000216181,ENSP00000216286,ENSP00000218867,ENSP00000219070,ENSP00000222271,ENSP00000223095,ENSP00000223127,ENSP00000230538,ENSP00000233242,ENSP00000242465,ENSP00000244537,ENSP00000252244,ENSP00000252486,ENSP00000252699,ENSP00000252804,ENSP00000252999,ENSP00000260128,ENSP00000260356,ENSP00000261405,ENSP00000261978,ENSP00000263277,ENSP00000263946,ENSP00000264187…	ACTN1,ACTN4,AGRN,ALDOA,ANXA1,ANXA6,AP2A1,AP2M1,APOA4,APOB,APOE,ARF4,ARPC2,ATL1,ATXN2,BMP1,CAP1,CD151,CD44,CD59,COMP,DCN,EHD1,EHD2,EXT1,FAS,FAT1,FBLN1,FBN1,FERMT3,FLNA,FLNB,FLNC,FSCN1,GAS6,GGCT,HIST1H4F,HTRA1,KLK7,KRT1,LAMA1,LAMA2,LAMA4,LAMA5,LAMP2,LOXL2,LTBP2,MFGE8,MMP2,MSRB1,MYH9,MYOF,NID1,NID2,PKP1,PLEC,PLOD3,PLS1,PLS3,PTGFRN,PXDN,RAB7A,RAC1,RAN,RHOC,SDC4,SEMG1,SERPINE1,SGCG,SLC25A6,SPAG1,SPTBN…
GO:0032940	secretion by cell	37	959	2.43e-13	ENSP00000223095,ENSP00000242465,ENSP00000250559,ENSP00000252244,ENSP00000252699,ENSP00000253792,ENSP00000260356,ENSP00000261405,ENSP00000261978,ENSP00000263574,ENSP00000263946,ENSP00000264870,ENSP00000265062,ENSP00000266041,ENSP00000279227,ENSP00000295927,ENSP00000296511,ENSP00000307940,ENSP00000316029,ENSP00000331831,ENSP00000333298,ENSP00000342026,ENSP00000348461,ENSP00000358866,ENSP00000361883…	ACLY,ACTN1,ACTN4,ALDOA,ANXA1,ANXA5,APLP2,CAP1,CD44,CD59,CD63,EEF2,F13A1,FERMT3,FLNA,GAS6,ITIH3,ITIH4,KRT1,LAMP1,LAMP2,LTBP2,MVP,PKP1,PRDX6,PTX3,RAB5C,RAB7A,RAC1,RAP1B,SERPINE1,SRGN,THBS1,TLN1,TTN,VWF,WDR1
GO:0050896	response to stimulus	107	7824	6.96e-12	ENSP00000014914,ENSP00000052754,ENSP00000196061,ENSP00000216181,ENSP00000217426,ENSP00000219070,ENSP00000223095,ENSP00000223127,ENSP00000227155,ENSP00000229335,ENSP00000233242,ENSP00000242465,ENSP00000243077,ENSP00000244537,ENSP00000250559,ENSP00000252244,ENSP00000252486,ENSP00000252699,ENSP00000252804,ENSP00000252999,ENSP00000253792,ENSP00000260128,ENSP00000260356,ENSP00000261405,ENSP00000261978…	ACLY,ACTN4,AFP,AGRN,AHCY,AICDA,ALDOA,ANXA1,ANXA11,ANXA5,ANXA6,AP2A1,AP2M1,APLP2,APOA4,APOB,APOE,ARF4,ARPC2,AZGP1,C1S,CAP1,CD151,CD44,CD59,CD63,CD81,CD82,CLIC1,DCN,EEF2,EHD1,EHD2,EXT1,EXT2,F13A1,FAS,FBLN1,FBN1,FERMT3,FLNA,FLNB,FSCN1,GAS6,GGCT,GNAI2,GNB2L1,GPC6,GPRC5A,HIST1H4F,HSPA5,ITIH4,KRT1,LAMA1,LAMA2,LAMA5,LAMP1,LAMP2,LDHA,LOXL2,LRP1,LTBP1,LTBP2,MMP2,MRC2,MSRB1,MVP,MYH9,MYOF,NNMT,PDIA3,PGK1,PK…
GO:0051179	localization	83	5233	9.26e-11	ENSP00000216181,ENSP00000223095,ENSP00000223127,ENSP00000233242,ENSP00000242465,ENSP00000243077,ENSP00000250559,ENSP00000252244,ENSP00000252486,ENSP00000252699,ENSP00000252999,ENSP00000253792,ENSP00000256682,ENSP00000258796,ENSP00000260356,ENSP00000261405,ENSP00000261978,ENSP00000263277,ENSP00000263574,ENSP00000263645,ENSP00000263946,ENSP00000264634,ENSP00000264870,ENSP00000265062,ENSP00000266041…	ACLY,ACTN1,ACTN4,AGRN,ALDOA,ANXA1,ANXA11,ANXA5,ANXA6,AP2A1,AP2M1,APLP2,APOA4,APOB,APOE,ARF3,ARF4,ARPC2,ATXN2,AZGP1,CAP1,CD151,CD44,CD59,CD63,CD81,CLIC1,EEF2,EHD1,EHD2,F13A1,FAT1,FBN1,FERMT3,FLNA,FLNB,FSCN1,GAS6,GPC6,HSPA5,ITIH3,ITIH4,KRT1,LAMA5,LAMP1,LAMP2,LOXL2,LRP1,LTBP1,LTBP2,MFGE8,MRC2,MVP,MYH9,PKP1,PLOD3,PLS1,PRDX6,PTX3,RAB5C,RAB7A,RAC1,RAN,RAP1B,RHOC,SDC4,SERPINE1,SLC25A6,SPTBN1,SRGN,SRPX,S…
GO:0048856	anatomical structure development	80	5085	5.9e-10	ENSP00000052754,ENSP00000196061,ENSP00000206765,ENSP00000216181,ENSP00000218867,ENSP00000219070,ENSP00000222271,ENSP00000223095,ENSP00000223127,ENSP00000223357,ENSP00000229335,ENSP00000233242,ENSP00000242465,ENSP00000243077,ENSP00000250559,ENSP00000252244,ENSP00000252486,ENSP00000252999,ENSP00000260128,ENSP00000260356,ENSP00000262746,ENSP00000263946,ENSP00000264187,ENSP00000264634,ENSP00000268150…	ACTN1,AEBP1,AFP,AGRN,AICDA,ANXA1,AP2A1,APOA4,APOB,APOE,ARF4,ATL1,BMP1,C6orf58,CAP1,CD151,CD44,COMP,DCN,EEF2,EHD1,EXT1,EXT2,FAS,FAT1,FBLN1,FBN1,FERMT3,FLNA,FLNB,FLNC,FSCN1,GAS6,GNB2L1,HSPA5,HTRA1,KLK7,KRT1,LAMA2,LAMA5,LDHA,LOXL2,LRP1,LTBP1,MFGE8,MMP2,MYH9,MYL6,MYOF,NID1,NNMT,PGK1,PKP1,PLOD1,PLOD3,PLS3,PPIB,PRDX1,RAC1,RAP1B,RHOC,SDC4,SERPINE1,SGCG,SPTBN1,SRGN,SRPX2,SULF1,SULF2,TGM1,TGM2,TGM3,THBS1,…
GO:0051270	regulation of cellular component movement	31	886	6.05e-10	ENSP00000052754,ENSP00000223095,ENSP00000230538,ENSP00000243077,ENSP00000252486,ENSP00000252699,ENSP00000252999,ENSP00000260128,ENSP00000260356,ENSP00000263645,ENSP00000264634,ENSP00000279227,ENSP00000284240,ENSP00000285735,ENSP00000312999,ENSP00000324173,ENSP00000331544,ENSP00000331831,ENSP00000333298,ENSP00000337477,ENSP00000348461,ENSP00000358866,ENSP00000361818,ENSP00000361867,ENSP00000362095…	ACTN1,ACTN4,ANXA1,APOE,CD151,CD81,DCN,FAM60A,FBLN1,FERMT3,FLNA,GAS6,GNAI2,GNB2L1,HSPA5,LAMA1,LAMA2,LAMA4,LAMA5,LAMP1,LRP1,RAC1,RHOC,SDC4,SEMG1,SERPINE1,SRPX2,SULF1,THBS1,THY1,WNT5A
GO:0032879	regulation of localization	53	2524	9.13e-10	ENSP00000052754,ENSP00000223095,ENSP00000230538,ENSP00000233242,ENSP00000242465,ENSP00000243077,ENSP00000250559,ENSP00000252486,ENSP00000252699,ENSP00000252999,ENSP00000260128,ENSP00000260356,ENSP00000263277,ENSP00000263645,ENSP00000264634,ENSP00000265062,ENSP00000268150,ENSP00000275603,ENSP00000279227,ENSP00000284240,ENSP00000285735,ENSP00000292807,ENSP00000295927,ENSP00000299138,ENSP00000312999…	ACTN1,ACTN4,ANXA1,AP2A1,AP2M1,APOA4,APOB,APOE,ATXN2,CCT6A,CD151,CD63,CD81,CLIC1,DCN,EHD1,EHD2,FAM60A,FBLN1,FERMT3,FLNA,GAS6,GNAI2,GNB2L1,HSPA5,LAMA1,LAMA2,LAMA4,LAMA5,LAMP1,LRP1,MFGE8,PLS1,PTX3,RAB5C,RAB7A,RAC1,RAP1B,RHOC,SDC4,SEMG1,SERPINE1,SLC25A6,SPTBN1,SRGN,SRPX2,SULF1,THBS1,THY1,TTN,VPS35,WDR1,WNT5A
GO:0022610	biological adhesion	30	849	1e-09	ENSP00000216286,ENSP00000222271,ENSP00000230538,ENSP00000252999,ENSP00000260356,ENSP00000261405,ENSP00000263645,ENSP00000263946,ENSP00000264187,ENSP00000268150,ENSP00000279227,ENSP00000284240,ENSP00000292401,ENSP00000308893,ENSP00000325527,ENSP00000331831,ENSP00000348461,ENSP00000350425,ENSP00000355751,ENSP00000357362,ENSP00000362095,ENSP00000367794,ENSP00000373783,ENSP00000374309,ENSP00000377941…	ACTN1,APOA4,AZGP1,CD151,CD44,CD63,CD81,COMP,FAT1,FBN1,FERMT3,GAS6,LAMA1,LAMA2,LAMA4,LAMA5,LOXL2,MFGE8,NID1,NID2,PKP1,RAC1,SNED1,SRPX,SRPX2,THBS1,THBS2,THBS3,THY1,VWF
GO:0060627	regulation of vesicle-mediated transport	23	480	1.28e-09	ENSP00000223095,ENSP00000243077,ENSP00000250559,ENSP00000252486,ENSP00000252699,ENSP00000263277,ENSP00000264634,ENSP00000265062,ENSP00000268150,ENSP00000295927,ENSP00000312999,ENSP00000331831,ENSP00000333298,ENSP00000348461,ENSP00000351926,ENSP00000361818,ENSP00000366109,ENSP00000366843,ENSP00000380565,ENSP00000426909,ENSP00000447053,ENSP00000447730,ENSP00000479153	ACTN4,ANXA1,AP2A1,APOE,ATXN2,CD151,CD63,EHD1,EHD2,GAS6,GNAI2,GNB2L1,LAMP1,LRP1,MFGE8,PTX3,RAB5C,RAB7A,RAC1,RAP1B,SDC4,SERPINE1,WNT5A
GO:0009653	anatomical structure morphogenesis	46	1992	1.45e-09	ENSP00000052754,ENSP00000216181,ENSP00000219070,ENSP00000222271,ENSP00000223095,ENSP00000223127,ENSP00000233242,ENSP00000243077,ENSP00000252486,ENSP00000252999,ENSP00000260356,ENSP00000264634,ENSP00000268150,ENSP00000279227,ENSP00000284240,ENSP00000285735,ENSP00000304697,ENSP00000305714,ENSP00000324173,ENSP00000325527,ENSP00000348461,ENSP00000349259,ENSP00000351155,ENSP00000352208,ENSP00000355330…	ACTN1,APOB,APOE,ATL1,BMP1,CAP1,CD151,CD44,COMP,DCN,EXT1,EXT2,FAT1,FBN1,FERMT3,FLNA,FLNB,FSCN1,GNB2L1,HSPA5,HTRA1,LAMA2,LAMA5,LOXL2,LRP1,MFGE8,MMP2,MYH9,MYOF,PLOD3,RAC1,RHOC,SDC4,SERPINE1,SPTBN1,SRPX2,TGM2,TGM3,THBS1,THBS3,THRB,THY1,TTN,UBB,WDR1,WNT5A
GO:2000145	regulation of cell motility	29	807	1.45e-09	ENSP00000052754,ENSP00000223095,ENSP00000230538,ENSP00000243077,ENSP00000252486,ENSP00000252699,ENSP00000252999,ENSP00000260128,ENSP00000260356,ENSP00000263645,ENSP00000264634,ENSP00000279227,ENSP00000284240,ENSP00000285735,ENSP00000312999,ENSP00000324173,ENSP00000331544,ENSP00000331831,ENSP00000337477,ENSP00000348461,ENSP00000358866,ENSP00000361818,ENSP00000361867,ENSP00000362095,ENSP00000366109…	ACTN4,ANXA1,APOE,CD151,CD81,DCN,FAM60A,FBLN1,FERMT3,FLNA,GAS6,GNAI2,GNB2L1,HSPA5,LAMA1,LAMA2,LAMA4,LAMA5,LRP1,RAC1,RHOC,SDC4,SEMG1,SERPINE1,SRPX2,SULF1,THBS1,THY1,WNT5A
GO:0040012	regulation of locomotion	30	881	1.96e-09	ENSP00000052754,ENSP00000223095,ENSP00000230538,ENSP00000243077,ENSP00000252486,ENSP00000252699,ENSP00000252999,ENSP00000260128,ENSP00000260356,ENSP00000263645,ENSP00000264634,ENSP00000279227,ENSP00000284240,ENSP00000285735,ENSP00000299138,ENSP00000312999,ENSP00000324173,ENSP00000331544,ENSP00000331831,ENSP00000337477,ENSP00000348461,ENSP00000358866,ENSP00000361818,ENSP00000361867,ENSP00000362095…	ACTN4,ANXA1,APOE,CD151,CD81,DCN,FAM60A,FBLN1,FERMT3,FLNA,GAS6,GNAI2,GNB2L1,HSPA5,LAMA1,LAMA2,LAMA4,LAMA5,LRP1,RAC1,RHOC,SDC4,SEMG1,SERPINE1,SRPX2,SULF1,THBS1,THY1,VPS35,WNT5A
GO:0006897	endocytosis	23	510	3.18e-09	ENSP00000216181,ENSP00000233242,ENSP00000243077,ENSP00000252486,ENSP00000260356,ENSP00000263277,ENSP00000263645,ENSP00000265062,ENSP00000268150,ENSP00000292807,ENSP00000295685,ENSP00000295927,ENSP00000307513,ENSP00000331831,ENSP00000348461,ENSP00000351926,ENSP00000355330,ENSP00000361883,ENSP00000366109,ENSP00000367794,ENSP00000373783,ENSP00000398610,ENSP00000479153	ANXA1,ANXA11,AP2A1,AP2M1,APOB,APOE,ARPC2,CAP1,CD81,EHD1,EHD2,GAS6,LOXL2,LRP1,MFGE8,MRC2,MYH9,PTX3,RAB7A,RAC1,SRPX,TGM2,THBS1
GO:0007155	cell adhesion	29	843	3.18e-09	ENSP00000216286,ENSP00000222271,ENSP00000230538,ENSP00000252999,ENSP00000260356,ENSP00000261405,ENSP00000263946,ENSP00000264187,ENSP00000268150,ENSP00000279227,ENSP00000284240,ENSP00000292401,ENSP00000308893,ENSP00000325527,ENSP00000331831,ENSP00000348461,ENSP00000350425,ENSP00000355751,ENSP00000357362,ENSP00000362095,ENSP00000367794,ENSP00000373783,ENSP00000374309,ENSP00000377941,ENSP00000380565…	ACTN1,APOA4,AZGP1,CD151,CD44,CD63,COMP,FAT1,FBN1,FERMT3,GAS6,LAMA1,LAMA2,LAMA4,LAMA5,LOXL2,MFGE8,NID1,NID2,PKP1,RAC1,SNED1,SRPX,SRPX2,THBS1,THBS2,THBS3,THY1,VWF
GO:0032502	developmental process	81	5401	3.18e-09	ENSP00000052754,ENSP00000196061,ENSP00000206765,ENSP00000216181,ENSP00000218867,ENSP00000219070,ENSP00000222271,ENSP00000223095,ENSP00000223127,ENSP00000223357,ENSP00000229335,ENSP00000233242,ENSP00000242465,ENSP00000243077,ENSP00000250559,ENSP00000252244,ENSP00000252486,ENSP00000252999,ENSP00000260128,ENSP00000260356,ENSP00000262746,ENSP00000263946,ENSP00000264187,ENSP00000264634,ENSP00000268150…	ACTN1,AEBP1,AFP,AGRN,AICDA,ANXA1,AP2A1,APOA4,APOB,APOE,ARF4,ATL1,BMP1,C6orf58,CAP1,CD151,CD44,CD63,COMP,DCN,EEF2,EHD1,EXT1,EXT2,FAS,FAT1,FBLN1,FBN1,FERMT3,FLNA,FLNB,FLNC,FSCN1,GAS6,GNB2L1,HSPA5,HTRA1,KLK7,KRT1,LAMA2,LAMA5,LDHA,LOXL2,LRP1,LTBP1,MFGE8,MMP2,MYH9,MYL6,MYOF,NID1,NNMT,PGK1,PKP1,PLOD1,PLOD3,PLS3,PPIB,PRDX1,RAC1,RAP1B,RHOC,SDC4,SERPINE1,SGCG,SPTBN1,SRGN,SRPX2,SULF1,SULF2,TGM1,TGM2,TGM3,T…
GO:0030334	regulation of cell migration	27	753	6.74e-09	ENSP00000052754,ENSP00000223095,ENSP00000230538,ENSP00000243077,ENSP00000252486,ENSP00000252699,ENSP00000252999,ENSP00000260128,ENSP00000260356,ENSP00000264634,ENSP00000279227,ENSP00000284240,ENSP00000285735,ENSP00000312999,ENSP00000324173,ENSP00000331544,ENSP00000331831,ENSP00000337477,ENSP00000348461,ENSP00000358866,ENSP00000361818,ENSP00000362095,ENSP00000366109,ENSP00000374309,ENSP00000380565…	ACTN4,ANXA1,APOE,CD151,DCN,FAM60A,FBLN1,FERMT3,FLNA,GAS6,GNAI2,GNB2L1,HSPA5,LAMA1,LAMA2,LAMA4,LAMA5,LRP1,RAC1,RHOC,SDC4,SERPINE1,SRPX2,SULF1,THBS1,THY1,WNT5A
GO:0006810	transport	68	4130	7.83e-09	ENSP00000216181,ENSP00000223095,ENSP00000233242,ENSP00000242465,ENSP00000243077,ENSP00000250559,ENSP00000252244,ENSP00000252486,ENSP00000252699,ENSP00000253792,ENSP00000256682,ENSP00000258796,ENSP00000260356,ENSP00000261405,ENSP00000261978,ENSP00000263277,ENSP00000263574,ENSP00000263645,ENSP00000263946,ENSP00000264870,ENSP00000265062,ENSP00000266041,ENSP00000268150,ENSP00000279227,ENSP00000292401…	ACLY,ACTN1,ACTN4,ALDOA,ANXA1,ANXA11,ANXA5,ANXA6,AP2A1,AP2M1,APLP2,APOA4,APOB,APOE,ARF3,ARF4,ARPC2,ATXN2,AZGP1,CAP1,CD44,CD59,CD63,CD81,CLIC1,EEF2,EHD1,EHD2,F13A1,FERMT3,FLNA,GAS6,HSPA5,ITIH3,ITIH4,KRT1,LAMP1,LAMP2,LOXL2,LRP1,LTBP2,MFGE8,MRC2,MVP,MYH9,PKP1,PLS1,PRDX6,PTX3,RAB5C,RAB7A,RAC1,RAN,RAP1B,SERPINE1,SLC25A6,SPTBN1,SRGN,SRPX,TGM2,THBS1,TLN1,TTN,TTYH3,UBB,VPS35,VWF,WDR1
GO:0022603	regulation of anatomical structure morphogenesis	30	961	1.19e-08	ENSP00000052754,ENSP00000216181,ENSP00000223095,ENSP00000252244,ENSP00000252486,ENSP00000252699,ENSP00000260128,ENSP00000260356,ENSP00000263277,ENSP00000264634,ENSP00000284240,ENSP00000292807,ENSP00000295685,ENSP00000299138,ENSP00000331544,ENSP00000348461,ENSP00000351926,ENSP00000353007,ENSP00000355751,ENSP00000358866,ENSP00000362095,ENSP00000362413,ENSP00000366109,ENSP00000366246,ENSP00000378669…	ACTN4,ALDOA,ANXA1,AP2A1,AP2M1,APOE,ARPC2,CD44,DCN,EHD1,EHD2,FBLN1,FLNA,GNB2L1,GPC6,KRT1,MYH9,PGK1,RAC1,SERPINE1,SRPX2,SULF1,SULF2,THBS1,THBS2,THRB,THY1,VPS35,WDR1,WNT5A
GO:0048518	positive regulation of biological process	80	5459	1.3e-08	ENSP00000052754,ENSP00000206765,ENSP00000216181,ENSP00000219070,ENSP00000223095,ENSP00000229335,ENSP00000233242,ENSP00000243077,ENSP00000250559,ENSP00000252244,ENSP00000252486,ENSP00000252699,ENSP00000253792,ENSP00000260128,ENSP00000260356,ENSP00000263277,ENSP00000263645,ENSP00000263946,ENSP00000264187,ENSP00000264634,ENSP00000265062,ENSP00000268150,ENSP00000275603,ENSP00000279227,ENSP00000284240…	ACLY,ACTN1,ACTN4,AGRN,AICDA,ANXA1,AP2A1,APOA4,APOB,APOE,ARF4,ARPC2,BMP1,C1S,CCT6A,CD151,CD44,CD63,CD81,CLIC1,DCN,EEF2,EHD1,EHD2,FAM60A,FAS,FBLN1,FBN1,FERMT3,FLNA,FSCN1,GAS6,GNAI2,GNB2L1,HSPA5,HTRA1,KLK7,KRT1,LAMA2,LAMP1,LARP6,LDHA,LOXL2,LRP1,MFGE8,MMP2,MYH9,NID1,PDIA3,PKP1,PLS1,POLR3G,PPIB,PRDX6,PTX3,RAB7A,RAC1,RAN,RAP1B,RHOC,SDC4,SEMG1,SERPINE1,SLC25A6,SPTBN1,SRPX,SRPX2,SULF1,SULF2,TGM1,TGM2,THB…
GO:0007015	actin filament organization	15	200	1.47e-08	ENSP00000252699,ENSP00000295685,ENSP00000336831,ENSP00000345230,ENSP00000348163,ENSP00000348461,ENSP00000355084,ENSP00000358866,ENSP00000361883,ENSP00000371798,ENSP00000377941,ENSP00000378669,ENSP00000406229,ENSP00000427687,ENSP00000467141	ACTN1,ACTN4,ALDOA,ARPC2,CAP1,FAT1,FLNA,FSCN1,MSRB1,PLS1,PLS3,RAC1,TPM4,TTN,WDR1
GO:0009987	cellular process	143	14652	1.68e-08	ENSP00000014914,ENSP00000052754,ENSP00000196061,ENSP00000206765,ENSP00000216181,ENSP00000216286,ENSP00000217426,ENSP00000218867,ENSP00000219070,ENSP00000222271,ENSP00000223095,ENSP00000223127,ENSP00000223357,ENSP00000227155,ENSP00000229335,ENSP00000230538,ENSP00000233242,ENSP00000242465,ENSP00000243077,ENSP00000244537,ENSP00000250559,ENSP00000252244,ENSP00000252486,ENSP00000252699,ENSP00000252804…	ACLY,ACTN1,ACTN4,AEBP1,AFP,AGRN,AHCY,AICDA,ALDOA,ANXA1,ANXA11,ANXA5,ANXA6,AP2A1,AP2M1,APLP2,APOA4,APOB,APOE,ARF3,ARF4,ARPC2,ATL1,ATXN2,AZGP1,BMP1,CAP1,CCT6A,CD151,CD44,CD59,CD63,CD81,CD82,CLIC1,COMP,DCN,EEF2,EHD1,EHD2,EXT1,EXT2,F13A1,FAS,FAT1,FBLN1,FBN1,FERMT3,FLNA,FLNB,FLNC,FSCN1,GALK1,GAS6,GGCT,GNAI2,GNB2L1,GPC6,GPRC5A,HIST1H4F,HSPA5,HTRA1,ITIH1,ITIH3,ITIH4,KLK7,KRT1,LAMA1,LAMA2,LAMA4,LAMA5,LAM…
GO:0030036	actin cytoskeleton organization	20	418	2.01e-08	ENSP00000216181,ENSP00000252699,ENSP00000263277,ENSP00000295685,ENSP00000316029,ENSP00000336831,ENSP00000345230,ENSP00000348163,ENSP00000348461,ENSP00000355084,ENSP00000358866,ENSP00000361883,ENSP00000366109,ENSP00000371798,ENSP00000377941,ENSP00000378669,ENSP00000406229,ENSP00000420213,ENSP00000427687,ENSP00000467141	ACTN1,ACTN4,ALDOA,ANXA1,ARPC2,CAP1,EHD2,FAT1,FLNA,FLNB,FSCN1,MSRB1,MYH9,PLS1,PLS3,RAC1,TLN1,TPM4,TTN,WDR1
GO:0097435	supramolecular fiber organization	19	383	3.15e-08	ENSP00000223127,ENSP00000252699,ENSP00000261978,ENSP00000263946,ENSP00000295685,ENSP00000336831,ENSP00000345230,ENSP00000348163,ENSP00000348461,ENSP00000355084,ENSP00000358866,ENSP00000361883,ENSP00000371798,ENSP00000373783,ENSP00000377941,ENSP00000378669,ENSP00000406229,ENSP00000427687,ENSP00000467141	ACTN1,ACTN4,ALDOA,ARPC2,CAP1,FAT1,FLNA,FSCN1,LOXL2,LTBP2,MSRB1,PKP1,PLOD3,PLS1,PLS3,RAC1,TPM4,TTN,WDR1
GO:0050793	regulation of developmental process	48	2416	4.42e-08	ENSP00000052754,ENSP00000216181,ENSP00000223095,ENSP00000230538,ENSP00000233242,ENSP00000242465,ENSP00000243077,ENSP00000244537,ENSP00000252244,ENSP00000252486,ENSP00000252699,ENSP00000252999,ENSP00000260128,ENSP00000260356,ENSP00000263277,ENSP00000264634,ENSP00000284240,ENSP00000292807,ENSP00000295685,ENSP00000299138,ENSP00000300026,ENSP00000305714,ENSP00000324173,ENSP00000325527,ENSP00000331544…	ACTN4,AGRN,ALDOA,ANXA1,AP2A1,AP2M1,APOB,APOE,ARPC2,BMP1,CD44,CLIC1,DCN,EHD1,EHD2,FAM60A,FBLN1,FBN1,FLNA,GAS6,GNB2L1,GPC6,HIST1H4F,HSPA5,KRT1,LAMA1,LAMA2,LAMA4,LAMA5,LOXL2,LRP1,MYH9,PGK1,PLS1,PPIB,RAC1,SERPINE1,SRGN,SRPX2,SULF1,SULF2,THBS1,THBS2,THRB,THY1,VPS35,WDR1,WNT5A
GO:0030029	actin filament-based process	21	493	4.56e-08	ENSP00000216181,ENSP00000252699,ENSP00000263277,ENSP00000295685,ENSP00000316029,ENSP00000336831,ENSP00000345230,ENSP00000348163,ENSP00000348461,ENSP00000355084,ENSP00000358866,ENSP00000361883,ENSP00000366109,ENSP00000371798,ENSP00000377941,ENSP00000378669,ENSP00000406229,ENSP00000420213,ENSP00000427687,ENSP00000446955,ENSP00000467141	ACTN1,ACTN4,ALDOA,ANXA1,ARPC2,CAP1,EHD2,FAT1,FLNA,FLNB,FSCN1,MSRB1,MYH9,MYL6,PLS1,PLS3,RAC1,TLN1,TPM4,TTN,WDR1
GO:0051716	cellular response to stimulus	85	6212	5.49e-08	ENSP00000014914,ENSP00000052754,ENSP00000216181,ENSP00000219070,ENSP00000223095,ENSP00000223127,ENSP00000227155,ENSP00000229335,ENSP00000233242,ENSP00000242465,ENSP00000243077,ENSP00000244537,ENSP00000250559,ENSP00000252244,ENSP00000252486,ENSP00000252699,ENSP00000252804,ENSP00000252999,ENSP00000260128,ENSP00000260356,ENSP00000261978,ENSP00000262746,ENSP00000263574,ENSP00000263645,ENSP00000263946…	ACTN4,AFP,AGRN,AICDA,ANXA1,ANXA5,ANXA6,AP2A1,AP2M1,APLP2,APOA4,APOB,APOE,ARF4,ARPC2,CAP1,CD151,CD44,CD59,CD63,CD81,CD82,CLIC1,DCN,EEF2,EHD1,EXT1,EXT2,F13A1,FAS,FBN1,FERMT3,FLNA,FLNB,FSCN1,GAS6,GGCT,GNAI2,GNB2L1,GPC6,GPRC5A,HIST1H4F,HSPA5,KRT1,LAMA1,LAMA5,LAMP1,LAMP2,LRP1,LTBP1,LTBP2,MMP2,MRC2,MVP,MYH9,MYOF,PDIA3,PGK1,PKP1,PLOD3,PRDX1,PRDX6,PXDN,RAC1,RAN,RAP1B,RHOC,SDC4,SERPINE1,SPTBN1,SRGN,SRPX,S…
GO:0065008	regulation of biological quality	60	3559	6.31e-08	ENSP00000052754,ENSP00000216181,ENSP00000223095,ENSP00000223127,ENSP00000229335,ENSP00000233242,ENSP00000242465,ENSP00000244537,ENSP00000250559,ENSP00000252244,ENSP00000252486,ENSP00000260356,ENSP00000261405,ENSP00000262746,ENSP00000263277,ENSP00000263645,ENSP00000264634,ENSP00000264870,ENSP00000265062,ENSP00000275603,ENSP00000284240,ENSP00000292807,ENSP00000295685,ENSP00000295927,ENSP00000296511…	AFP,AGRN,AICDA,ALDOA,ANXA1,ANXA5,ANXA6,AP2M1,APOA4,APOB,APOE,ARPC2,CCT6A,CD59,CD81,CLIC1,DCN,EHD1,EHD2,F13A1,FBLN1,FBN1,FLNA,FLNB,GAS6,GNAI2,GNB2L1,HIST1H4F,HSPA5,KRT1,LAMP1,LAMP2,LTBP1,MYH9,PDIA3,PLOD3,PLS1,PPIB,PRDX1,PRDX6,PTX3,RAB7A,RAC1,RAP1B,SERPINE1,SLC25A6,SPTBN1,SRGN,SRPX2,TGM2,THBS1,THBS2,THRB,THY1,TLN1,UBB,VPS35,VWF,WDR1,WNT5A
GO:0030100	regulation of endocytosis	15	229	6.37e-08	ENSP00000223095,ENSP00000243077,ENSP00000252486,ENSP00000252699,ENSP00000264634,ENSP00000268150,ENSP00000295927,ENSP00000331831,ENSP00000348461,ENSP00000351926,ENSP00000366843,ENSP00000380565,ENSP00000426909,ENSP00000447053,ENSP00000447730	ACTN4,AP2A1,APOE,ATXN2,CD151,CD63,GAS6,GNB2L1,LRP1,MFGE8,PTX3,RAB5C,RAC1,SERPINE1,WNT5A
GO:0031589	cell-substrate adhesion	13	162	9.04e-08	ENSP00000216286,ENSP00000252999,ENSP00000261405,ENSP00000264187,ENSP00000279227,ENSP00000284240,ENSP00000308893,ENSP00000331831,ENSP00000348461,ENSP00000357362,ENSP00000377941,ENSP00000398632,ENSP00000447730	ACTN1,CD44,CD63,FERMT3,GAS6,LAMA5,NID1,NID2,RAC1,SNED1,THBS3,THY1,VWF
GO:0007010	cytoskeleton organization	28	953	1.36e-07	ENSP00000216181,ENSP00000252486,ENSP00000252699,ENSP00000252999,ENSP00000263277,ENSP00000263946,ENSP00000284240,ENSP00000295685,ENSP00000316029,ENSP00000336831,ENSP00000345230,ENSP00000348163,ENSP00000348461,ENSP00000349259,ENSP00000355084,ENSP00000358866,ENSP00000361883,ENSP00000366109,ENSP00000368678,ENSP00000371798,ENSP00000373450,ENSP00000377941,ENSP00000378669,ENSP00000406229,ENSP00000420213…	ACTN1,ACTN4,AGRN,ALDOA,ANXA1,APOE,ARPC2,CAP1,EHD2,FAT1,FLNA,FLNB,FSCN1,LAMA5,MSRB1,MYH9,PKP1,PLS1,PLS3,RAC1,RAN,SPAG1,SPTBN1,THY1,TLN1,TPM4,TTN,WDR1
GO:0034329	cell junction assembly	12	135	1.36e-07	ENSP00000252699,ENSP00000252999,ENSP00000284240,ENSP00000285735,ENSP00000316029,ENSP00000323856,ENSP00000327145,ENSP00000358866,ENSP00000371798,ENSP00000377941,ENSP00000380565,ENSP00000427687	ACTN1,ACTN4,CD151,FLNA,FLNC,FSCN1,LAMA5,PLEC,RHOC,THY1,TLN1,WDR1
GO:0050789	regulation of biological process	121	11116	1.36e-07	ENSP00000014914,ENSP00000052754,ENSP00000206765,ENSP00000216181,ENSP00000219070,ENSP00000222271,ENSP00000223095,ENSP00000223357,ENSP00000227155,ENSP00000229335,ENSP00000230538,ENSP00000233242,ENSP00000242465,ENSP00000243077,ENSP00000244537,ENSP00000250559,ENSP00000252244,ENSP00000252486,ENSP00000252699,ENSP00000252804,ENSP00000252999,ENSP00000253792,ENSP00000260128,ENSP00000260356,ENSP00000261978…	ACLY,ACTN1,ACTN4,AEBP1,AFP,AGRN,AICDA,ALDOA,ANXA1,ANXA5,ANXA6,AP2A1,AP2M1,APLP2,APOA4,APOB,APOE,ARF4,ARPC2,ATXN2,AZGP1,BMP1,C1S,CAP1,CCT6A,CD151,CD44,CD59,CD63,CD81,CD82,CLIC1,COMP,DCN,EEF2,EHD1,EHD2,EXT1,EXT2,F13A1,FAM60A,FAS,FBLN1,FBN1,FERMT3,FLNA,FLNB,FSCN1,GAS6,GGCT,GNAI2,GNB2L1,GPC6,GPRC5A,HIST1H4F,HSPA5,HTRA1,ITIH1,ITIH3,ITIH4,KLK7,KRT1,LAMA1,LAMA2,LAMA4,LAMA5,LAMP1,LAMP2,LARP6,LDHA,LOXL2,L…
GO:0002376	immune system process	46	2370	1.93e-07	ENSP00000216181,ENSP00000217426,ENSP00000229335,ENSP00000233242,ENSP00000243077,ENSP00000250559,ENSP00000252244,ENSP00000252804,ENSP00000253792,ENSP00000260356,ENSP00000262746,ENSP00000263946,ENSP00000264634,ENSP00000265062,ENSP00000284240,ENSP00000292807,ENSP00000295685,ENSP00000295927,ENSP00000300289,ENSP00000304697,ENSP00000307940,ENSP00000331831,ENSP00000333298,ENSP00000342026,ENSP00000347979…	ACLY,ACTN1,AHCY,AICDA,ALDOA,ANXA1,AP2A1,AP2M1,APOA4,APOB,ARPC2,C1S,CAP1,CD151,CD44,CD59,CD63,EEF2,FAS,FLNB,GAS6,KRT1,LAMP1,LAMP2,LRP1,MSRB1,MVP,MYH9,PDIA3,PKP1,POLR3G,PRDX1,PRDX6,PTX3,PXDN,RAB5C,RAB7A,RAC1,RAP1B,SDC4,SEMG1,THBS1,THY1,UBB,WDR1,WNT5A
GO:0009888	tissue development	37	1626	1.93e-07	ENSP00000052754,ENSP00000196061,ENSP00000206765,ENSP00000218867,ENSP00000219070,ENSP00000222271,ENSP00000223127,ENSP00000242465,ENSP00000250559,ENSP00000252244,ENSP00000252999,ENSP00000260128,ENSP00000263946,ENSP00000264634,ENSP00000285735,ENSP00000305714,ENSP00000307940,ENSP00000353007,ENSP00000355330,ENSP00000357362,ENSP00000358866,ENSP00000361818,ENSP00000362413,ENSP00000366109,ENSP00000367446…	ANXA1,BMP1,CD151,CD44,COMP,DCN,EEF2,EXT1,EXT2,FAT1,FLNA,FLNB,KLK7,KRT1,LAMA5,LOXL2,MMP2,MYL6,PGK1,PKP1,PLOD1,PLOD3,RAP1B,RHOC,SDC4,SGCG,SRGN,SULF1,SULF2,TGM1,TGM2,TGM3,THBS3,THRB,TTN,WDR1,WNT5A
GO:0051128	regulation of cellular component organization	45	2306	2.5e-07	ENSP00000052754,ENSP00000216181,ENSP00000223095,ENSP00000229335,ENSP00000243077,ENSP00000250559,ENSP00000252486,ENSP00000252699,ENSP00000260356,ENSP00000263277,ENSP00000264634,ENSP00000265062,ENSP00000268150,ENSP00000275603,ENSP00000284240,ENSP00000285735,ENSP00000295685,ENSP00000295927,ENSP00000299138,ENSP00000324173,ENSP00000331544,ENSP00000331831,ENSP00000336831,ENSP00000348461,ENSP00000349259…	ACTN4,AGRN,AICDA,ALDOA,ANXA1,AP2A1,APOA4,APOE,ARPC2,ATXN2,CCT6A,CD151,CD44,CD63,DCN,EHD1,EHD2,FBLN1,FLNA,FSCN1,GAS6,GNB2L1,HSPA5,HTRA1,LAMP2,LRP1,MFGE8,MYH9,PLS1,PTX3,RAB5C,RAB7A,RAC1,RAP1B,RHOC,SDC4,SERPINE1,SPTBN1,SRPX2,THBS1,THBS2,THY1,VPS35,WDR1,WNT5A
GO:1901564	organonitrogen compound metabolic process	75	5281	2.52e-07	ENSP00000052754,ENSP00000196061,ENSP00000206765,ENSP00000216181,ENSP00000217426,ENSP00000219070,ENSP00000223127,ENSP00000223357,ENSP00000229335,ENSP00000233242,ENSP00000242465,ENSP00000243077,ENSP00000244537,ENSP00000252244,ENSP00000252486,ENSP00000253792,ENSP00000260128,ENSP00000260356,ENSP00000261405,ENSP00000263574,ENSP00000264634,ENSP00000264870,ENSP00000265062,ENSP00000266041,ENSP00000268150…	ACLY,AEBP1,AFP,AGRN,AHCY,AICDA,ALDOA,ANXA1,AP2A1,AP2M1,APLP2,APOA4,APOB,APOE,ARF4,BMP1,C1S,CD44,DCN,EEF2,EXT1,EXT2,F13A1,FBLN1,FBN1,GALK1,GAS6,GGCT,GNB2L1,GPC6,HIST1H4F,HSPA5,HTRA1,ITIH1,ITIH3,ITIH4,KLK7,KRT1,LAMP2,LDHA,LDHB,LOXL2,LRP1,LTBP1,MFGE8,MMP2,MSRB1,MYH9,NNMT,PDIA3,PGD,PGK1,PLOD1,PLOD3,PPIB,RAB7A,RAC1,RAN,SDC4,SEMG1,SPTBN1,SRGN,STK33,SULF1,SULF2,TGM1,TGM2,TGM3,THBS1,THY1,TTN,UBA1,UBB,VWF…
GO:0050794	regulation of cellular process	116	10484	2.66e-07	ENSP00000014914,ENSP00000052754,ENSP00000206765,ENSP00000216181,ENSP00000219070,ENSP00000222271,ENSP00000223095,ENSP00000223357,ENSP00000227155,ENSP00000229335,ENSP00000230538,ENSP00000233242,ENSP00000242465,ENSP00000243077,ENSP00000244537,ENSP00000250559,ENSP00000252244,ENSP00000252486,ENSP00000252699,ENSP00000252804,ENSP00000252999,ENSP00000253792,ENSP00000260128,ENSP00000260356,ENSP00000261978…	ACLY,ACTN1,ACTN4,AEBP1,AFP,AGRN,AICDA,ALDOA,ANXA1,ANXA5,ANXA6,AP2A1,AP2M1,APLP2,APOA4,APOB,APOE,ARF4,ARPC2,ATXN2,AZGP1,BMP1,CAP1,CCT6A,CD151,CD44,CD59,CD63,CD81,CD82,CLIC1,COMP,DCN,EEF2,EHD1,EHD2,EXT1,EXT2,F13A1,FAM60A,FAS,FBLN1,FBN1,FERMT3,FLNA,FLNB,FSCN1,GAS6,GGCT,GNAI2,GNB2L1,GPC6,GPRC5A,HIST1H4F,HSPA5,HTRA1,ITIH1,ITIH3,ITIH4,KRT1,LAMA1,LAMA2,LAMA4,LAMA5,LAMP1,LAMP2,LARP6,LDHA,LOXL2,LRP1,LTBP1…
GO:0051130	positive regulation of cellular component organization	30	1128	2.66e-07	ENSP00000052754,ENSP00000223095,ENSP00000243077,ENSP00000252486,ENSP00000252699,ENSP00000263277,ENSP00000264634,ENSP00000268150,ENSP00000275603,ENSP00000284240,ENSP00000285735,ENSP00000295685,ENSP00000295927,ENSP00000299138,ENSP00000324173,ENSP00000331831,ENSP00000348461,ENSP00000351926,ENSP00000355751,ENSP00000358866,ENSP00000361818,ENSP00000362095,ENSP00000366109,ENSP00000368678,ENSP00000371798…	ACTN4,AGRN,ANXA1,AP2A1,APOE,ARPC2,CCT6A,CD151,CD63,DCN,EHD1,EHD2,FLNA,FSCN1,GAS6,GNB2L1,HSPA5,LRP1,MFGE8,PTX3,RAC1,RHOC,SDC4,SERPINE1,SRPX2,THBS2,THY1,VPS35,WDR1,WNT5A
GO:0006909	phagocytosis	13	185	3.25e-07	ENSP00000216181,ENSP00000243077,ENSP00000260356,ENSP00000265062,ENSP00000268150,ENSP00000295685,ENSP00000295927,ENSP00000331831,ENSP00000348461,ENSP00000355330,ENSP00000366109,ENSP00000367794,ENSP00000398610	ANXA1,ANXA11,ARPC2,GAS6,LRP1,MFGE8,MYH9,PTX3,RAB7A,RAC1,SRPX,TGM2,THBS1
GO:0048731	system development	64	4144	3.25e-07	ENSP00000052754,ENSP00000206765,ENSP00000216181,ENSP00000218867,ENSP00000219070,ENSP00000222271,ENSP00000223095,ENSP00000223127,ENSP00000223357,ENSP00000229335,ENSP00000233242,ENSP00000242465,ENSP00000243077,ENSP00000252244,ENSP00000252486,ENSP00000252999,ENSP00000260128,ENSP00000260356,ENSP00000262746,ENSP00000263946,ENSP00000264187,ENSP00000264634,ENSP00000268150,ENSP00000284240,ENSP00000300026…	ACTN1,AEBP1,AFP,AGRN,AICDA,ANXA1,AP2A1,APOA4,APOB,APOE,ARF4,ATL1,BMP1,CD44,COMP,DCN,EEF2,EHD1,EXT1,FAT1,FBN1,FLNA,FLNB,GAS6,HSPA5,HTRA1,KRT1,LAMA2,LAMA5,LDHA,LOXL2,LRP1,LTBP1,MFGE8,MMP2,MYH9,MYL6,NID1,NNMT,PKP1,PLOD3,PLS3,PPIB,PRDX1,RAC1,SDC4,SERPINE1,SGCG,SPTBN1,SRGN,SRPX2,SULF1,SULF2,TGM1,TGM2,TGM3,THBS1,THBS3,THRB,THY1,TTN,UBB,WDR1,WNT5A
GO:0022607	cellular component assembly	45	2343	3.6e-07	ENSP00000223127,ENSP00000233242,ENSP00000244537,ENSP00000252244,ENSP00000252486,ENSP00000252699,ENSP00000252999,ENSP00000261405,ENSP00000263946,ENSP00000264634,ENSP00000265062,ENSP00000279227,ENSP00000284240,ENSP00000285735,ENSP00000295685,ENSP00000304697,ENSP00000305714,ENSP00000316029,ENSP00000323856,ENSP00000327145,ENSP00000331831,ENSP00000336831,ENSP00000346550,ENSP00000347979,ENSP00000348163…	ACTN1,ACTN4,ALDOA,ANXA6,APOA4,APOB,APOE,ARPC2,ATL1,ATXN2,BMP1,CD151,CD59,EHD1,FAS,FERMT3,FLNA,FLNC,FSCN1,GAS6,HIST1H4F,KRT1,LAMA5,MSRB1,PKP1,PLEC,PLOD3,PLS1,PLS3,RAB7A,RAC1,RHOC,SEMG1,SPAG1,SPTBN1,SRPX,TGM2,TGM3,THY1,TLN1,TTN,UBB,VWF,WDR1,WNT5A
GO:0002443	leukocyte mediated immunity	22	632	4.07e-07	ENSP00000229335,ENSP00000250559,ENSP00000252244,ENSP00000253792,ENSP00000262746,ENSP00000263946,ENSP00000265062,ENSP00000295927,ENSP00000307940,ENSP00000333298,ENSP00000342026,ENSP00000348461,ENSP00000361883,ENSP00000378669,ENSP00000378760,ENSP00000379191,ENSP00000385035,ENSP00000398632,ENSP00000408411,ENSP00000427687,ENSP00000447053,ENSP00000447730	ACLY,AICDA,ALDOA,C1S,CAP1,CD44,CD59,CD63,EEF2,KRT1,LAMP1,LAMP2,MVP,PKP1,PRDX1,PRDX6,PTX3,RAB5C,RAB7A,RAC1,RAP1B,WDR1
GO:0032501	multicellular organismal process	85	6507	4.35e-07	ENSP00000052754,ENSP00000206765,ENSP00000216181,ENSP00000218867,ENSP00000219070,ENSP00000222271,ENSP00000223095,ENSP00000223127,ENSP00000223357,ENSP00000229335,ENSP00000233242,ENSP00000242465,ENSP00000243077,ENSP00000252244,ENSP00000252486,ENSP00000252999,ENSP00000260128,ENSP00000260356,ENSP00000261405,ENSP00000262746,ENSP00000263277,ENSP00000263946,ENSP00000264187,ENSP00000264634,ENSP00000264870…	ACTN1,AEBP1,AFP,AGRN,AICDA,ALDOA,ANXA1,ANXA5,AP2A1,AP2M1,APOA4,APOB,APOE,ARF4,ATL1,AZGP1,BMP1,C6orf58,CD44,CD59,COMP,DCN,EEF2,EHD1,EHD2,EXT1,EXT2,F13A1,FAS,FAT1,FBLN1,FBN1,FLNA,FLNB,GAS6,GNAI2,GNB2L1,HSPA5,HTRA1,KRT1,LAMA2,LAMA5,LDHA,LOXL2,LRP1,LTBP1,MFGE8,MMP2,MYH9,MYL6,MYOF,NID1,NNMT,PKP1,PLOD3,PLS1,PLS3,PPIB,PRDX1,RAB7A,RAC1,SDC4,SEMG1,SERPINE1,SGCG,SPTBN1,SRGN,SRPX2,SULF1,SULF2,TGM1,TGM2,TGM3…
GO:0007275	multicellular organism development	69	4726	5.18e-07	ENSP00000052754,ENSP00000206765,ENSP00000216181,ENSP00000218867,ENSP00000219070,ENSP00000222271,ENSP00000223095,ENSP00000223127,ENSP00000223357,ENSP00000229335,ENSP00000233242,ENSP00000242465,ENSP00000243077,ENSP00000252244,ENSP00000252486,ENSP00000252999,ENSP00000260128,ENSP00000260356,ENSP00000262746,ENSP00000263946,ENSP00000264187,ENSP00000264634,ENSP00000268150,ENSP00000284240,ENSP00000300026…	ACTN1,AEBP1,AFP,AGRN,AICDA,ANXA1,AP2A1,APOA4,APOB,APOE,ARF4,ATL1,BMP1,C6orf58,CD44,COMP,DCN,EEF2,EHD1,EXT1,EXT2,FAS,FAT1,FBLN1,FBN1,FLNA,FLNB,GAS6,GNB2L1,HSPA5,HTRA1,KRT1,LAMA2,LAMA5,LDHA,LOXL2,LRP1,LTBP1,MFGE8,MMP2,MYH9,MYL6,NID1,NNMT,PKP1,PLOD3,PLS3,PPIB,PRDX1,RAC1,SDC4,SERPINE1,SGCG,SPTBN1,SRGN,SRPX2,SULF1,SULF2,TGM1,TGM2,TGM3,THBS1,THBS3,THRB,THY1,TTN,UBB,WDR1,WNT5A
GO:0045807	positive regulation of endocytosis	11	129	7.32e-07	ENSP00000223095,ENSP00000243077,ENSP00000252486,ENSP00000252699,ENSP00000264634,ENSP00000268150,ENSP00000295927,ENSP00000331831,ENSP00000351926,ENSP00000380565,ENSP00000447730	ACTN4,AP2A1,APOE,CD151,CD63,GAS6,LRP1,MFGE8,PTX3,SERPINE1,WNT5A
GO:0048522	positive regulation of cellular process	70	4898	8.9e-07	ENSP00000052754,ENSP00000206765,ENSP00000216181,ENSP00000219070,ENSP00000223095,ENSP00000229335,ENSP00000233242,ENSP00000243077,ENSP00000250559,ENSP00000252486,ENSP00000252699,ENSP00000253792,ENSP00000260128,ENSP00000260356,ENSP00000263277,ENSP00000263645,ENSP00000264634,ENSP00000265062,ENSP00000268150,ENSP00000275603,ENSP00000279227,ENSP00000284240,ENSP00000285735,ENSP00000295685,ENSP00000295927…	ACLY,ACTN1,ACTN4,AGRN,AICDA,ANXA1,AP2A1,APOA4,APOB,APOE,ARF4,ARPC2,CCT6A,CD151,CD44,CD63,CD81,CLIC1,DCN,EEF2,EHD1,EHD2,FAM60A,FAS,FBLN1,FBN1,FERMT3,FLNA,FSCN1,GAS6,GNAI2,GNB2L1,HSPA5,HTRA1,LAMA2,LAMP1,LARP6,LDHA,LOXL2,LRP1,MFGE8,MMP2,MYH9,PDIA3,PRDX6,PTX3,RAB7A,RAC1,RAN,RAP1B,RHOC,SDC4,SEMG1,SERPINE1,SPTBN1,SRPX,SRPX2,SULF1,SULF2,TGM1,TGM2,THBS1,THBS2,THRB,THY1,TTN,UBB,VPS35,WDR1,WNT5A
GO:0009611	response to wounding	20	547	8.91e-07	ENSP00000052754,ENSP00000261405,ENSP00000263277,ENSP00000264634,ENSP00000264870,ENSP00000285735,ENSP00000296511,ENSP00000306010,ENSP00000331544,ENSP00000331831,ENSP00000348461,ENSP00000352208,ENSP00000353007,ENSP00000358866,ENSP00000361818,ENSP00000366109,ENSP00000379191,ENSP00000380565,ENSP00000398632,ENSP00000479153	ANXA1,ANXA5,ARF4,CD151,CD44,CD59,DCN,EHD1,EHD2,F13A1,FBLN1,FLNA,GAS6,MYOF,RAC1,RHOC,SDC4,SULF2,VWF,WNT5A
GO:0006950	response to stress	54	3267	9.44e-07	ENSP00000052754,ENSP00000196061,ENSP00000217426,ENSP00000219070,ENSP00000223095,ENSP00000229335,ENSP00000243077,ENSP00000244537,ENSP00000252244,ENSP00000252486,ENSP00000252699,ENSP00000252804,ENSP00000260356,ENSP00000261405,ENSP00000262746,ENSP00000263277,ENSP00000264634,ENSP00000264870,ENSP00000266041,ENSP00000285735,ENSP00000295927,ENSP00000296511,ENSP00000300289,ENSP00000304697,ENSP00000306010…	ACTN4,AHCY,AICDA,ANXA1,ANXA5,APOA4,APOE,ARF4,C1S,CD151,CD44,CD59,DCN,EEF2,EHD1,EHD2,F13A1,FAS,FBLN1,FLNA,FLNB,GAS6,HIST1H4F,HSPA5,ITIH4,KRT1,LAMP2,LDHA,LOXL2,LRP1,MMP2,MSRB1,MYOF,PDIA3,PGK1,PLOD1,POLR3G,PRDX1,PRDX6,PTX3,PXDN,RAC1,RHOC,SDC4,SEMG1,SERPINE1,SRPX,SULF2,THBS1,TLN1,UBA1,UBB,VWF,WNT5A
GO:0065007	biological regulation	123	11740	9.44e-07	ENSP00000014914,ENSP00000052754,ENSP00000206765,ENSP00000216181,ENSP00000219070,ENSP00000222271,ENSP00000223095,ENSP00000223127,ENSP00000223357,ENSP00000227155,ENSP00000229335,ENSP00000230538,ENSP00000233242,ENSP00000242465,ENSP00000243077,ENSP00000244537,ENSP00000250559,ENSP00000252244,ENSP00000252486,ENSP00000252699,ENSP00000252804,ENSP00000252999,ENSP00000253792,ENSP00000260128,ENSP00000260356…	ACLY,ACTN1,ACTN4,AEBP1,AFP,AGRN,AICDA,ALDOA,ANXA1,ANXA5,ANXA6,AP2A1,AP2M1,APLP2,APOA4,APOB,APOE,ARF4,ARPC2,ATXN2,AZGP1,BMP1,C1S,CAP1,CCT6A,CD151,CD44,CD59,CD63,CD81,CD82,CLIC1,COMP,DCN,EEF2,EHD1,EHD2,EXT1,EXT2,F13A1,FAM60A,FAS,FBLN1,FBN1,FERMT3,FLNA,FLNB,FSCN1,GAS6,GGCT,GNAI2,GNB2L1,GPC6,GPRC5A,HIST1H4F,HSPA5,HTRA1,ITIH1,ITIH3,ITIH4,KLK7,KRT1,LAMA1,LAMA2,LAMA4,LAMA5,LAMP1,LAMP2,LARP6,LDHA,LOXL2,L…
GO:0002446	neutrophil mediated immunity	19	498	1.05e-06	ENSP00000250559,ENSP00000252244,ENSP00000253792,ENSP00000263946,ENSP00000265062,ENSP00000295927,ENSP00000307940,ENSP00000333298,ENSP00000342026,ENSP00000348461,ENSP00000361883,ENSP00000378669,ENSP00000378760,ENSP00000379191,ENSP00000398632,ENSP00000408411,ENSP00000427687,ENSP00000447053,ENSP00000447730	ACLY,ALDOA,CAP1,CD44,CD59,CD63,EEF2,KRT1,LAMP1,LAMP2,MVP,PKP1,PRDX6,PTX3,RAB5C,RAB7A,RAC1,RAP1B,WDR1
GO:0044085	cellular component biogenesis	46	2556	1.41e-06	ENSP00000223127,ENSP00000233242,ENSP00000244537,ENSP00000252244,ENSP00000252486,ENSP00000252699,ENSP00000252999,ENSP00000261405,ENSP00000263946,ENSP00000264634,ENSP00000265062,ENSP00000279227,ENSP00000284240,ENSP00000285735,ENSP00000295685,ENSP00000304697,ENSP00000305714,ENSP00000316029,ENSP00000323856,ENSP00000327145,ENSP00000331831,ENSP00000336831,ENSP00000346550,ENSP00000347979,ENSP00000348163…	ACTN1,ACTN4,ALDOA,ANXA6,APOA4,APOB,APOE,ARPC2,ATL1,ATXN2,BMP1,CD151,CD59,EHD1,FAS,FERMT3,FLNA,FLNC,FSCN1,GAS6,HIST1H4F,KRT1,LAMA5,MSRB1,PKP1,PLEC,PLOD3,PLS1,PLS3,RAB7A,RAC1,RAN,RHOC,SEMG1,SPAG1,SPTBN1,SRPX,TGM2,TGM3,THY1,TLN1,TTN,UBB,VWF,WDR1,WNT5A
GO:0048513	animal organ development	50	2926	1.41e-06	ENSP00000052754,ENSP00000206765,ENSP00000216181,ENSP00000218867,ENSP00000219070,ENSP00000222271,ENSP00000223095,ENSP00000223127,ENSP00000223357,ENSP00000229335,ENSP00000242465,ENSP00000243077,ENSP00000252244,ENSP00000252999,ENSP00000260128,ENSP00000263946,ENSP00000264187,ENSP00000264634,ENSP00000284240,ENSP00000300026,ENSP00000305714,ENSP00000306010,ENSP00000307940,ENSP00000324173,ENSP00000325527…	ACTN1,AEBP1,AFP,AICDA,ANXA1,ARF4,BMP1,CD44,COMP,DCN,EEF2,EXT1,FAT1,FBN1,FLNA,FLNB,GAS6,HSPA5,HTRA1,KRT1,LAMA2,LAMA5,LDHA,LOXL2,LRP1,LTBP1,MMP2,MYH9,MYL6,NID1,NNMT,PKP1,PLOD3,PLS3,PPIB,SDC4,SERPINE1,SGCG,SRGN,SULF1,SULF2,TGM1,TGM2,TGM3,THBS3,THRB,THY1,TTN,WDR1,WNT5A
GO:0001775	cell activation	27	1024	1.64e-06	ENSP00000216181,ENSP00000229335,ENSP00000243077,ENSP00000250559,ENSP00000252244,ENSP00000253792,ENSP00000261405,ENSP00000262746,ENSP00000263946,ENSP00000265062,ENSP00000295927,ENSP00000307940,ENSP00000331831,ENSP00000333298,ENSP00000342026,ENSP00000348461,ENSP00000358866,ENSP00000361883,ENSP00000366109,ENSP00000378669,ENSP00000378760,ENSP00000379191,ENSP00000380565,ENSP00000398632,ENSP00000408411…	ACLY,AICDA,ALDOA,ANXA1,CAP1,CD151,CD44,CD59,CD63,EEF2,FLNA,GAS6,KRT1,LAMP1,LAMP2,LRP1,MVP,MYH9,PKP1,PRDX1,PRDX6,PTX3,RAB5C,RAB7A,RAC1,RAP1B,VWF
GO:0042060	wound healing	18	461	1.72e-06	ENSP00000052754,ENSP00000261405,ENSP00000263277,ENSP00000264634,ENSP00000264870,ENSP00000285735,ENSP00000296511,ENSP00000331544,ENSP00000331831,ENSP00000348461,ENSP00000352208,ENSP00000358866,ENSP00000361818,ENSP00000366109,ENSP00000379191,ENSP00000380565,ENSP00000398632,ENSP00000479153	ANXA1,ANXA5,CD151,CD44,CD59,DCN,EHD1,EHD2,F13A1,FBLN1,FLNA,GAS6,MYOF,RAC1,RHOC,SDC4,VWF,WNT5A
GO:0008104	protein localization	39	1966	1.8e-06	ENSP00000216181,ENSP00000223127,ENSP00000233242,ENSP00000242465,ENSP00000243077,ENSP00000252486,ENSP00000252699,ENSP00000252999,ENSP00000256682,ENSP00000261978,ENSP00000263277,ENSP00000263645,ENSP00000264634,ENSP00000265062,ENSP00000284240,ENSP00000292401,ENSP00000292807,ENSP00000299138,ENSP00000304697,ENSP00000306010,ENSP00000316029,ENSP00000324173,ENSP00000325527,ENSP00000331831,ENSP00000333298…	ACTN4,AGRN,ANXA1,AP2A1,AP2M1,APOB,APOE,ARF3,ARF4,AZGP1,CD63,CD81,EHD1,EHD2,FBN1,FLNA,FLNB,GAS6,HSPA5,LAMA5,LAMP1,LAMP2,LRP1,LTBP1,LTBP2,MVP,MYH9,PLOD3,RAB5C,RAB7A,RAN,SLC25A6,SPTBN1,SRGN,THY1,TLN1,UBB,VPS35,WNT5A
GO:0006955	immune response	34	1560	1.87e-06	ENSP00000217426,ENSP00000229335,ENSP00000243077,ENSP00000250559,ENSP00000252244,ENSP00000252804,ENSP00000253792,ENSP00000260356,ENSP00000262746,ENSP00000263946,ENSP00000264634,ENSP00000265062,ENSP00000295927,ENSP00000307940,ENSP00000331831,ENSP00000333298,ENSP00000342026,ENSP00000347979,ENSP00000348461,ENSP00000350425,ENSP00000355084,ENSP00000361867,ENSP00000361883,ENSP00000366109,ENSP00000378669…	ACLY,AHCY,AICDA,ALDOA,ANXA1,APOA4,C1S,CAP1,CD44,CD59,CD63,EEF2,FAS,FLNB,GAS6,KRT1,LAMP1,LAMP2,LRP1,MSRB1,MVP,PKP1,POLR3G,PRDX1,PRDX6,PTX3,PXDN,RAB5C,RAB7A,RAC1,RAP1B,SEMG1,THBS1,WNT5A
GO:0051049	regulation of transport	36	1732	2.15e-06	ENSP00000223095,ENSP00000242465,ENSP00000243077,ENSP00000250559,ENSP00000252486,ENSP00000252699,ENSP00000260356,ENSP00000263277,ENSP00000264634,ENSP00000265062,ENSP00000268150,ENSP00000284240,ENSP00000295927,ENSP00000299138,ENSP00000312999,ENSP00000331544,ENSP00000331831,ENSP00000333298,ENSP00000348461,ENSP00000349259,ENSP00000350425,ENSP00000351926,ENSP00000358866,ENSP00000361818,ENSP00000361867…	ACTN4,ANXA1,AP2A1,APOA4,APOE,ATXN2,CD151,CD63,CLIC1,EHD1,EHD2,FBLN1,FLNA,GAS6,GNAI2,GNB2L1,LAMP1,LRP1,MFGE8,PTX3,RAB5C,RAB7A,RAC1,RAP1B,SDC4,SEMG1,SERPINE1,SLC25A6,SPTBN1,SRGN,THBS1,THY1,TTN,VPS35,WDR1,WNT5A
GO:0018149	peptide cross-linking	8	59	2.38e-06	ENSP00000052754,ENSP00000206765,ENSP00000252244,ENSP00000260356,ENSP00000264870,ENSP00000355330,ENSP00000366109,ENSP00000370867	ANXA1,DCN,F13A1,KRT1,TGM1,TGM2,TGM3,THBS1
GO:0006928	movement of cell or subcellular component	31	1355	2.85e-06	ENSP00000216181,ENSP00000233242,ENSP00000252699,ENSP00000252999,ENSP00000260356,ENSP00000264634,ENSP00000285735,ENSP00000295685,ENSP00000304697,ENSP00000306010,ENSP00000331831,ENSP00000345230,ENSP00000348461,ENSP00000349259,ENSP00000358866,ENSP00000361818,ENSP00000361883,ENSP00000362095,ENSP00000366109,ENSP00000366246,ENSP00000367446,ENSP00000371798,ENSP00000373783,ENSP00000380565,ENSP00000398632…	ACTN4,ANXA1,APOB,ARF4,ARPC2,CAP1,CD151,CD44,CD63,EXT1,FAT1,FLNA,FSCN1,GAS6,GPC6,LAMA2,LAMA5,LOXL2,MYH9,MYL6,RAC1,RHOC,SDC4,SPTBN1,SRPX2,THBS1,TPM4,TTN,UBB,WDR1,WNT5A
GO:0007160	cell-matrix adhesion	10	119	3.07e-06	ENSP00000216286,ENSP00000252999,ENSP00000264187,ENSP00000284240,ENSP00000308893,ENSP00000348461,ENSP00000357362,ENSP00000377941,ENSP00000398632,ENSP00000447730	ACTN1,CD44,CD63,LAMA5,NID1,NID2,RAC1,SNED1,THBS3,THY1
GO:0043312	neutrophil degranulation	18	485	3.2e-06	ENSP00000250559,ENSP00000252244,ENSP00000253792,ENSP00000263946,ENSP00000265062,ENSP00000295927,ENSP00000307940,ENSP00000333298,ENSP00000342026,ENSP00000348461,ENSP00000361883,ENSP00000378669,ENSP00000378760,ENSP00000379191,ENSP00000398632,ENSP00000408411,ENSP00000447053,ENSP00000447730	ACLY,ALDOA,CAP1,CD44,CD59,CD63,EEF2,KRT1,LAMP1,LAMP2,MVP,PKP1,PRDX6,PTX3,RAB5C,RAB7A,RAC1,RAP1B
GO:0002252	immune effector process	25	927	3.28e-06	ENSP00000229335,ENSP00000243077,ENSP00000250559,ENSP00000252244,ENSP00000253792,ENSP00000262746,ENSP00000263946,ENSP00000265062,ENSP00000295685,ENSP00000295927,ENSP00000307940,ENSP00000333298,ENSP00000342026,ENSP00000348461,ENSP00000361883,ENSP00000378669,ENSP00000378760,ENSP00000379191,ENSP00000382058,ENSP00000385035,ENSP00000398632,ENSP00000408411,ENSP00000427687,ENSP00000447053,ENSP00000447730	ACLY,AICDA,ALDOA,ARPC2,C1S,CAP1,CD44,CD59,CD63,EEF2,KRT1,LAMP1,LAMP2,LRP1,MVP,PKP1,POLR3G,PRDX1,PRDX6,PTX3,RAB5C,RAB7A,RAC1,RAP1B,WDR1
GO:0002263	cell activation involved in immune response	20	620	4.82e-06	ENSP00000229335,ENSP00000243077,ENSP00000250559,ENSP00000252244,ENSP00000253792,ENSP00000263946,ENSP00000265062,ENSP00000295927,ENSP00000307940,ENSP00000333298,ENSP00000342026,ENSP00000348461,ENSP00000361883,ENSP00000378669,ENSP00000378760,ENSP00000379191,ENSP00000398632,ENSP00000408411,ENSP00000447053,ENSP00000447730	ACLY,AICDA,ALDOA,CAP1,CD44,CD59,CD63,EEF2,KRT1,LAMP1,LAMP2,LRP1,MVP,PKP1,PRDX6,PTX3,RAB5C,RAB7A,RAC1,RAP1B
GO:0040017	positive regulation of locomotion	18	503	4.93e-06	ENSP00000223095,ENSP00000252699,ENSP00000260356,ENSP00000264634,ENSP00000279227,ENSP00000284240,ENSP00000285735,ENSP00000299138,ENSP00000312999,ENSP00000324173,ENSP00000331544,ENSP00000331831,ENSP00000348461,ENSP00000358866,ENSP00000362095,ENSP00000366109,ENSP00000380565,ENSP00000426909	ACTN4,ANXA1,CD151,FBLN1,FERMT3,FLNA,GAS6,GNAI2,GNB2L1,HSPA5,RAC1,RHOC,SERPINE1,SRPX2,THBS1,THY1,VPS35,WNT5A
GO:0030335	positive regulation of cell migration	17	452	5.66e-06	ENSP00000223095,ENSP00000252699,ENSP00000260356,ENSP00000264634,ENSP00000279227,ENSP00000284240,ENSP00000285735,ENSP00000312999,ENSP00000324173,ENSP00000331544,ENSP00000331831,ENSP00000348461,ENSP00000358866,ENSP00000362095,ENSP00000366109,ENSP00000380565,ENSP00000426909	ACTN4,ANXA1,CD151,FBLN1,FERMT3,FLNA,GAS6,GNAI2,GNB2L1,HSPA5,RAC1,RHOC,SERPINE1,SRPX2,THBS1,THY1,WNT5A
GO:0051050	positive regulation of transport	24	892	5.79e-06	ENSP00000223095,ENSP00000243077,ENSP00000252486,ENSP00000252699,ENSP00000263277,ENSP00000264634,ENSP00000265062,ENSP00000268150,ENSP00000284240,ENSP00000295927,ENSP00000299138,ENSP00000312999,ENSP00000331831,ENSP00000333298,ENSP00000349259,ENSP00000351926,ENSP00000358866,ENSP00000361818,ENSP00000366109,ENSP00000380565,ENSP00000426909,ENSP00000447730,ENSP00000467141,ENSP00000479153	ACTN4,ANXA1,AP2A1,APOE,CD151,CD63,EHD1,EHD2,FLNA,GAS6,GNAI2,GNB2L1,LAMP1,LRP1,MFGE8,PTX3,RAB7A,SDC4,SERPINE1,SPTBN1,THY1,TTN,VPS35,WNT5A
GO:0007165	signal transduction	66	4738	6.25e-06	ENSP00000014914,ENSP00000052754,ENSP00000216181,ENSP00000219070,ENSP00000227155,ENSP00000233242,ENSP00000242465,ENSP00000243077,ENSP00000250559,ENSP00000252244,ENSP00000252486,ENSP00000252699,ENSP00000252999,ENSP00000260128,ENSP00000261978,ENSP00000263574,ENSP00000263645,ENSP00000263946,ENSP00000264634,ENSP00000264870,ENSP00000275428,ENSP00000279227,ENSP00000284240,ENSP00000285735,ENSP00000292807…	ACTN4,AFP,AGRN,ANXA1,ANXA5,ANXA6,AP2A1,AP2M1,APLP2,APOB,APOE,ARF4,ARPC2,CAP1,CD151,CD44,CD59,CD81,CD82,CLIC1,DCN,EXT1,EXT2,F13A1,FAS,FBN1,FERMT3,FLNA,FLNB,FSCN1,GAS6,GGCT,GNAI2,GPC6,GPRC5A,HSPA5,KRT1,LAMA1,LAMA5,LAMP1,LRP1,LTBP1,LTBP2,MMP2,MRC2,MVP,MYH9,PKP1,RAC1,RAN,RAP1B,RHOC,SDC4,SPTBN1,SRGN,STK33,SULF1,SULF2,TGM2,THRB,THY1,TLN1,TTN,UBB,VPS35,WNT5A
GO:0033036	macromolecule localization	41	2268	7.03e-06	ENSP00000216181,ENSP00000223127,ENSP00000233242,ENSP00000242465,ENSP00000243077,ENSP00000252486,ENSP00000252699,ENSP00000252999,ENSP00000256682,ENSP00000261978,ENSP00000263277,ENSP00000263645,ENSP00000264634,ENSP00000265062,ENSP00000284240,ENSP00000292401,ENSP00000292807,ENSP00000299138,ENSP00000304697,ENSP00000306010,ENSP00000316029,ENSP00000324173,ENSP00000325527,ENSP00000331831,ENSP00000333298…	ACTN4,AGRN,ANXA1,AP2A1,AP2M1,APOA4,APOB,APOE,ARF3,ARF4,ATXN2,AZGP1,CD63,CD81,EHD1,EHD2,FBN1,FLNA,FLNB,GAS6,HSPA5,LAMA5,LAMP1,LAMP2,LRP1,LTBP1,LTBP2,MVP,MYH9,PLOD3,RAB5C,RAB7A,RAN,SLC25A6,SPTBN1,SRGN,THY1,TLN1,UBB,VPS35,WNT5A
GO:0090288	negative regulation of cellular response to growth factor stimulus	10	137	8.71e-06	ENSP00000052754,ENSP00000260128,ENSP00000260356,ENSP00000264634,ENSP00000304697,ENSP00000324173,ENSP00000325527,ENSP00000353007,ENSP00000357980,ENSP00000386043	DCN,FBN1,HSPA5,HTRA1,LTBP1,SULF1,SULF2,THBS1,UBB,WNT5A
GO:0040011	locomotion	27	1144	1.05e-05	ENSP00000216181,ENSP00000233242,ENSP00000252999,ENSP00000260356,ENSP00000264634,ENSP00000265062,ENSP00000285735,ENSP00000295685,ENSP00000306010,ENSP00000331831,ENSP00000348461,ENSP00000349259,ENSP00000358866,ENSP00000361818,ENSP00000361883,ENSP00000362095,ENSP00000366109,ENSP00000366246,ENSP00000367446,ENSP00000371798,ENSP00000373783,ENSP00000380565,ENSP00000398632,ENSP00000400365,ENSP00000406229…	ANXA1,APOB,ARF4,ARPC2,CAP1,CD151,CD44,CD63,EXT1,FAT1,FLNA,FSCN1,GAS6,GPC6,LAMA2,LAMA5,LOXL2,MYH9,RAB7A,RAC1,RHOC,SDC4,SPTBN1,SRPX2,THBS1,WDR1,WNT5A
GO:0051271	negative regulation of cellular component movement	13	270	1.21e-05	ENSP00000052754,ENSP00000223095,ENSP00000243077,ENSP00000252486,ENSP00000252699,ENSP00000260128,ENSP00000260356,ENSP00000264634,ENSP00000284240,ENSP00000331544,ENSP00000337477,ENSP00000361867,ENSP00000377941	ACTN1,ACTN4,APOE,DCN,FAM60A,FBLN1,LRP1,SEMG1,SERPINE1,SULF1,THBS1,THY1,WNT5A
GO:0061024	membrane organization	21	729	1.21e-05	ENSP00000216181,ENSP00000218867,ENSP00000233242,ENSP00000252486,ENSP00000260356,ENSP00000263277,ENSP00000264634,ENSP00000265062,ENSP00000268150,ENSP00000292807,ENSP00000295685,ENSP00000299138,ENSP00000304697,ENSP00000331831,ENSP00000349259,ENSP00000351155,ENSP00000351926,ENSP00000352208,ENSP00000368678,ENSP00000370808,ENSP00000379191	AGRN,AP2A1,AP2M1,APOB,APOE,ARPC2,ATL1,CD59,EHD2,GAS6,MFGE8,MYH9,MYOF,RAB7A,SGCG,SLC25A6,SPTBN1,THBS1,UBB,VPS35,WNT5A
GO:0002366	leukocyte activation involved in immune response	19	616	1.68e-05	ENSP00000229335,ENSP00000250559,ENSP00000252244,ENSP00000253792,ENSP00000263946,ENSP00000265062,ENSP00000295927,ENSP00000307940,ENSP00000333298,ENSP00000342026,ENSP00000348461,ENSP00000361883,ENSP00000378669,ENSP00000378760,ENSP00000379191,ENSP00000398632,ENSP00000408411,ENSP00000447053,ENSP00000447730	ACLY,AICDA,ALDOA,CAP1,CD44,CD59,CD63,EEF2,KRT1,LAMP1,LAMP2,MVP,PKP1,PRDX6,PTX3,RAB5C,RAB7A,RAC1,RAP1B
GO:0048468	cell development	31	1493	1.76e-05	ENSP00000216181,ENSP00000218867,ENSP00000223127,ENSP00000243077,ENSP00000250559,ENSP00000252486,ENSP00000252999,ENSP00000260128,ENSP00000264634,ENSP00000279227,ENSP00000284240,ENSP00000304697,ENSP00000306010,ENSP00000327145,ENSP00000348461,ENSP00000349259,ENSP00000350425,ENSP00000351155,ENSP00000353007,ENSP00000358866,ENSP00000361818,ENSP00000367446,ENSP00000368678,ENSP00000377941,ENSP00000379904…	ACTN1,AGRN,APOA4,APOE,ARF4,ATL1,EHD1,EXT1,FAT1,FERMT3,FLNA,FLNB,FLNC,LAMA2,LAMA5,LRP1,MYH9,PLOD3,RAC1,RAP1B,SDC4,SGCG,SPTBN1,SULF1,SULF2,THRB,THY1,TTN,UBB,WDR1,WNT5A
GO:0030155	regulation of cell adhesion	19	623	1.94e-05	ENSP00000223095,ENSP00000230538,ENSP00000252699,ENSP00000252999,ENSP00000260356,ENSP00000264187,ENSP00000264634,ENSP00000279227,ENSP00000284240,ENSP00000295685,ENSP00000331544,ENSP00000348461,ENSP00000355330,ENSP00000358866,ENSP00000361818,ENSP00000366109,ENSP00000374309,ENSP00000398632,ENSP00000400365	ACTN4,ANXA1,ARPC2,CD44,FBLN1,FERMT3,FLNA,LAMA1,LAMA2,LAMA4,LAMA5,NID1,RAC1,SDC4,SERPINE1,TGM2,THBS1,THY1,WNT5A
GO:0045321	leukocyte activation	23	894	2.03e-05	ENSP00000216181,ENSP00000229335,ENSP00000250559,ENSP00000252244,ENSP00000253792,ENSP00000262746,ENSP00000263946,ENSP00000265062,ENSP00000295927,ENSP00000307940,ENSP00000333298,ENSP00000342026,ENSP00000348461,ENSP00000361883,ENSP00000366109,ENSP00000378669,ENSP00000378760,ENSP00000379191,ENSP00000380565,ENSP00000398632,ENSP00000408411,ENSP00000447053,ENSP00000447730	ACLY,AICDA,ALDOA,ANXA1,CAP1,CD151,CD44,CD59,CD63,EEF2,KRT1,LAMP1,LAMP2,MVP,MYH9,PKP1,PRDX1,PRDX6,PTX3,RAB5C,RAB7A,RAC1,RAP1B
GO:0030203	glycosaminoglycan metabolic process	10	153	2.04e-05	ENSP00000052754,ENSP00000266041,ENSP00000273283,ENSP00000361818,ENSP00000366246,ENSP00000367446,ENSP00000368678,ENSP00000379032,ENSP00000398632,ENSP00000415769	AGRN,CD44,DCN,EXT1,EXT2,GPC6,ITIH1,ITIH3,ITIH4,SDC4
GO:0048870	cell motility	23	914	2.85e-05	ENSP00000216181,ENSP00000233242,ENSP00000252999,ENSP00000260356,ENSP00000264634,ENSP00000285735,ENSP00000295685,ENSP00000306010,ENSP00000331831,ENSP00000348461,ENSP00000358866,ENSP00000361818,ENSP00000361883,ENSP00000362095,ENSP00000366109,ENSP00000366246,ENSP00000371798,ENSP00000373783,ENSP00000380565,ENSP00000398632,ENSP00000406229,ENSP00000427687,ENSP00000447730	ANXA1,APOB,ARF4,ARPC2,CAP1,CD151,CD44,CD63,FAT1,FLNA,FSCN1,GAS6,GPC6,LAMA5,LOXL2,MYH9,RAC1,RHOC,SDC4,SRPX2,THBS1,WDR1,WNT5A
GO:0051239	regulation of multicellular organismal process	45	2788	2.96e-05	ENSP00000052754,ENSP00000223095,ENSP00000230538,ENSP00000242465,ENSP00000243077,ENSP00000244537,ENSP00000252244,ENSP00000252486,ENSP00000252999,ENSP00000260128,ENSP00000260356,ENSP00000264634,ENSP00000284240,ENSP00000292807,ENSP00000296511,ENSP00000299138,ENSP00000300026,ENSP00000305714,ENSP00000312999,ENSP00000324173,ENSP00000325527,ENSP00000331544,ENSP00000331831,ENSP00000336831,ENSP00000346550…	AGRN,ANXA1,ANXA5,ANXA6,AP2A1,AP2M1,APOA4,APOE,BMP1,CLIC1,DCN,FBLN1,FBN1,FLNA,GAS6,GNAI2,GNB2L1,GPC6,HIST1H4F,HSPA5,KRT1,LAMA1,LAMA2,LAMA4,LAMA5,LOXL2,LRP1,PGK1,PLS1,POLR3G,PPIB,RAC1,SERPINE1,SPTBN1,SRGN,SRPX2,SULF1,SULF2,THBS1,THBS2,THRB,THY1,VPS35,WDR1,WNT5A
GO:2000026	regulation of multicellular organismal development	35	1876	2.99e-05	ENSP00000052754,ENSP00000223095,ENSP00000230538,ENSP00000242465,ENSP00000243077,ENSP00000244537,ENSP00000252244,ENSP00000252486,ENSP00000252999,ENSP00000260128,ENSP00000260356,ENSP00000264634,ENSP00000284240,ENSP00000292807,ENSP00000299138,ENSP00000305714,ENSP00000324173,ENSP00000325527,ENSP00000331831,ENSP00000348461,ENSP00000351926,ENSP00000353007,ENSP00000355751,ENSP00000358866,ENSP00000362095…	AGRN,ANXA1,AP2A1,AP2M1,APOE,BMP1,DCN,FBN1,FLNA,GAS6,GNB2L1,GPC6,HIST1H4F,HSPA5,KRT1,LAMA1,LAMA2,LAMA4,LAMA5,LOXL2,LRP1,PGK1,RAC1,SERPINE1,SRGN,SRPX2,SULF1,SULF2,THBS1,THBS2,THRB,THY1,VPS35,WDR1,WNT5A
GO:0090287	regulation of cellular response to growth factor stimulus	12	254	3.68e-05	ENSP00000052754,ENSP00000260128,ENSP00000260356,ENSP00000264634,ENSP00000304697,ENSP00000324173,ENSP00000325527,ENSP00000352208,ENSP00000353007,ENSP00000357980,ENSP00000386043,ENSP00000447730	CD63,DCN,FBN1,HSPA5,HTRA1,LTBP1,MYOF,SULF1,SULF2,THBS1,UBB,WNT5A
GO:0007154	cell communication	68	5219	3.83e-05	ENSP00000014914,ENSP00000052754,ENSP00000216181,ENSP00000219070,ENSP00000227155,ENSP00000233242,ENSP00000242465,ENSP00000243077,ENSP00000250559,ENSP00000252244,ENSP00000252486,ENSP00000252699,ENSP00000252999,ENSP00000260128,ENSP00000261978,ENSP00000263574,ENSP00000263645,ENSP00000263946,ENSP00000264634,ENSP00000264870,ENSP00000275428,ENSP00000279227,ENSP00000284240,ENSP00000285735,ENSP00000292807…	ACTN4,AFP,AGRN,ANXA1,ANXA5,ANXA6,AP2A1,AP2M1,APLP2,APOB,APOE,ARF4,ARPC2,CAP1,CD151,CD44,CD59,CD81,CD82,CLIC1,DCN,EXT1,EXT2,F13A1,FAS,FAT1,FBN1,FERMT3,FLNA,FLNB,FSCN1,GAS6,GGCT,GNAI2,GPC6,GPRC5A,HSPA5,KRT1,LAMA1,LAMA5,LAMP1,LAMP2,LRP1,LTBP1,LTBP2,MMP2,MRC2,MVP,MYH9,PKP1,RAC1,RAN,RAP1B,RHOC,SDC4,SPTBN1,SRGN,STK33,SULF1,SULF2,TGM2,THRB,THY1,TLN1,TTN,UBB,VPS35,WNT5A
GO:0023052	signaling	67	5108	3.83e-05	ENSP00000014914,ENSP00000052754,ENSP00000216181,ENSP00000219070,ENSP00000227155,ENSP00000233242,ENSP00000242465,ENSP00000243077,ENSP00000250559,ENSP00000252244,ENSP00000252486,ENSP00000252699,ENSP00000252999,ENSP00000260128,ENSP00000261978,ENSP00000263574,ENSP00000263645,ENSP00000263946,ENSP00000264634,ENSP00000264870,ENSP00000275428,ENSP00000279227,ENSP00000284240,ENSP00000285735,ENSP00000292807…	ACTN4,AFP,AGRN,ANXA1,ANXA5,ANXA6,AP2A1,AP2M1,APLP2,APOB,APOE,ARF4,ARPC2,CAP1,CD151,CD44,CD59,CD81,CD82,CLIC1,DCN,EXT1,EXT2,F13A1,FAS,FAT1,FBN1,FERMT3,FLNA,FLNB,FSCN1,GAS6,GGCT,GNAI2,GPC6,GPRC5A,HSPA5,KRT1,LAMA1,LAMA5,LAMP1,LRP1,LTBP1,LTBP2,MMP2,MRC2,MVP,MYH9,PKP1,RAC1,RAN,RAP1B,RHOC,SDC4,SPTBN1,SRGN,STK33,SULF1,SULF2,TGM2,THRB,THY1,TLN1,TTN,UBB,VPS35,WNT5A
GO:0007044	cell-substrate junction assembly	6	40	4.71e-05	ENSP00000252999,ENSP00000284240,ENSP00000316029,ENSP00000323856,ENSP00000377941,ENSP00000380565	ACTN1,CD151,LAMA5,PLEC,THY1,TLN1
GO:0016477	cell migration	21	812	5.49e-05	ENSP00000216181,ENSP00000233242,ENSP00000252999,ENSP00000260356,ENSP00000264634,ENSP00000285735,ENSP00000306010,ENSP00000331831,ENSP00000348461,ENSP00000358866,ENSP00000361818,ENSP00000361883,ENSP00000366109,ENSP00000366246,ENSP00000371798,ENSP00000373783,ENSP00000380565,ENSP00000398632,ENSP00000406229,ENSP00000427687,ENSP00000447730	ANXA1,APOB,ARF4,CAP1,CD151,CD44,CD63,FAT1,FLNA,FSCN1,GAS6,GPC6,LAMA5,LOXL2,MYH9,RAC1,RHOC,SDC4,THBS1,WDR1,WNT5A
GO:0097006	regulation of plasma lipoprotein particle levels	7	70	7.18e-05	ENSP00000233242,ENSP00000252486,ENSP00000292807,ENSP00000305714,ENSP00000350425,ENSP00000351926,ENSP00000479153	AP2A1,AP2M1,APOA4,APOB,APOE,BMP1,EHD1
GO:0032462	regulation of protein homooligomerization	5	23	7.25e-05	ENSP00000252486,ENSP00000285735,ENSP00000299138,ENSP00000408411,ENSP00000426909	APOE,GNB2L1,LAMP2,RHOC,VPS35
GO:0010810	regulation of cell-substrate adhesion	10	189	0.00011	ENSP00000223095,ENSP00000252699,ENSP00000260356,ENSP00000264187,ENSP00000284240,ENSP00000295685,ENSP00000331544,ENSP00000348461,ENSP00000358866,ENSP00000361818	ACTN4,ARPC2,FBLN1,FLNA,NID1,RAC1,SDC4,SERPINE1,THBS1,THY1
GO:0048869	cellular developmental process	51	3533	0.00011	ENSP00000206765,ENSP00000216181,ENSP00000218867,ENSP00000219070,ENSP00000223095,ENSP00000223127,ENSP00000229335,ENSP00000243077,ENSP00000250559,ENSP00000252244,ENSP00000252486,ENSP00000252999,ENSP00000260128,ENSP00000263946,ENSP00000264634,ENSP00000279227,ENSP00000284240,ENSP00000304697,ENSP00000305714,ENSP00000306010,ENSP00000307940,ENSP00000324173,ENSP00000327145,ENSP00000331831,ENSP00000348461…	ACTN1,AGRN,AICDA,ANXA1,AP2A1,APOA4,APOE,ARF4,ATL1,BMP1,CAP1,CD63,EEF2,EHD1,EXT1,EXT2,FAT1,FERMT3,FLNA,FLNB,FLNC,GAS6,HSPA5,HTRA1,KRT1,LAMA2,LAMA5,LOXL2,LRP1,MMP2,MYH9,MYOF,PGK1,PKP1,PLOD3,RAC1,RAP1B,SDC4,SERPINE1,SGCG,SPTBN1,SULF1,SULF2,TGM1,TGM3,THRB,THY1,TTN,UBB,WDR1,WNT5A
GO:0007166	cell surface receptor signaling pathway	37	2198	0.00013	ENSP00000052754,ENSP00000216181,ENSP00000219070,ENSP00000227155,ENSP00000250559,ENSP00000252999,ENSP00000260128,ENSP00000261978,ENSP00000263645,ENSP00000264634,ENSP00000264870,ENSP00000279227,ENSP00000284240,ENSP00000292807,ENSP00000295685,ENSP00000299138,ENSP00000304697,ENSP00000306010,ENSP00000312999,ENSP00000316029,ENSP00000331831,ENSP00000347979,ENSP00000348461,ENSP00000349259,ENSP00000351926…	AFP,ANXA1,AP2A1,AP2M1,ARF4,ARPC2,CD151,CD44,CD59,CD81,CD82,DCN,F13A1,FAS,FERMT3,FLNA,FSCN1,GAS6,GNAI2,GPC6,LAMA1,LAMA5,LTBP1,LTBP2,MMP2,MVP,MYH9,RAC1,RAP1B,SPTBN1,SULF1,SULF2,THY1,TLN1,UBB,VPS35,WNT5A
GO:0019538	protein metabolic process	57	4194	0.00013	ENSP00000052754,ENSP00000196061,ENSP00000206765,ENSP00000216181,ENSP00000219070,ENSP00000223127,ENSP00000223357,ENSP00000233242,ENSP00000242465,ENSP00000243077,ENSP00000244537,ENSP00000252244,ENSP00000252486,ENSP00000260128,ENSP00000260356,ENSP00000261405,ENSP00000263574,ENSP00000264634,ENSP00000264870,ENSP00000265062,ENSP00000268150,ENSP00000284240,ENSP00000292807,ENSP00000300026,ENSP00000300289…	AEBP1,AFP,ANXA1,AP2A1,AP2M1,APLP2,APOA4,APOB,APOE,ARF4,BMP1,C1S,DCN,EEF2,EXT1,EXT2,F13A1,FBLN1,FBN1,GAS6,GNB2L1,HIST1H4F,HSPA5,HTRA1,KLK7,KRT1,LAMP2,LOXL2,LRP1,LTBP1,MFGE8,MMP2,MSRB1,MYH9,PDIA3,PGK1,PLOD1,PLOD3,PPIB,RAB7A,RAC1,SEMG1,SPTBN1,SRGN,STK33,SULF1,SULF2,TGM1,TGM2,TGM3,THBS1,THY1,TTN,UBA1,UBB,VWF,WNT5A
GO:0048519	negative regulation of biological process	64	4953	0.00013	ENSP00000014914,ENSP00000052754,ENSP00000216181,ENSP00000222271,ENSP00000223095,ENSP00000223357,ENSP00000229335,ENSP00000242465,ENSP00000243077,ENSP00000244537,ENSP00000250559,ENSP00000252244,ENSP00000252486,ENSP00000252699,ENSP00000252804,ENSP00000260128,ENSP00000260356,ENSP00000263574,ENSP00000263946,ENSP00000264634,ENSP00000265062,ENSP00000266041,ENSP00000273283,ENSP00000284240,ENSP00000292401…	ACTN1,ACTN4,AEBP1,AICDA,ANXA1,ANXA5,AP2A1,AP2M1,APLP2,APOA4,APOE,ARF4,ATXN2,AZGP1,CD44,CD59,COMP,DCN,FAM60A,FAS,FBLN1,FBN1,FLNA,GAS6,GNAI2,GNB2L1,GPRC5A,HIST1H4F,HSPA5,HTRA1,ITIH1,ITIH3,ITIH4,KRT1,LAMP2,LOXL2,LRP1,LTBP1,MVP,MYH9,PGK1,PKP1,PTX3,PXDN,RAB7A,RAC1,RAN,RAP1B,SDC4,SEMG1,SERPINE1,SND1,SPTBN1,SRGN,SRPX,SULF1,SULF2,THBS1,THBS2,THRB,THY1,UBB,VPS35,WNT5A
GO:0051764	actin crosslink formation	4	12	0.00018	ENSP00000336831,ENSP00000348163,ENSP00000358866,ENSP00000377941	ACTN1,FLNA,PLS1,PLS3
GO:0043277	apoptotic cell clearance	5	29	0.00019	ENSP00000243077,ENSP00000260356,ENSP00000268150,ENSP00000331831,ENSP00000355330	GAS6,LRP1,MFGE8,TGM2,THBS1
GO:0034613	cellular protein localization	27	1367	0.00022	ENSP00000242465,ENSP00000252486,ENSP00000252999,ENSP00000261978,ENSP00000263277,ENSP00000263645,ENSP00000264634,ENSP00000265062,ENSP00000284240,ENSP00000292807,ENSP00000299138,ENSP00000304697,ENSP00000306010,ENSP00000316029,ENSP00000324173,ENSP00000331831,ENSP00000333298,ENSP00000349259,ENSP00000351926,ENSP00000358866,ENSP00000368678,ENSP00000370808,ENSP00000408411,ENSP00000420213,ENSP00000446215…	AGRN,AP2A1,AP2M1,APOE,ARF4,CD63,CD81,EHD1,EHD2,FLNA,FLNB,GAS6,HSPA5,LAMA5,LAMP1,LAMP2,LTBP2,RAB7A,RAN,SLC25A6,SPTBN1,SRGN,THY1,TLN1,UBB,VPS35,WNT5A
GO:0050878	regulation of body fluid levels	15	483	0.00022	ENSP00000223095,ENSP00000252244,ENSP00000252486,ENSP00000260356,ENSP00000261405,ENSP00000263277,ENSP00000264870,ENSP00000296511,ENSP00000312999,ENSP00000331544,ENSP00000331831,ENSP00000348461,ENSP00000358866,ENSP00000379191,ENSP00000479153	ANXA5,APOE,CD59,EHD1,EHD2,F13A1,FBLN1,FLNA,GAS6,GNAI2,KRT1,RAC1,SERPINE1,THBS1,VWF
GO:0001523	retinoid metabolic process	7	87	0.00025	ENSP00000233242,ENSP00000243077,ENSP00000252486,ENSP00000350425,ENSP00000361818,ENSP00000366246,ENSP00000368678	AGRN,APOA4,APOB,APOE,GPC6,LRP1,SDC4
GO:0000902	cell morphogenesis	17	626	0.00028	ENSP00000216181,ENSP00000223127,ENSP00000252999,ENSP00000264634,ENSP00000279227,ENSP00000304697,ENSP00000348461,ENSP00000349259,ENSP00000351155,ENSP00000358866,ENSP00000361883,ENSP00000367446,ENSP00000377941,ENSP00000400365,ENSP00000406229,ENSP00000420213,ENSP00000427687	ACTN1,ATL1,CAP1,EXT1,FAT1,FERMT3,FLNA,FLNB,LAMA2,LAMA5,MYH9,PLOD3,RAC1,SPTBN1,UBB,WDR1,WNT5A
GO:0030154	cell differentiation	49	3457	0.00028	ENSP00000206765,ENSP00000216181,ENSP00000218867,ENSP00000219070,ENSP00000223127,ENSP00000229335,ENSP00000243077,ENSP00000250559,ENSP00000252244,ENSP00000252486,ENSP00000252999,ENSP00000260128,ENSP00000263946,ENSP00000264634,ENSP00000279227,ENSP00000284240,ENSP00000304697,ENSP00000305714,ENSP00000306010,ENSP00000307940,ENSP00000324173,ENSP00000327145,ENSP00000331831,ENSP00000348461,ENSP00000349259…	ACTN1,AGRN,AICDA,ANXA1,AP2A1,APOA4,APOE,ARF4,ATL1,BMP1,CD63,EEF2,EHD1,EXT1,EXT2,FAT1,FERMT3,FLNA,FLNB,FLNC,GAS6,HSPA5,HTRA1,KRT1,LAMA2,LAMA5,LOXL2,LRP1,MMP2,MYH9,MYOF,PGK1,PKP1,PLOD3,RAC1,RAP1B,SDC4,SGCG,SPTBN1,SULF1,SULF2,TGM1,TGM3,THRB,THY1,TTN,UBB,WDR1,WNT5A
GO:0040037	negative regulation of fibroblast growth factor receptor signaling pathway	4	14	0.00028	ENSP00000260128,ENSP00000260356,ENSP00000264634,ENSP00000353007	SULF1,SULF2,THBS1,WNT5A
GO:0000904	cell morphogenesis involved in differentiation	15	498	0.00029	ENSP00000216181,ENSP00000223127,ENSP00000252999,ENSP00000264634,ENSP00000279227,ENSP00000348461,ENSP00000349259,ENSP00000351155,ENSP00000358866,ENSP00000367446,ENSP00000377941,ENSP00000400365,ENSP00000406229,ENSP00000420213,ENSP00000427687	ACTN1,ATL1,EXT1,FAT1,FERMT3,FLNA,FLNB,LAMA2,LAMA5,MYH9,PLOD3,RAC1,SPTBN1,WDR1,WNT5A
GO:0048523	negative regulation of cellular process	58	4454	0.00037	ENSP00000014914,ENSP00000052754,ENSP00000216181,ENSP00000222271,ENSP00000223095,ENSP00000223357,ENSP00000229335,ENSP00000242465,ENSP00000243077,ENSP00000244537,ENSP00000250559,ENSP00000252486,ENSP00000252699,ENSP00000252804,ENSP00000260128,ENSP00000260356,ENSP00000263574,ENSP00000263946,ENSP00000264634,ENSP00000265062,ENSP00000266041,ENSP00000273283,ENSP00000284240,ENSP00000292401,ENSP00000295927…	ACTN1,ACTN4,AEBP1,AICDA,ANXA1,ANXA5,AP2A1,APLP2,APOA4,APOE,ARF4,ATXN2,AZGP1,CD44,CD59,COMP,DCN,FAM60A,FAS,FBLN1,FBN1,FLNA,GAS6,GNAI2,GNB2L1,GPRC5A,HIST1H4F,HSPA5,HTRA1,ITIH1,ITIH3,ITIH4,LAMP2,LOXL2,LRP1,LTBP1,MVP,MYH9,PKP1,PTX3,PXDN,RAB7A,RAC1,RAP1B,SDC4,SEMG1,SERPINE1,SPTBN1,SRGN,SRPX,SULF1,SULF2,THBS1,THRB,THY1,UBB,VPS35,WNT5A
GO:0051051	negative regulation of transport	14	450	0.00041	ENSP00000242465,ENSP00000250559,ENSP00000252486,ENSP00000260356,ENSP00000265062,ENSP00000299138,ENSP00000312999,ENSP00000331544,ENSP00000331831,ENSP00000348461,ENSP00000361867,ENSP00000366109,ENSP00000366843,ENSP00000426909	ANXA1,APOE,ATXN2,FBLN1,GAS6,GNAI2,GNB2L1,RAB7A,RAC1,RAP1B,SEMG1,SRGN,THBS1,VPS35
GO:0023057	negative regulation of signaling	25	1258	0.00042	ENSP00000014914,ENSP00000052754,ENSP00000223095,ENSP00000243077,ENSP00000250559,ENSP00000252486,ENSP00000252804,ENSP00000260128,ENSP00000260356,ENSP00000264634,ENSP00000265062,ENSP00000284240,ENSP00000304697,ENSP00000312999,ENSP00000324173,ENSP00000325527,ENSP00000331544,ENSP00000331831,ENSP00000347979,ENSP00000353007,ENSP00000357980,ENSP00000378760,ENSP00000386043,ENSP00000398632,ENSP00000426909	APOE,CD44,DCN,FAS,FBLN1,FBN1,GAS6,GNAI2,GNB2L1,GPRC5A,HSPA5,HTRA1,LRP1,LTBP1,MVP,PXDN,RAB7A,RAP1B,SERPINE1,SULF1,SULF2,THBS1,THY1,UBB,WNT5A
GO:0032989	cellular component morphogenesis	18	720	0.00042	ENSP00000216181,ENSP00000223127,ENSP00000252999,ENSP00000264634,ENSP00000279227,ENSP00000304697,ENSP00000348461,ENSP00000349259,ENSP00000351155,ENSP00000358866,ENSP00000361883,ENSP00000367446,ENSP00000377941,ENSP00000400365,ENSP00000406229,ENSP00000420213,ENSP00000427687,ENSP00000467141	ACTN1,ATL1,CAP1,EXT1,FAT1,FERMT3,FLNA,FLNB,LAMA2,LAMA5,MYH9,PLOD3,RAC1,SPTBN1,TTN,UBB,WDR1,WNT5A
GO:0044087	regulation of cellular component biogenesis	20	867	0.00042	ENSP00000250559,ENSP00000252486,ENSP00000260356,ENSP00000264634,ENSP00000265062,ENSP00000284240,ENSP00000285735,ENSP00000295685,ENSP00000299138,ENSP00000348461,ENSP00000349259,ENSP00000355751,ENSP00000358866,ENSP00000361818,ENSP00000362095,ENSP00000366843,ENSP00000368678,ENSP00000371798,ENSP00000408411,ENSP00000426909	AGRN,APOE,ARPC2,ATXN2,FLNA,FSCN1,GNB2L1,LAMP2,RAB7A,RAC1,RAP1B,RHOC,SDC4,SPTBN1,SRPX2,THBS1,THBS2,THY1,VPS35,WNT5A
GO:0044403	symbiont process	17	650	0.00042	ENSP00000252486,ENSP00000263645,ENSP00000265062,ENSP00000292807,ENSP00000295927,ENSP00000300026,ENSP00000304697,ENSP00000316029,ENSP00000331544,ENSP00000331831,ENSP00000333298,ENSP00000346762,ENSP00000348461,ENSP00000351926,ENSP00000370808,ENSP00000426909,ENSP00000446215	AP2A1,AP2M1,APOE,CD81,FBLN1,GAS6,GNB2L1,LAMP1,PPIB,PTX3,RAB7A,RAC1,RAN,SLC25A6,SND1,TLN1,UBB
GO:0045185	maintenance of protein location	7	96	0.00042	ENSP00000242465,ENSP00000316029,ENSP00000324173,ENSP00000325527,ENSP00000358866,ENSP00000386043,ENSP00000420213	FBN1,FLNA,FLNB,HSPA5,LTBP1,SRGN,TLN1
GO:0051241	negative regulation of multicellular organismal process	23	1098	0.00042	ENSP00000052754,ENSP00000223095,ENSP00000242465,ENSP00000243077,ENSP00000244537,ENSP00000252244,ENSP00000252486,ENSP00000260128,ENSP00000260356,ENSP00000264634,ENSP00000284240,ENSP00000296511,ENSP00000312999,ENSP00000325527,ENSP00000331544,ENSP00000331831,ENSP00000348461,ENSP00000350425,ENSP00000355751,ENSP00000362413,ENSP00000366109,ENSP00000373783,ENSP00000379904	ANXA1,ANXA5,APOA4,APOE,DCN,FBLN1,FBN1,GAS6,GNAI2,HIST1H4F,KRT1,LOXL2,LRP1,PGK1,RAC1,SERPINE1,SRGN,SULF1,THBS1,THBS2,THRB,THY1,WNT5A
GO:0044419	interspecies interaction between organisms	18	724	0.00044	ENSP00000252486,ENSP00000263645,ENSP00000265062,ENSP00000292807,ENSP00000295927,ENSP00000300026,ENSP00000304697,ENSP00000316029,ENSP00000331544,ENSP00000331831,ENSP00000333298,ENSP00000346762,ENSP00000348461,ENSP00000351926,ENSP00000361867,ENSP00000370808,ENSP00000426909,ENSP00000446215	AP2A1,AP2M1,APOE,CD81,FBLN1,GAS6,GNB2L1,LAMP1,PPIB,PTX3,RAB7A,RAC1,RAN,SEMG1,SLC25A6,SND1,TLN1,UBB
GO:0001501	skeletal system development	14	457	0.00045	ENSP00000219070,ENSP00000222271,ENSP00000223357,ENSP00000260128,ENSP00000262746,ENSP00000264634,ENSP00000300026,ENSP00000305714,ENSP00000325527,ENSP00000348163,ENSP00000353007,ENSP00000357362,ENSP00000367446,ENSP00000398632	AEBP1,BMP1,CD44,COMP,EXT1,FBN1,MMP2,PLS3,PPIB,PRDX1,SULF1,SULF2,THBS3,WNT5A
GO:0061061	muscle structure development	14	457	0.00045	ENSP00000052754,ENSP00000216181,ENSP00000218867,ENSP00000223357,ENSP00000252999,ENSP00000264634,ENSP00000307940,ENSP00000327145,ENSP00000352208,ENSP00000400365,ENSP00000420213,ENSP00000427687,ENSP00000446955,ENSP00000467141	AEBP1,DCN,EEF2,FLNB,FLNC,LAMA2,LAMA5,MYH9,MYL6,MYOF,SGCG,TTN,WDR1,WNT5A
GO:0040013	negative regulation of locomotion	11	286	0.00051	ENSP00000052754,ENSP00000223095,ENSP00000243077,ENSP00000252486,ENSP00000260128,ENSP00000260356,ENSP00000264634,ENSP00000284240,ENSP00000331544,ENSP00000337477,ENSP00000361867	APOE,DCN,FAM60A,FBLN1,LRP1,SEMG1,SERPINE1,SULF1,THBS1,THY1,WNT5A
GO:0051094	positive regulation of developmental process	25	1286	0.00056	ENSP00000052754,ENSP00000223095,ENSP00000233242,ENSP00000252486,ENSP00000260356,ENSP00000263277,ENSP00000264634,ENSP00000295685,ENSP00000299138,ENSP00000300026,ENSP00000305714,ENSP00000324173,ENSP00000331831,ENSP00000336831,ENSP00000348461,ENSP00000351926,ENSP00000355751,ENSP00000358866,ENSP00000362095,ENSP00000364935,ENSP00000366109,ENSP00000368678,ENSP00000373783,ENSP00000426909,ENSP00000479153	AGRN,ANXA1,AP2A1,APOB,APOE,ARPC2,BMP1,CLIC1,DCN,EHD1,EHD2,FLNA,GAS6,GNB2L1,HSPA5,LOXL2,PLS1,PPIB,RAC1,SERPINE1,SRPX2,THBS1,THBS2,VPS35,WNT5A
GO:0051186	cofactor metabolic process	14	467	0.00056	ENSP00000217426,ENSP00000252804,ENSP00000253792,ENSP00000262746,ENSP00000270776,ENSP00000275428,ENSP00000342026,ENSP00000350425,ENSP00000362413,ENSP00000378669,ENSP00000379386,ENSP00000441434,ENSP00000445175,ENSP00000465930	ACLY,AHCY,ALDOA,APOA4,GALK1,GGCT,LDHA,LDHB,NNMT,PGD,PGK1,PRDX1,PRDX6,PXDN
GO:0030162	regulation of proteolysis	18	742	0.00057	ENSP00000216181,ENSP00000223095,ENSP00000252486,ENSP00000260356,ENSP00000263574,ENSP00000263645,ENSP00000266041,ENSP00000273283,ENSP00000304697,ENSP00000331544,ENSP00000331831,ENSP00000347979,ENSP00000361867,ENSP00000379191,ENSP00000385035,ENSP00000398632,ENSP00000415769,ENSP00000426909	APLP2,APOE,C1S,CD44,CD59,CD81,FAS,FBLN1,GAS6,GNB2L1,ITIH1,ITIH3,ITIH4,MYH9,SEMG1,SERPINE1,THBS1,UBB
GO:0050817	coagulation	11	290	0.00057	ENSP00000261405,ENSP00000263277,ENSP00000264870,ENSP00000296511,ENSP00000331544,ENSP00000331831,ENSP00000348461,ENSP00000358866,ENSP00000361867,ENSP00000379191,ENSP00000479153	ANXA5,CD59,EHD1,EHD2,F13A1,FBLN1,FLNA,GAS6,RAC1,SEMG1,VWF
GO:0031347	regulation of defense response	17	676	0.00062	ENSP00000219070,ENSP00000223095,ENSP00000233242,ENSP00000252486,ENSP00000263645,ENSP00000264634,ENSP00000299138,ENSP00000304697,ENSP00000333298,ENSP00000355330,ENSP00000357980,ENSP00000366109,ENSP00000370808,ENSP00000375683,ENSP00000379191,ENSP00000382058,ENSP00000385035	ANXA1,APOB,APOE,C1S,CD59,CD81,HTRA1,KLK7,LAMP1,MMP2,POLR3G,SERPINE1,SLC25A6,TGM2,UBB,VPS35,WNT5A
GO:0034381	plasma lipoprotein particle clearance	5	40	0.00062	ENSP00000233242,ENSP00000252486,ENSP00000292807,ENSP00000351926,ENSP00000479153	AP2A1,AP2M1,APOB,APOE,EHD1
GO:0080134	regulation of response to stress	25	1299	0.00063	ENSP00000219070,ENSP00000223095,ENSP00000233242,ENSP00000252244,ENSP00000252486,ENSP00000260356,ENSP00000262746,ENSP00000263645,ENSP00000264634,ENSP00000284240,ENSP00000299138,ENSP00000304697,ENSP00000324173,ENSP00000333298,ENSP00000347979,ENSP00000355330,ENSP00000357980,ENSP00000366109,ENSP00000370808,ENSP00000375683,ENSP00000379191,ENSP00000382058,ENSP00000385035,ENSP00000398632,ENSP00000426909	ANXA1,APOB,APOE,C1S,CD44,CD59,CD81,FAS,GNB2L1,HSPA5,HTRA1,KLK7,KRT1,LAMP1,MMP2,POLR3G,PRDX1,SERPINE1,SLC25A6,TGM2,THBS1,THY1,UBB,VPS35,WNT5A
GO:0046496	nicotinamide nucleotide metabolic process	7	107	0.00071	ENSP00000270776,ENSP00000362413,ENSP00000378669,ENSP00000379386,ENSP00000441434,ENSP00000445175,ENSP00000465930	ALDOA,GALK1,LDHA,LDHB,NNMT,PGD,PGK1
GO:0048646	anatomical structure formation involved in morphogenesis	19	831	0.00071	ENSP00000216181,ENSP00000219070,ENSP00000223095,ENSP00000252999,ENSP00000260356,ENSP00000264634,ENSP00000268150,ENSP00000284240,ENSP00000352208,ENSP00000355330,ENSP00000357362,ENSP00000357980,ENSP00000361818,ENSP00000362095,ENSP00000373783,ENSP00000377941,ENSP00000379032,ENSP00000427687,ENSP00000467141	ACTN1,EXT2,HTRA1,LAMA5,LOXL2,MFGE8,MMP2,MYH9,MYOF,SDC4,SERPINE1,SRPX2,TGM2,THBS1,THBS3,THY1,TTN,WDR1,WNT5A
GO:0048585	negative regulation of response to stimulus	27	1483	0.00073	ENSP00000014914,ENSP00000052754,ENSP00000223095,ENSP00000243077,ENSP00000252244,ENSP00000252486,ENSP00000252804,ENSP00000260128,ENSP00000260356,ENSP00000264634,ENSP00000265062,ENSP00000284240,ENSP00000299138,ENSP00000304697,ENSP00000312999,ENSP00000324173,ENSP00000325527,ENSP00000331544,ENSP00000331831,ENSP00000347979,ENSP00000353007,ENSP00000357980,ENSP00000366109,ENSP00000379191,ENSP00000386043…	ANXA1,APOE,CD44,CD59,DCN,FAS,FBLN1,FBN1,GAS6,GNAI2,GNB2L1,GPRC5A,HSPA5,HTRA1,KRT1,LRP1,LTBP1,PXDN,RAB7A,SERPINE1,SULF1,SULF2,THBS1,THY1,UBB,VPS35,WNT5A
GO:0051093	negative regulation of developmental process	20	910	0.00073	ENSP00000052754,ENSP00000223095,ENSP00000242465,ENSP00000243077,ENSP00000244537,ENSP00000252486,ENSP00000252699,ENSP00000260128,ENSP00000260356,ENSP00000264634,ENSP00000284240,ENSP00000325527,ENSP00000331544,ENSP00000331831,ENSP00000337477,ENSP00000355751,ENSP00000362413,ENSP00000366109,ENSP00000373783,ENSP00000379904	ACTN4,ANXA1,APOE,DCN,FAM60A,FBLN1,FBN1,GAS6,HIST1H4F,LOXL2,LRP1,PGK1,SERPINE1,SRGN,SULF1,THBS1,THBS2,THRB,THY1,WNT5A
GO:0051235	maintenance of location	8	150	0.00075	ENSP00000242465,ENSP00000252486,ENSP00000316029,ENSP00000324173,ENSP00000325527,ENSP00000358866,ENSP00000386043,ENSP00000420213	APOE,FBN1,FLNA,FLNB,HSPA5,LTBP1,SRGN,TLN1
GO:0010811	positive regulation of cell-substrate adhesion	7	109	0.00077	ENSP00000264187,ENSP00000284240,ENSP00000295685,ENSP00000331544,ENSP00000348461,ENSP00000358866,ENSP00000361818	ARPC2,FBLN1,FLNA,NID1,RAC1,SDC4,THY1
GO:0042744	hydrogen peroxide catabolic process	4	20	0.00077	ENSP00000252804,ENSP00000262746,ENSP00000342026,ENSP00000350425	APOA4,PRDX1,PRDX6,PXDN
GO:0008154	actin polymerization or depolymerization	5	43	0.00079	ENSP00000295685,ENSP00000348461,ENSP00000355084,ENSP00000361883,ENSP00000427687	ARPC2,CAP1,MSRB1,RAC1,WDR1
GO:0035088	establishment or maintenance of apical/basal cell polarity	5	43	0.00079	ENSP00000264634,ENSP00000306010,ENSP00000371798,ENSP00000406229,ENSP00000427687	ARF4,FAT1,FSCN1,WDR1,WNT5A
GO:0009968	negative regulation of signal transduction	23	1160	0.00082	ENSP00000014914,ENSP00000052754,ENSP00000223095,ENSP00000243077,ENSP00000252486,ENSP00000252804,ENSP00000260128,ENSP00000260356,ENSP00000264634,ENSP00000265062,ENSP00000284240,ENSP00000304697,ENSP00000312999,ENSP00000324173,ENSP00000325527,ENSP00000331544,ENSP00000331831,ENSP00000347979,ENSP00000353007,ENSP00000357980,ENSP00000386043,ENSP00000398632,ENSP00000426909	APOE,CD44,DCN,FAS,FBLN1,FBN1,GAS6,GNAI2,GNB2L1,GPRC5A,HSPA5,HTRA1,LRP1,LTBP1,PXDN,RAB7A,SERPINE1,SULF1,SULF2,THBS1,THY1,UBB,WNT5A
GO:1901135	carbohydrate derivative metabolic process	22	1083	0.00086	ENSP00000052754,ENSP00000217426,ENSP00000223127,ENSP00000229335,ENSP00000253792,ENSP00000260128,ENSP00000266041,ENSP00000270776,ENSP00000273283,ENSP00000353007,ENSP00000361818,ENSP00000362413,ENSP00000366246,ENSP00000367446,ENSP00000368678,ENSP00000378669,ENSP00000379032,ENSP00000398632,ENSP00000415769,ENSP00000445175,ENSP00000446215,ENSP00000465930	ACLY,AGRN,AHCY,AICDA,ALDOA,CD44,DCN,EXT1,EXT2,GALK1,GPC6,ITIH1,ITIH3,ITIH4,LDHA,PGD,PGK1,PLOD3,RAN,SDC4,SULF1,SULF2
GO:2000146	negative regulation of cell motility	10	253	0.00086	ENSP00000052754,ENSP00000223095,ENSP00000243077,ENSP00000252486,ENSP00000260128,ENSP00000260356,ENSP00000284240,ENSP00000331544,ENSP00000337477,ENSP00000361867	APOE,DCN,FAM60A,FBLN1,LRP1,SEMG1,SERPINE1,SULF1,THBS1,THY1
GO:0051129	negative regulation of cellular component organization	16	632	0.00091	ENSP00000229335,ENSP00000243077,ENSP00000252486,ENSP00000252699,ENSP00000260356,ENSP00000264634,ENSP00000265062,ENSP00000284240,ENSP00000299138,ENSP00000331544,ENSP00000348461,ENSP00000349259,ENSP00000350425,ENSP00000366843,ENSP00000408411,ENSP00000426909	ACTN4,AICDA,APOA4,APOE,ATXN2,FBLN1,GNB2L1,LAMP2,LRP1,RAB7A,RAC1,SPTBN1,THBS1,THY1,VPS35,WNT5A
GO:0010648	negative regulation of cell communication	24	1255	0.00092	ENSP00000014914,ENSP00000052754,ENSP00000223095,ENSP00000243077,ENSP00000250559,ENSP00000252486,ENSP00000252804,ENSP00000260128,ENSP00000260356,ENSP00000264634,ENSP00000265062,ENSP00000284240,ENSP00000304697,ENSP00000312999,ENSP00000324173,ENSP00000325527,ENSP00000331544,ENSP00000331831,ENSP00000347979,ENSP00000353007,ENSP00000357980,ENSP00000386043,ENSP00000398632,ENSP00000426909	APOE,CD44,DCN,FAS,FBLN1,FBN1,GAS6,GNAI2,GNB2L1,GPRC5A,HSPA5,HTRA1,LRP1,LTBP1,PXDN,RAB7A,RAP1B,SERPINE1,SULF1,SULF2,THBS1,THY1,UBB,WNT5A
GO:0048584	positive regulation of response to stimulus	33	2054	0.00092	ENSP00000052754,ENSP00000219070,ENSP00000223095,ENSP00000233242,ENSP00000250559,ENSP00000252244,ENSP00000252699,ENSP00000260128,ENSP00000260356,ENSP00000263645,ENSP00000264634,ENSP00000284240,ENSP00000295685,ENSP00000299138,ENSP00000300289,ENSP00000304697,ENSP00000312999,ENSP00000331831,ENSP00000333298,ENSP00000347979,ENSP00000348461,ENSP00000353007,ENSP00000355330,ENSP00000358866,ENSP00000366109…	ACTN4,ANXA1,APOB,ARPC2,C1S,CD44,CD63,CD81,DCN,FAS,FLNA,GAS6,GNAI2,GNB2L1,KLK7,KRT1,LAMP1,MMP2,PDIA3,POLR3G,RAC1,RAP1B,SERPINE1,SLC25A6,SRPX,SULF1,SULF2,TGM2,THBS1,THY1,UBB,VPS35,WNT5A
GO:0016032	viral process	15	571	0.001	ENSP00000252486,ENSP00000263645,ENSP00000265062,ENSP00000292807,ENSP00000304697,ENSP00000316029,ENSP00000331544,ENSP00000331831,ENSP00000333298,ENSP00000346762,ENSP00000348461,ENSP00000351926,ENSP00000370808,ENSP00000426909,ENSP00000446215	AP2A1,AP2M1,APOE,CD81,FBLN1,GAS6,GNB2L1,LAMP1,RAB7A,RAC1,RAN,SLC25A6,SND1,TLN1,UBB
GO:0002011	morphogenesis of an epithelial sheet	5	47	0.0011	ENSP00000264634,ENSP00000285735,ENSP00000358866,ENSP00000380565,ENSP00000398632	CD151,CD44,FLNA,RHOC,WNT5A
GO:0022604	regulation of cell morphogenesis	13	442	0.0011	ENSP00000216181,ENSP00000252486,ENSP00000252699,ENSP00000264634,ENSP00000284240,ENSP00000295685,ENSP00000331544,ENSP00000348461,ENSP00000358866,ENSP00000366109,ENSP00000378669,ENSP00000398632,ENSP00000427687	ACTN4,ALDOA,ANXA1,APOE,ARPC2,CD44,FBLN1,FLNA,MYH9,RAC1,THY1,WDR1,WNT5A
GO:0048514	blood vessel morphogenesis	12	381	0.0011	ENSP00000216181,ENSP00000219070,ENSP00000223095,ENSP00000233242,ENSP00000243077,ENSP00000252486,ENSP00000252999,ENSP00000260356,ENSP00000268150,ENSP00000284240,ENSP00000362095,ENSP00000373783	APOB,APOE,LAMA5,LOXL2,LRP1,MFGE8,MMP2,MYH9,SERPINE1,SRPX2,THBS1,THY1
GO:1900024	regulation of substrate adhesion-dependent cell spreading	5	47	0.0011	ENSP00000252699,ENSP00000295685,ENSP00000331544,ENSP00000348461,ENSP00000358866	ACTN4,ARPC2,FBLN1,FLNA,RAC1
GO:0051017	actin filament bundle assembly	5	48	0.0012	ENSP00000252699,ENSP00000336831,ENSP00000348163,ENSP00000371798,ENSP00000377941	ACTN1,ACTN4,FSCN1,PLS1,PLS3
GO:0051246	regulation of protein metabolic process	39	2668	0.0012	ENSP00000014914,ENSP00000052754,ENSP00000216181,ENSP00000223095,ENSP00000243077,ENSP00000250559,ENSP00000252486,ENSP00000260356,ENSP00000262746,ENSP00000263574,ENSP00000263645,ENSP00000264634,ENSP00000265062,ENSP00000266041,ENSP00000273283,ENSP00000284240,ENSP00000295927,ENSP00000299138,ENSP00000299213,ENSP00000304697,ENSP00000307940,ENSP00000312999,ENSP00000324173,ENSP00000325527,ENSP00000331544…	APLP2,APOE,ATXN2,C1S,CD44,CD59,CD81,DCN,EEF2,FAS,FBLN1,FBN1,FLNA,GAS6,GNAI2,GNB2L1,GPRC5A,HSPA5,ITIH1,ITIH3,ITIH4,LARP6,LRP1,MVP,MYH9,PRDX1,PTX3,RAB7A,RAC1,RAP1B,SDC4,SEMG1,SERPINE1,THBS1,THY1,TTN,UBB,VPS35,WNT5A
GO:0034383	low-density lipoprotein particle clearance	4	24	0.0013	ENSP00000233242,ENSP00000292807,ENSP00000351926,ENSP00000479153	AP2A1,AP2M1,APOB,EHD1
GO:0044319	wound healing, spreading of cells	4	24	0.0013	ENSP00000285735,ENSP00000358866,ENSP00000380565,ENSP00000398632	CD151,CD44,FLNA,RHOC
GO:0034371	chylomicron remodeling	3	8	0.0014	ENSP00000233242,ENSP00000252486,ENSP00000350425	APOA4,APOB,APOE
GO:0034377	plasma lipoprotein particle assembly	4	25	0.0014	ENSP00000233242,ENSP00000252486,ENSP00000305714,ENSP00000350425	APOA4,APOB,APOE,BMP1
GO:0043086	negative regulation of catalytic activity	18	809	0.0014	ENSP00000014914,ENSP00000052754,ENSP00000223095,ENSP00000252486,ENSP00000260356,ENSP00000263574,ENSP00000266041,ENSP00000273283,ENSP00000284240,ENSP00000295927,ENSP00000296511,ENSP00000312999,ENSP00000331831,ENSP00000366109,ENSP00000378760,ENSP00000398632,ENSP00000415769,ENSP00000426909	ANXA1,ANXA5,APLP2,APOE,CD44,DCN,GAS6,GNAI2,GNB2L1,GPRC5A,ITIH1,ITIH3,ITIH4,MVP,PTX3,SERPINE1,THBS1,THY1
GO:0045216	cell-cell junction organization	8	168	0.0014	ENSP00000252699,ENSP00000252999,ENSP00000284240,ENSP00000285735,ENSP00000316029,ENSP00000371798,ENSP00000377941,ENSP00000427687	ACTN1,ACTN4,FSCN1,LAMA5,RHOC,THY1,TLN1,WDR1
GO:0045995	regulation of embryonic development	7	125	0.0014	ENSP00000230538,ENSP00000252999,ENSP00000260128,ENSP00000264634,ENSP00000374309,ENSP00000400365,ENSP00000426909	GNB2L1,LAMA1,LAMA2,LAMA4,LAMA5,SULF1,WNT5A
GO:0060071	Wnt signaling pathway, planar cell polarity pathway	5	51	0.0014	ENSP00000264634,ENSP00000292807,ENSP00000348461,ENSP00000351926,ENSP00000366246	AP2A1,AP2M1,GPC6,RAC1,WNT5A
GO:0090092	regulation of transmembrane receptor protein serine/threonine kinase signaling pathway	9	220	0.0014	ENSP00000260128,ENSP00000260356,ENSP00000264634,ENSP00000304697,ENSP00000324173,ENSP00000325527,ENSP00000349259,ENSP00000357980,ENSP00000386043	FBN1,HSPA5,HTRA1,LTBP1,SPTBN1,SULF1,THBS1,UBB,WNT5A
GO:0045765	regulation of angiogenesis	10	277	0.0015	ENSP00000052754,ENSP00000223095,ENSP00000252244,ENSP00000260128,ENSP00000260356,ENSP00000264634,ENSP00000355751,ENSP00000362095,ENSP00000362413,ENSP00000366109	ANXA1,DCN,KRT1,PGK1,SERPINE1,SRPX2,SULF1,THBS1,THBS2,WNT5A
GO:0051187	cofactor catabolic process	5	52	0.0015	ENSP00000217426,ENSP00000252804,ENSP00000262746,ENSP00000342026,ENSP00000350425	AHCY,APOA4,PRDX1,PRDX6,PXDN
GO:0001568	blood vessel development	13	464	0.0016	ENSP00000216181,ENSP00000219070,ENSP00000223095,ENSP00000233242,ENSP00000243077,ENSP00000252486,ENSP00000252999,ENSP00000260356,ENSP00000268150,ENSP00000284240,ENSP00000362095,ENSP00000373783,ENSP00000386043	APOB,APOE,LAMA5,LOXL2,LRP1,LTBP1,MFGE8,MMP2,MYH9,SERPINE1,SRPX2,THBS1,THY1
GO:0006996	organelle organization	43	3131	0.0017	ENSP00000216181,ENSP00000242465,ENSP00000244537,ENSP00000252486,ENSP00000252699,ENSP00000252999,ENSP00000263277,ENSP00000263946,ENSP00000265062,ENSP00000275428,ENSP00000284240,ENSP00000292807,ENSP00000295685,ENSP00000299138,ENSP00000304697,ENSP00000316029,ENSP00000336831,ENSP00000345230,ENSP00000348163,ENSP00000348461,ENSP00000349259,ENSP00000351155,ENSP00000355084,ENSP00000358866,ENSP00000361883…	ACTN1,ACTN4,AGRN,ALDOA,ANXA1,AP2M1,APOE,ARPC2,ATL1,ATXN2,CAP1,CD59,EHD1,EHD2,FAT1,FLNA,FLNB,FSCN1,GGCT,HIST1H4F,LAMA5,LOXL2,MSRB1,MYH9,PKP1,PLS1,PLS3,PTGFRN,RAB7A,RAC1,RAN,SLC25A6,SPAG1,SPTBN1,SRGN,SRPX,THY1,TLN1,TPM4,TTN,UBB,VPS35,WDR1
GO:0030201	heparan sulfate proteoglycan metabolic process	4	27	0.0018	ENSP00000260128,ENSP00000353007,ENSP00000367446,ENSP00000379032	EXT1,EXT2,SULF1,SULF2
GO:0043933	protein-containing complex subunit organization	29	1770	0.0018	ENSP00000223127,ENSP00000233242,ENSP00000244537,ENSP00000252244,ENSP00000252486,ENSP00000261405,ENSP00000279227,ENSP00000295685,ENSP00000304697,ENSP00000305714,ENSP00000316029,ENSP00000346550,ENSP00000347979,ENSP00000348461,ENSP00000350425,ENSP00000351155,ENSP00000355084,ENSP00000355330,ENSP00000361867,ENSP00000366843,ENSP00000370867,ENSP00000373450,ENSP00000373783,ENSP00000378669,ENSP00000379191…	ALDOA,ANXA6,APOA4,APOB,APOE,ARPC2,ATL1,ATXN2,BMP1,CD59,EHD1,FAS,FERMT3,HIST1H4F,KRT1,LAMP2,LOXL2,MSRB1,PLOD3,RAC1,SEMG1,SPAG1,TGM2,TGM3,TLN1,TTN,UBB,VWF,WDR1
GO:0048583	regulation of response to stimulus	50	3882	0.0018	ENSP00000014914,ENSP00000052754,ENSP00000219070,ENSP00000223095,ENSP00000233242,ENSP00000243077,ENSP00000250559,ENSP00000252244,ENSP00000252486,ENSP00000252699,ENSP00000252804,ENSP00000260128,ENSP00000260356,ENSP00000262746,ENSP00000263645,ENSP00000264634,ENSP00000265062,ENSP00000284240,ENSP00000285735,ENSP00000295685,ENSP00000299138,ENSP00000300289,ENSP00000304697,ENSP00000305714,ENSP00000312999…	ACTN4,ANXA1,APOB,APOE,ARPC2,BMP1,C1S,CD44,CD59,CD63,CD81,DCN,FAS,FBLN1,FBN1,FLNA,GAS6,GNAI2,GNB2L1,GPC6,GPRC5A,HSPA5,HTRA1,KLK7,KRT1,LAMP1,LRP1,LTBP1,MMP2,MYOF,PDIA3,POLR3G,PRDX1,PXDN,RAB7A,RAC1,RAP1B,RHOC,SERPINE1,SLC25A6,SPTBN1,SRPX,SULF1,SULF2,TGM2,THBS1,THY1,UBB,VPS35,WNT5A
GO:0061099	negative regulation of protein tyrosine kinase activity	4	27	0.0018	ENSP00000014914,ENSP00000284240,ENSP00000378760,ENSP00000426909	GNB2L1,GPRC5A,MVP,THY1
GO:1904350	regulation of protein catabolic process in the vacuole	3	9	0.0018	ENSP00000243077,ENSP00000263645,ENSP00000299138	CD81,LRP1,VPS35
GO:0007517	muscle organ development	10	287	0.0019	ENSP00000052754,ENSP00000218867,ENSP00000223357,ENSP00000252999,ENSP00000264634,ENSP00000307940,ENSP00000400365,ENSP00000420213,ENSP00000446955,ENSP00000467141	AEBP1,DCN,EEF2,FLNB,LAMA2,LAMA5,MYL6,SGCG,TTN,WNT5A
GO:0007596	blood coagulation	10	288	0.002	ENSP00000261405,ENSP00000263277,ENSP00000264870,ENSP00000296511,ENSP00000331544,ENSP00000331831,ENSP00000348461,ENSP00000358866,ENSP00000379191,ENSP00000479153	ANXA5,CD59,EHD1,EHD2,F13A1,FBLN1,FLNA,GAS6,RAC1,VWF
GO:0035239	tube morphogenesis	15	615	0.002	ENSP00000216181,ENSP00000219070,ENSP00000223095,ENSP00000233242,ENSP00000243077,ENSP00000252486,ENSP00000252999,ENSP00000260356,ENSP00000264634,ENSP00000268150,ENSP00000284240,ENSP00000355330,ENSP00000361818,ENSP00000362095,ENSP00000373783	APOB,APOE,LAMA5,LOXL2,LRP1,MFGE8,MMP2,MYH9,SDC4,SERPINE1,SRPX2,TGM2,THBS1,THY1,WNT5A
GO:0022617	extracellular matrix disassembly	5	58	0.0022	ENSP00000219070,ENSP00000305714,ENSP00000357980,ENSP00000375683,ENSP00000398632	BMP1,CD44,HTRA1,KLK7,MMP2
GO:0032836	glomerular basement membrane development	3	10	0.0022	ENSP00000260128,ENSP00000264187,ENSP00000353007	NID1,SULF1,SULF2
GO:0034378	chylomicron assembly	3	10	0.0022	ENSP00000233242,ENSP00000252486,ENSP00000350425	APOA4,APOB,APOE
GO:0051639	actin filament network formation	3	10	0.0022	ENSP00000336831,ENSP00000348163,ENSP00000377941	ACTN1,PLS1,PLS3
GO:0051668	localization within membrane	6	94	0.0022	ENSP00000252486,ENSP00000284240,ENSP00000299138,ENSP00000348461,ENSP00000358866,ENSP00000368678	AGRN,APOE,FLNA,RAC1,THY1,VPS35
GO:0045920	negative regulation of exocytosis	4	30	0.0023	ENSP00000250559,ENSP00000265062,ENSP00000312999,ENSP00000366109	ANXA1,GNAI2,RAB7A,RAP1B
GO:0052547	regulation of peptidase activity	12	420	0.0023	ENSP00000223095,ENSP00000260356,ENSP00000263574,ENSP00000266041,ENSP00000273283,ENSP00000331544,ENSP00000331831,ENSP00000347979,ENSP00000361867,ENSP00000398632,ENSP00000415769,ENSP00000426909	APLP2,CD44,FAS,FBLN1,GAS6,GNB2L1,ITIH1,ITIH3,ITIH4,SEMG1,SERPINE1,THBS1
GO:0006936	muscle contraction	9	244	0.0026	ENSP00000260128,ENSP00000307940,ENSP00000316029,ENSP00000345230,ENSP00000352208,ENSP00000353007,ENSP00000378669,ENSP00000446955,ENSP00000467141	ALDOA,EEF2,MYL6,MYOF,SULF1,SULF2,TLN1,TPM4,TTN
GO:0030212	hyaluronan metabolic process	4	31	0.0026	ENSP00000266041,ENSP00000273283,ENSP00000398632,ENSP00000415769	CD44,ITIH1,ITIH3,ITIH4
GO:0042743	hydrogen peroxide metabolic process	4	31	0.0026	ENSP00000252804,ENSP00000262746,ENSP00000342026,ENSP00000350425	APOA4,PRDX1,PRDX6,PXDN
GO:0006027	glycosaminoglycan catabolic process	5	62	0.0028	ENSP00000052754,ENSP00000361818,ENSP00000366246,ENSP00000368678,ENSP00000398632	AGRN,CD44,DCN,GPC6,SDC4
GO:0016525	negative regulation of angiogenesis	6	99	0.0028	ENSP00000052754,ENSP00000223095,ENSP00000260128,ENSP00000260356,ENSP00000355751,ENSP00000362413	DCN,PGK1,SERPINE1,SULF1,THBS1,THBS2
GO:0035295	tube development	17	793	0.0028	ENSP00000216181,ENSP00000219070,ENSP00000223095,ENSP00000223127,ENSP00000233242,ENSP00000243077,ENSP00000252486,ENSP00000252999,ENSP00000260356,ENSP00000264634,ENSP00000268150,ENSP00000284240,ENSP00000355330,ENSP00000361818,ENSP00000362095,ENSP00000373783,ENSP00000379904	APOB,APOE,LAMA5,LOXL2,LRP1,MFGE8,MMP2,MYH9,PLOD3,SDC4,SERPINE1,SRPX2,TGM2,THBS1,THRB,THY1,WNT5A
GO:0044089	positive regulation of cellular component biogenesis	13	498	0.0028	ENSP00000252486,ENSP00000265062,ENSP00000284240,ENSP00000285735,ENSP00000295685,ENSP00000348461,ENSP00000355751,ENSP00000358866,ENSP00000361818,ENSP00000362095,ENSP00000368678,ENSP00000371798,ENSP00000426909	AGRN,APOE,ARPC2,FLNA,FSCN1,GNB2L1,RAB7A,RAC1,RHOC,SDC4,SRPX2,THBS2,THY1
GO:0044092	negative regulation of molecular function	21	1119	0.0028	ENSP00000014914,ENSP00000052754,ENSP00000223095,ENSP00000252486,ENSP00000252804,ENSP00000260356,ENSP00000263574,ENSP00000266041,ENSP00000273283,ENSP00000284240,ENSP00000295927,ENSP00000296511,ENSP00000312999,ENSP00000324173,ENSP00000331831,ENSP00000358866,ENSP00000366109,ENSP00000378760,ENSP00000398632,ENSP00000415769,ENSP00000426909	ANXA1,ANXA5,APLP2,APOE,CD44,DCN,FLNA,GAS6,GNAI2,GNB2L1,GPRC5A,HSPA5,ITIH1,ITIH3,ITIH4,MVP,PTX3,PXDN,SERPINE1,THBS1,THY1
GO:0045184	establishment of protein localization	25	1467	0.0029	ENSP00000216181,ENSP00000233242,ENSP00000243077,ENSP00000252486,ENSP00000252699,ENSP00000256682,ENSP00000261978,ENSP00000265062,ENSP00000292401,ENSP00000292807,ENSP00000299138,ENSP00000304697,ENSP00000306010,ENSP00000333298,ENSP00000349259,ENSP00000351926,ENSP00000358866,ENSP00000366109,ENSP00000370808,ENSP00000378760,ENSP00000408411,ENSP00000446215,ENSP00000447053,ENSP00000447730,ENSP00000479153	ACTN4,ANXA1,AP2A1,AP2M1,APOB,APOE,ARF3,ARF4,AZGP1,CD63,EHD1,FLNA,LAMP1,LAMP2,LRP1,LTBP2,MVP,MYH9,RAB5C,RAB7A,RAN,SLC25A6,SPTBN1,UBB,VPS35
GO:0006024	glycosaminoglycan biosynthetic process	6	101	0.003	ENSP00000052754,ENSP00000361818,ENSP00000366246,ENSP00000367446,ENSP00000368678,ENSP00000379032	AGRN,DCN,EXT1,EXT2,GPC6,SDC4
GO:0051216	cartilage development	7	147	0.0031	ENSP00000222271,ENSP00000260128,ENSP00000264634,ENSP00000305714,ENSP00000353007,ENSP00000357362,ENSP00000398632	BMP1,CD44,COMP,SULF1,SULF2,THBS3,WNT5A
GO:0017015	regulation of transforming growth factor beta receptor signaling pathway	6	103	0.0032	ENSP00000260356,ENSP00000304697,ENSP00000324173,ENSP00000325527,ENSP00000357980,ENSP00000386043	FBN1,HSPA5,HTRA1,LTBP1,THBS1,UBB
GO:0045785	positive regulation of cell adhesion	11	375	0.0032	ENSP00000264187,ENSP00000264634,ENSP00000284240,ENSP00000295685,ENSP00000331544,ENSP00000348461,ENSP00000355330,ENSP00000358866,ENSP00000361818,ENSP00000366109,ENSP00000398632	ANXA1,ARPC2,CD44,FBLN1,FLNA,NID1,RAC1,SDC4,TGM2,THY1,WNT5A
GO:0072359	circulatory system development	17	807	0.0032	ENSP00000216181,ENSP00000218867,ENSP00000219070,ENSP00000223095,ENSP00000233242,ENSP00000243077,ENSP00000252486,ENSP00000252999,ENSP00000260356,ENSP00000264634,ENSP00000268150,ENSP00000284240,ENSP00000325527,ENSP00000362095,ENSP00000373783,ENSP00000386043,ENSP00000467141	APOB,APOE,FBN1,LAMA5,LOXL2,LRP1,LTBP1,MFGE8,MMP2,MYH9,SERPINE1,SGCG,SRPX2,THBS1,THY1,TTN,WNT5A
GO:0060429	epithelium development	20	1055	0.0034	ENSP00000206765,ENSP00000223127,ENSP00000250559,ENSP00000252244,ENSP00000252999,ENSP00000263946,ENSP00000264634,ENSP00000285735,ENSP00000355330,ENSP00000358866,ENSP00000361818,ENSP00000362413,ENSP00000366109,ENSP00000370867,ENSP00000379904,ENSP00000380565,ENSP00000398632,ENSP00000406229,ENSP00000420213,ENSP00000427687	ANXA1,CD151,CD44,FAT1,FLNA,FLNB,KRT1,LAMA5,PGK1,PKP1,PLOD3,RAP1B,RHOC,SDC4,TGM1,TGM2,TGM3,THRB,WDR1,WNT5A
GO:0006090	pyruvate metabolic process	5	66	0.0035	ENSP00000362413,ENSP00000378669,ENSP00000379386,ENSP00000445175,ENSP00000465930	ALDOA,GALK1,LDHA,LDHB,PGK1
GO:0019674	NAD metabolic process	5	66	0.0035	ENSP00000362413,ENSP00000378669,ENSP00000379386,ENSP00000441434,ENSP00000445175	ALDOA,LDHA,LDHB,NNMT,PGK1
GO:0030865	cortical cytoskeleton organization	4	35	0.0036	ENSP00000263277,ENSP00000316029,ENSP00000336831,ENSP00000427687	EHD2,PLS1,TLN1,WDR1
GO:0034380	high-density lipoprotein particle assembly	3	13	0.0036	ENSP00000252486,ENSP00000305714,ENSP00000350425	APOA4,APOE,BMP1
GO:0050790	regulation of catalytic activity	33	2249	0.0036	ENSP00000014914,ENSP00000052754,ENSP00000223095,ENSP00000243077,ENSP00000252486,ENSP00000260356,ENSP00000263574,ENSP00000263645,ENSP00000264634,ENSP00000266041,ENSP00000273283,ENSP00000284240,ENSP00000285735,ENSP00000295927,ENSP00000296511,ENSP00000304697,ENSP00000306010,ENSP00000312999,ENSP00000325527,ENSP00000331544,ENSP00000331831,ENSP00000347979,ENSP00000350425,ENSP00000361818,ENSP00000361867…	AGRN,ANXA1,ANXA5,APLP2,APOA4,APOE,ARF4,CAP1,CD44,CD81,DCN,FAS,FBLN1,FBN1,GAS6,GNAI2,GNB2L1,GPRC5A,ITIH1,ITIH3,ITIH4,LRP1,MVP,PTX3,RHOC,SDC4,SEMG1,SERPINE1,THBS1,THY1,TTN,UBB,WNT5A
GO:0019359	nicotinamide nucleotide biosynthetic process	5	68	0.0038	ENSP00000362413,ENSP00000378669,ENSP00000441434,ENSP00000445175,ENSP00000465930	ALDOA,GALK1,LDHA,NNMT,PGK1
GO:0051336	regulation of hydrolase activity	22	1238	0.0038	ENSP00000223095,ENSP00000243077,ENSP00000260356,ENSP00000263574,ENSP00000264634,ENSP00000266041,ENSP00000273283,ENSP00000284240,ENSP00000285735,ENSP00000295927,ENSP00000306010,ENSP00000312999,ENSP00000331544,ENSP00000331831,ENSP00000347979,ENSP00000350425,ENSP00000361867,ENSP00000366109,ENSP00000368678,ENSP00000398632,ENSP00000415769,ENSP00000426909	AGRN,ANXA1,APLP2,APOA4,ARF4,CD44,FAS,FBLN1,GAS6,GNAI2,GNB2L1,ITIH1,ITIH3,ITIH4,LRP1,PTX3,RHOC,SEMG1,SERPINE1,THBS1,THY1,WNT5A
GO:0070482	response to oxygen levels	10	321	0.0038	ENSP00000196061,ENSP00000217426,ENSP00000219070,ENSP00000252699,ENSP00000260356,ENSP00000304697,ENSP00000347979,ENSP00000362413,ENSP00000373783,ENSP00000445175	ACTN4,AHCY,FAS,LDHA,LOXL2,MMP2,PGK1,PLOD1,THBS1,UBB
GO:0048729	tissue morphogenesis	13	522	0.0039	ENSP00000223127,ENSP00000252999,ENSP00000264634,ENSP00000285735,ENSP00000355330,ENSP00000358866,ENSP00000361818,ENSP00000370867,ENSP00000379032,ENSP00000380565,ENSP00000398632,ENSP00000427687,ENSP00000467141	CD151,CD44,EXT2,FLNA,LAMA5,PLOD3,RHOC,SDC4,TGM2,TGM3,TTN,WDR1,WNT5A
GO:0042221	response to chemical	51	4153	0.004	ENSP00000052754,ENSP00000217426,ENSP00000219070,ENSP00000223095,ENSP00000223127,ENSP00000229335,ENSP00000233242,ENSP00000243077,ENSP00000250559,ENSP00000252486,ENSP00000252804,ENSP00000252999,ENSP00000260356,ENSP00000261978,ENSP00000262746,ENSP00000263645,ENSP00000264634,ENSP00000264870,ENSP00000266041,ENSP00000292401,ENSP00000296511,ENSP00000304697,ENSP00000307940,ENSP00000312999,ENSP00000316029…	AGRN,AHCY,AICDA,ANXA1,ANXA11,ANXA5,APOA4,APOB,APOE,AZGP1,CD44,CD81,DCN,EEF2,EHD1,EXT1,F13A1,FAS,FBN1,FLNB,FSCN1,GAS6,GNAI2,GNB2L1,HSPA5,ITIH4,LAMA2,LAMA5,LDHA,LOXL2,LRP1,LTBP2,MMP2,NNMT,PGK1,PLOD3,PRDX1,PRDX6,PXDN,RAC1,RAN,RAP1B,SERPINE1,SLC25A6,SPTBN1,THBS1,THRB,TLN1,TTN,UBB,WNT5A
GO:2000027	regulation of animal organ morphogenesis	8	207	0.004	ENSP00000260128,ENSP00000264634,ENSP00000292807,ENSP00000348461,ENSP00000351926,ENSP00000353007,ENSP00000366246,ENSP00000379904	AP2A1,AP2M1,GPC6,RAC1,SULF1,SULF2,THRB,WNT5A
GO:0051248	negative regulation of protein metabolic process	20	1075	0.0041	ENSP00000014914,ENSP00000052754,ENSP00000223095,ENSP00000252486,ENSP00000260356,ENSP00000263574,ENSP00000266041,ENSP00000273283,ENSP00000284240,ENSP00000295927,ENSP00000299138,ENSP00000312999,ENSP00000331544,ENSP00000331831,ENSP00000358866,ENSP00000378760,ENSP00000379191,ENSP00000398632,ENSP00000415769,ENSP00000426909	APLP2,APOE,CD44,CD59,DCN,FBLN1,FLNA,GAS6,GNAI2,GNB2L1,GPRC5A,ITIH1,ITIH3,ITIH4,MVP,PTX3,SERPINE1,THBS1,THY1,VPS35
GO:0065003	protein-containing complex assembly	25	1514	0.0041	ENSP00000233242,ENSP00000244537,ENSP00000252244,ENSP00000252486,ENSP00000261405,ENSP00000279227,ENSP00000295685,ENSP00000304697,ENSP00000305714,ENSP00000316029,ENSP00000346550,ENSP00000347979,ENSP00000348461,ENSP00000350425,ENSP00000351155,ENSP00000355084,ENSP00000355330,ENSP00000361867,ENSP00000366843,ENSP00000370867,ENSP00000373450,ENSP00000378669,ENSP00000379191,ENSP00000467141,ENSP00000479153	ALDOA,ANXA6,APOA4,APOB,APOE,ARPC2,ATL1,ATXN2,BMP1,CD59,EHD1,FAS,FERMT3,HIST1H4F,KRT1,MSRB1,RAC1,SEMG1,SPAG1,TGM2,TGM3,TLN1,TTN,UBB,VWF
GO:0070887	cellular response to chemical stimulus	37	2672	0.0041	ENSP00000052754,ENSP00000219070,ENSP00000223095,ENSP00000223127,ENSP00000229335,ENSP00000233242,ENSP00000243077,ENSP00000250559,ENSP00000252486,ENSP00000252804,ENSP00000252999,ENSP00000260356,ENSP00000261978,ENSP00000262746,ENSP00000264634,ENSP00000264870,ENSP00000304697,ENSP00000307940,ENSP00000312999,ENSP00000316029,ENSP00000324173,ENSP00000325527,ENSP00000331831,ENSP00000342026,ENSP00000347979…	AGRN,AICDA,ANXA1,APOA4,APOB,APOE,CD44,DCN,EEF2,EHD1,F13A1,FAS,FBN1,FLNB,FSCN1,GAS6,GNAI2,GNB2L1,HSPA5,LAMA5,LRP1,LTBP2,MMP2,PGK1,PLOD3,PRDX1,PRDX6,PXDN,RAC1,RAN,RAP1B,SERPINE1,THBS1,THRB,TLN1,UBB,WNT5A
GO:0006898	receptor-mediated endocytosis	8	209	0.0042	ENSP00000233242,ENSP00000243077,ENSP00000252486,ENSP00000263645,ENSP00000292807,ENSP00000351926,ENSP00000361883,ENSP00000373783	AP2A1,AP2M1,APOB,APOE,CAP1,CD81,LOXL2,LRP1
GO:0030512	negative regulation of transforming growth factor beta receptor signaling pathway	5	70	0.0042	ENSP00000304697,ENSP00000324173,ENSP00000325527,ENSP00000357980,ENSP00000386043	FBN1,HSPA5,HTRA1,LTBP1,UBB
GO:0052548	regulation of endopeptidase activity	11	393	0.0043	ENSP00000223095,ENSP00000260356,ENSP00000263574,ENSP00000266041,ENSP00000273283,ENSP00000331831,ENSP00000347979,ENSP00000361867,ENSP00000398632,ENSP00000415769,ENSP00000426909	APLP2,CD44,FAS,GAS6,GNB2L1,ITIH1,ITIH3,ITIH4,SEMG1,SERPINE1,THBS1
GO:0090101	negative regulation of transmembrane receptor protein serine/threonine kinase signaling pathway	6	111	0.0043	ENSP00000264634,ENSP00000304697,ENSP00000324173,ENSP00000325527,ENSP00000357980,ENSP00000386043	FBN1,HSPA5,HTRA1,LTBP1,UBB,WNT5A
GO:0006096	glycolytic process	4	38	0.0044	ENSP00000362413,ENSP00000378669,ENSP00000445175,ENSP00000465930	ALDOA,GALK1,LDHA,PGK1
GO:0032268	regulation of cellular protein metabolic process	35	2486	0.0045	ENSP00000014914,ENSP00000052754,ENSP00000216181,ENSP00000223095,ENSP00000243077,ENSP00000250559,ENSP00000252486,ENSP00000260356,ENSP00000262746,ENSP00000263574,ENSP00000263645,ENSP00000264634,ENSP00000266041,ENSP00000273283,ENSP00000284240,ENSP00000299138,ENSP00000299213,ENSP00000304697,ENSP00000307940,ENSP00000312999,ENSP00000324173,ENSP00000325527,ENSP00000331544,ENSP00000331831,ENSP00000347979…	APLP2,APOE,ATXN2,CD44,CD59,CD81,DCN,EEF2,FAS,FBLN1,FBN1,GAS6,GNAI2,GNB2L1,GPRC5A,HSPA5,ITIH1,ITIH3,ITIH4,LARP6,LRP1,MVP,MYH9,PRDX1,RAC1,RAP1B,SDC4,SEMG1,SERPINE1,THBS1,THY1,TTN,UBB,VPS35,WNT5A
GO:0006757	ATP generation from ADP	4	39	0.0047	ENSP00000362413,ENSP00000378669,ENSP00000445175,ENSP00000465930	ALDOA,GALK1,LDHA,PGK1
GO:0045197	establishment or maintenance of epithelial cell apical/basal polarity	4	39	0.0047	ENSP00000264634,ENSP00000306010,ENSP00000406229,ENSP00000427687	ARF4,FAT1,WDR1,WNT5A
GO:0007163	establishment or maintenance of cell polarity	7	163	0.005	ENSP00000216181,ENSP00000264634,ENSP00000306010,ENSP00000361883,ENSP00000371798,ENSP00000406229,ENSP00000427687	ARF4,CAP1,FAT1,FSCN1,MYH9,WDR1,WNT5A
GO:0014846	esophagus smooth muscle contraction	2	2	0.005	ENSP00000260128,ENSP00000353007	SULF1,SULF2
GO:1902396	protein localization to bicellular tight junction	2	2	0.005	ENSP00000252699,ENSP00000358866	ACTN4,FLNA
GO:0008544	epidermis development	11	403	0.0051	ENSP00000196061,ENSP00000206765,ENSP00000223127,ENSP00000252244,ENSP00000252999,ENSP00000263946,ENSP00000264634,ENSP00000366109,ENSP00000370867,ENSP00000375683,ENSP00000420213	ANXA1,FLNB,KLK7,KRT1,LAMA5,PKP1,PLOD1,PLOD3,TGM1,TGM3,WNT5A
GO:0032970	regulation of actin filament-based process	10	338	0.0051	ENSP00000216181,ENSP00000243077,ENSP00000285735,ENSP00000295685,ENSP00000348461,ENSP00000349259,ENSP00000358866,ENSP00000361818,ENSP00000371798,ENSP00000427687	ARPC2,FLNA,FSCN1,LRP1,MYH9,RAC1,RHOC,SDC4,SPTBN1,WDR1
GO:0043113	receptor clustering	4	40	0.0051	ENSP00000252486,ENSP00000284240,ENSP00000358866,ENSP00000368678	AGRN,APOE,FLNA,THY1
GO:0070613	regulation of protein processing	6	116	0.0051	ENSP00000216181,ENSP00000223095,ENSP00000260356,ENSP00000263645,ENSP00000379191,ENSP00000385035	C1S,CD59,CD81,MYH9,SERPINE1,THBS1
GO:0072376	protein activation cascade	5	74	0.0051	ENSP00000252244,ENSP00000261405,ENSP00000264870,ENSP00000331544,ENSP00000385035	C1S,F13A1,FBLN1,KRT1,VWF
GO:0007167	enzyme linked receptor protein signaling pathway	15	698	0.0054	ENSP00000219070,ENSP00000260128,ENSP00000261978,ENSP00000292807,ENSP00000295685,ENSP00000304697,ENSP00000306010,ENSP00000331831,ENSP00000348461,ENSP00000349259,ENSP00000351926,ENSP00000353007,ENSP00000378760,ENSP00000379138,ENSP00000386043	AFP,AP2A1,AP2M1,ARF4,ARPC2,GAS6,LTBP1,LTBP2,MMP2,MVP,RAC1,SPTBN1,SULF1,SULF2,UBB
GO:0019058	viral life cycle	7	166	0.0054	ENSP00000252486,ENSP00000263645,ENSP00000265062,ENSP00000304697,ENSP00000331831,ENSP00000333298,ENSP00000446215	APOE,CD81,GAS6,LAMP1,RAB7A,RAN,UBB
GO:0071711	basement membrane organization	3	16	0.0054	ENSP00000216286,ENSP00000223127,ENSP00000264187	NID1,NID2,PLOD3
GO:1902743	regulation of lamellipodium organization	4	41	0.0054	ENSP00000295685,ENSP00000348461,ENSP00000371798,ENSP00000398632	ARPC2,CD44,FSCN1,RAC1
GO:0007043	cell-cell junction assembly	5	76	0.0055	ENSP00000252699,ENSP00000285735,ENSP00000316029,ENSP00000371798,ENSP00000427687	ACTN4,FSCN1,RHOC,TLN1,WDR1
GO:0071363	cellular response to growth factor stimulus	12	477	0.0055	ENSP00000260356,ENSP00000261978,ENSP00000264634,ENSP00000304697,ENSP00000307940,ENSP00000324173,ENSP00000325527,ENSP00000331831,ENSP00000366109,ENSP00000398632,ENSP00000426909,ENSP00000479153	ANXA1,CD44,EEF2,EHD1,FBN1,GAS6,GNB2L1,HSPA5,LTBP2,THBS1,UBB,WNT5A
GO:0023051	regulation of signaling	43	3360	0.0057	ENSP00000014914,ENSP00000052754,ENSP00000223095,ENSP00000243077,ENSP00000250559,ENSP00000252486,ENSP00000252699,ENSP00000252804,ENSP00000260128,ENSP00000260356,ENSP00000262746,ENSP00000263645,ENSP00000264634,ENSP00000265062,ENSP00000284240,ENSP00000285735,ENSP00000299138,ENSP00000300289,ENSP00000304697,ENSP00000305714,ENSP00000312999,ENSP00000324173,ENSP00000325527,ENSP00000331544,ENSP00000331831…	ACTN4,ANXA1,APOE,BMP1,CD44,CD63,CD81,DCN,FAS,FBLN1,FBN1,FLNA,GAS6,GNAI2,GNB2L1,GPC6,GPRC5A,HSPA5,HTRA1,LAMA2,LRP1,LTBP1,MVP,MYOF,PDIA3,PRDX1,PXDN,RAB7A,RAC1,RAP1B,RHOC,SERPINE1,SLC25A6,SPTBN1,SRPX,SULF1,SULF2,TGM2,THBS1,THY1,UBB,VPS35,WNT5A
GO:0042866	pyruvate biosynthetic process	4	42	0.0058	ENSP00000362413,ENSP00000378669,ENSP00000445175,ENSP00000465930	ALDOA,GALK1,LDHA,PGK1
GO:0002009	morphogenesis of an epithelium	11	414	0.006	ENSP00000223127,ENSP00000252999,ENSP00000264634,ENSP00000285735,ENSP00000355330,ENSP00000358866,ENSP00000361818,ENSP00000370867,ENSP00000380565,ENSP00000398632,ENSP00000427687	CD151,CD44,FLNA,LAMA5,PLOD3,RHOC,SDC4,TGM2,TGM3,WDR1,WNT5A
GO:0048013	ephrin receptor signaling pathway	5	79	0.0063	ENSP00000219070,ENSP00000292807,ENSP00000295685,ENSP00000348461,ENSP00000351926	AP2A1,AP2M1,ARPC2,MMP2,RAC1
GO:0060548	negative regulation of cell death	18	953	0.0063	ENSP00000222271,ENSP00000223095,ENSP00000243077,ENSP00000252486,ENSP00000260356,ENSP00000264634,ENSP00000296511,ENSP00000299138,ENSP00000304697,ENSP00000306010,ENSP00000312999,ENSP00000324173,ENSP00000331831,ENSP00000347979,ENSP00000358866,ENSP00000366109,ENSP00000398632,ENSP00000426909	ANXA1,ANXA5,APOE,ARF4,CD44,COMP,FAS,FLNA,GAS6,GNAI2,GNB2L1,HSPA5,LRP1,SERPINE1,THBS1,UBB,VPS35,WNT5A
GO:0015031	protein transport	23	1391	0.0064	ENSP00000216181,ENSP00000233242,ENSP00000243077,ENSP00000252486,ENSP00000252699,ENSP00000256682,ENSP00000261978,ENSP00000265062,ENSP00000292401,ENSP00000292807,ENSP00000299138,ENSP00000304697,ENSP00000306010,ENSP00000349259,ENSP00000351926,ENSP00000366109,ENSP00000370808,ENSP00000378760,ENSP00000408411,ENSP00000446215,ENSP00000447053,ENSP00000447730,ENSP00000479153	ACTN4,ANXA1,AP2A1,AP2M1,APOB,APOE,ARF3,ARF4,AZGP1,CD63,EHD1,LAMP2,LRP1,LTBP2,MVP,MYH9,RAB5C,RAB7A,RAN,SLC25A6,SPTBN1,UBB,VPS35
GO:0001666	response to hypoxia	9	288	0.0065	ENSP00000196061,ENSP00000217426,ENSP00000219070,ENSP00000252699,ENSP00000260356,ENSP00000304697,ENSP00000362413,ENSP00000373783,ENSP00000445175	ACTN4,AHCY,LDHA,LOXL2,MMP2,PGK1,PLOD1,THBS1,UBB
GO:0009056	catabolic process	28	1859	0.0065	ENSP00000052754,ENSP00000217426,ENSP00000219070,ENSP00000229335,ENSP00000233242,ENSP00000252486,ENSP00000252804,ENSP00000262746,ENSP00000265062,ENSP00000292807,ENSP00000304697,ENSP00000307513,ENSP00000324173,ENSP00000338413,ENSP00000342026,ENSP00000346762,ENSP00000350425,ENSP00000351926,ENSP00000361818,ENSP00000362413,ENSP00000366246,ENSP00000367794,ENSP00000368678,ENSP00000378669,ENSP00000398632…	AGRN,AHCY,AICDA,ALDOA,AP2A1,AP2M1,APOA4,APOB,APOE,CD44,DCN,GALK1,GPC6,HSPA5,LAMP2,LDHA,MMP2,MRC2,PGK1,PRDX1,PRDX6,PXDN,RAB7A,SDC4,SND1,SRPX,UBA1,UBB
GO:0009893	positive regulation of metabolic process	42	3280	0.0065	ENSP00000052754,ENSP00000216181,ENSP00000223095,ENSP00000229335,ENSP00000233242,ENSP00000243077,ENSP00000250559,ENSP00000252486,ENSP00000252699,ENSP00000253792,ENSP00000260356,ENSP00000263645,ENSP00000263946,ENSP00000264634,ENSP00000265062,ENSP00000275603,ENSP00000295927,ENSP00000299138,ENSP00000299213,ENSP00000304697,ENSP00000306010,ENSP00000307940,ENSP00000312999,ENSP00000324173,ENSP00000325527…	ACLY,ACTN1,ACTN4,AGRN,AICDA,ANXA1,APOA4,APOB,APOE,ARF4,CCT6A,CD44,CD63,CD81,DCN,EEF2,FAS,FBLN1,FBN1,GAS6,GNAI2,GNB2L1,HSPA5,LARP6,LRP1,MYH9,PKP1,PRDX6,PTX3,RAB7A,RAC1,RAN,RAP1B,SDC4,SEMG1,SERPINE1,THBS1,THRB,TTN,UBB,VPS35,WNT5A
GO:0010035	response to inorganic substance	12	491	0.0067	ENSP00000233242,ENSP00000260356,ENSP00000262746,ENSP00000264634,ENSP00000307940,ENSP00000324173,ENSP00000350425,ENSP00000366109,ENSP00000373783,ENSP00000398610,ENSP00000445175,ENSP00000467141	ANXA1,ANXA11,APOA4,APOB,EEF2,HSPA5,LDHA,LOXL2,PRDX1,THBS1,TTN,WNT5A
GO:0002685	regulation of leukocyte migration	7	175	0.0068	ENSP00000223095,ENSP00000260356,ENSP00000264634,ENSP00000284240,ENSP00000331831,ENSP00000348461,ENSP00000366109	ANXA1,GAS6,RAC1,SERPINE1,THBS1,THY1,WNT5A
GO:0010592	positive regulation of lamellipodium assembly	3	18	0.0068	ENSP00000295685,ENSP00000348461,ENSP00000371798	ARPC2,FSCN1,RAC1
GO:0048259	regulation of receptor-mediated endocytosis	5	81	0.0068	ENSP00000223095,ENSP00000348461,ENSP00000351926,ENSP00000366843,ENSP00000447730	AP2A1,ATXN2,CD63,RAC1,SERPINE1
GO:0050818	regulation of coagulation	5	81	0.0068	ENSP00000223095,ENSP00000252244,ENSP00000252486,ENSP00000260356,ENSP00000296511	ANXA5,APOE,KRT1,SERPINE1,THBS1
GO:1901136	carbohydrate derivative catabolic process	7	175	0.0068	ENSP00000052754,ENSP00000217426,ENSP00000229335,ENSP00000361818,ENSP00000366246,ENSP00000368678,ENSP00000398632	AGRN,AHCY,AICDA,CD44,DCN,GPC6,SDC4
GO:0002684	positive regulation of immune system process	17	882	0.0069	ENSP00000219070,ENSP00000223095,ENSP00000233242,ENSP00000252244,ENSP00000260356,ENSP00000263645,ENSP00000264634,ENSP00000284240,ENSP00000295685,ENSP00000304697,ENSP00000331831,ENSP00000333298,ENSP00000348461,ENSP00000366109,ENSP00000375683,ENSP00000382058,ENSP00000385035	ANXA1,APOB,ARPC2,C1S,CD81,GAS6,KLK7,KRT1,LAMP1,MMP2,POLR3G,RAC1,SERPINE1,THBS1,THY1,UBB,WNT5A
GO:0006029	proteoglycan metabolic process	5	82	0.0071	ENSP00000052754,ENSP00000260128,ENSP00000353007,ENSP00000367446,ENSP00000379032	DCN,EXT1,EXT2,SULF1,SULF2
GO:0002687	positive regulation of leukocyte migration	6	127	0.0072	ENSP00000223095,ENSP00000260356,ENSP00000264634,ENSP00000284240,ENSP00000331831,ENSP00000348461	GAS6,RAC1,SERPINE1,THBS1,THY1,WNT5A
GO:1903531	negative regulation of secretion by cell	7	178	0.0072	ENSP00000242465,ENSP00000250559,ENSP00000265062,ENSP00000312999,ENSP00000331544,ENSP00000331831,ENSP00000366109	ANXA1,FBLN1,GAS6,GNAI2,RAB7A,RAP1B,SRGN
GO:0030855	epithelial cell differentiation	14	649	0.0073	ENSP00000206765,ENSP00000223127,ENSP00000250559,ENSP00000252244,ENSP00000252999,ENSP00000263946,ENSP00000264634,ENSP00000358866,ENSP00000362413,ENSP00000366109,ENSP00000370867,ENSP00000379904,ENSP00000406229,ENSP00000420213	ANXA1,FAT1,FLNA,FLNB,KRT1,LAMA5,PGK1,PKP1,PLOD3,RAP1B,TGM1,TGM3,THRB,WNT5A
GO:0035583	sequestering of TGFbeta in extracellular matrix	2	3	0.0073	ENSP00000325527,ENSP00000386043	FBN1,LTBP1
GO:0043163	cell envelope organization	2	3	0.0073	ENSP00000206765,ENSP00000370867	TGM1,TGM3
GO:0046946	hydroxylysine metabolic process	2	3	0.0073	ENSP00000196061,ENSP00000223127	PLOD1,PLOD3
GO:0046947	hydroxylysine biosynthetic process	2	3	0.0073	ENSP00000196061,ENSP00000223127	PLOD1,PLOD3
GO:0051651	maintenance of location in cell	5	83	0.0073	ENSP00000242465,ENSP00000252486,ENSP00000316029,ENSP00000324173,ENSP00000420213	APOE,FLNB,HSPA5,SRGN,TLN1
GO:1901888	regulation of cell junction assembly	5	83	0.0073	ENSP00000250559,ENSP00000260356,ENSP00000284240,ENSP00000348461,ENSP00000361818	RAC1,RAP1B,SDC4,THBS1,THY1
GO:0001525	angiogenesis	9	297	0.0074	ENSP00000216181,ENSP00000219070,ENSP00000223095,ENSP00000252999,ENSP00000260356,ENSP00000268150,ENSP00000284240,ENSP00000362095,ENSP00000373783	LAMA5,LOXL2,MFGE8,MMP2,MYH9,SERPINE1,SRPX2,THBS1,THY1
GO:0001655	urogenital system development	9	299	0.0074	ENSP00000052754,ENSP00000252999,ENSP00000260128,ENSP00000264187,ENSP00000264634,ENSP00000325527,ENSP00000353007,ENSP00000361818,ENSP00000366109	ANXA1,DCN,FBN1,LAMA5,NID1,SDC4,SULF1,SULF2,WNT5A
GO:0006732	coenzyme metabolic process	9	297	0.0074	ENSP00000217426,ENSP00000253792,ENSP00000270776,ENSP00000362413,ENSP00000378669,ENSP00000379386,ENSP00000441434,ENSP00000445175,ENSP00000465930	ACLY,AHCY,ALDOA,GALK1,LDHA,LDHB,NNMT,PGD,PGK1
GO:0007229	integrin-mediated signaling pathway	5	84	0.0074	ENSP00000216181,ENSP00000252999,ENSP00000279227,ENSP00000284240,ENSP00000316029	FERMT3,LAMA5,MYH9,THY1,TLN1
GO:0030220	platelet formation	3	19	0.0074	ENSP00000216181,ENSP00000377941,ENSP00000427687	ACTN1,MYH9,WDR1
GO:0030336	negative regulation of cell migration	8	237	0.0074	ENSP00000052754,ENSP00000223095,ENSP00000243077,ENSP00000252486,ENSP00000260128,ENSP00000260356,ENSP00000284240,ENSP00000337477	APOE,DCN,FAM60A,LRP1,SERPINE1,SULF1,THBS1,THY1
GO:0032101	regulation of response to external stimulus	15	732	0.0074	ENSP00000223095,ENSP00000252244,ENSP00000252486,ENSP00000260356,ENSP00000263645,ENSP00000264634,ENSP00000299138,ENSP00000331831,ENSP00000348461,ENSP00000355330,ENSP00000357980,ENSP00000366109,ENSP00000375683,ENSP00000379191,ENSP00000385035	ANXA1,APOE,C1S,CD59,CD81,GAS6,HTRA1,KLK7,KRT1,RAC1,SERPINE1,TGM2,THBS1,VPS35,WNT5A
GO:0032956	regulation of actin cytoskeleton organization	9	297	0.0074	ENSP00000243077,ENSP00000285735,ENSP00000295685,ENSP00000348461,ENSP00000349259,ENSP00000358866,ENSP00000361818,ENSP00000371798,ENSP00000427687	ARPC2,FLNA,FSCN1,LRP1,RAC1,RHOC,SDC4,SPTBN1,WDR1
GO:0051641	cellular localization	31	2180	0.0074	ENSP00000216181,ENSP00000242465,ENSP00000252486,ENSP00000252699,ENSP00000252999,ENSP00000261978,ENSP00000263277,ENSP00000263645,ENSP00000264634,ENSP00000265062,ENSP00000284240,ENSP00000292807,ENSP00000299138,ENSP00000304697,ENSP00000306010,ENSP00000316029,ENSP00000324173,ENSP00000331831,ENSP00000333298,ENSP00000348461,ENSP00000349259,ENSP00000351926,ENSP00000358866,ENSP00000368678,ENSP00000370808…	ACTN4,AGRN,AP2A1,AP2M1,APOE,ARF4,CD59,CD63,CD81,EHD1,EHD2,FLNA,FLNB,GAS6,HSPA5,LAMA5,LAMP1,LAMP2,LTBP2,MYH9,RAB7A,RAC1,RAN,SLC25A6,SPTBN1,SRGN,THY1,TLN1,UBB,VPS35,WNT5A
GO:1902905	positive regulation of supramolecular fiber organization	7	180	0.0074	ENSP00000252486,ENSP00000285735,ENSP00000295685,ENSP00000348461,ENSP00000358866,ENSP00000361818,ENSP00000427687	APOE,ARPC2,FLNA,RAC1,RHOC,SDC4,WDR1
GO:1905952	regulation of lipid localization	6	129	0.0074	ENSP00000233242,ENSP00000243077,ENSP00000252486,ENSP00000260356,ENSP00000350425,ENSP00000479153	APOA4,APOB,APOE,EHD1,LRP1,THBS1
GO:0031349	positive regulation of defense response	10	365	0.0075	ENSP00000219070,ENSP00000223095,ENSP00000233242,ENSP00000264634,ENSP00000304697,ENSP00000333298,ENSP00000355330,ENSP00000370808,ENSP00000375683,ENSP00000382058	APOB,KLK7,LAMP1,MMP2,POLR3G,SERPINE1,SLC25A6,TGM2,UBB,WNT5A
GO:1905330	regulation of morphogenesis of an epithelium	6	130	0.0075	ENSP00000260128,ENSP00000264634,ENSP00000292807,ENSP00000348461,ENSP00000351926,ENSP00000366246	AP2A1,AP2M1,GPC6,RAC1,SULF1,WNT5A
GO:0010646	regulation of cell communication	42	3327	0.0077	ENSP00000014914,ENSP00000052754,ENSP00000223095,ENSP00000243077,ENSP00000250559,ENSP00000252486,ENSP00000252699,ENSP00000252804,ENSP00000260128,ENSP00000260356,ENSP00000262746,ENSP00000263645,ENSP00000264634,ENSP00000265062,ENSP00000284240,ENSP00000285735,ENSP00000299138,ENSP00000300289,ENSP00000304697,ENSP00000305714,ENSP00000312999,ENSP00000324173,ENSP00000325527,ENSP00000331544,ENSP00000331831…	ACTN4,ANXA1,APOE,BMP1,CD44,CD63,CD81,DCN,FAS,FBLN1,FBN1,FLNA,GAS6,GNAI2,GNB2L1,GPC6,GPRC5A,HSPA5,HTRA1,LAMA2,LRP1,LTBP1,MYOF,PDIA3,PRDX1,PXDN,RAB7A,RAC1,RAP1B,RHOC,SERPINE1,SLC25A6,SPTBN1,SRPX,SULF1,SULF2,TGM2,THBS1,THY1,UBB,VPS35,WNT5A
GO:0051963	regulation of synapse assembly	5	86	0.0079	ENSP00000264634,ENSP00000299138,ENSP00000355751,ENSP00000362095,ENSP00000368678	AGRN,SRPX2,THBS2,VPS35,WNT5A
GO:0098869	cellular oxidant detoxification	5	86	0.0079	ENSP00000252486,ENSP00000252804,ENSP00000262746,ENSP00000342026,ENSP00000350425	APOA4,APOE,PRDX1,PRDX6,PXDN
GO:0010951	negative regulation of endopeptidase activity	8	242	0.0081	ENSP00000223095,ENSP00000260356,ENSP00000263574,ENSP00000266041,ENSP00000273283,ENSP00000331831,ENSP00000398632,ENSP00000415769	APLP2,CD44,GAS6,ITIH1,ITIH3,ITIH4,SERPINE1,THBS1
GO:0051346	negative regulation of hydrolase activity	11	438	0.0081	ENSP00000223095,ENSP00000260356,ENSP00000263574,ENSP00000266041,ENSP00000273283,ENSP00000295927,ENSP00000312999,ENSP00000331831,ENSP00000366109,ENSP00000398632,ENSP00000415769	ANXA1,APLP2,CD44,GAS6,GNAI2,ITIH1,ITIH3,ITIH4,PTX3,SERPINE1,THBS1
GO:1903076	regulation of protein localization to plasma membrane	5	87	0.0081	ENSP00000243077,ENSP00000292807,ENSP00000336831,ENSP00000349259,ENSP00000426909	AP2M1,GNB2L1,LRP1,PLS1,SPTBN1
GO:0006979	response to oxidative stress	10	373	0.0086	ENSP00000252244,ENSP00000252486,ENSP00000252804,ENSP00000262746,ENSP00000307940,ENSP00000342026,ENSP00000350425,ENSP00000355084,ENSP00000366109,ENSP00000445175	ANXA1,APOA4,APOE,EEF2,KRT1,LDHA,MSRB1,PRDX1,PRDX6,PXDN
GO:0050778	positive regulation of immune response	13	589	0.0086	ENSP00000219070,ENSP00000233242,ENSP00000252244,ENSP00000264634,ENSP00000284240,ENSP00000295685,ENSP00000304697,ENSP00000333298,ENSP00000348461,ENSP00000366109,ENSP00000375683,ENSP00000382058,ENSP00000385035	ANXA1,APOB,ARPC2,C1S,KLK7,KRT1,LAMP1,MMP2,POLR3G,RAC1,THY1,UBB,WNT5A
GO:0009966	regulation of signal transduction	39	3033	0.0087	ENSP00000014914,ENSP00000052754,ENSP00000223095,ENSP00000243077,ENSP00000250559,ENSP00000252486,ENSP00000252699,ENSP00000252804,ENSP00000260128,ENSP00000260356,ENSP00000262746,ENSP00000263645,ENSP00000264634,ENSP00000265062,ENSP00000284240,ENSP00000285735,ENSP00000299138,ENSP00000300289,ENSP00000304697,ENSP00000305714,ENSP00000312999,ENSP00000324173,ENSP00000325527,ENSP00000331544,ENSP00000331831…	ACTN4,APOE,BMP1,CD44,CD63,CD81,DCN,FAS,FBLN1,FBN1,FLNA,GAS6,GNAI2,GNB2L1,GPC6,GPRC5A,HSPA5,HTRA1,LRP1,LTBP1,MYOF,PDIA3,PRDX1,PXDN,RAB7A,RAC1,RAP1B,RHOC,SERPINE1,SPTBN1,SRPX,SULF1,SULF2,TGM2,THBS1,THY1,UBB,VPS35,WNT5A
GO:0046394	carboxylic acid biosynthetic process	9	311	0.0092	ENSP00000052754,ENSP00000196061,ENSP00000217426,ENSP00000223127,ENSP00000253792,ENSP00000362413,ENSP00000378669,ENSP00000445175,ENSP00000465930	ACLY,AHCY,ALDOA,DCN,GALK1,LDHA,PGK1,PLOD1,PLOD3
GO:0050819	negative regulation of coagulation	4	51	0.0092	ENSP00000223095,ENSP00000252244,ENSP00000252486,ENSP00000296511	ANXA5,APOE,KRT1,SERPINE1
GO:0051704	multi-organism process	31	2222	0.0092	ENSP00000052754,ENSP00000219070,ENSP00000223095,ENSP00000229335,ENSP00000233242,ENSP00000252486,ENSP00000263645,ENSP00000264634,ENSP00000265062,ENSP00000268150,ENSP00000292807,ENSP00000295927,ENSP00000300026,ENSP00000304697,ENSP00000316029,ENSP00000331544,ENSP00000331831,ENSP00000333298,ENSP00000346762,ENSP00000347979,ENSP00000348461,ENSP00000351926,ENSP00000361867,ENSP00000370808,ENSP00000373450…	AFP,AICDA,ALDOA,AP2A1,AP2M1,APOB,APOE,CD81,DCN,FAS,FBLN1,GAS6,GNB2L1,LAMP1,MFGE8,MMP2,POLR3G,PPIB,PTX3,RAB7A,RAC1,RAN,SEMG1,SERPINE1,SLC25A6,SND1,SPAG1,THRB,TLN1,UBB,WNT5A
GO:0060191	regulation of lipase activity	5	90	0.0092	ENSP00000243077,ENSP00000285735,ENSP00000306010,ENSP00000350425,ENSP00000366109	ANXA1,APOA4,ARF4,LRP1,RHOC
GO:0061097	regulation of protein tyrosine kinase activity	5	90	0.0092	ENSP00000014914,ENSP00000284240,ENSP00000331831,ENSP00000378760,ENSP00000426909	GAS6,GNB2L1,GPRC5A,MVP,THY1
GO:1903530	regulation of secretion by cell	14	672	0.0092	ENSP00000242465,ENSP00000250559,ENSP00000264634,ENSP00000265062,ENSP00000299138,ENSP00000312999,ENSP00000331544,ENSP00000331831,ENSP00000333298,ENSP00000349259,ENSP00000361818,ENSP00000366109,ENSP00000370808,ENSP00000467141	ANXA1,FBLN1,GAS6,GNAI2,LAMP1,RAB7A,RAP1B,SDC4,SLC25A6,SPTBN1,SRGN,TTN,VPS35,WNT5A
GO:0002690	positive regulation of leukocyte chemotaxis	5	91	0.0094	ENSP00000223095,ENSP00000260356,ENSP00000264634,ENSP00000331831,ENSP00000348461	GAS6,RAC1,SERPINE1,THBS1,WNT5A
GO:0008283	cell population proliferation	14	676	0.0094	ENSP00000243077,ENSP00000250559,ENSP00000252999,ENSP00000262746,ENSP00000263645,ENSP00000264634,ENSP00000307940,ENSP00000312999,ENSP00000331831,ENSP00000348461,ENSP00000371798,ENSP00000373783,ENSP00000380565,ENSP00000382058	CD151,CD81,EEF2,FSCN1,GAS6,GNAI2,LAMA5,LOXL2,LRP1,POLR3G,PRDX1,RAC1,RAP1B,WNT5A
GO:0060686	negative regulation of prostatic bud formation	2	4	0.0094	ENSP00000260128,ENSP00000264634	SULF1,WNT5A
GO:0097187	dentinogenesis	2	4	0.0094	ENSP00000223095,ENSP00000357980	HTRA1,SERPINE1
GO:2001137	positive regulation of endocytic recycling	2	4	0.0094	ENSP00000263277,ENSP00000479153	EHD1,EHD2
GO:0051240	positive regulation of multicellular organismal process	24	1551	0.0096	ENSP00000223095,ENSP00000243077,ENSP00000252486,ENSP00000260128,ENSP00000260356,ENSP00000264634,ENSP00000300026,ENSP00000305714,ENSP00000312999,ENSP00000324173,ENSP00000331831,ENSP00000336831,ENSP00000349259,ENSP00000351926,ENSP00000353007,ENSP00000355751,ENSP00000358866,ENSP00000362095,ENSP00000364935,ENSP00000366109,ENSP00000368678,ENSP00000373783,ENSP00000382058,ENSP00000426909	AGRN,ANXA1,AP2A1,APOE,BMP1,CLIC1,FLNA,GAS6,GNAI2,GNB2L1,HSPA5,LOXL2,LRP1,PLS1,POLR3G,PPIB,SERPINE1,SPTBN1,SRPX2,SULF1,SULF2,THBS1,THBS2,WNT5A
GO:0120035	regulation of plasma membrane bounded cell projection organization	13	600	0.0096	ENSP00000243077,ENSP00000252486,ENSP00000264634,ENSP00000284240,ENSP00000295685,ENSP00000299138,ENSP00000324173,ENSP00000336831,ENSP00000348461,ENSP00000351926,ENSP00000368678,ENSP00000371798,ENSP00000398632	AGRN,AP2A1,APOE,ARPC2,CD44,FSCN1,HSPA5,LRP1,PLS1,RAC1,THY1,VPS35,WNT5A
GO:1900116	extracellular negative regulation of signal transduction	3	22	0.0096	ENSP00000252804,ENSP00000325527,ENSP00000386043	FBN1,LTBP1,PXDN
GO:0032269	negative regulation of cellular protein metabolic process	18	1014	0.01	ENSP00000014914,ENSP00000052754,ENSP00000223095,ENSP00000252486,ENSP00000260356,ENSP00000263574,ENSP00000266041,ENSP00000273283,ENSP00000284240,ENSP00000299138,ENSP00000312999,ENSP00000331544,ENSP00000331831,ENSP00000378760,ENSP00000379191,ENSP00000398632,ENSP00000415769,ENSP00000426909	APLP2,APOE,CD44,CD59,DCN,FBLN1,GAS6,GNAI2,GNB2L1,GPRC5A,ITIH1,ITIH3,ITIH4,MVP,SERPINE1,THBS1,THY1,VPS35
GO:1903078	positive regulation of protein localization to plasma membrane	4	53	0.0101	ENSP00000243077,ENSP00000336831,ENSP00000349259,ENSP00000426909	GNB2L1,LRP1,PLS1,SPTBN1
GO:0044788	modulation by host of viral process	3	23	0.0106	ENSP00000252486,ENSP00000295927,ENSP00000300026	APOE,PPIB,PTX3
GO:0010812	negative regulation of cell-substrate adhesion	4	55	0.0114	ENSP00000223095,ENSP00000252699,ENSP00000260356,ENSP00000331544	ACTN4,FBLN1,SERPINE1,THBS1
GO:0002682	regulation of immune system process	22	1391	0.0117	ENSP00000219070,ENSP00000223095,ENSP00000233242,ENSP00000244537,ENSP00000252244,ENSP00000260356,ENSP00000263645,ENSP00000264634,ENSP00000284240,ENSP00000295685,ENSP00000304697,ENSP00000325527,ENSP00000331831,ENSP00000333298,ENSP00000348461,ENSP00000357980,ENSP00000361818,ENSP00000366109,ENSP00000375683,ENSP00000379191,ENSP00000382058,ENSP00000385035	ANXA1,APOB,ARPC2,C1S,CD59,CD81,FBN1,GAS6,HIST1H4F,HTRA1,KLK7,KRT1,LAMP1,MMP2,POLR3G,RAC1,SDC4,SERPINE1,THBS1,THY1,UBB,WNT5A
GO:0033344	cholesterol efflux	3	24	0.0117	ENSP00000233242,ENSP00000252486,ENSP00000350425	APOA4,APOB,APOE
GO:0043066	negative regulation of apoptotic process	16	859	0.0117	ENSP00000222271,ENSP00000223095,ENSP00000243077,ENSP00000252486,ENSP00000260356,ENSP00000264634,ENSP00000296511,ENSP00000304697,ENSP00000306010,ENSP00000312999,ENSP00000324173,ENSP00000331831,ENSP00000347979,ENSP00000358866,ENSP00000366109,ENSP00000398632	ANXA1,ANXA5,APOE,ARF4,CD44,COMP,FAS,FLNA,GAS6,GNAI2,HSPA5,LRP1,SERPINE1,THBS1,UBB,WNT5A
GO:0048041	focal adhesion assembly	3	24	0.0117	ENSP00000252999,ENSP00000284240,ENSP00000377941	ACTN1,LAMA5,THY1
GO:0051894	positive regulation of focal adhesion assembly	3	24	0.0117	ENSP00000284240,ENSP00000348461,ENSP00000361818	RAC1,SDC4,THY1
GO:0051893	regulation of focal adhesion assembly	4	56	0.0119	ENSP00000260356,ENSP00000284240,ENSP00000348461,ENSP00000361818	RAC1,SDC4,THBS1,THY1
GO:0010769	regulation of cell morphogenesis involved in differentiation	8	263	0.012	ENSP00000252486,ENSP00000252699,ENSP00000264634,ENSP00000284240,ENSP00000295685,ENSP00000331544,ENSP00000348461,ENSP00000358866	ACTN4,APOE,ARPC2,FBLN1,FLNA,RAC1,THY1,WNT5A
GO:0008626	granzyme-mediated apoptotic signaling pathway	2	5	0.0121	ENSP00000242465,ENSP00000333298	LAMP1,SRGN
GO:0009887	animal organ morphogenesis	16	865	0.0121	ENSP00000052754,ENSP00000219070,ENSP00000222271,ENSP00000223095,ENSP00000223127,ENSP00000252999,ENSP00000264634,ENSP00000284240,ENSP00000305714,ENSP00000325527,ENSP00000355330,ENSP00000357362,ENSP00000357980,ENSP00000379904,ENSP00000406229,ENSP00000467141	BMP1,COMP,DCN,FAT1,FBN1,HTRA1,LAMA5,MMP2,PLOD3,SERPINE1,TGM2,THBS3,THRB,THY1,TTN,WNT5A
GO:0015014	heparan sulfate proteoglycan biosynthetic process, polysaccharide chain biosynthetic process	2	5	0.0121	ENSP00000367446,ENSP00000379032	EXT1,EXT2
GO:0046813	receptor-mediated virion attachment to host cell	2	5	0.0121	ENSP00000263645,ENSP00000331831	CD81,GAS6
GO:1904352	positive regulation of protein catabolic process in the vacuole	2	5	0.0121	ENSP00000243077,ENSP00000263645	CD81,LRP1
GO:0065009	regulation of molecular function	41	3322	0.0122	ENSP00000014914,ENSP00000052754,ENSP00000223095,ENSP00000243077,ENSP00000252486,ENSP00000252699,ENSP00000252804,ENSP00000260356,ENSP00000263574,ENSP00000263645,ENSP00000264634,ENSP00000266041,ENSP00000273283,ENSP00000284240,ENSP00000285735,ENSP00000295927,ENSP00000296511,ENSP00000299213,ENSP00000304697,ENSP00000305714,ENSP00000306010,ENSP00000312999,ENSP00000324173,ENSP00000325527,ENSP00000331544…	ACTN4,AGRN,ANXA1,ANXA5,APLP2,APOA4,APOE,ARF4,BMP1,CAP1,CD44,CD81,DCN,FAS,FBLN1,FBN1,FLNA,GAS6,GNAI2,GNB2L1,GPRC5A,HSPA5,ITIH1,ITIH3,ITIH4,LARP6,LRP1,MVP,PTX3,PXDN,RAN,RHOC,SDC4,SEMG1,SERPINE1,SPTBN1,THBS1,THY1,TTN,UBB,WNT5A
GO:0010594	regulation of endothelial cell migration	6	150	0.0128	ENSP00000052754,ENSP00000252486,ENSP00000260356,ENSP00000264634,ENSP00000362095,ENSP00000366109	ANXA1,APOE,DCN,SRPX2,THBS1,WNT5A
GO:0072001	renal system development	8	267	0.0128	ENSP00000052754,ENSP00000252999,ENSP00000260128,ENSP00000264187,ENSP00000264634,ENSP00000325527,ENSP00000353007,ENSP00000361818	DCN,FBN1,LAMA5,NID1,SDC4,SULF1,SULF2,WNT5A
GO:0042981	regulation of apoptotic process	23	1501	0.0129	ENSP00000222271,ENSP00000223095,ENSP00000243077,ENSP00000252486,ENSP00000252699,ENSP00000260356,ENSP00000264634,ENSP00000296511,ENSP00000300289,ENSP00000304697,ENSP00000306010,ENSP00000312999,ENSP00000324173,ENSP00000331831,ENSP00000347979,ENSP00000355330,ENSP00000358866,ENSP00000366109,ENSP00000367794,ENSP00000377941,ENSP00000398632,ENSP00000426909,ENSP00000445175	ACTN1,ACTN4,ANXA1,ANXA5,APOE,ARF4,CD44,COMP,FAS,FLNA,GAS6,GNAI2,GNB2L1,HSPA5,LDHA,LRP1,PDIA3,SERPINE1,SRPX,TGM2,THBS1,UBB,WNT5A
GO:0050710	negative regulation of cytokine secretion	4	58	0.0129	ENSP00000242465,ENSP00000331544,ENSP00000331831,ENSP00000366109	ANXA1,FBLN1,GAS6,SRGN
GO:0031099	regeneration	6	151	0.013	ENSP00000252486,ENSP00000331831,ENSP00000350425,ENSP00000353007,ENSP00000366109,ENSP00000441434	ANXA1,APOA4,APOE,GAS6,NNMT,SULF2
GO:0045595	regulation of cell differentiation	25	1695	0.0131	ENSP00000223095,ENSP00000233242,ENSP00000243077,ENSP00000244537,ENSP00000252486,ENSP00000252699,ENSP00000260356,ENSP00000263277,ENSP00000264634,ENSP00000284240,ENSP00000295685,ENSP00000324173,ENSP00000325527,ENSP00000331544,ENSP00000331831,ENSP00000337477,ENSP00000348461,ENSP00000351926,ENSP00000358866,ENSP00000364935,ENSP00000366109,ENSP00000373783,ENSP00000379904,ENSP00000427687,ENSP00000479153	ACTN4,ANXA1,AP2A1,APOB,APOE,ARPC2,CLIC1,EHD1,EHD2,FAM60A,FBLN1,FBN1,FLNA,GAS6,HIST1H4F,HSPA5,LOXL2,LRP1,RAC1,SERPINE1,THBS1,THRB,THY1,WDR1,WNT5A
GO:0010638	positive regulation of organelle organization	12	552	0.0132	ENSP00000052754,ENSP00000264634,ENSP00000275603,ENSP00000285735,ENSP00000295685,ENSP00000299138,ENSP00000348461,ENSP00000358866,ENSP00000361818,ENSP00000366109,ENSP00000371798,ENSP00000427687	ANXA1,ARPC2,CCT6A,DCN,FLNA,FSCN1,RAC1,RHOC,SDC4,VPS35,WDR1,WNT5A
GO:0030041	actin filament polymerization	3	26	0.0134	ENSP00000295685,ENSP00000348461,ENSP00000355084	ARPC2,MSRB1,RAC1
GO:0061620	glycolytic process through glucose-6-phosphate	3	26	0.0134	ENSP00000362413,ENSP00000378669,ENSP00000465930	ALDOA,GALK1,PGK1
GO:0010033	response to organic substance	36	2815	0.0136	ENSP00000052754,ENSP00000219070,ENSP00000223095,ENSP00000223127,ENSP00000229335,ENSP00000233242,ENSP00000243077,ENSP00000250559,ENSP00000252999,ENSP00000260356,ENSP00000261978,ENSP00000263645,ENSP00000264634,ENSP00000264870,ENSP00000266041,ENSP00000296511,ENSP00000304697,ENSP00000307940,ENSP00000312999,ENSP00000316029,ENSP00000324173,ENSP00000325527,ENSP00000331831,ENSP00000347979,ENSP00000350425…	AGRN,AICDA,ANXA1,ANXA5,APOA4,APOB,CD44,CD81,DCN,EEF2,EHD1,F13A1,FAS,FBN1,FLNB,FSCN1,GAS6,GNAI2,GNB2L1,HSPA5,ITIH4,LAMA5,LDHA,LRP1,LTBP2,MMP2,NNMT,PLOD3,RAN,RAP1B,SERPINE1,THBS1,THRB,TLN1,UBB,WNT5A
GO:0006952	defense response	20	1234	0.0138	ENSP00000217426,ENSP00000223095,ENSP00000229335,ENSP00000243077,ENSP00000252244,ENSP00000260356,ENSP00000262746,ENSP00000264634,ENSP00000266041,ENSP00000295927,ENSP00000347979,ENSP00000348461,ENSP00000350425,ENSP00000355084,ENSP00000361867,ENSP00000366109,ENSP00000382058,ENSP00000385035,ENSP00000398632,ENSP00000420213	AHCY,AICDA,ANXA1,APOA4,C1S,CD44,FAS,FLNB,ITIH4,KRT1,LRP1,MSRB1,POLR3G,PRDX1,PTX3,RAC1,SEMG1,SERPINE1,THBS1,WNT5A
GO:0050727	regulation of inflammatory response	9	338	0.0138	ENSP00000223095,ENSP00000252486,ENSP00000263645,ENSP00000264634,ENSP00000299138,ENSP00000355330,ENSP00000366109,ENSP00000379191,ENSP00000385035	ANXA1,APOE,C1S,CD59,CD81,SERPINE1,TGM2,VPS35,WNT5A
GO:0032233	positive regulation of actin filament bundle assembly	4	60	0.0139	ENSP00000285735,ENSP00000348461,ENSP00000358866,ENSP00000361818	FLNA,RAC1,RHOC,SDC4
GO:0022008	neurogenesis	23	1519	0.0144	ENSP00000243077,ENSP00000252486,ENSP00000264634,ENSP00000284240,ENSP00000304697,ENSP00000306010,ENSP00000307940,ENSP00000324173,ENSP00000331831,ENSP00000348461,ENSP00000349259,ENSP00000350425,ENSP00000351155,ENSP00000351926,ENSP00000358866,ENSP00000361818,ENSP00000366109,ENSP00000367446,ENSP00000368678,ENSP00000379904,ENSP00000400365,ENSP00000427687,ENSP00000479153	AGRN,ANXA1,AP2A1,APOA4,APOE,ARF4,ATL1,EEF2,EHD1,EXT1,FLNA,GAS6,HSPA5,LAMA2,LRP1,RAC1,SDC4,SPTBN1,THRB,THY1,UBB,WDR1,WNT5A
GO:0072378	blood coagulation, fibrin clot formation	3	27	0.0144	ENSP00000261405,ENSP00000264870,ENSP00000331544	F13A1,FBLN1,VWF
GO:0072659	protein localization to plasma membrane	6	156	0.0145	ENSP00000252999,ENSP00000263277,ENSP00000299138,ENSP00000331831,ENSP00000349259,ENSP00000358866	EHD2,FLNA,GAS6,LAMA5,SPTBN1,VPS35
GO:1901700	response to oxygen-containing compound	22	1427	0.0145	ENSP00000052754,ENSP00000219070,ENSP00000223095,ENSP00000229335,ENSP00000233242,ENSP00000243077,ENSP00000250559,ENSP00000252486,ENSP00000260356,ENSP00000262746,ENSP00000264634,ENSP00000307940,ENSP00000312999,ENSP00000324173,ENSP00000325527,ENSP00000331831,ENSP00000347979,ENSP00000350425,ENSP00000366109,ENSP00000368678,ENSP00000426909,ENSP00000445175	AGRN,AICDA,ANXA1,APOA4,APOB,APOE,DCN,EEF2,FAS,FBN1,GAS6,GNAI2,GNB2L1,HSPA5,LDHA,LRP1,MMP2,PRDX1,RAP1B,SERPINE1,THBS1,WNT5A
GO:0001952	regulation of cell-matrix adhesion	5	105	0.0146	ENSP00000223095,ENSP00000260356,ENSP00000284240,ENSP00000348461,ENSP00000361818	RAC1,SDC4,SERPINE1,THBS1,THY1
GO:0010757	negative regulation of plasminogen activation	2	6	0.0146	ENSP00000223095,ENSP00000260356	SERPINE1,THBS1
GO:0030048	actin filament-based movement	5	105	0.0146	ENSP00000216181,ENSP00000252699,ENSP00000345230,ENSP00000446955,ENSP00000467141	ACTN4,MYH9,MYL6,TPM4,TTN
GO:0034447	very-low-density lipoprotein particle clearance	2	6	0.0146	ENSP00000233242,ENSP00000252486	APOB,APOE
GO:2001046	positive regulation of integrin-mediated signaling pathway	2	6	0.0146	ENSP00000358866,ENSP00000447730	CD63,FLNA
GO:0071310	cellular response to organic substance	30	2219	0.0152	ENSP00000052754,ENSP00000219070,ENSP00000223095,ENSP00000223127,ENSP00000229335,ENSP00000233242,ENSP00000243077,ENSP00000250559,ENSP00000252999,ENSP00000260356,ENSP00000261978,ENSP00000264634,ENSP00000264870,ENSP00000304697,ENSP00000307940,ENSP00000312999,ENSP00000316029,ENSP00000324173,ENSP00000325527,ENSP00000331831,ENSP00000347979,ENSP00000366109,ENSP00000368678,ENSP00000371798,ENSP00000379904…	AGRN,AICDA,ANXA1,APOB,CD44,DCN,EEF2,EHD1,F13A1,FAS,FBN1,FLNB,FSCN1,GAS6,GNAI2,GNB2L1,HSPA5,LAMA5,LRP1,LTBP2,MMP2,PLOD3,RAN,RAP1B,SERPINE1,THBS1,THRB,TLN1,UBB,WNT5A
GO:1901701	cellular response to oxygen-containing compound	16	896	0.0154	ENSP00000219070,ENSP00000223095,ENSP00000229335,ENSP00000233242,ENSP00000243077,ENSP00000250559,ENSP00000262746,ENSP00000264634,ENSP00000312999,ENSP00000324173,ENSP00000325527,ENSP00000331831,ENSP00000350425,ENSP00000366109,ENSP00000368678,ENSP00000426909	AGRN,AICDA,ANXA1,APOA4,APOB,FBN1,GAS6,GNAI2,GNB2L1,HSPA5,LRP1,MMP2,PRDX1,RAP1B,SERPINE1,WNT5A
GO:0045732	positive regulation of protein catabolic process	7	217	0.0155	ENSP00000243077,ENSP00000252486,ENSP00000263645,ENSP00000264634,ENSP00000265062,ENSP00000299138,ENSP00000426909	APOE,CD81,GNB2L1,LRP1,RAB7A,VPS35,WNT5A
GO:0031325	positive regulation of cellular metabolic process	38	3060	0.0156	ENSP00000052754,ENSP00000216181,ENSP00000223095,ENSP00000229335,ENSP00000243077,ENSP00000250559,ENSP00000252486,ENSP00000252699,ENSP00000253792,ENSP00000260356,ENSP00000263645,ENSP00000264634,ENSP00000275603,ENSP00000295927,ENSP00000299138,ENSP00000299213,ENSP00000304697,ENSP00000306010,ENSP00000307940,ENSP00000312999,ENSP00000324173,ENSP00000325527,ENSP00000331544,ENSP00000331831,ENSP00000342026…	ACLY,ACTN1,ACTN4,AGRN,AICDA,ANXA1,APOA4,APOE,ARF4,CCT6A,CD44,CD63,CD81,DCN,EEF2,FAS,FBLN1,FBN1,GAS6,GNAI2,GNB2L1,HSPA5,LARP6,LRP1,MYH9,PRDX6,PTX3,RAC1,RAN,RAP1B,SDC4,SEMG1,SERPINE1,THBS1,THRB,UBB,VPS35,WNT5A
GO:0044267	cellular protein metabolic process	43	3603	0.0156	ENSP00000052754,ENSP00000196061,ENSP00000206765,ENSP00000219070,ENSP00000223127,ENSP00000233242,ENSP00000244537,ENSP00000252244,ENSP00000252486,ENSP00000260356,ENSP00000263574,ENSP00000264634,ENSP00000264870,ENSP00000265062,ENSP00000268150,ENSP00000284240,ENSP00000292807,ENSP00000300026,ENSP00000304697,ENSP00000306010,ENSP00000307940,ENSP00000324173,ENSP00000325527,ENSP00000331831,ENSP00000338413…	AFP,ANXA1,AP2A1,AP2M1,APLP2,APOA4,APOB,APOE,ARF4,DCN,EEF2,EXT1,EXT2,F13A1,FBN1,GAS6,GNB2L1,HIST1H4F,HSPA5,KRT1,LAMP2,LOXL2,LTBP1,MFGE8,MMP2,MSRB1,PLOD1,PLOD3,PPIB,RAB7A,RAC1,SEMG1,SPTBN1,STK33,TGM1,TGM2,TGM3,THBS1,THY1,TTN,UBA1,UBB,WNT5A
GO:0051188	cofactor biosynthetic process	7	218	0.0157	ENSP00000253792,ENSP00000275428,ENSP00000362413,ENSP00000378669,ENSP00000441434,ENSP00000445175,ENSP00000465930	ACLY,ALDOA,GALK1,GGCT,LDHA,NNMT,PGK1
GO:0045861	negative regulation of proteolysis	9	349	0.0159	ENSP00000223095,ENSP00000260356,ENSP00000263574,ENSP00000266041,ENSP00000273283,ENSP00000331831,ENSP00000379191,ENSP00000398632,ENSP00000415769	APLP2,CD44,CD59,GAS6,ITIH1,ITIH3,ITIH4,SERPINE1,THBS1
GO:0050807	regulation of synapse organization	6	161	0.0162	ENSP00000252486,ENSP00000264634,ENSP00000299138,ENSP00000355751,ENSP00000362095,ENSP00000368678	AGRN,APOE,SRPX2,THBS2,VPS35,WNT5A
GO:0010941	regulation of cell death	24	1638	0.0164	ENSP00000222271,ENSP00000223095,ENSP00000243077,ENSP00000252486,ENSP00000252699,ENSP00000260356,ENSP00000264634,ENSP00000296511,ENSP00000299138,ENSP00000300289,ENSP00000304697,ENSP00000306010,ENSP00000312999,ENSP00000324173,ENSP00000331831,ENSP00000347979,ENSP00000355330,ENSP00000358866,ENSP00000366109,ENSP00000367794,ENSP00000377941,ENSP00000398632,ENSP00000426909,ENSP00000445175	ACTN1,ACTN4,ANXA1,ANXA5,APOE,ARF4,CD44,COMP,FAS,FLNA,GAS6,GNAI2,GNB2L1,HSPA5,LDHA,LRP1,PDIA3,SERPINE1,SRPX,TGM2,THBS1,UBB,VPS35,WNT5A
GO:0061462	protein localization to lysosome	3	29	0.0164	ENSP00000263645,ENSP00000265062,ENSP00000408411	CD81,LAMP2,RAB7A
GO:1903510	mucopolysaccharide metabolic process	5	109	0.0164	ENSP00000052754,ENSP00000266041,ENSP00000273283,ENSP00000398632,ENSP00000415769	CD44,DCN,ITIH1,ITIH3,ITIH4
GO:0043254	regulation of protein complex assembly	10	425	0.0171	ENSP00000252486,ENSP00000285735,ENSP00000295685,ENSP00000299138,ENSP00000348461,ENSP00000349259,ENSP00000366843,ENSP00000371798,ENSP00000408411,ENSP00000426909	APOE,ARPC2,ATXN2,FSCN1,GNB2L1,LAMP2,RAC1,RHOC,SPTBN1,VPS35
GO:0010604	positive regulation of macromolecule metabolic process	38	3081	0.0173	ENSP00000052754,ENSP00000216181,ENSP00000223095,ENSP00000229335,ENSP00000233242,ENSP00000243077,ENSP00000250559,ENSP00000252486,ENSP00000252699,ENSP00000260356,ENSP00000263645,ENSP00000263946,ENSP00000264634,ENSP00000265062,ENSP00000275603,ENSP00000299138,ENSP00000299213,ENSP00000304697,ENSP00000306010,ENSP00000307940,ENSP00000312999,ENSP00000324173,ENSP00000325527,ENSP00000331544,ENSP00000331831…	ACTN1,ACTN4,AGRN,AICDA,APOB,APOE,ARF4,CCT6A,CD44,CD63,CD81,DCN,EEF2,FAS,FBLN1,FBN1,GAS6,GNAI2,GNB2L1,HSPA5,LARP6,LRP1,MYH9,PKP1,PRDX6,RAB7A,RAC1,RAN,RAP1B,SDC4,SEMG1,SERPINE1,THBS1,THRB,TTN,UBB,VPS35,WNT5A
GO:0009743	response to carbohydrate	6	164	0.0175	ENSP00000233242,ENSP00000250559,ENSP00000260356,ENSP00000331831,ENSP00000426909,ENSP00000445175	APOB,GAS6,GNB2L1,LDHA,RAP1B,THBS1
GO:0010886	positive regulation of cholesterol storage	2	7	0.0177	ENSP00000233242,ENSP00000479153	APOB,EHD1
GO:0030866	cortical actin cytoskeleton organization	3	30	0.0177	ENSP00000263277,ENSP00000316029,ENSP00000336831	EHD2,PLS1,TLN1
GO:0034372	very-low-density lipoprotein particle remodeling	2	7	0.0177	ENSP00000252486,ENSP00000350425	APOA4,APOE
GO:0044766	multi-organism transport	3	30	0.0177	ENSP00000265062,ENSP00000304697,ENSP00000446215	RAB7A,RAN,UBB
GO:0050690	regulation of defense response to virus by virus	3	30	0.0177	ENSP00000292807,ENSP00000348461,ENSP00000351926	AP2A1,AP2M1,RAC1
GO:0061036	positive regulation of cartilage development	3	30	0.0177	ENSP00000264634,ENSP00000305714,ENSP00000373783	BMP1,LOXL2,WNT5A
GO:1905165	regulation of lysosomal protein catabolic process	2	7	0.0177	ENSP00000243077,ENSP00000299138	LRP1,VPS35
GO:0060348	bone development	6	166	0.018	ENSP00000222271,ENSP00000260128,ENSP00000300026,ENSP00000348163,ENSP00000353007,ENSP00000357362	COMP,PLS3,PPIB,SULF1,SULF2,THBS3
GO:0001932	regulation of protein phosphorylation	21	1370	0.0182	ENSP00000014914,ENSP00000052754,ENSP00000250559,ENSP00000252486,ENSP00000260356,ENSP00000262746,ENSP00000263645,ENSP00000264634,ENSP00000284240,ENSP00000304697,ENSP00000312999,ENSP00000325527,ENSP00000331544,ENSP00000331831,ENSP00000347979,ENSP00000348461,ENSP00000361818,ENSP00000378760,ENSP00000398632,ENSP00000426909,ENSP00000467141	APOE,CD44,CD81,DCN,FAS,FBLN1,FBN1,GAS6,GNAI2,GNB2L1,GPRC5A,MVP,PRDX1,RAC1,RAP1B,SDC4,THBS1,THY1,TTN,UBB,WNT5A
GO:0042325	regulation of phosphorylation	22	1465	0.0183	ENSP00000014914,ENSP00000052754,ENSP00000250559,ENSP00000252486,ENSP00000260356,ENSP00000262746,ENSP00000263645,ENSP00000264634,ENSP00000284240,ENSP00000304697,ENSP00000312999,ENSP00000325527,ENSP00000331544,ENSP00000331831,ENSP00000347979,ENSP00000348461,ENSP00000361818,ENSP00000362095,ENSP00000378760,ENSP00000398632,ENSP00000426909,ENSP00000467141	APOE,CD44,CD81,DCN,FAS,FBLN1,FBN1,GAS6,GNAI2,GNB2L1,GPRC5A,MVP,PRDX1,RAC1,RAP1B,SDC4,SRPX2,THBS1,THY1,TTN,UBB,WNT5A
GO:0009108	coenzyme biosynthetic process	6	167	0.0184	ENSP00000253792,ENSP00000362413,ENSP00000378669,ENSP00000441434,ENSP00000445175,ENSP00000465930	ACLY,ALDOA,GALK1,LDHA,NNMT,PGK1
GO:0003382	epithelial cell morphogenesis	3	31	0.0186	ENSP00000223127,ENSP00000406229,ENSP00000420213	FAT1,FLNB,PLOD3
GO:0006911	phagocytosis, engulfment	3	31	0.0186	ENSP00000216181,ENSP00000260356,ENSP00000268150	MFGE8,MYH9,THBS1
GO:0009605	response to external stimulus	26	1857	0.0186	ENSP00000052754,ENSP00000217426,ENSP00000223095,ENSP00000229335,ENSP00000233242,ENSP00000252486,ENSP00000260356,ENSP00000264634,ENSP00000295927,ENSP00000307940,ENSP00000312999,ENSP00000324173,ENSP00000331831,ENSP00000347979,ENSP00000348461,ENSP00000349259,ENSP00000361867,ENSP00000366109,ENSP00000367446,ENSP00000370808,ENSP00000382058,ENSP00000400365,ENSP00000408411,ENSP00000445175,ENSP00000447730…	AHCY,AICDA,ANXA1,APOB,APOE,CD63,DCN,EEF2,EXT1,FAS,GAS6,GNAI2,HSPA5,LAMA2,LAMP2,LDHA,POLR3G,PTX3,RAC1,SEMG1,SERPINE1,SLC25A6,SPTBN1,THBS1,TTN,WNT5A
GO:0051881	regulation of mitochondrial membrane potential	4	68	0.0189	ENSP00000052754,ENSP00000304697,ENSP00000364935,ENSP00000426909	CLIC1,DCN,GNB2L1,UBB
GO:0017157	regulation of exocytosis	6	169	0.0192	ENSP00000250559,ENSP00000265062,ENSP00000312999,ENSP00000333298,ENSP00000361818,ENSP00000366109	ANXA1,GNAI2,LAMP1,RAB7A,RAP1B,SDC4
GO:0050764	regulation of phagocytosis	4	69	0.0198	ENSP00000268150,ENSP00000295927,ENSP00000331831,ENSP00000426909	GAS6,GNB2L1,MFGE8,PTX3
GO:0050900	leukocyte migration	8	296	0.0199	ENSP00000216181,ENSP00000233242,ENSP00000331831,ENSP00000348461,ENSP00000361818,ENSP00000366109,ENSP00000398632,ENSP00000427687	ANXA1,APOB,CD44,GAS6,MYH9,RAC1,SDC4,WDR1
GO:0071495	cellular response to endogenous stimulus	18	1106	0.0199	ENSP00000219070,ENSP00000223127,ENSP00000233242,ENSP00000243077,ENSP00000250559,ENSP00000261978,ENSP00000264634,ENSP00000304697,ENSP00000307940,ENSP00000312999,ENSP00000324173,ENSP00000325527,ENSP00000366109,ENSP00000368678,ENSP00000379904,ENSP00000398632,ENSP00000446215,ENSP00000479153	AGRN,ANXA1,APOB,CD44,EEF2,EHD1,FBN1,GNAI2,HSPA5,LRP1,LTBP2,MMP2,PLOD3,RAN,RAP1B,THRB,UBB,WNT5A
GO:1900026	positive regulation of substrate adhesion-dependent cell spreading	3	32	0.0199	ENSP00000295685,ENSP00000348461,ENSP00000358866	ARPC2,FLNA,RAC1
GO:2001235	positive regulation of apoptotic signaling pathway	6	171	0.0201	ENSP00000260356,ENSP00000300289,ENSP00000304697,ENSP00000347979,ENSP00000367794,ENSP00000426909	FAS,GNB2L1,PDIA3,SRPX,THBS1,UBB
GO:0048666	neuron development	14	758	0.0203	ENSP00000252486,ENSP00000264634,ENSP00000284240,ENSP00000304697,ENSP00000306010,ENSP00000349259,ENSP00000350425,ENSP00000351155,ENSP00000361818,ENSP00000367446,ENSP00000368678,ENSP00000379904,ENSP00000400365,ENSP00000479153	AGRN,APOA4,APOE,ARF4,ATL1,EHD1,EXT1,LAMA2,SDC4,SPTBN1,THRB,THY1,UBB,WNT5A
GO:0002696	positive regulation of leukocyte activation	8	298	0.0206	ENSP00000260356,ENSP00000263645,ENSP00000264634,ENSP00000284240,ENSP00000331831,ENSP00000333298,ENSP00000348461,ENSP00000366109	ANXA1,CD81,GAS6,LAMP1,RAC1,THBS1,THY1,WNT5A
GO:0002920	regulation of humoral immune response	4	70	0.0206	ENSP00000263645,ENSP00000375683,ENSP00000379191,ENSP00000385035	C1S,CD59,CD81,KLK7
GO:0003094	glomerular filtration	2	8	0.0206	ENSP00000260128,ENSP00000353007	SULF1,SULF2
GO:0010721	negative regulation of cell development	8	298	0.0206	ENSP00000243077,ENSP00000252486,ENSP00000252699,ENSP00000264634,ENSP00000284240,ENSP00000325527,ENSP00000331544,ENSP00000379904	ACTN4,APOE,FBLN1,FBN1,LRP1,THRB,THY1,WNT5A
GO:0017185	peptidyl-lysine hydroxylation	2	8	0.0206	ENSP00000196061,ENSP00000223127	PLOD1,PLOD3
GO:0034382	chylomicron remnant clearance	2	8	0.0206	ENSP00000233242,ENSP00000252486	APOB,APOE
GO:0035860	glial cell-derived neurotrophic factor receptor signaling pathway	2	8	0.0206	ENSP00000260128,ENSP00000353007	SULF1,SULF2
GO:0042176	regulation of protein catabolic process	9	368	0.0206	ENSP00000243077,ENSP00000252486,ENSP00000263645,ENSP00000264634,ENSP00000265062,ENSP00000299138,ENSP00000304697,ENSP00000358866,ENSP00000426909	APOE,CD81,FLNA,GNB2L1,LRP1,RAB7A,UBB,VPS35,WNT5A
GO:0060346	bone trabecula formation	2	8	0.0206	ENSP00000219070,ENSP00000357362	MMP2,THBS3
GO:0000910	cytokinesis	4	71	0.021	ENSP00000216181,ENSP00000285735,ENSP00000349259,ENSP00000398610	ANXA11,MYH9,RHOC,SPTBN1
GO:0042632	cholesterol homeostasis	4	71	0.021	ENSP00000233242,ENSP00000252486,ENSP00000350425,ENSP00000479153	APOA4,APOB,APOE,EHD1
GO:0046890	regulation of lipid biosynthetic process	6	174	0.0211	ENSP00000233242,ENSP00000252486,ENSP00000350425,ENSP00000366109,ENSP00000426909,ENSP00000446215	ANXA1,APOA4,APOB,APOE,GNB2L1,RAN
GO:0050707	regulation of cytokine secretion	6	174	0.0211	ENSP00000242465,ENSP00000264634,ENSP00000331544,ENSP00000331831,ENSP00000349259,ENSP00000366109	ANXA1,FBLN1,GAS6,SPTBN1,SRGN,WNT5A
GO:0051247	positive regulation of protein metabolic process	23	1587	0.0211	ENSP00000216181,ENSP00000243077,ENSP00000250559,ENSP00000252486,ENSP00000260356,ENSP00000263645,ENSP00000264634,ENSP00000265062,ENSP00000299138,ENSP00000299213,ENSP00000304697,ENSP00000307940,ENSP00000312999,ENSP00000324173,ENSP00000325527,ENSP00000331544,ENSP00000331831,ENSP00000347979,ENSP00000348461,ENSP00000361818,ENSP00000361867,ENSP00000398632,ENSP00000426909	APOE,CD44,CD81,EEF2,FAS,FBLN1,FBN1,GAS6,GNAI2,GNB2L1,HSPA5,LARP6,LRP1,MYH9,RAB7A,RAC1,RAP1B,SDC4,SEMG1,THBS1,UBB,VPS35,WNT5A
GO:0110053	regulation of actin filament organization	7	235	0.0211	ENSP00000285735,ENSP00000295685,ENSP00000348461,ENSP00000349259,ENSP00000358866,ENSP00000361818,ENSP00000427687	ARPC2,FLNA,RAC1,RHOC,SDC4,SPTBN1,WDR1
GO:0006807	nitrogen compound metabolic process	82	8349	0.0213	ENSP00000052754,ENSP00000196061,ENSP00000206765,ENSP00000216181,ENSP00000217426,ENSP00000219070,ENSP00000223127,ENSP00000223357,ENSP00000229335,ENSP00000233242,ENSP00000242465,ENSP00000243077,ENSP00000244537,ENSP00000252244,ENSP00000252486,ENSP00000253792,ENSP00000260128,ENSP00000260356,ENSP00000261405,ENSP00000263574,ENSP00000264634,ENSP00000264870,ENSP00000265062,ENSP00000266041,ENSP00000268150…	ACLY,AEBP1,AFP,AGRN,AHCY,AICDA,ALDOA,ANXA1,AP2A1,AP2M1,APLP2,APOA4,APOB,APOE,ARF4,ATXN2,AZGP1,BMP1,C1S,CD44,DCN,EEF2,EXT1,EXT2,F13A1,FBLN1,FBN1,FLNA,GALK1,GAS6,GGCT,GNB2L1,GPC6,HIST1H4F,HSPA5,HTRA1,ITIH1,ITIH3,ITIH4,KLK7,KRT1,LAMP2,LARP6,LDHA,LDHB,LOXL2,LRP1,LTBP1,MFGE8,MMP2,MSRB1,MYH9,NNMT,PDIA3,PGD,PGK1,PLOD1,PLOD3,POLR3G,PPIB,RAB7A,RAC1,RAN,SDC4,SEMG1,SND1,SPTBN1,SRGN,STK33,SULF1,SULF2,TGM1,TG…
GO:0060341	regulation of cellular localization	14	766	0.0213	ENSP00000243077,ENSP00000250559,ENSP00000263277,ENSP00000264634,ENSP00000275603,ENSP00000284240,ENSP00000292807,ENSP00000299138,ENSP00000331831,ENSP00000333298,ENSP00000336831,ENSP00000349259,ENSP00000426909,ENSP00000479153	AP2M1,CCT6A,EHD1,EHD2,GAS6,GNB2L1,LAMP1,LRP1,PLS1,RAP1B,SPTBN1,THY1,VPS35,WNT5A
GO:0016051	carbohydrate biosynthetic process	5	120	0.0217	ENSP00000270776,ENSP00000362413,ENSP00000367446,ENSP00000378669,ENSP00000379032	ALDOA,EXT1,EXT2,PGD,PGK1
GO:0019752	carboxylic acid metabolic process	15	854	0.0218	ENSP00000052754,ENSP00000196061,ENSP00000217426,ENSP00000223127,ENSP00000253792,ENSP00000266041,ENSP00000270776,ENSP00000273283,ENSP00000362413,ENSP00000378669,ENSP00000379386,ENSP00000398632,ENSP00000415769,ENSP00000445175,ENSP00000465930	ACLY,AHCY,ALDOA,CD44,DCN,GALK1,ITIH1,ITIH3,ITIH4,LDHA,LDHB,PGD,PGK1,PLOD1,PLOD3
GO:0032270	positive regulation of cellular protein metabolic process	22	1496	0.0218	ENSP00000216181,ENSP00000243077,ENSP00000250559,ENSP00000252486,ENSP00000260356,ENSP00000263645,ENSP00000264634,ENSP00000299138,ENSP00000299213,ENSP00000304697,ENSP00000307940,ENSP00000312999,ENSP00000324173,ENSP00000325527,ENSP00000331544,ENSP00000331831,ENSP00000347979,ENSP00000348461,ENSP00000361818,ENSP00000361867,ENSP00000398632,ENSP00000426909	APOE,CD44,CD81,EEF2,FAS,FBLN1,FBN1,GAS6,GNAI2,GNB2L1,HSPA5,LARP6,LRP1,MYH9,RAC1,RAP1B,SDC4,SEMG1,THBS1,UBB,VPS35,WNT5A
GO:0050730	regulation of peptidyl-tyrosine phosphorylation	7	237	0.0218	ENSP00000014914,ENSP00000263645,ENSP00000284240,ENSP00000331831,ENSP00000378760,ENSP00000398632,ENSP00000426909	CD44,CD81,GAS6,GNB2L1,GPRC5A,MVP,THY1
GO:0071705	nitrogen compound transport	24	1690	0.0218	ENSP00000216181,ENSP00000233242,ENSP00000243077,ENSP00000252486,ENSP00000252699,ENSP00000256682,ENSP00000261978,ENSP00000265062,ENSP00000292401,ENSP00000292807,ENSP00000299138,ENSP00000304697,ENSP00000306010,ENSP00000349259,ENSP00000351926,ENSP00000366109,ENSP00000366843,ENSP00000370808,ENSP00000378760,ENSP00000408411,ENSP00000446215,ENSP00000447053,ENSP00000447730,ENSP00000479153	ACTN4,ANXA1,AP2A1,AP2M1,APOB,APOE,ARF3,ARF4,ATXN2,AZGP1,CD63,EHD1,LAMP2,LRP1,LTBP2,MVP,MYH9,RAB5C,RAB7A,RAN,SLC25A6,SPTBN1,UBB,VPS35
GO:0046889	positive regulation of lipid biosynthetic process	4	73	0.0224	ENSP00000252486,ENSP00000350425,ENSP00000366109,ENSP00000426909	ANXA1,APOA4,APOE,GNB2L1
GO:0120036	plasma membrane bounded cell projection organization	17	1034	0.0224	ENSP00000216181,ENSP00000252486,ENSP00000252999,ENSP00000264634,ENSP00000304697,ENSP00000306010,ENSP00000348461,ENSP00000349259,ENSP00000350425,ENSP00000351155,ENSP00000358866,ENSP00000361818,ENSP00000367446,ENSP00000371798,ENSP00000373450,ENSP00000400365,ENSP00000479153	APOA4,APOE,ARF4,ATL1,EHD1,EXT1,FLNA,FSCN1,LAMA2,LAMA5,MYH9,RAC1,SDC4,SPAG1,SPTBN1,UBB,WNT5A
GO:0034097	response to cytokine	17	1035	0.0225	ENSP00000052754,ENSP00000219070,ENSP00000233242,ENSP00000250559,ENSP00000252999,ENSP00000260356,ENSP00000264634,ENSP00000264870,ENSP00000266041,ENSP00000304697,ENSP00000324173,ENSP00000331831,ENSP00000347979,ENSP00000366109,ENSP00000371798,ENSP00000398632,ENSP00000420213	ANXA1,APOB,CD44,DCN,F13A1,FAS,FLNB,FSCN1,GAS6,HSPA5,ITIH4,LAMA5,MMP2,RAP1B,THBS1,UBB,WNT5A
GO:0002064	epithelial cell development	6	179	0.0235	ENSP00000223127,ENSP00000250559,ENSP00000264634,ENSP00000358866,ENSP00000406229,ENSP00000420213	FAT1,FLNA,FLNB,PLOD3,RAP1B,WNT5A
GO:0010873	positive regulation of cholesterol esterification	2	9	0.0235	ENSP00000252486,ENSP00000350425	APOA4,APOE
GO:0033622	integrin activation	2	9	0.0235	ENSP00000279227,ENSP00000316029	FERMT3,TLN1
GO:0051901	positive regulation of mitochondrial depolarization	2	9	0.0235	ENSP00000052754,ENSP00000426909	DCN,GNB2L1
GO:0110111	negative regulation of animal organ morphogenesis	3	35	0.0235	ENSP00000260128,ENSP00000264634,ENSP00000379904	SULF1,THRB,WNT5A
GO:0071345	cellular response to cytokine stimulus	16	953	0.0238	ENSP00000052754,ENSP00000219070,ENSP00000233242,ENSP00000250559,ENSP00000252999,ENSP00000260356,ENSP00000264634,ENSP00000264870,ENSP00000304697,ENSP00000324173,ENSP00000331831,ENSP00000347979,ENSP00000366109,ENSP00000371798,ENSP00000398632,ENSP00000420213	ANXA1,APOB,CD44,DCN,F13A1,FAS,FLNB,FSCN1,GAS6,HSPA5,LAMA5,MMP2,RAP1B,THBS1,UBB,WNT5A
GO:0006754	ATP biosynthetic process	4	75	0.0239	ENSP00000362413,ENSP00000378669,ENSP00000445175,ENSP00000465930	ALDOA,GALK1,LDHA,PGK1
GO:0016999	antibiotic metabolic process	5	124	0.0239	ENSP00000252804,ENSP00000253792,ENSP00000262746,ENSP00000342026,ENSP00000350425	ACLY,APOA4,PRDX1,PRDX6,PXDN
GO:0061041	regulation of wound healing	5	124	0.0239	ENSP00000223095,ENSP00000252244,ENSP00000252486,ENSP00000260356,ENSP00000366109	ANXA1,APOE,KRT1,SERPINE1,THBS1
GO:1901575	organic substance catabolic process	23	1609	0.0239	ENSP00000052754,ENSP00000217426,ENSP00000229335,ENSP00000233242,ENSP00000252486,ENSP00000265062,ENSP00000292807,ENSP00000304697,ENSP00000324173,ENSP00000338413,ENSP00000342026,ENSP00000346762,ENSP00000350425,ENSP00000351926,ENSP00000361818,ENSP00000362413,ENSP00000366246,ENSP00000368678,ENSP00000378669,ENSP00000398632,ENSP00000408411,ENSP00000445175,ENSP00000465930	AGRN,AHCY,AICDA,ALDOA,AP2A1,AP2M1,APOA4,APOB,APOE,CD44,DCN,GALK1,GPC6,HSPA5,LAMP2,LDHA,PGK1,PRDX6,RAB7A,SDC4,SND1,UBA1,UBB
GO:0001817	regulation of cytokine production	12	615	0.0243	ENSP00000223095,ENSP00000242465,ENSP00000260128,ENSP00000260356,ENSP00000264634,ENSP00000331544,ENSP00000331831,ENSP00000348461,ENSP00000349259,ENSP00000353007,ENSP00000366109,ENSP00000382058	ANXA1,FBLN1,GAS6,POLR3G,RAC1,SERPINE1,SPTBN1,SRGN,SULF1,SULF2,THBS1,WNT5A
GO:0005975	carbohydrate metabolic process	10	457	0.0243	ENSP00000270776,ENSP00000325527,ENSP00000330484,ENSP00000362413,ENSP00000367446,ENSP00000378669,ENSP00000379032,ENSP00000379386,ENSP00000445175,ENSP00000465930	ALDOA,AMY1B,EXT1,EXT2,FBN1,GALK1,LDHA,LDHB,PGD,PGK1
GO:1901565	organonitrogen compound catabolic process	16	958	0.0246	ENSP00000052754,ENSP00000217426,ENSP00000229335,ENSP00000233242,ENSP00000252486,ENSP00000265062,ENSP00000292807,ENSP00000304697,ENSP00000324173,ENSP00000338413,ENSP00000351926,ENSP00000361818,ENSP00000366246,ENSP00000368678,ENSP00000398632,ENSP00000408411	AGRN,AHCY,AICDA,AP2A1,AP2M1,APOB,APOE,CD44,DCN,GPC6,HSPA5,LAMP2,RAB7A,SDC4,UBA1,UBB
GO:0048699	generation of neurons	21	1422	0.0248	ENSP00000243077,ENSP00000252486,ENSP00000264634,ENSP00000284240,ENSP00000304697,ENSP00000306010,ENSP00000324173,ENSP00000331831,ENSP00000348461,ENSP00000349259,ENSP00000350425,ENSP00000351155,ENSP00000351926,ENSP00000358866,ENSP00000361818,ENSP00000367446,ENSP00000368678,ENSP00000379904,ENSP00000400365,ENSP00000427687,ENSP00000479153	AGRN,AP2A1,APOA4,APOE,ARF4,ATL1,EHD1,EXT1,FLNA,GAS6,HSPA5,LAMA2,LRP1,RAC1,SDC4,SPTBN1,THRB,THY1,UBB,WDR1,WNT5A
GO:1905954	positive regulation of lipid localization	4	76	0.0248	ENSP00000233242,ENSP00000243077,ENSP00000252486,ENSP00000479153	APOB,APOE,EHD1,LRP1
GO:0008152	metabolic process	91	9569	0.0253	ENSP00000052754,ENSP00000196061,ENSP00000206765,ENSP00000216181,ENSP00000217426,ENSP00000219070,ENSP00000223127,ENSP00000223357,ENSP00000229335,ENSP00000233242,ENSP00000242465,ENSP00000243077,ENSP00000244537,ENSP00000252244,ENSP00000252486,ENSP00000252804,ENSP00000253792,ENSP00000256682,ENSP00000260128,ENSP00000260356,ENSP00000261405,ENSP00000262746,ENSP00000262764,ENSP00000263574,ENSP00000263645…	ACLY,AEBP1,AFP,AGRN,AHCY,AICDA,ALDOA,AMY1B,ANXA1,AP2A1,AP2M1,APLP2,APOA4,APOB,APOE,ARF3,ARF4,ATXN2,AZGP1,BMP1,C1S,CD44,CD81,DCN,EEF2,EXT1,EXT2,F13A1,FBLN1,FBN1,FLNA,GALK1,GAS6,GGCT,GNB2L1,GPC6,HIST1H4F,HSPA5,HTRA1,ITIH1,ITIH3,ITIH4,KLK7,KRT1,LAMP2,LARP6,LDHA,LDHB,LOXL2,LRP1,LTBP1,MFGE8,MMP2,MRC2,MSRB1,MYH9,NNMT,PDIA3,PGD,PGK1,PGS1,PLOD1,PLOD3,POLR3G,PPIB,PRDX1,PRDX6,PXDN,RAB7A,RAC1,RAN,SDC4,SEMG1…
GO:0050776	regulation of immune response	15	873	0.0253	ENSP00000219070,ENSP00000233242,ENSP00000252244,ENSP00000263645,ENSP00000264634,ENSP00000284240,ENSP00000295685,ENSP00000304697,ENSP00000333298,ENSP00000348461,ENSP00000366109,ENSP00000375683,ENSP00000379191,ENSP00000382058,ENSP00000385035	ANXA1,APOB,ARPC2,C1S,CD59,CD81,KLK7,KRT1,LAMP1,MMP2,POLR3G,RAC1,THY1,UBB,WNT5A
GO:0030193	regulation of blood coagulation	4	77	0.0257	ENSP00000223095,ENSP00000252244,ENSP00000252486,ENSP00000260356	APOE,KRT1,SERPINE1,THBS1
GO:0045859	regulation of protein kinase activity	14	788	0.0257	ENSP00000014914,ENSP00000052754,ENSP00000252486,ENSP00000260356,ENSP00000263645,ENSP00000264634,ENSP00000284240,ENSP00000304697,ENSP00000325527,ENSP00000331831,ENSP00000361818,ENSP00000378760,ENSP00000426909,ENSP00000467141	APOE,CD81,DCN,FBN1,GAS6,GNB2L1,GPRC5A,MVP,SDC4,THBS1,THY1,TTN,UBB,WNT5A
GO:0001738	morphogenesis of a polarized epithelium	3	37	0.0259	ENSP00000252999,ENSP00000264634,ENSP00000427687	LAMA5,WDR1,WNT5A
GO:0090049	regulation of cell migration involved in sprouting angiogenesis	3	37	0.0259	ENSP00000260356,ENSP00000362095,ENSP00000366109	ANXA1,SRPX2,THBS1
GO:0017144	drug metabolic process	12	622	0.026	ENSP00000052754,ENSP00000217426,ENSP00000252804,ENSP00000253792,ENSP00000262746,ENSP00000342026,ENSP00000350425,ENSP00000362413,ENSP00000378669,ENSP00000379138,ENSP00000445175,ENSP00000465930	ACLY,AFP,AHCY,ALDOA,APOA4,DCN,GALK1,LDHA,PGK1,PRDX1,PRDX6,PXDN
GO:1902903	regulation of supramolecular fiber organization	8	316	0.026	ENSP00000252486,ENSP00000285735,ENSP00000295685,ENSP00000348461,ENSP00000349259,ENSP00000358866,ENSP00000361818,ENSP00000427687	APOE,ARPC2,FLNA,RAC1,RHOC,SDC4,SPTBN1,WDR1
GO:2001233	regulation of apoptotic signaling pathway	9	388	0.026	ENSP00000223095,ENSP00000260356,ENSP00000300289,ENSP00000304697,ENSP00000312999,ENSP00000347979,ENSP00000367794,ENSP00000398632,ENSP00000426909	CD44,FAS,GNAI2,GNB2L1,PDIA3,SERPINE1,SRPX,THBS1,UBB
GO:0001867	complement activation, lectin pathway	2	10	0.0266	ENSP00000252244,ENSP00000385035	C1S,KRT1
GO:0007016	cytoskeletal anchoring at plasma membrane	2	10	0.0266	ENSP00000316029,ENSP00000420213	FLNB,TLN1
GO:0032464	positive regulation of protein homooligomerization	2	10	0.0266	ENSP00000285735,ENSP00000426909	GNB2L1,RHOC
GO:0032802	low-density lipoprotein particle receptor catabolic process	2	10	0.0266	ENSP00000292807,ENSP00000351926	AP2A1,AP2M1
GO:0046549	retinal cone cell development	2	10	0.0266	ENSP00000284240,ENSP00000379904	THRB,THY1
GO:0051592	response to calcium ion	5	129	0.0266	ENSP00000260356,ENSP00000264634,ENSP00000324173,ENSP00000398610,ENSP00000467141	ANXA11,HSPA5,THBS1,TTN,WNT5A
GO:0051918	negative regulation of fibrinolysis	2	10	0.0266	ENSP00000223095,ENSP00000260356	SERPINE1,THBS1
GO:1900221	regulation of amyloid-beta clearance	2	10	0.0266	ENSP00000243077,ENSP00000252486	APOE,LRP1
GO:1901137	carbohydrate derivative biosynthetic process	12	625	0.0266	ENSP00000052754,ENSP00000223127,ENSP00000253792,ENSP00000361818,ENSP00000362413,ENSP00000366246,ENSP00000367446,ENSP00000368678,ENSP00000378669,ENSP00000379032,ENSP00000445175,ENSP00000465930	ACLY,AGRN,ALDOA,DCN,EXT1,EXT2,GALK1,GPC6,LDHA,PGK1,PLOD3,SDC4
GO:0001822	kidney development	7	251	0.027	ENSP00000052754,ENSP00000252999,ENSP00000260128,ENSP00000264187,ENSP00000325527,ENSP00000353007,ENSP00000361818	DCN,FBN1,LAMA5,NID1,SDC4,SULF1,SULF2
GO:0001937	negative regulation of endothelial cell proliferation	3	38	0.027	ENSP00000252486,ENSP00000260128,ENSP00000260356	APOE,SULF1,THBS1
GO:0030049	muscle filament sliding	3	38	0.027	ENSP00000345230,ENSP00000446955,ENSP00000467141	MYL6,TPM4,TTN
GO:0031647	regulation of protein stability	7	251	0.027	ENSP00000263645,ENSP00000275603,ENSP00000299138,ENSP00000300026,ENSP00000333298,ENSP00000358866,ENSP00000408411	CCT6A,CD81,FLNA,LAMP1,LAMP2,PPIB,VPS35
GO:0034446	substrate adhesion-dependent cell spreading	3	38	0.027	ENSP00000252999,ENSP00000279227,ENSP00000348461	FERMT3,LAMA5,RAC1
GO:0010605	negative regulation of macromolecule metabolic process	32	2558	0.0275	ENSP00000014914,ENSP00000052754,ENSP00000223095,ENSP00000223357,ENSP00000229335,ENSP00000244537,ENSP00000252486,ENSP00000260356,ENSP00000263574,ENSP00000263946,ENSP00000264634,ENSP00000266041,ENSP00000273283,ENSP00000284240,ENSP00000295927,ENSP00000299138,ENSP00000304697,ENSP00000312999,ENSP00000331544,ENSP00000331831,ENSP00000346762,ENSP00000351926,ENSP00000358866,ENSP00000366843,ENSP00000373783…	AEBP1,AICDA,AP2A1,APLP2,APOE,ATXN2,CD44,CD59,DCN,FBLN1,FLNA,GAS6,GNAI2,GNB2L1,GPRC5A,HIST1H4F,ITIH1,ITIH3,ITIH4,LOXL2,MVP,PKP1,PTX3,RAN,SERPINE1,SND1,THBS1,THRB,THY1,UBB,VPS35,WNT5A
GO:0000302	response to reactive oxygen species	6	189	0.0277	ENSP00000252486,ENSP00000262746,ENSP00000307940,ENSP00000350425,ENSP00000366109,ENSP00000445175	ANXA1,APOA4,APOE,EEF2,LDHA,PRDX1
GO:0034250	positive regulation of cellular amide metabolic process	5	131	0.0278	ENSP00000252486,ENSP00000260356,ENSP00000299213,ENSP00000307940,ENSP00000426909	APOE,EEF2,GNB2L1,LARP6,THBS1
GO:0048661	positive regulation of smooth muscle cell proliferation	4	80	0.0278	ENSP00000219070,ENSP00000260356,ENSP00000312999,ENSP00000355330	GNAI2,MMP2,TGM2,THBS1
GO:0009719	response to endogenous stimulus	20	1353	0.0287	ENSP00000219070,ENSP00000223127,ENSP00000233242,ENSP00000243077,ENSP00000250559,ENSP00000260356,ENSP00000261978,ENSP00000263645,ENSP00000264634,ENSP00000304697,ENSP00000307940,ENSP00000312999,ENSP00000324173,ENSP00000325527,ENSP00000366109,ENSP00000368678,ENSP00000379904,ENSP00000398632,ENSP00000446215,ENSP00000479153	AGRN,ANXA1,APOB,CD44,CD81,EEF2,EHD1,FBN1,GNAI2,HSPA5,LRP1,LTBP2,MMP2,PLOD3,RAN,RAP1B,THBS1,THRB,UBB,WNT5A
GO:0060840	artery development	4	81	0.0287	ENSP00000233242,ENSP00000243077,ENSP00000252486,ENSP00000386043	APOB,APOE,LRP1,LTBP1
GO:0044248	cellular catabolic process	23	1646	0.0289	ENSP00000052754,ENSP00000217426,ENSP00000229335,ENSP00000233242,ENSP00000252486,ENSP00000252804,ENSP00000262746,ENSP00000265062,ENSP00000292807,ENSP00000304697,ENSP00000324173,ENSP00000338413,ENSP00000342026,ENSP00000346762,ENSP00000350425,ENSP00000351926,ENSP00000362413,ENSP00000367794,ENSP00000378669,ENSP00000398632,ENSP00000408411,ENSP00000445175,ENSP00000465930	AHCY,AICDA,ALDOA,AP2A1,AP2M1,APOA4,APOB,APOE,CD44,DCN,GALK1,HSPA5,LAMP2,LDHA,PGK1,PRDX1,PRDX6,PXDN,RAB7A,SND1,SRPX,UBA1,UBB
GO:0043170	macromolecule metabolic process	74	7453	0.029	ENSP00000052754,ENSP00000196061,ENSP00000206765,ENSP00000216181,ENSP00000219070,ENSP00000223127,ENSP00000223357,ENSP00000229335,ENSP00000233242,ENSP00000242465,ENSP00000243077,ENSP00000244537,ENSP00000252244,ENSP00000252486,ENSP00000260128,ENSP00000260356,ENSP00000261405,ENSP00000263574,ENSP00000263645,ENSP00000264634,ENSP00000264870,ENSP00000265062,ENSP00000266041,ENSP00000268150,ENSP00000273283…	AEBP1,AFP,AGRN,AICDA,ANXA1,AP2A1,AP2M1,APLP2,APOA4,APOB,APOE,ARF4,ATXN2,AZGP1,BMP1,C1S,CD44,CD81,DCN,EEF2,EXT1,EXT2,F13A1,FBLN1,FBN1,FLNA,GAS6,GNB2L1,GPC6,HIST1H4F,HSPA5,HTRA1,ITIH1,ITIH3,ITIH4,KLK7,KRT1,LAMP2,LARP6,LOXL2,LRP1,LTBP1,MFGE8,MMP2,MSRB1,MYH9,PDIA3,PGK1,PLOD1,PLOD3,POLR3G,PPIB,RAB7A,RAC1,RAN,SDC4,SEMG1,SND1,SPTBN1,SRGN,STK33,SULF1,SULF2,TGM1,TGM2,TGM3,THBS1,THRB,THY1,TTN,UBA1,UBB,VWF,…
GO:0009896	positive regulation of catabolic process	9	399	0.0294	ENSP00000052754,ENSP00000243077,ENSP00000252486,ENSP00000263645,ENSP00000264634,ENSP00000265062,ENSP00000299138,ENSP00000350425,ENSP00000426909	APOA4,APOE,CD81,DCN,GNB2L1,LRP1,RAB7A,VPS35,WNT5A
GO:0001845	phagolysosome assembly	2	11	0.0296	ENSP00000265062,ENSP00000367794	RAB7A,SRPX
GO:0006089	lactate metabolic process	2	11	0.0296	ENSP00000379386,ENSP00000445175	LDHA,LDHB
GO:0010737	protein kinase A signaling	2	11	0.0296	ENSP00000325527,ENSP00000467141	FBN1,TTN
GO:0032429	regulation of phospholipase A2 activity	2	11	0.0296	ENSP00000243077,ENSP00000366109	ANXA1,LRP1
GO:0045955	negative regulation of calcium ion-dependent exocytosis	2	11	0.0296	ENSP00000250559,ENSP00000312999	GNAI2,RAP1B
GO:0010771	negative regulation of cell morphogenesis involved in differentiation	4	83	0.0303	ENSP00000252699,ENSP00000264634,ENSP00000284240,ENSP00000331544	ACTN4,FBLN1,THY1,WNT5A
GO:0045834	positive regulation of lipid metabolic process	5	135	0.0303	ENSP00000252486,ENSP00000263645,ENSP00000350425,ENSP00000366109,ENSP00000426909	ANXA1,APOA4,APOE,CD81,GNB2L1
GO:0097237	cellular response to toxic substance	6	195	0.0307	ENSP00000252486,ENSP00000252804,ENSP00000262746,ENSP00000342026,ENSP00000350425,ENSP00000366109	ANXA1,APOA4,APOE,PRDX1,PRDX6,PXDN
GO:0042398	cellular modified amino acid biosynthetic process	3	41	0.0311	ENSP00000196061,ENSP00000223127,ENSP00000275428	GGCT,PLOD1,PLOD3
GO:0043297	apical junction assembly	3	41	0.0311	ENSP00000252699,ENSP00000285735,ENSP00000427687	ACTN4,RHOC,WDR1
GO:0072657	protein localization to membrane	9	405	0.0313	ENSP00000252486,ENSP00000252999,ENSP00000263277,ENSP00000284240,ENSP00000299138,ENSP00000331831,ENSP00000349259,ENSP00000358866,ENSP00000368678	AGRN,APOE,EHD2,FLNA,GAS6,LAMA5,SPTBN1,THY1,VPS35
GO:0071704	organic substance metabolic process	87	9135	0.0314	ENSP00000052754,ENSP00000196061,ENSP00000206765,ENSP00000216181,ENSP00000217426,ENSP00000219070,ENSP00000223127,ENSP00000223357,ENSP00000229335,ENSP00000233242,ENSP00000242465,ENSP00000243077,ENSP00000244537,ENSP00000252244,ENSP00000252486,ENSP00000253792,ENSP00000256682,ENSP00000260128,ENSP00000260356,ENSP00000261405,ENSP00000262764,ENSP00000263574,ENSP00000263645,ENSP00000264634,ENSP00000264870…	ACLY,AEBP1,AFP,AGRN,AHCY,AICDA,ALDOA,AMY1B,ANXA1,AP2A1,AP2M1,APLP2,APOA4,APOB,APOE,ARF3,ARF4,ATXN2,AZGP1,BMP1,C1S,CD44,CD81,DCN,EEF2,EXT1,EXT2,F13A1,FBLN1,FBN1,FLNA,GALK1,GAS6,GGCT,GNB2L1,GPC6,HIST1H4F,HSPA5,HTRA1,ITIH1,ITIH3,ITIH4,KLK7,KRT1,LAMP2,LARP6,LDHA,LDHB,LOXL2,LRP1,LTBP1,MFGE8,MMP2,MSRB1,MYH9,NNMT,PDIA3,PGD,PGK1,PGS1,PLOD1,PLOD3,POLR3G,PPIB,PRDX6,RAB7A,RAC1,RAN,SDC4,SEMG1,SND1,SPTBN1,SRG…
GO:1901566	organonitrogen compound biosynthetic process	20	1370	0.0315	ENSP00000052754,ENSP00000196061,ENSP00000217426,ENSP00000223127,ENSP00000233242,ENSP00000252486,ENSP00000253792,ENSP00000275428,ENSP00000307940,ENSP00000361818,ENSP00000362413,ENSP00000366246,ENSP00000367446,ENSP00000368678,ENSP00000378669,ENSP00000379032,ENSP00000426909,ENSP00000441434,ENSP00000445175,ENSP00000465930	ACLY,AGRN,AHCY,ALDOA,APOB,APOE,DCN,EEF2,EXT1,EXT2,GALK1,GGCT,GNB2L1,GPC6,LDHA,NNMT,PGK1,PLOD1,PLOD3,SDC4
GO:0032535	regulation of cellular component size	8	333	0.0321	ENSP00000252486,ENSP00000264634,ENSP00000292807,ENSP00000295685,ENSP00000336831,ENSP00000348461,ENSP00000349259,ENSP00000427687	AP2M1,APOE,ARPC2,PLS1,RAC1,SPTBN1,WDR1,WNT5A
GO:0045597	positive regulation of cell differentiation	15	908	0.0323	ENSP00000223095,ENSP00000233242,ENSP00000252486,ENSP00000263277,ENSP00000264634,ENSP00000295685,ENSP00000324173,ENSP00000331831,ENSP00000348461,ENSP00000351926,ENSP00000358866,ENSP00000364935,ENSP00000366109,ENSP00000373783,ENSP00000479153	ANXA1,AP2A1,APOB,APOE,ARPC2,CLIC1,EHD1,EHD2,FLNA,GAS6,HSPA5,LOXL2,RAC1,SERPINE1,WNT5A
GO:0033365	protein localization to organelle	12	649	0.0327	ENSP00000242465,ENSP00000263645,ENSP00000265062,ENSP00000299138,ENSP00000304697,ENSP00000306010,ENSP00000324173,ENSP00000333298,ENSP00000370808,ENSP00000408411,ENSP00000446215,ENSP00000479153	ARF4,CD81,EHD1,HSPA5,LAMP1,LAMP2,RAB7A,RAN,SLC25A6,SRGN,UBB,VPS35
GO:0045540	regulation of cholesterol biosynthetic process	3	42	0.0327	ENSP00000233242,ENSP00000252486,ENSP00000446215	APOB,APOE,RAN
GO:0031581	hemidesmosome assembly	2	12	0.0328	ENSP00000323856,ENSP00000380565	CD151,PLEC
GO:0033700	phospholipid efflux	2	12	0.0328	ENSP00000252486,ENSP00000350425	APOA4,APOE
GO:1902950	regulation of dendritic spine maintenance	2	12	0.0328	ENSP00000252486,ENSP00000299138	APOE,VPS35
GO:0030510	regulation of BMP signaling pathway	4	86	0.033	ENSP00000260128,ENSP00000264634,ENSP00000325527,ENSP00000357980	FBN1,HTRA1,SULF1,WNT5A
GO:0044283	small molecule biosynthetic process	11	569	0.0333	ENSP00000052754,ENSP00000196061,ENSP00000217426,ENSP00000223127,ENSP00000253792,ENSP00000270776,ENSP00000350425,ENSP00000362413,ENSP00000378669,ENSP00000445175,ENSP00000465930	ACLY,AHCY,ALDOA,APOA4,DCN,GALK1,LDHA,PGD,PGK1,PLOD1,PLOD3
GO:0072330	monocarboxylic acid biosynthetic process	6	200	0.0333	ENSP00000052754,ENSP00000253792,ENSP00000362413,ENSP00000378669,ENSP00000445175,ENSP00000465930	ACLY,ALDOA,DCN,GALK1,LDHA,PGK1
GO:0030216	keratinocyte differentiation	7	267	0.0339	ENSP00000206765,ENSP00000252244,ENSP00000263946,ENSP00000264634,ENSP00000366109,ENSP00000370867,ENSP00000420213	ANXA1,FLNB,KRT1,PKP1,TGM1,TGM3,WNT5A
GO:0032374	regulation of cholesterol transport	3	43	0.0339	ENSP00000243077,ENSP00000252486,ENSP00000350425	APOA4,APOE,LRP1
GO:0043535	regulation of blood vessel endothelial cell migration	4	88	0.0352	ENSP00000252486,ENSP00000260356,ENSP00000362095,ENSP00000366109	ANXA1,APOE,SRPX2,THBS1
GO:0051495	positive regulation of cytoskeleton organization	6	203	0.0354	ENSP00000285735,ENSP00000295685,ENSP00000348461,ENSP00000358866,ENSP00000361818,ENSP00000427687	ARPC2,FLNA,RAC1,RHOC,SDC4,WDR1
GO:0010955	negative regulation of protein processing	3	44	0.0357	ENSP00000223095,ENSP00000260356,ENSP00000379191	CD59,SERPINE1,THBS1
GO:1990090	cellular response to nerve growth factor stimulus	3	44	0.0357	ENSP00000307940,ENSP00000324173,ENSP00000479153	EEF2,EHD1,HSPA5
GO:0014706	striated muscle tissue development	7	271	0.036	ENSP00000052754,ENSP00000218867,ENSP00000264634,ENSP00000307940,ENSP00000420213,ENSP00000446955,ENSP00000467141	DCN,EEF2,FLNB,MYL6,SGCG,TTN,WNT5A
GO:0051173	positive regulation of nitrogen compound metabolic process	35	2946	0.036	ENSP00000052754,ENSP00000216181,ENSP00000223095,ENSP00000229335,ENSP00000243077,ENSP00000250559,ENSP00000252486,ENSP00000252699,ENSP00000260356,ENSP00000263645,ENSP00000264634,ENSP00000265062,ENSP00000275603,ENSP00000295927,ENSP00000299138,ENSP00000299213,ENSP00000304697,ENSP00000306010,ENSP00000307940,ENSP00000312999,ENSP00000324173,ENSP00000325527,ENSP00000331544,ENSP00000331831,ENSP00000342026…	ACTN1,ACTN4,AGRN,AICDA,APOE,ARF4,CCT6A,CD44,CD81,DCN,EEF2,FAS,FBLN1,FBN1,GAS6,GNAI2,GNB2L1,HSPA5,LARP6,LRP1,MYH9,PRDX6,PTX3,RAB7A,RAC1,RAN,RAP1B,SDC4,SEMG1,SERPINE1,THBS1,THRB,UBB,VPS35,WNT5A
GO:0002544	chronic inflammatory response	2	13	0.0363	ENSP00000217426,ENSP00000260356	AHCY,THBS1
GO:0003417	growth plate cartilage development	2	13	0.0363	ENSP00000222271,ENSP00000357362	COMP,THBS3
GO:0009967	positive regulation of signal transduction	21	1493	0.0363	ENSP00000052754,ENSP00000250559,ENSP00000252699,ENSP00000260128,ENSP00000260356,ENSP00000263645,ENSP00000264634,ENSP00000299138,ENSP00000300289,ENSP00000304697,ENSP00000312999,ENSP00000331831,ENSP00000347979,ENSP00000348461,ENSP00000353007,ENSP00000355330,ENSP00000358866,ENSP00000367794,ENSP00000398632,ENSP00000426909,ENSP00000447730	ACTN4,CD44,CD63,CD81,DCN,FAS,FLNA,GAS6,GNAI2,GNB2L1,PDIA3,RAC1,RAP1B,SRPX,SULF1,SULF2,TGM2,THBS1,UBB,VPS35,WNT5A
GO:0010942	positive regulation of cell death	12	663	0.0363	ENSP00000243077,ENSP00000252486,ENSP00000260356,ENSP00000264634,ENSP00000300289,ENSP00000304697,ENSP00000347979,ENSP00000355330,ENSP00000366109,ENSP00000367794,ENSP00000426909,ENSP00000445175	ANXA1,APOE,FAS,GNB2L1,LDHA,LRP1,PDIA3,SRPX,TGM2,THBS1,UBB,WNT5A
GO:0019430	removal of superoxide radicals	2	13	0.0363	ENSP00000262746,ENSP00000350425	APOA4,PRDX1
GO:0031346	positive regulation of cell projection organization	8	343	0.0363	ENSP00000252486,ENSP00000264634,ENSP00000295685,ENSP00000324173,ENSP00000348461,ENSP00000351926,ENSP00000368678,ENSP00000371798	AGRN,AP2A1,APOE,ARPC2,FSCN1,HSPA5,RAC1,WNT5A
GO:0032463	negative regulation of protein homooligomerization	2	13	0.0363	ENSP00000299138,ENSP00000408411	LAMP2,VPS35
GO:0032530	regulation of microvillus organization	2	13	0.0363	ENSP00000336831,ENSP00000371798	FSCN1,PLS1
GO:0034116	positive regulation of heterotypic cell-cell adhesion	2	13	0.0363	ENSP00000284240,ENSP00000398632	CD44,THY1
GO:0034374	low-density lipoprotein particle remodeling	2	13	0.0363	ENSP00000233242,ENSP00000252486	APOB,APOE
GO:0051172	negative regulation of nitrogen compound metabolic process	29	2307	0.0363	ENSP00000014914,ENSP00000052754,ENSP00000223095,ENSP00000223357,ENSP00000229335,ENSP00000244537,ENSP00000252486,ENSP00000260356,ENSP00000263574,ENSP00000263946,ENSP00000264634,ENSP00000266041,ENSP00000273283,ENSP00000284240,ENSP00000295927,ENSP00000299138,ENSP00000304697,ENSP00000312999,ENSP00000331544,ENSP00000331831,ENSP00000351926,ENSP00000358866,ENSP00000373783,ENSP00000378760,ENSP00000379191…	AEBP1,AICDA,AP2A1,APLP2,APOE,CD44,CD59,DCN,FBLN1,FLNA,GAS6,GNAI2,GNB2L1,GPRC5A,HIST1H4F,ITIH1,ITIH3,ITIH4,LOXL2,MVP,PKP1,PTX3,SERPINE1,THBS1,THRB,THY1,UBB,VPS35,WNT5A
GO:0070201	regulation of establishment of protein localization	12	662	0.0363	ENSP00000242465,ENSP00000243077,ENSP00000264634,ENSP00000275603,ENSP00000299138,ENSP00000331544,ENSP00000331831,ENSP00000349259,ENSP00000366109,ENSP00000370808,ENSP00000426909,ENSP00000467141	ANXA1,CCT6A,FBLN1,GAS6,GNB2L1,LRP1,SLC25A6,SPTBN1,SRGN,TTN,VPS35,WNT5A
GO:1900025	negative regulation of substrate adhesion-dependent cell spreading	2	13	0.0363	ENSP00000252699,ENSP00000331544	ACTN4,FBLN1
GO:1900102	negative regulation of endoplasmic reticulum unfolded protein response	2	13	0.0363	ENSP00000324173,ENSP00000426909	GNB2L1,HSPA5
GO:0007041	lysosomal transport	4	90	0.0365	ENSP00000265062,ENSP00000299138,ENSP00000333298,ENSP00000408411	LAMP1,LAMP2,RAB7A,VPS35
GO:0032092	positive regulation of protein binding	4	90	0.0365	ENSP00000243077,ENSP00000252486,ENSP00000264634,ENSP00000446215	APOE,LRP1,RAN,WNT5A
GO:0046503	glycerolipid catabolic process	3	45	0.0365	ENSP00000233242,ENSP00000252486,ENSP00000342026	APOB,APOE,PRDX6
GO:0048592	eye morphogenesis	5	145	0.0368	ENSP00000264634,ENSP00000284240,ENSP00000325527,ENSP00000379904,ENSP00000406229	FAT1,FBN1,THRB,THY1,WNT5A
GO:0050708	regulation of protein secretion	9	422	0.0371	ENSP00000242465,ENSP00000264634,ENSP00000299138,ENSP00000331544,ENSP00000331831,ENSP00000349259,ENSP00000366109,ENSP00000370808,ENSP00000467141	ANXA1,FBLN1,GAS6,SLC25A6,SPTBN1,SRGN,TTN,VPS35,WNT5A
GO:0001667	ameboidal-type cell migration	5	146	0.0377	ENSP00000216181,ENSP00000252999,ENSP00000264634,ENSP00000361883,ENSP00000373783	CAP1,LAMA5,LOXL2,MYH9,WNT5A
GO:2000351	regulation of endothelial cell apoptotic process	3	46	0.0383	ENSP00000223095,ENSP00000260356,ENSP00000331831	GAS6,SERPINE1,THBS1
GO:1903364	positive regulation of cellular protein catabolic process	5	147	0.0385	ENSP00000243077,ENSP00000252486,ENSP00000263645,ENSP00000299138,ENSP00000426909	APOE,CD81,GNB2L1,LRP1,VPS35
GO:0060284	regulation of cell development	14	846	0.0387	ENSP00000243077,ENSP00000252486,ENSP00000252699,ENSP00000264634,ENSP00000284240,ENSP00000295685,ENSP00000324173,ENSP00000325527,ENSP00000331544,ENSP00000348461,ENSP00000351926,ENSP00000358866,ENSP00000379904,ENSP00000427687	ACTN4,AP2A1,APOE,ARPC2,FBLN1,FBN1,FLNA,HSPA5,LRP1,RAC1,THRB,THY1,WDR1,WNT5A
GO:0050865	regulation of cell activation	10	506	0.0392	ENSP00000252486,ENSP00000260356,ENSP00000263645,ENSP00000264634,ENSP00000284240,ENSP00000331831,ENSP00000333298,ENSP00000348461,ENSP00000361818,ENSP00000366109	ANXA1,APOE,CD81,GAS6,LAMP1,RAC1,SDC4,THBS1,THY1,WNT5A
GO:0030182	neuron differentiation	15	940	0.0394	ENSP00000252486,ENSP00000264634,ENSP00000284240,ENSP00000304697,ENSP00000306010,ENSP00000324173,ENSP00000349259,ENSP00000350425,ENSP00000351155,ENSP00000361818,ENSP00000367446,ENSP00000368678,ENSP00000379904,ENSP00000400365,ENSP00000479153	AGRN,APOA4,APOE,ARF4,ATL1,EHD1,EXT1,HSPA5,LAMA2,SDC4,SPTBN1,THRB,THY1,UBB,WNT5A
GO:0034975	protein folding in endoplasmic reticulum	2	14	0.0394	ENSP00000300289,ENSP00000324173	HSPA5,PDIA3
GO:0042159	lipoprotein catabolic process	2	14	0.0394	ENSP00000233242,ENSP00000252486	APOB,APOE
GO:0044794	positive regulation by host of viral process	2	14	0.0394	ENSP00000252486,ENSP00000300026	APOE,PPIB
GO:0050766	positive regulation of phagocytosis	3	47	0.0394	ENSP00000268150,ENSP00000295927,ENSP00000331831	GAS6,MFGE8,PTX3
GO:0075733	intracellular transport of virus	2	14	0.0394	ENSP00000304697,ENSP00000446215	RAN,UBB
GO:0120034	positive regulation of plasma membrane bounded cell projection assembly	4	93	0.0394	ENSP00000295685,ENSP00000348461,ENSP00000368678,ENSP00000371798	AGRN,ARPC2,FSCN1,RAC1
GO:1903543	positive regulation of exosomal secretion	2	14	0.0394	ENSP00000265062,ENSP00000361818	RAB7A,SDC4
GO:0032102	negative regulation of response to external stimulus	7	281	0.0404	ENSP00000223095,ENSP00000252244,ENSP00000252486,ENSP00000260356,ENSP00000264634,ENSP00000299138,ENSP00000357980	APOE,HTRA1,KRT1,SERPINE1,THBS1,VPS35,WNT5A
GO:0048771	tissue remodeling	4	94	0.0404	ENSP00000265062,ENSP00000348461,ENSP00000355330,ENSP00000366109	ANXA1,RAB7A,RAC1,TGM2
GO:0010596	negative regulation of endothelial cell migration	3	48	0.0413	ENSP00000052754,ENSP00000252486,ENSP00000260356	APOE,DCN,THBS1
GO:0030195	negative regulation of blood coagulation	3	48	0.0413	ENSP00000223095,ENSP00000252244,ENSP00000252486	APOE,KRT1,SERPINE1
GO:0051259	protein complex oligomerization	10	512	0.0413	ENSP00000244537,ENSP00000252244,ENSP00000261405,ENSP00000346550,ENSP00000351155,ENSP00000355330,ENSP00000361867,ENSP00000370867,ENSP00000378669,ENSP00000479153	ALDOA,ANXA6,ATL1,EHD1,HIST1H4F,KRT1,SEMG1,TGM2,TGM3,VWF
GO:0043112	receptor metabolic process	4	95	0.0415	ENSP00000243077,ENSP00000263645,ENSP00000292807,ENSP00000351926	AP2A1,AP2M1,CD81,LRP1
GO:0012501	programmed cell death	16	1042	0.0422	ENSP00000206765,ENSP00000222271,ENSP00000242465,ENSP00000252244,ENSP00000260128,ENSP00000263946,ENSP00000275428,ENSP00000299138,ENSP00000324173,ENSP00000331831,ENSP00000333298,ENSP00000346550,ENSP00000347979,ENSP00000370808,ENSP00000379904,ENSP00000426909	ANXA6,COMP,FAS,GAS6,GGCT,GNB2L1,HSPA5,KRT1,LAMP1,PKP1,SLC25A6,SRGN,SULF1,TGM1,THRB,VPS35
GO:0046434	organophosphate catabolic process	5	152	0.0422	ENSP00000342026,ENSP00000362413,ENSP00000378669,ENSP00000445175,ENSP00000465930	ALDOA,GALK1,LDHA,PGK1,PRDX6
GO:0007159	leukocyte cell-cell adhesion	3	49	0.0427	ENSP00000279227,ENSP00000350425,ENSP00000398632	APOA4,CD44,FERMT3
GO:0010595	positive regulation of endothelial cell migration	4	96	0.0427	ENSP00000260356,ENSP00000264634,ENSP00000362095,ENSP00000366109	ANXA1,SRPX2,THBS1,WNT5A
GO:0010715	regulation of extracellular matrix disassembly	2	15	0.0427	ENSP00000243077,ENSP00000371798	FSCN1,LRP1
GO:0010875	positive regulation of cholesterol efflux	2	15	0.0427	ENSP00000243077,ENSP00000252486	APOE,LRP1
GO:0019320	hexose catabolic process	3	49	0.0427	ENSP00000362413,ENSP00000378669,ENSP00000465930	ALDOA,GALK1,PGK1
GO:0030514	negative regulation of BMP signaling pathway	3	49	0.0427	ENSP00000264634,ENSP00000325527,ENSP00000357980	FBN1,HTRA1,WNT5A
GO:0042953	lipoprotein transport	2	15	0.0427	ENSP00000233242,ENSP00000243077	APOB,LRP1
GO:0048569	post-embryonic animal organ development	2	15	0.0427	ENSP00000325527,ENSP00000445175	FBN1,LDHA
GO:0090141	positive regulation of mitochondrial fission	2	15	0.0427	ENSP00000052754,ENSP00000299138	DCN,VPS35
GO:0010647	positive regulation of cell communication	22	1631	0.0433	ENSP00000052754,ENSP00000250559,ENSP00000252699,ENSP00000260128,ENSP00000260356,ENSP00000263645,ENSP00000264634,ENSP00000299138,ENSP00000300289,ENSP00000304697,ENSP00000312999,ENSP00000331831,ENSP00000347979,ENSP00000348461,ENSP00000353007,ENSP00000355330,ENSP00000358866,ENSP00000367794,ENSP00000398632,ENSP00000400365,ENSP00000426909,ENSP00000447730	ACTN4,CD44,CD63,CD81,DCN,FAS,FLNA,GAS6,GNAI2,GNB2L1,LAMA2,PDIA3,RAC1,RAP1B,SRPX,SULF1,SULF2,TGM2,THBS1,UBB,VPS35,WNT5A
GO:0071702	organic substance transport	26	2040	0.0433	ENSP00000216181,ENSP00000233242,ENSP00000243077,ENSP00000252486,ENSP00000252699,ENSP00000256682,ENSP00000261978,ENSP00000265062,ENSP00000292401,ENSP00000292807,ENSP00000299138,ENSP00000304697,ENSP00000306010,ENSP00000336831,ENSP00000349259,ENSP00000350425,ENSP00000351926,ENSP00000366109,ENSP00000366843,ENSP00000370808,ENSP00000378760,ENSP00000408411,ENSP00000446215,ENSP00000447053,ENSP00000447730…	ACTN4,ANXA1,AP2A1,AP2M1,APOA4,APOB,APOE,ARF3,ARF4,ATXN2,AZGP1,CD63,EHD1,LAMP2,LRP1,LTBP2,MVP,MYH9,PLS1,RAB5C,RAB7A,RAN,SLC25A6,SPTBN1,UBB,VPS35
GO:0031324	negative regulation of cellular metabolic process	30	2463	0.0435	ENSP00000014914,ENSP00000052754,ENSP00000223095,ENSP00000223357,ENSP00000229335,ENSP00000244537,ENSP00000252486,ENSP00000260356,ENSP00000263574,ENSP00000263946,ENSP00000264634,ENSP00000266041,ENSP00000273283,ENSP00000284240,ENSP00000295927,ENSP00000299138,ENSP00000304697,ENSP00000312999,ENSP00000331544,ENSP00000331831,ENSP00000351926,ENSP00000358866,ENSP00000366843,ENSP00000373783,ENSP00000378760…	AEBP1,AICDA,AP2A1,APLP2,APOE,ATXN2,CD44,CD59,DCN,FBLN1,FLNA,GAS6,GNAI2,GNB2L1,GPRC5A,HIST1H4F,ITIH1,ITIH3,ITIH4,LOXL2,MVP,PKP1,PTX3,SERPINE1,THBS1,THRB,THY1,UBB,VPS35,WNT5A
GO:0002697	regulation of immune effector process	8	362	0.0441	ENSP00000263645,ENSP00000264634,ENSP00000333298,ENSP00000357980,ENSP00000366109,ENSP00000375683,ENSP00000379191,ENSP00000385035	ANXA1,C1S,CD59,CD81,HTRA1,KLK7,LAMP1,WNT5A
GO:0045806	negative regulation of endocytosis	3	50	0.0442	ENSP00000348461,ENSP00000366843,ENSP00000426909	ATXN2,GNB2L1,RAC1
GO:0048260	positive regulation of receptor-mediated endocytosis	3	50	0.0442	ENSP00000223095,ENSP00000351926,ENSP00000447730	AP2A1,CD63,SERPINE1
GO:0051496	positive regulation of stress fiber assembly	3	50	0.0442	ENSP00000285735,ENSP00000348461,ENSP00000361818	RAC1,RHOC,SDC4
GO:0009168	purine ribonucleoside monophosphate biosynthetic process	4	98	0.0444	ENSP00000362413,ENSP00000378669,ENSP00000445175,ENSP00000465930	ALDOA,GALK1,LDHA,PGK1
GO:0009628	response to abiotic stimulus	16	1052	0.0444	ENSP00000052754,ENSP00000196061,ENSP00000217426,ENSP00000219070,ENSP00000252699,ENSP00000260356,ENSP00000304697,ENSP00000324173,ENSP00000347979,ENSP00000348461,ENSP00000352208,ENSP00000362413,ENSP00000366109,ENSP00000373783,ENSP00000445175,ENSP00000467141	ACTN4,AHCY,ANXA1,DCN,FAS,HSPA5,LDHA,LOXL2,MMP2,MYOF,PGK1,PLOD1,RAC1,THBS1,TTN,UBB
GO:0023056	positive regulation of signaling	22	1638	0.0446	ENSP00000052754,ENSP00000250559,ENSP00000252699,ENSP00000260128,ENSP00000260356,ENSP00000263645,ENSP00000264634,ENSP00000299138,ENSP00000300289,ENSP00000304697,ENSP00000312999,ENSP00000331831,ENSP00000347979,ENSP00000348461,ENSP00000353007,ENSP00000355330,ENSP00000358866,ENSP00000367794,ENSP00000398632,ENSP00000400365,ENSP00000426909,ENSP00000447730	ACTN4,CD44,CD63,CD81,DCN,FAS,FLNA,GAS6,GNAI2,GNB2L1,LAMA2,PDIA3,RAC1,RAP1B,SRPX,SULF1,SULF2,TGM2,THBS1,UBB,VPS35,WNT5A
GO:0051701	interaction with host	5	156	0.045	ENSP00000263645,ENSP00000265062,ENSP00000331831,ENSP00000333298,ENSP00000370808	CD81,GAS6,LAMP1,RAB7A,SLC25A6
GO:0043687	post-translational protein modification	8	365	0.0455	ENSP00000233242,ENSP00000252486,ENSP00000263574,ENSP00000268150,ENSP00000325527,ENSP00000331831,ENSP00000379138,ENSP00000386043	AFP,APLP2,APOB,APOE,FBN1,GAS6,LTBP1,MFGE8
GO:0032103	positive regulation of response to external stimulus	7	291	0.0456	ENSP00000223095,ENSP00000260356,ENSP00000264634,ENSP00000331831,ENSP00000348461,ENSP00000355330,ENSP00000375683	GAS6,KLK7,RAC1,SERPINE1,TGM2,THBS1,WNT5A
GO:0007213	G protein-coupled acetylcholine receptor signaling pathway	2	16	0.0458	ENSP00000312999,ENSP00000368678	AGRN,GNAI2
GO:0009435	NAD biosynthetic process	3	51	0.0458	ENSP00000362413,ENSP00000378669,ENSP00000441434	ALDOA,NNMT,PGK1
GO:0032816	positive regulation of natural killer cell activation	2	16	0.0458	ENSP00000331831,ENSP00000333298	GAS6,LAMP1
GO:0045056	transcytosis	2	16	0.0458	ENSP00000243077,ENSP00000299138	LRP1,VPS35
GO:0045723	positive regulation of fatty acid biosynthetic process	2	16	0.0458	ENSP00000350425,ENSP00000366109	ANXA1,APOA4
GO:0060445	branching involved in salivary gland morphogenesis	2	16	0.0458	ENSP00000252999,ENSP00000355330	LAMA5,TGM2
GO:0090303	positive regulation of wound healing	3	51	0.0458	ENSP00000223095,ENSP00000260356,ENSP00000366109	ANXA1,SERPINE1,THBS1
GO:1900746	regulation of vascular endothelial growth factor signaling pathway	2	16	0.0458	ENSP00000052754,ENSP00000447730	CD63,DCN
GO:2001238	positive regulation of extrinsic apoptotic signaling pathway	3	51	0.0458	ENSP00000260356,ENSP00000300289,ENSP00000367794	PDIA3,SRPX,THBS1
GO:0007369	gastrulation	5	158	0.0464	ENSP00000219070,ENSP00000264634,ENSP00000367446,ENSP00000379032,ENSP00000426909	EXT1,EXT2,GNB2L1,MMP2,WNT5A
GO:0030111	regulation of Wnt signaling pathway	7	293	0.0464	ENSP00000243077,ENSP00000252486,ENSP00000260128,ENSP00000264634,ENSP00000299138,ENSP00000353007,ENSP00000426909	APOE,GNB2L1,LRP1,SULF1,SULF2,VPS35,WNT5A
GO:0033043	regulation of organelle organization	17	1155	0.0464	ENSP00000052754,ENSP00000229335,ENSP00000243077,ENSP00000264634,ENSP00000265062,ENSP00000275603,ENSP00000285735,ENSP00000295685,ENSP00000299138,ENSP00000348461,ENSP00000349259,ENSP00000358866,ENSP00000361818,ENSP00000366109,ENSP00000366843,ENSP00000371798,ENSP00000427687	AICDA,ANXA1,ARPC2,ATXN2,CCT6A,DCN,FLNA,FSCN1,LRP1,RAB7A,RAC1,RHOC,SDC4,SPTBN1,VPS35,WDR1,WNT5A
GO:2001236	regulation of extrinsic apoptotic signaling pathway	5	158	0.0464	ENSP00000223095,ENSP00000260356,ENSP00000300289,ENSP00000347979,ENSP00000367794	FAS,PDIA3,SERPINE1,SRPX,THBS1
GO:0030449	regulation of complement activation	3	52	0.0472	ENSP00000263645,ENSP00000379191,ENSP00000385035	C1S,CD59,CD81
GO:0009057	macromolecule catabolic process	15	970	0.0473	ENSP00000052754,ENSP00000233242,ENSP00000252486,ENSP00000265062,ENSP00000292807,ENSP00000304697,ENSP00000324173,ENSP00000338413,ENSP00000346762,ENSP00000351926,ENSP00000361818,ENSP00000366246,ENSP00000368678,ENSP00000398632,ENSP00000408411	AGRN,AP2A1,AP2M1,APOB,APOE,CD44,DCN,GPC6,HSPA5,LAMP2,RAB7A,SDC4,SND1,UBA1,UBB
GO:0009166	nucleotide catabolic process	4	101	0.0473	ENSP00000362413,ENSP00000378669,ENSP00000445175,ENSP00000465930	ALDOA,GALK1,LDHA,PGK1
GO:0032368	regulation of lipid transport	4	101	0.0473	ENSP00000243077,ENSP00000252486,ENSP00000260356,ENSP00000350425	APOA4,APOE,LRP1,THBS1
GO:0031175	neuron projection development	11	616	0.0488	ENSP00000252486,ENSP00000264634,ENSP00000304697,ENSP00000306010,ENSP00000349259,ENSP00000350425,ENSP00000351155,ENSP00000361818,ENSP00000367446,ENSP00000400365,ENSP00000479153	APOA4,APOE,ARF4,ATL1,EHD1,EXT1,LAMA2,SDC4,SPTBN1,UBB,WNT5A
GO:0032506	cytokinetic process	2	17	0.0495	ENSP00000216181,ENSP00000398610	ANXA11,MYH9
GO:0034375	high-density lipoprotein particle remodeling	2	17	0.0495	ENSP00000252486,ENSP00000350425	APOA4,APOE
GO:0035089	establishment of apical/basal cell polarity	2	17	0.0495	ENSP00000264634,ENSP00000371798	FSCN1,WNT5A
GO:0043588	skin development	8	373	0.0495	ENSP00000206765,ENSP00000252244,ENSP00000252999,ENSP00000263946,ENSP00000264634,ENSP00000366109,ENSP00000370867,ENSP00000420213	ANXA1,FLNB,KRT1,LAMA5,PKP1,TGM1,TGM3,WNT5A
GO:0043691	reverse cholesterol transport	2	17	0.0495	ENSP00000252486,ENSP00000350425	APOA4,APOE
GO:0045766	positive regulation of angiogenesis	5	162	0.0496	ENSP00000223095,ENSP00000260356,ENSP00000264634,ENSP00000362095,ENSP00000366109	ANXA1,SERPINE1,SRPX2,THBS1,WNT5A
