# Supplementary material for: HIV-1 and Amyloid Beta Remodel Proteome of Brain Endothelial Extracellular Vesicles
Source: Int J Mol Sci. 2020 Apr 15;21(8):2741. doi: 10.3390/ijms21082741 (PMC7215366; doi:10.3390/ijms21082741)
Supplement: Supplementary file 1 [file ijms-21-02741-s001.zip › SupplTable4B T-C-HIV HIV-unique-CellComp.xls]

## Sheet: Total-C-HIV HIV unique-CellComp
#term ID	term description	observed gene count	background gene count	false discovery rate	matching proteins in your network (IDs)	matching proteins in your network (labels)
GO:0005576	extracellular region	76	2505	1.06e-25	ENSP00000216286,ENSP00000219070,ENSP00000222271,ENSP00000223095,ENSP00000223127,ENSP00000230538,ENSP00000233242,ENSP00000242465,ENSP00000244537,ENSP00000252244,ENSP00000252486,ENSP00000252699,ENSP00000252804,ENSP00000252999,ENSP00000253792,ENSP00000260128,ENSP00000260356,ENSP00000261405,ENSP00000261978,ENSP00000263277,ENSP00000263645,ENSP00000264187,ENSP00000264634,ENSP00000264870,ENSP00000266041…	ACLY,ACTN1,ACTN4,AFP,AGRN,ALDOA,AMY1B,ANXA1,ANXA5,APOA4,APOB,APOE,AZGP1,BMP1,C1S,C6orf58,CAP1,CD151,CD59,CD63,CD81,CLIC1,COMP,EEF2,EHD2,F13A1,FAS,FBLN1,FBN1,FERMT3,FLNA,GAS6,GPC6,HIST1H4F,HTRA1,ITIH1,ITIH3,ITIH4,KLK7,KRT1,LAMA1,LAMA2,LAMA4,LAMA5,LAMP2,LOXL2,LTBP1,LTBP2,MFGE8,MMP2,MVP,NID1,NID2,PDIA3,PGK1,PLOD3,PRDX6,PTX3,PXDN,SDC4,SEMG1,SERPINE1,SNED1,SRGN,SRPX2,SULF1,SULF2,THBS1,THBS2,THBS3,THY1…
GO:0044421	extracellular region part	50	1375	2.17e-18	ENSP00000216286,ENSP00000219070,ENSP00000222271,ENSP00000223095,ENSP00000223127,ENSP00000230538,ENSP00000233242,ENSP00000242465,ENSP00000252486,ENSP00000252804,ENSP00000252999,ENSP00000260128,ENSP00000260356,ENSP00000261405,ENSP00000261978,ENSP00000263277,ENSP00000263645,ENSP00000264187,ENSP00000264634,ENSP00000292401,ENSP00000295927,ENSP00000296511,ENSP00000300289,ENSP00000305714,ENSP00000325527…	AFP,AGRN,ALDOA,AMY1B,ANXA1,ANXA5,APOA4,APOB,APOE,AZGP1,BMP1,C6orf58,CD151,CD63,CD81,CLIC1,COMP,EHD2,FBLN1,FBN1,GAS6,GPC6,HTRA1,KLK7,LAMA1,LAMA2,LAMA4,LAMA5,LAMP2,LOXL2,LTBP1,LTBP2,MMP2,NID1,NID2,PDIA3,PGK1,PLOD3,PTX3,PXDN,SEMG1,SERPINE1,SRGN,SRPX2,SULF1,SULF2,THBS1,THBS2,VWF,WNT5A
GO:0031982	vesicle	60	2318	6.42e-16	ENSP00000014914,ENSP00000217426,ENSP00000223095,ENSP00000233242,ENSP00000242465,ENSP00000243077,ENSP00000250559,ENSP00000252244,ENSP00000252486,ENSP00000252699,ENSP00000253792,ENSP00000260356,ENSP00000261405,ENSP00000262746,ENSP00000263277,ENSP00000263574,ENSP00000263645,ENSP00000263946,ENSP00000264634,ENSP00000264870,ENSP00000265062,ENSP00000266041,ENSP00000279227,ENSP00000292807,ENSP00000295685…	ACLY,ACTN1,ACTN4,AHCY,ALDOA,ANXA1,ANXA11,ANXA6,AP2A1,AP2M1,APLP2,APOA4,APOB,APOE,ARPC2,BMP1,CAP1,CD44,CD59,CD63,CD81,CLIC1,EEF2,EHD1,EHD2,F13A1,FERMT3,FLNB,GAS6,GPRC5A,HSPA5,ITIH3,ITIH4,KLK7,KRT1,LAMP1,LAMP2,LRP1,MVP,MYOF,PDIA3,PKP1,PPIB,PRDX1,PRDX6,PTX3,RAB5C,RAB7A,RAC1,RAN,RAP1B,SERPINE1,SND1,SRGN,THBS1,THBS2,UBB,VPS35,VWF,WNT5A
GO:0031410	cytoplasmic vesicle	57	2226	8.12e-15	ENSP00000014914,ENSP00000217426,ENSP00000223095,ENSP00000233242,ENSP00000242465,ENSP00000243077,ENSP00000250559,ENSP00000252244,ENSP00000252486,ENSP00000252699,ENSP00000253792,ENSP00000260356,ENSP00000261405,ENSP00000262746,ENSP00000263277,ENSP00000263574,ENSP00000263946,ENSP00000264634,ENSP00000264870,ENSP00000265062,ENSP00000266041,ENSP00000279227,ENSP00000292807,ENSP00000295685,ENSP00000295927…	ACLY,ACTN1,ACTN4,AHCY,ALDOA,ANXA1,ANXA11,ANXA6,AP2A1,AP2M1,APLP2,APOA4,APOB,APOE,ARPC2,CAP1,CD44,CD59,CD63,EEF2,EHD1,EHD2,F13A1,FERMT3,FLNB,GAS6,GPRC5A,HSPA5,ITIH3,ITIH4,KLK7,KRT1,LAMP1,LAMP2,LRP1,MVP,MYOF,PDIA3,PKP1,PPIB,PRDX1,PRDX6,PTX3,RAB5C,RAB7A,RAC1,RAN,RAP1B,SERPINE1,SND1,SRGN,THBS1,THBS2,UBB,VPS35,VWF,WNT5A
GO:0044444	cytoplasmic part	122	9377	8.36e-15	ENSP00000014914,ENSP00000052754,ENSP00000196061,ENSP00000206765,ENSP00000216181,ENSP00000217426,ENSP00000219070,ENSP00000223095,ENSP00000223127,ENSP00000233242,ENSP00000242465,ENSP00000243077,ENSP00000250559,ENSP00000252244,ENSP00000252486,ENSP00000252699,ENSP00000252804,ENSP00000253792,ENSP00000256682,ENSP00000260128,ENSP00000260356,ENSP00000261405,ENSP00000262746,ENSP00000262764,ENSP00000263277…	ACLY,ACTN1,ACTN4,AFP,AGRN,AHCY,ALDOA,ANXA1,ANXA11,ANXA5,ANXA6,AP2A1,AP2M1,APLP2,APOA4,APOB,APOE,ARF3,ARF4,ARPC2,ATL1,ATXN2,BMP1,CAP1,CCT6A,CD151,CD44,CD59,CD63,CLIC1,DCN,EEF2,EHD1,EHD2,EXT1,EXT2,F13A1,FAS,FAT1,FBN1,FERMT3,FLNA,FLNB,FLNC,FSCN1,GALK1,GAS6,GGCT,GNAI2,GNB2L1,GPC6,GPRC5A,HSPA5,HTRA1,ITIH3,ITIH4,KLK7,KRT1,LAMP1,LAMP2,LDHA,LDHB,LOXL2,LRP1,LTBP1,MFGE8,MMP2,MSRB1,MVP,MYH9,MYL6,MYOF,NNMT,P…
GO:0044433	cytoplasmic vesicle part	45	1447	2.99e-14	ENSP00000014914,ENSP00000223095,ENSP00000233242,ENSP00000242465,ENSP00000243077,ENSP00000250559,ENSP00000252244,ENSP00000252486,ENSP00000252699,ENSP00000253792,ENSP00000260356,ENSP00000261405,ENSP00000263277,ENSP00000263574,ENSP00000263946,ENSP00000264634,ENSP00000264870,ENSP00000265062,ENSP00000266041,ENSP00000279227,ENSP00000292807,ENSP00000295927,ENSP00000299138,ENSP00000300289,ENSP00000304697…	ACLY,ACTN1,ACTN4,ALDOA,ANXA1,ANXA6,AP2A1,AP2M1,APLP2,APOB,APOE,CAP1,CD44,CD59,CD63,EEF2,EHD1,EHD2,F13A1,FERMT3,GAS6,GPRC5A,ITIH3,ITIH4,KRT1,LAMP1,LAMP2,LRP1,MVP,MYOF,PDIA3,PKP1,PRDX6,PTX3,RAB5C,RAB7A,RAC1,RAP1B,SERPINE1,SRGN,THBS1,UBB,VPS35,VWF,WNT5A
GO:0012505	endomembrane system	79	4347	5.86e-14	ENSP00000052754,ENSP00000196061,ENSP00000223095,ENSP00000223127,ENSP00000233242,ENSP00000242465,ENSP00000243077,ENSP00000250559,ENSP00000252244,ENSP00000252486,ENSP00000252699,ENSP00000252804,ENSP00000253792,ENSP00000256682,ENSP00000260128,ENSP00000260356,ENSP00000261405,ENSP00000262764,ENSP00000263277,ENSP00000263574,ENSP00000263946,ENSP00000264634,ENSP00000264870,ENSP00000265062,ENSP00000266041…	ACLY,ACTN1,ACTN4,AFP,AGRN,ALDOA,ANXA1,ANXA11,ANXA6,AP2A1,AP2M1,APLP2,APOA4,APOB,APOE,ARF3,ARF4,ARPC2,ATL1,ATXN2,BMP1,CAP1,CD44,CD59,CD63,CLIC1,DCN,EEF2,EHD1,EHD2,EXT1,EXT2,F13A1,FBN1,FERMT3,GAS6,GPC6,HSPA5,ITIH3,ITIH4,KLK7,KRT1,LAMP1,LAMP2,LOXL2,LRP1,LTBP1,MFGE8,MVP,MYOF,PDIA3,PGS1,PKP1,PLOD1,PLOD3,PPIB,PRDX6,PTGFRN,PTX3,PXDN,RAB5C,RAB7A,RAC1,RAN,RAP1B,SDC4,SERPINE1,SRGN,SRPX,SULF1,SULF2,TGM2,THB…
GO:0031012	extracellular matrix	22	283	9.41e-14	ENSP00000216286,ENSP00000222271,ENSP00000223095,ENSP00000223127,ENSP00000230538,ENSP00000252804,ENSP00000252999,ENSP00000260356,ENSP00000261405,ENSP00000261978,ENSP00000264187,ENSP00000264634,ENSP00000325527,ENSP00000331544,ENSP00000355751,ENSP00000366246,ENSP00000368678,ENSP00000373783,ENSP00000374309,ENSP00000380565,ENSP00000386043,ENSP00000400365	AGRN,CD151,COMP,FBLN1,FBN1,GPC6,LAMA1,LAMA2,LAMA4,LAMA5,LOXL2,LTBP1,LTBP2,NID1,NID2,PLOD3,PXDN,SERPINE1,THBS1,THBS2,VWF,WNT5A
GO:0030141	secretory granule	33	828	5.44e-13	ENSP00000223095,ENSP00000242465,ENSP00000250559,ENSP00000252244,ENSP00000252699,ENSP00000253792,ENSP00000260356,ENSP00000261405,ENSP00000263574,ENSP00000263946,ENSP00000264870,ENSP00000265062,ENSP00000266041,ENSP00000279227,ENSP00000295927,ENSP00000307940,ENSP00000331831,ENSP00000333298,ENSP00000342026,ENSP00000348461,ENSP00000355751,ENSP00000361883,ENSP00000375683,ENSP00000377941,ENSP00000378669…	ACLY,ACTN1,ACTN4,ALDOA,ANXA11,APLP2,CAP1,CD44,CD59,CD63,EEF2,F13A1,FERMT3,GAS6,ITIH3,ITIH4,KLK7,KRT1,LAMP1,LAMP2,MVP,PKP1,PRDX6,PTX3,RAB5C,RAB7A,RAC1,RAP1B,SERPINE1,SRGN,THBS1,THBS2,VWF
GO:0005615	extracellular space	37	1134	3.66e-12	ENSP00000219070,ENSP00000223095,ENSP00000233242,ENSP00000242465,ENSP00000252486,ENSP00000252804,ENSP00000252999,ENSP00000260128,ENSP00000260356,ENSP00000263645,ENSP00000264634,ENSP00000292401,ENSP00000295927,ENSP00000296511,ENSP00000300289,ENSP00000305714,ENSP00000325527,ENSP00000328069,ENSP00000330484,ENSP00000331544,ENSP00000331831,ENSP00000350425,ENSP00000353007,ENSP00000357980,ENSP00000361867…	AFP,ALDOA,AMY1B,ANXA1,ANXA5,APOA4,APOB,APOE,AZGP1,BMP1,C6orf58,CD63,CD81,CLIC1,FBLN1,FBN1,GAS6,GPC6,HTRA1,KLK7,LAMA1,LAMA5,LAMP2,LOXL2,MMP2,PDIA3,PGK1,PTX3,PXDN,SEMG1,SERPINE1,SRGN,SRPX2,SULF1,SULF2,THBS1,WNT5A
GO:0042470	melanosome	14	105	1.53e-11	ENSP00000217426,ENSP00000262746,ENSP00000265062,ENSP00000300026,ENSP00000300289,ENSP00000324173,ENSP00000333298,ENSP00000346550,ENSP00000346762,ENSP00000348461,ENSP00000398610,ENSP00000446215,ENSP00000447053,ENSP00000447730	AHCY,ANXA11,ANXA6,CD63,HSPA5,LAMP1,PDIA3,PPIB,PRDX1,RAB5C,RAB7A,RAC1,RAN,SND1
GO:0005737	cytoplasm	128	11238	1.91e-11	ENSP00000014914,ENSP00000052754,ENSP00000196061,ENSP00000206765,ENSP00000216181,ENSP00000217426,ENSP00000218867,ENSP00000219070,ENSP00000223095,ENSP00000223127,ENSP00000223357,ENSP00000229335,ENSP00000233242,ENSP00000242465,ENSP00000243077,ENSP00000250559,ENSP00000252244,ENSP00000252486,ENSP00000252699,ENSP00000252804,ENSP00000253792,ENSP00000256682,ENSP00000260128,ENSP00000260356,ENSP00000261405…	ACLY,ACTN1,ACTN4,AEBP1,AFP,AGRN,AHCY,AICDA,ALDOA,ANXA1,ANXA11,ANXA5,ANXA6,AP2A1,AP2M1,APLP2,APOA4,APOB,APOE,ARF3,ARF4,ARPC2,ATL1,ATXN2,BMP1,CAP1,CCT6A,CD151,CD44,CD59,CD63,CLIC1,DCN,EEF2,EHD1,EHD2,EXT1,EXT2,F13A1,FAS,FAT1,FBN1,FERMT3,FLNA,FLNB,FLNC,FSCN1,GALK1,GAS6,GGCT,GNAI2,GNB2L1,GPC6,GPRC5A,HSPA5,HTRA1,ITIH3,ITIH4,KLK7,KRT1,LAMP1,LAMP2,LARP6,LDHA,LDHB,LOXL2,LRP1,LTBP1,MFGE8,MMP2,MSRB1,MVP,MYH…
GO:0062023	collagen-containing extracellular matrix	15	144	4.26e-11	ENSP00000216286,ENSP00000223095,ENSP00000223127,ENSP00000230538,ENSP00000252999,ENSP00000264187,ENSP00000325527,ENSP00000331544,ENSP00000355751,ENSP00000366246,ENSP00000368678,ENSP00000373783,ENSP00000374309,ENSP00000380565,ENSP00000400365	AGRN,CD151,FBLN1,FBN1,GPC6,LAMA1,LAMA2,LAMA4,LAMA5,LOXL2,NID1,NID2,PLOD3,SERPINE1,THBS2
GO:0060205	cytoplasmic vesicle lumen	20	340	1.34e-10	ENSP00000223095,ENSP00000233242,ENSP00000242465,ENSP00000252486,ENSP00000252699,ENSP00000253792,ENSP00000260356,ENSP00000261405,ENSP00000264870,ENSP00000266041,ENSP00000279227,ENSP00000295927,ENSP00000307940,ENSP00000331831,ENSP00000342026,ENSP00000361883,ENSP00000377941,ENSP00000378669,ENSP00000378760,ENSP00000415769	ACLY,ACTN1,ACTN4,ALDOA,APOB,APOE,CAP1,EEF2,F13A1,FERMT3,GAS6,ITIH3,ITIH4,MVP,PRDX6,PTX3,SERPINE1,SRGN,THBS1,VWF
GO:0005604	basement membrane	12	91	5.53e-10	ENSP00000216286,ENSP00000230538,ENSP00000252999,ENSP00000264187,ENSP00000325527,ENSP00000331544,ENSP00000355751,ENSP00000368678,ENSP00000373783,ENSP00000374309,ENSP00000380565,ENSP00000400365	AGRN,CD151,FBLN1,FBN1,LAMA1,LAMA2,LAMA4,LAMA5,LOXL2,NID1,NID2,THBS2
GO:0031091	platelet alpha granule	12	91	5.53e-10	ENSP00000223095,ENSP00000242465,ENSP00000252699,ENSP00000260356,ENSP00000261405,ENSP00000263574,ENSP00000264870,ENSP00000279227,ENSP00000331831,ENSP00000355751,ENSP00000377941,ENSP00000378669	ACTN1,ACTN4,ALDOA,APLP2,F13A1,FERMT3,GAS6,SERPINE1,SRGN,THBS1,THBS2,VWF
GO:0034774	secretory granule lumen	18	323	3.14e-09	ENSP00000223095,ENSP00000242465,ENSP00000252699,ENSP00000253792,ENSP00000260356,ENSP00000261405,ENSP00000264870,ENSP00000266041,ENSP00000279227,ENSP00000295927,ENSP00000307940,ENSP00000331831,ENSP00000342026,ENSP00000361883,ENSP00000377941,ENSP00000378669,ENSP00000378760,ENSP00000415769	ACLY,ACTN1,ACTN4,ALDOA,CAP1,EEF2,F13A1,FERMT3,GAS6,ITIH3,ITIH4,MVP,PRDX6,PTX3,SERPINE1,SRGN,THBS1,VWF
GO:0031093	platelet alpha granule lumen	10	68	9e-09	ENSP00000223095,ENSP00000242465,ENSP00000252699,ENSP00000260356,ENSP00000261405,ENSP00000264870,ENSP00000279227,ENSP00000331831,ENSP00000377941,ENSP00000378669	ACTN1,ACTN4,ALDOA,F13A1,FERMT3,GAS6,SERPINE1,SRGN,THBS1,VWF
GO:0071944	cell periphery	76	5254	1.83e-08	ENSP00000014914,ENSP00000206765,ENSP00000216181,ENSP00000216286,ENSP00000218867,ENSP00000219070,ENSP00000223095,ENSP00000227155,ENSP00000233242,ENSP00000243077,ENSP00000250559,ENSP00000252244,ENSP00000252486,ENSP00000252699,ENSP00000253792,ENSP00000258796,ENSP00000260128,ENSP00000260356,ENSP00000263277,ENSP00000263574,ENSP00000263645,ENSP00000263946,ENSP00000264187,ENSP00000264634,ENSP00000265062…	ACLY,ACTN1,ACTN4,AGRN,ANXA1,ANXA5,AP2A1,AP2M1,APLP2,APOB,APOE,ARF4,ARPC2,AZGP1,CAP1,CD151,CD44,CD59,CD63,CD81,CD82,CLIC1,EEF2,EHD1,EHD2,FAS,FAT1,FLNA,FLNB,FLNC,FSCN1,GNAI2,GNB2L1,GPC6,GPRC5A,HSPA5,HTRA1,KRT1,LAMA2,LAMP1,LAMP2,LRP1,MFGE8,MMP2,MRC2,MYH9,MYOF,NID1,NID2,PKP1,PLEC,PLS1,PLS3,PTGFRN,RAB5C,RAB7A,RAC1,RAP1B,RHOC,SDC4,SERPINE1,SGCG,SPTBN1,SRPX2,SULF1,SULF2,TGM1,TGM2,TGM3,THBS1,THY1,TLN1,TT…
GO:0044420	extracellular matrix component	9	59	4.76e-08	ENSP00000230538,ENSP00000252999,ENSP00000264187,ENSP00000325527,ENSP00000331544,ENSP00000368678,ENSP00000374309,ENSP00000386043,ENSP00000400365	AGRN,FBLN1,FBN1,LAMA1,LAMA2,LAMA4,LAMA5,LTBP1,NID1
GO:0005764	lysosome	21	582	1.35e-07	ENSP00000052754,ENSP00000233242,ENSP00000242465,ENSP00000250559,ENSP00000253792,ENSP00000265062,ENSP00000292807,ENSP00000299138,ENSP00000333298,ENSP00000342026,ENSP00000346550,ENSP00000351926,ENSP00000361818,ENSP00000361883,ENSP00000366109,ENSP00000366246,ENSP00000368678,ENSP00000398610,ENSP00000408411,ENSP00000447053,ENSP00000447730	ACLY,AGRN,ANXA1,ANXA11,ANXA6,AP2A1,AP2M1,APOB,CAP1,CD63,DCN,GPC6,LAMP1,LAMP2,PRDX6,RAB5C,RAB7A,RAP1B,SDC4,SRGN,VPS35
GO:0005886	plasma membrane	73	5159	1.35e-07	ENSP00000014914,ENSP00000206765,ENSP00000216181,ENSP00000216286,ENSP00000218867,ENSP00000219070,ENSP00000223095,ENSP00000227155,ENSP00000233242,ENSP00000243077,ENSP00000250559,ENSP00000252244,ENSP00000252486,ENSP00000253792,ENSP00000258796,ENSP00000260128,ENSP00000260356,ENSP00000263277,ENSP00000263574,ENSP00000263645,ENSP00000263946,ENSP00000264634,ENSP00000265062,ENSP00000268150,ENSP00000284240…	ACLY,ACTN1,AGRN,ANXA1,ANXA5,AP2A1,AP2M1,APLP2,APOB,APOE,ARF4,ARPC2,AZGP1,CAP1,CD151,CD44,CD59,CD63,CD81,CD82,CLIC1,EEF2,EHD1,EHD2,FAS,FAT1,FLNA,FLNB,FLNC,FSCN1,GNAI2,GNB2L1,GPC6,GPRC5A,HSPA5,HTRA1,KRT1,LAMA2,LAMP1,LAMP2,LRP1,MFGE8,MMP2,MRC2,MYH9,MYOF,NID2,PKP1,PLEC,PLS3,PTGFRN,RAB5C,RAB7A,RAC1,RAP1B,RHOC,SDC4,SERPINE1,SGCG,SPTBN1,SRPX2,SULF1,SULF2,TGM1,TGM2,TGM3,THBS1,THY1,TLN1,TTYH3,UBB,WDR1,WNT…
GO:0015629	actin cytoskeleton	18	432	1.92e-07	ENSP00000216181,ENSP00000252699,ENSP00000279227,ENSP00000295685,ENSP00000336831,ENSP00000345230,ENSP00000348163,ENSP00000349259,ENSP00000355084,ENSP00000358866,ENSP00000361883,ENSP00000371798,ENSP00000377941,ENSP00000378669,ENSP00000420213,ENSP00000427687,ENSP00000446955,ENSP00000467141	ACTN1,ACTN4,ALDOA,ARPC2,CAP1,FERMT3,FLNA,FLNB,FSCN1,MSRB1,MYH9,MYL6,PLS1,PLS3,SPTBN1,TPM4,TTN,WDR1
GO:0005773	vacuole	22	682	3.49e-07	ENSP00000052754,ENSP00000233242,ENSP00000242465,ENSP00000250559,ENSP00000253792,ENSP00000265062,ENSP00000292807,ENSP00000299138,ENSP00000333298,ENSP00000342026,ENSP00000346550,ENSP00000351926,ENSP00000361818,ENSP00000361883,ENSP00000366109,ENSP00000366246,ENSP00000367794,ENSP00000368678,ENSP00000398610,ENSP00000408411,ENSP00000447053,ENSP00000447730	ACLY,AGRN,ANXA1,ANXA11,ANXA6,AP2A1,AP2M1,APOB,CAP1,CD63,DCN,GPC6,LAMP1,LAMP2,PRDX6,RAB5C,RAB7A,RAP1B,SDC4,SRGN,SRPX,VPS35
GO:0032432	actin filament bundle	8	57	5.46e-07	ENSP00000216181,ENSP00000252699,ENSP00000336831,ENSP00000345230,ENSP00000348163,ENSP00000371798,ENSP00000377941,ENSP00000420213	ACTN1,ACTN4,FLNB,FSCN1,MYH9,PLS1,PLS3,TPM4
GO:0030139	endocytic vesicle	14	275	7.8e-07	ENSP00000233242,ENSP00000243077,ENSP00000252486,ENSP00000264634,ENSP00000265062,ENSP00000292807,ENSP00000300289,ENSP00000304697,ENSP00000333298,ENSP00000351926,ENSP00000398610,ENSP00000408411,ENSP00000420213,ENSP00000447053	ANXA11,AP2A1,AP2M1,APOB,APOE,FLNB,LAMP1,LAMP2,LRP1,PDIA3,RAB5C,RAB7A,UBB,WNT5A
GO:0098805	whole membrane	33	1554	1.52e-06	ENSP00000233242,ENSP00000243077,ENSP00000250559,ENSP00000252486,ENSP00000260128,ENSP00000263277,ENSP00000263574,ENSP00000263946,ENSP00000264634,ENSP00000265062,ENSP00000284240,ENSP00000292807,ENSP00000299138,ENSP00000300289,ENSP00000304697,ENSP00000307940,ENSP00000312999,ENSP00000333298,ENSP00000346550,ENSP00000347979,ENSP00000348461,ENSP00000351926,ENSP00000352208,ENSP00000361818,ENSP00000362413…	ANXA1,ANXA6,AP2A1,AP2M1,APLP2,APOB,APOE,CD44,CD59,CD63,EEF2,EHD1,EHD2,FAS,GNAI2,LAMP1,LAMP2,LDHB,LRP1,MYOF,PDIA3,PGK1,PKP1,RAB5C,RAB7A,RAC1,RAP1B,SDC4,SULF1,THY1,UBB,VPS35,WNT5A
GO:0005788	endoplasmic reticulum lumen	14	299	1.96e-06	ENSP00000233242,ENSP00000252486,ENSP00000260356,ENSP00000263574,ENSP00000264634,ENSP00000268150,ENSP00000300026,ENSP00000300289,ENSP00000324173,ENSP00000325527,ENSP00000331831,ENSP00000350425,ENSP00000379138,ENSP00000386043	AFP,APLP2,APOA4,APOB,APOE,FBN1,GAS6,HSPA5,LTBP1,MFGE8,PDIA3,PPIB,THBS1,WNT5A
GO:0044449	contractile fiber part	12	212	2.26e-06	ENSP00000219070,ENSP00000252699,ENSP00000323856,ENSP00000327145,ENSP00000345230,ENSP00000349259,ENSP00000358866,ENSP00000361818,ENSP00000377941,ENSP00000378669,ENSP00000420213,ENSP00000467141	ACTN1,ACTN4,ALDOA,FLNA,FLNB,FLNC,MMP2,PLEC,SDC4,SPTBN1,TPM4,TTN
GO:0030016	myofibril	12	216	2.66e-06	ENSP00000219070,ENSP00000252699,ENSP00000323856,ENSP00000327145,ENSP00000345230,ENSP00000349259,ENSP00000358866,ENSP00000361818,ENSP00000377941,ENSP00000378669,ENSP00000420213,ENSP00000467141	ACTN1,ACTN4,ALDOA,FLNA,FLNB,FLNC,MMP2,PLEC,SDC4,SPTBN1,TPM4,TTN
GO:0044437	vacuolar part	17	474	3.1e-06	ENSP00000052754,ENSP00000233242,ENSP00000250559,ENSP00000253792,ENSP00000265062,ENSP00000292807,ENSP00000333298,ENSP00000342026,ENSP00000346550,ENSP00000351926,ENSP00000361818,ENSP00000361883,ENSP00000366246,ENSP00000368678,ENSP00000408411,ENSP00000447053,ENSP00000447730	ACLY,AGRN,ANXA6,AP2A1,AP2M1,APOB,CAP1,CD63,DCN,GPC6,LAMP1,LAMP2,PRDX6,RAB5C,RAB7A,RAP1B,SDC4
GO:0030659	cytoplasmic vesicle membrane	21	724	3.32e-06	ENSP00000014914,ENSP00000233242,ENSP00000243077,ENSP00000250559,ENSP00000252486,ENSP00000263574,ENSP00000263946,ENSP00000264634,ENSP00000265062,ENSP00000292807,ENSP00000304697,ENSP00000333298,ENSP00000348461,ENSP00000351926,ENSP00000352208,ENSP00000366109,ENSP00000379191,ENSP00000398632,ENSP00000408411,ENSP00000447053,ENSP00000447730	ANXA1,AP2A1,AP2M1,APLP2,APOB,APOE,CD44,CD59,CD63,GPRC5A,LAMP1,LAMP2,LRP1,MYOF,PKP1,RAB5C,RAB7A,RAC1,RAP1B,UBB,WNT5A
GO:0099512	supramolecular fiber	23	873	4.26e-06	ENSP00000052754,ENSP00000219070,ENSP00000252244,ENSP00000252699,ENSP00000263946,ENSP00000275603,ENSP00000323856,ENSP00000325527,ENSP00000327145,ENSP00000331544,ENSP00000336831,ENSP00000345230,ENSP00000348163,ENSP00000349259,ENSP00000358866,ENSP00000361818,ENSP00000371798,ENSP00000377941,ENSP00000378669,ENSP00000386043,ENSP00000420213,ENSP00000427687,ENSP00000467141	ACTN1,ACTN4,ALDOA,CCT6A,DCN,FBLN1,FBN1,FLNA,FLNB,FLNC,FSCN1,KRT1,LTBP1,MMP2,PKP1,PLEC,PLS1,PLS3,SDC4,SPTBN1,TPM4,TTN,WDR1
GO:0070062	extracellular exosome	8	80	4.5e-06	ENSP00000223095,ENSP00000263645,ENSP00000264634,ENSP00000364935,ENSP00000366109,ENSP00000378669,ENSP00000408411,ENSP00000447730	ALDOA,ANXA1,CD63,CD81,CLIC1,LAMP2,SERPINE1,WNT5A
GO:0030666	endocytic vesicle membrane	10	152	5.35e-06	ENSP00000233242,ENSP00000243077,ENSP00000252486,ENSP00000264634,ENSP00000265062,ENSP00000292807,ENSP00000304697,ENSP00000333298,ENSP00000351926,ENSP00000408411	AP2A1,AP2M1,APOB,APOE,LAMP1,LAMP2,LRP1,RAB7A,UBB,WNT5A
GO:0009986	cell surface	20	690	5.47e-06	ENSP00000260128,ENSP00000260356,ENSP00000264634,ENSP00000268150,ENSP00000284240,ENSP00000296511,ENSP00000300289,ENSP00000316029,ENSP00000324173,ENSP00000333298,ENSP00000347979,ENSP00000353007,ENSP00000361818,ENSP00000362095,ENSP00000366109,ENSP00000367794,ENSP00000379191,ENSP00000380565,ENSP00000398632,ENSP00000447730	ANXA1,ANXA5,CD151,CD44,CD59,CD63,FAS,HSPA5,LAMP1,MFGE8,PDIA3,SDC4,SRPX,SRPX2,SULF1,SULF2,THBS1,THY1,TLN1,WNT5A
GO:0010008	endosome membrane	16	457	7.64e-06	ENSP00000233242,ENSP00000263277,ENSP00000265062,ENSP00000292807,ENSP00000299138,ENSP00000300289,ENSP00000304697,ENSP00000333298,ENSP00000346550,ENSP00000348461,ENSP00000351926,ENSP00000366109,ENSP00000408411,ENSP00000447053,ENSP00000447730,ENSP00000479153	ANXA1,ANXA6,AP2A1,AP2M1,APOB,CD63,EHD1,EHD2,LAMP1,LAMP2,PDIA3,RAB5C,RAB7A,RAC1,UBB,VPS35
GO:0042641	actomyosin	7	63	1.07e-05	ENSP00000216181,ENSP00000252699,ENSP00000345230,ENSP00000371798,ENSP00000377941,ENSP00000420213,ENSP00000427687	ACTN1,ACTN4,FLNB,FSCN1,MYH9,TPM4,WDR1
GO:0005903	brush border	8	97	1.4e-05	ENSP00000216181,ENSP00000252699,ENSP00000323856,ENSP00000336831,ENSP00000364935,ENSP00000377941,ENSP00000420213,ENSP00000446955	ACTN1,ACTN4,CLIC1,FLNB,MYH9,MYL6,PLEC,PLS1
GO:0005829	cytosol	65	4958	1.7e-05	ENSP00000206765,ENSP00000216181,ENSP00000217426,ENSP00000233242,ENSP00000250559,ENSP00000252244,ENSP00000252699,ENSP00000253792,ENSP00000262746,ENSP00000263277,ENSP00000265062,ENSP00000270776,ENSP00000275428,ENSP00000275603,ENSP00000284240,ENSP00000285735,ENSP00000292807,ENSP00000295685,ENSP00000296511,ENSP00000299138,ENSP00000304697,ENSP00000306010,ENSP00000307940,ENSP00000312999,ENSP00000316029…	ACLY,ACTN1,ACTN4,AGRN,AHCY,ALDOA,ANXA1,ANXA11,ANXA5,AP2A1,AP2M1,APOA4,APOB,ARF4,ARPC2,ATXN2,CCT6A,CD151,CD44,EEF2,EHD2,FAS,FLNA,FLNB,FLNC,FSCN1,GALK1,GGCT,GNAI2,GNB2L1,HTRA1,KRT1,LAMP1,LDHA,LDHB,MSRB1,MVP,MYH9,MYL6,NNMT,PGD,PGK1,PLEC,PLS3,POLR3G,PRDX1,PRDX6,RAB7A,RAC1,RAN,RAP1B,RHOC,SND1,SPAG1,SPTBN1,TGM1,TGM2,THY1,TLN1,TPM4,TTN,UBA1,UBB,VPS35,WDR1
GO:0098862	cluster of actin-based cell projections	9	143	2.38e-05	ENSP00000216181,ENSP00000252699,ENSP00000285735,ENSP00000323856,ENSP00000336831,ENSP00000364935,ENSP00000377941,ENSP00000420213,ENSP00000446955	ACTN1,ACTN4,CLIC1,FLNB,MYH9,MYL6,PLEC,PLS1,RHOC
GO:0030863	cortical cytoskeleton	7	77	3.29e-05	ENSP00000216181,ENSP00000252699,ENSP00000336831,ENSP00000349259,ENSP00000358866,ENSP00000361883,ENSP00000427687	ACTN4,CAP1,FLNA,MYH9,PLS1,SPTBN1,WDR1
GO:0030017	sarcomere	10	195	3.62e-05	ENSP00000219070,ENSP00000252699,ENSP00000327145,ENSP00000345230,ENSP00000349259,ENSP00000358866,ENSP00000377941,ENSP00000378669,ENSP00000420213,ENSP00000467141	ACTN1,ACTN4,ALDOA,FLNA,FLNB,FLNC,MMP2,SPTBN1,TPM4,TTN
GO:0001725	stress fiber	6	50	3.69e-05	ENSP00000216181,ENSP00000252699,ENSP00000345230,ENSP00000371798,ENSP00000377941,ENSP00000420213	ACTN1,ACTN4,FLNB,FSCN1,MYH9,TPM4
GO:0044422	organelle part	98	9111	3.9e-05	ENSP00000014914,ENSP00000052754,ENSP00000196061,ENSP00000216181,ENSP00000218867,ENSP00000219070,ENSP00000223095,ENSP00000223127,ENSP00000233242,ENSP00000242465,ENSP00000243077,ENSP00000244537,ENSP00000250559,ENSP00000252244,ENSP00000252486,ENSP00000252699,ENSP00000253792,ENSP00000256682,ENSP00000260128,ENSP00000260356,ENSP00000261405,ENSP00000262764,ENSP00000263277,ENSP00000263574,ENSP00000263946…	ACLY,ACTN1,ACTN4,AFP,AGRN,ALDOA,ANXA1,ANXA11,ANXA6,AP2A1,AP2M1,APLP2,APOA4,APOB,APOE,ARF3,ARPC2,ATL1,ATXN2,CAP1,CCT6A,CD44,CD59,CD63,CLIC1,DCN,EEF2,EHD1,EHD2,EXT1,EXT2,F13A1,FAM60A,FAS,FBN1,FERMT3,FLNA,FLNB,FLNC,FSCN1,GAS6,GNAI2,GNB2L1,GPC6,GPRC5A,HIST1H4F,HSPA5,ITIH3,ITIH4,KRT1,LAMP1,LAMP2,LOXL2,LRP1,LTBP1,MFGE8,MMP2,MVP,MYH9,MYL6,MYOF,PDIA3,PGS1,PKP1,PLEC,PLOD1,PLOD3,PLS1,PLS3,POLR3G,PPIB,PRDX6…
GO:0005768	endosome	21	876	3.99e-05	ENSP00000233242,ENSP00000243077,ENSP00000252486,ENSP00000263277,ENSP00000265062,ENSP00000292807,ENSP00000295685,ENSP00000299138,ENSP00000300289,ENSP00000304697,ENSP00000333298,ENSP00000346550,ENSP00000348461,ENSP00000350425,ENSP00000351926,ENSP00000366109,ENSP00000408411,ENSP00000446215,ENSP00000447053,ENSP00000447730,ENSP00000479153	ANXA1,ANXA6,AP2A1,AP2M1,APOA4,APOB,APOE,ARPC2,CD63,EHD1,EHD2,LAMP1,LAMP2,LRP1,PDIA3,RAB5C,RAB7A,RAC1,RAN,UBB,VPS35
GO:0042582	azurophil granule	9	155	3.99e-05	ENSP00000250559,ENSP00000253792,ENSP00000333298,ENSP00000342026,ENSP00000361883,ENSP00000398610,ENSP00000408411,ENSP00000447053,ENSP00000447730	ACLY,ANXA11,CAP1,CD63,LAMP1,LAMP2,PRDX6,RAB5C,RAP1B
GO:0005783	endoplasmic reticulum	32	1796	5.36e-05	ENSP00000196061,ENSP00000223127,ENSP00000233242,ENSP00000252486,ENSP00000252804,ENSP00000260128,ENSP00000260356,ENSP00000261405,ENSP00000262764,ENSP00000263574,ENSP00000264634,ENSP00000268150,ENSP00000284240,ENSP00000300026,ENSP00000300289,ENSP00000304697,ENSP00000324173,ENSP00000325527,ENSP00000331831,ENSP00000348461,ENSP00000350425,ENSP00000351155,ENSP00000353007,ENSP00000355330,ENSP00000367446…	AFP,APLP2,APOA4,APOB,APOE,ATL1,CD59,EXT1,EXT2,FBN1,GAS6,HSPA5,LOXL2,LTBP1,MFGE8,PDIA3,PGS1,PLOD1,PLOD3,PPIB,PTGFRN,PXDN,RAC1,SRPX,SULF1,SULF2,TGM2,THBS1,THY1,UBB,VWF,WNT5A
GO:0044424	intracellular part	131	13996	5.73e-05	ENSP00000014914,ENSP00000052754,ENSP00000196061,ENSP00000206765,ENSP00000216181,ENSP00000217426,ENSP00000218867,ENSP00000219070,ENSP00000223095,ENSP00000223127,ENSP00000223357,ENSP00000229335,ENSP00000233242,ENSP00000242465,ENSP00000243077,ENSP00000244537,ENSP00000250559,ENSP00000252244,ENSP00000252486,ENSP00000252699,ENSP00000252804,ENSP00000253792,ENSP00000256682,ENSP00000260128,ENSP00000260356…	ACLY,ACTN1,ACTN4,AEBP1,AFP,AGRN,AHCY,AICDA,ALDOA,ANXA1,ANXA11,ANXA5,ANXA6,AP2A1,AP2M1,APLP2,APOA4,APOB,APOE,ARF3,ARF4,ARPC2,ATL1,ATXN2,BMP1,CAP1,CCT6A,CD151,CD44,CD59,CD63,CLIC1,DCN,EEF2,EHD1,EHD2,EXT1,EXT2,F13A1,FAM60A,FAS,FAT1,FBN1,FERMT3,FLNA,FLNB,FLNC,FSCN1,GALK1,GAS6,GGCT,GNAI2,GNB2L1,GPC6,GPRC5A,HIST1H4F,HSPA5,HTRA1,ITIH3,ITIH4,KLK7,KRT1,LAMP1,LAMP2,LARP6,LDHA,LDHB,LOXL2,LRP1,LTBP1,MFGE8,MM…
GO:0005775	vacuolar lumen	9	172	8.17e-05	ENSP00000052754,ENSP00000233242,ENSP00000253792,ENSP00000342026,ENSP00000361818,ENSP00000361883,ENSP00000366246,ENSP00000368678,ENSP00000408411	ACLY,AGRN,APOB,CAP1,DCN,GPC6,LAMP2,PRDX6,SDC4
GO:0030669	clathrin-coated endocytic vesicle membrane	5	35	9.61e-05	ENSP00000233242,ENSP00000252486,ENSP00000264634,ENSP00000292807,ENSP00000351926	AP2A1,AP2M1,APOB,APOE,WNT5A
GO:0005622	intracellular	132	14286	0.00011	ENSP00000014914,ENSP00000052754,ENSP00000196061,ENSP00000206765,ENSP00000216181,ENSP00000217426,ENSP00000218867,ENSP00000219070,ENSP00000223095,ENSP00000223127,ENSP00000223357,ENSP00000229335,ENSP00000233242,ENSP00000242465,ENSP00000243077,ENSP00000244537,ENSP00000250559,ENSP00000252244,ENSP00000252486,ENSP00000252699,ENSP00000252804,ENSP00000253792,ENSP00000256682,ENSP00000260128,ENSP00000260356…	ACLY,ACTN1,ACTN4,AEBP1,AFP,AGRN,AHCY,AICDA,ALDOA,ANXA1,ANXA11,ANXA5,ANXA6,AP2A1,AP2M1,APLP2,APOA4,APOB,APOE,ARF3,ARF4,ARPC2,ATL1,ATXN2,BMP1,CAP1,CCT6A,CD151,CD44,CD59,CD63,CLIC1,DCN,EEF2,EHD1,EHD2,EXT1,EXT2,F13A1,FAM60A,FAS,FAT1,FBN1,FERMT3,FLNA,FLNB,FLNC,FSCN1,GALK1,GAS6,GGCT,GNAI2,GNB2L1,GPC6,GPRC5A,HIST1H4F,HSPA5,HTRA1,ITIH3,ITIH4,KLK7,KRT1,LAMP1,LAMP2,LARP6,LDHA,LDHB,LOXL2,LRP1,LTBP1,LTBP2,MF…
GO:0005884	actin filament	6	67	0.00014	ENSP00000336831,ENSP00000345230,ENSP00000348163,ENSP00000358866,ENSP00000371798,ENSP00000427687	FLNA,FSCN1,PLS1,PLS3,TPM4,WDR1
GO:0101002	ficolin-1-rich granule	9	186	0.00014	ENSP00000252244,ENSP00000253792,ENSP00000263946,ENSP00000307940,ENSP00000333298,ENSP00000348461,ENSP00000378669,ENSP00000378760,ENSP00000408411	ACLY,ALDOA,EEF2,KRT1,LAMP1,LAMP2,MVP,PKP1,RAC1
GO:0048471	perinuclear region of cytoplasm	17	670	0.00015	ENSP00000252699,ENSP00000256682,ENSP00000263277,ENSP00000299138,ENSP00000300026,ENSP00000333298,ENSP00000342026,ENSP00000346550,ENSP00000357362,ENSP00000358866,ENSP00000364935,ENSP00000366843,ENSP00000378760,ENSP00000406229,ENSP00000408411,ENSP00000416750,ENSP00000426909	ACTN4,ANXA6,ARF3,ATXN2,CLIC1,EHD2,FAT1,FLNA,GNB2L1,LAMP1,LAMP2,MVP,PPIB,PRDX6,STK33,THBS3,VPS35
GO:0044446	intracellular organelle part	94	8882	0.00017	ENSP00000014914,ENSP00000052754,ENSP00000196061,ENSP00000216181,ENSP00000218867,ENSP00000223095,ENSP00000223127,ENSP00000233242,ENSP00000242465,ENSP00000243077,ENSP00000244537,ENSP00000250559,ENSP00000252244,ENSP00000252486,ENSP00000252699,ENSP00000253792,ENSP00000256682,ENSP00000260128,ENSP00000260356,ENSP00000261405,ENSP00000262764,ENSP00000263277,ENSP00000263574,ENSP00000263946,ENSP00000264634…	ACLY,ACTN1,ACTN4,AFP,AGRN,ALDOA,ANXA1,ANXA11,ANXA6,AP2A1,AP2M1,APLP2,APOA4,APOB,APOE,ARF3,ARPC2,ATL1,ATXN2,CAP1,CCT6A,CD44,CD59,CD63,CLIC1,DCN,EEF2,EHD1,EHD2,EXT1,EXT2,F13A1,FAM60A,FAS,FBN1,FERMT3,FLNA,FLNB,FSCN1,GAS6,GNAI2,GNB2L1,GPC6,GPRC5A,HIST1H4F,HSPA5,ITIH3,ITIH4,KRT1,LAMP1,LAMP2,LOXL2,LRP1,LTBP1,MFGE8,MVP,MYH9,MYL6,MYOF,PDIA3,PGS1,PKP1,PLOD1,PLOD3,PLS1,PLS3,POLR3G,PPIB,PRDX6,PTGFRN,PTX3,RA…
GO:0030667	secretory granule membrane	11	298	0.00018	ENSP00000250559,ENSP00000263574,ENSP00000263946,ENSP00000265062,ENSP00000333298,ENSP00000348461,ENSP00000379191,ENSP00000398632,ENSP00000408411,ENSP00000447053,ENSP00000447730	APLP2,CD44,CD59,CD63,LAMP1,LAMP2,PKP1,RAB5C,RAB7A,RAC1,RAP1B
GO:0045121	membrane raft	11	300	0.00019	ENSP00000260128,ENSP00000263277,ENSP00000284240,ENSP00000307940,ENSP00000312999,ENSP00000347979,ENSP00000352208,ENSP00000361818,ENSP00000362413,ENSP00000379386,ENSP00000408411	EEF2,EHD2,FAS,GNAI2,LAMP2,LDHB,MYOF,PGK1,SDC4,SULF1,THY1
GO:0042827	platelet dense granule	4	21	0.00024	ENSP00000266041,ENSP00000408411,ENSP00000415769,ENSP00000447730	CD63,ITIH3,ITIH4,LAMP2
GO:0016020	membrane	89	8420	0.0004	ENSP00000014914,ENSP00000196061,ENSP00000206765,ENSP00000216181,ENSP00000216286,ENSP00000218867,ENSP00000219070,ENSP00000223095,ENSP00000223127,ENSP00000227155,ENSP00000233242,ENSP00000243077,ENSP00000250559,ENSP00000252244,ENSP00000252486,ENSP00000253792,ENSP00000256682,ENSP00000258796,ENSP00000260128,ENSP00000260356,ENSP00000262764,ENSP00000263277,ENSP00000263574,ENSP00000263645,ENSP00000263946…	ACLY,ACTN1,AGRN,ANXA1,ANXA5,ANXA6,AP2A1,AP2M1,APLP2,APOB,APOE,ARF3,ARF4,ARPC2,ATL1,AZGP1,CAP1,CD151,CD44,CD59,CD63,CD81,CD82,CLIC1,EEF2,EHD1,EHD2,EXT1,EXT2,FAS,FAT1,FLNA,FLNB,FLNC,FSCN1,GNAI2,GNB2L1,GPC6,GPRC5A,HSPA5,HTRA1,KRT1,LAMA1,LAMA2,LAMP1,LAMP2,LDHB,LOXL2,LRP1,MFGE8,MMP2,MRC2,MYH9,MYOF,NID2,PDIA3,PGK1,PGS1,PKP1,PLEC,PLOD1,PLOD3,PLS3,PTGFRN,RAB5C,RAB7A,RAC1,RAP1B,RHOC,SDC4,SERPINE1,SGCG,SLC…
GO:0030864	cortical actin cytoskeleton	5	53	0.0005	ENSP00000216181,ENSP00000336831,ENSP00000349259,ENSP00000361883,ENSP00000427687	CAP1,MYH9,PLS1,SPTBN1,WDR1
GO:0044459	plasma membrane part	38	2651	0.00063	ENSP00000014914,ENSP00000216181,ENSP00000218867,ENSP00000227155,ENSP00000243077,ENSP00000260356,ENSP00000263277,ENSP00000263645,ENSP00000268150,ENSP00000284240,ENSP00000285735,ENSP00000292807,ENSP00000295685,ENSP00000296511,ENSP00000306010,ENSP00000307513,ENSP00000312999,ENSP00000316029,ENSP00000333298,ENSP00000347979,ENSP00000348461,ENSP00000349259,ENSP00000351926,ENSP00000352208,ENSP00000355330…	ANXA1,ANXA5,AP2A1,AP2M1,ARF4,ARPC2,CD151,CD44,CD59,CD63,CD81,CD82,EHD1,EHD2,FAS,FAT1,FSCN1,GNAI2,GNB2L1,GPC6,GPRC5A,LAMP1,LRP1,MFGE8,MRC2,MYH9,MYOF,RAC1,RHOC,SDC4,SGCG,SPTBN1,SRPX2,TGM2,TGM3,THBS1,THY1,TLN1
GO:0035577	azurophil granule membrane	5	57	0.00066	ENSP00000250559,ENSP00000333298,ENSP00000408411,ENSP00000447053,ENSP00000447730	CD63,LAMP1,LAMP2,RAB5C,RAP1B
GO:0031674	I band	7	136	0.00069	ENSP00000252699,ENSP00000327145,ENSP00000358866,ENSP00000377941,ENSP00000378669,ENSP00000420213,ENSP00000467141	ACTN1,ACTN4,ALDOA,FLNA,FLNB,FLNC,TTN
GO:0043202	lysosomal lumen	6	94	0.00069	ENSP00000052754,ENSP00000233242,ENSP00000361818,ENSP00000366246,ENSP00000368678,ENSP00000408411	AGRN,APOB,DCN,GPC6,LAMP2,SDC4
GO:0005796	Golgi lumen	6	101	0.00098	ENSP00000052754,ENSP00000264634,ENSP00000331831,ENSP00000361818,ENSP00000366246,ENSP00000368678	AGRN,DCN,GAS6,GPC6,SDC4,WNT5A
GO:0044432	endoplasmic reticulum part	23	1294	0.00098	ENSP00000196061,ENSP00000223127,ENSP00000233242,ENSP00000252486,ENSP00000260356,ENSP00000263574,ENSP00000264634,ENSP00000268150,ENSP00000300026,ENSP00000300289,ENSP00000304697,ENSP00000324173,ENSP00000325527,ENSP00000331831,ENSP00000348461,ENSP00000350425,ENSP00000351155,ENSP00000367446,ENSP00000376899,ENSP00000379032,ENSP00000379138,ENSP00000379191,ENSP00000386043	AFP,APLP2,APOA4,APOB,APOE,ATL1,CD59,EXT1,EXT2,FBN1,GAS6,HSPA5,LTBP1,MFGE8,PDIA3,PLOD1,PLOD3,PPIB,PTGFRN,RAC1,THBS1,UBB,WNT5A
GO:0005794	Golgi apparatus	25	1474	0.00099	ENSP00000052754,ENSP00000223127,ENSP00000242465,ENSP00000252486,ENSP00000256682,ENSP00000260128,ENSP00000264634,ENSP00000265062,ENSP00000305714,ENSP00000306010,ENSP00000331831,ENSP00000348461,ENSP00000351155,ENSP00000351926,ENSP00000353007,ENSP00000361818,ENSP00000366246,ENSP00000366843,ENSP00000367446,ENSP00000368678,ENSP00000376899,ENSP00000379032,ENSP00000379191,ENSP00000398632,ENSP00000408411	AGRN,AP2A1,APOE,ARF3,ARF4,ATL1,ATXN2,BMP1,CD44,CD59,DCN,EXT1,EXT2,GAS6,GPC6,LAMP2,PLOD3,PTGFRN,RAB7A,RAC1,SDC4,SRGN,SULF1,SULF2,WNT5A
GO:0031252	cell leading edge	11	371	0.00099	ENSP00000216181,ENSP00000284240,ENSP00000295685,ENSP00000306010,ENSP00000316029,ENSP00000348461,ENSP00000349259,ENSP00000371798,ENSP00000377941,ENSP00000398632,ENSP00000406229	ACTN1,ARF4,ARPC2,CD44,FAT1,FSCN1,MYH9,RAC1,SPTBN1,THY1,TLN1
GO:0005765	lysosomal membrane	9	252	0.001	ENSP00000250559,ENSP00000265062,ENSP00000292807,ENSP00000333298,ENSP00000346550,ENSP00000351926,ENSP00000408411,ENSP00000447053,ENSP00000447730	ANXA6,AP2A1,AP2M1,CD63,LAMP1,LAMP2,RAB5C,RAB7A,RAP1B
GO:0043229	intracellular organelle	115	12193	0.0011	ENSP00000014914,ENSP00000052754,ENSP00000196061,ENSP00000216181,ENSP00000217426,ENSP00000218867,ENSP00000219070,ENSP00000223095,ENSP00000223127,ENSP00000223357,ENSP00000229335,ENSP00000233242,ENSP00000242465,ENSP00000243077,ENSP00000244537,ENSP00000250559,ENSP00000252244,ENSP00000252486,ENSP00000252699,ENSP00000252804,ENSP00000253792,ENSP00000256682,ENSP00000260128,ENSP00000260356,ENSP00000261405…	ACLY,ACTN1,ACTN4,AEBP1,AFP,AGRN,AHCY,AICDA,ALDOA,ANXA1,ANXA11,ANXA6,AP2A1,AP2M1,APLP2,APOA4,APOB,APOE,ARF3,ARF4,ARPC2,ATL1,ATXN2,BMP1,CAP1,CCT6A,CD44,CD59,CD63,CLIC1,DCN,EEF2,EHD1,EHD2,EXT1,EXT2,F13A1,FAM60A,FAS,FAT1,FBN1,FERMT3,FLNA,FLNB,FLNC,FSCN1,GAS6,GNAI2,GNB2L1,GPC6,GPRC5A,HIST1H4F,HSPA5,ITIH3,ITIH4,KLK7,KRT1,LAMP1,LAMP2,LARP6,LOXL2,LRP1,LTBP1,MFGE8,MMP2,MSRB1,MVP,MYH9,MYL6,MYOF,PDIA3,PGS1,…
GO:0098588	bounding membrane of organelle	30	1950	0.0011	ENSP00000196061,ENSP00000223127,ENSP00000233242,ENSP00000243077,ENSP00000250559,ENSP00000252486,ENSP00000256682,ENSP00000263277,ENSP00000263574,ENSP00000263946,ENSP00000264634,ENSP00000265062,ENSP00000292807,ENSP00000299138,ENSP00000300289,ENSP00000304697,ENSP00000333298,ENSP00000346550,ENSP00000348461,ENSP00000351155,ENSP00000351926,ENSP00000366109,ENSP00000367446,ENSP00000379032,ENSP00000379191…	ANXA1,ANXA6,AP2A1,AP2M1,APLP2,APOB,APOE,ARF3,ATL1,CD44,CD59,CD63,EHD1,EHD2,EXT1,EXT2,LAMP1,LAMP2,LRP1,PDIA3,PKP1,PLOD1,PLOD3,RAB5C,RAB7A,RAC1,RAP1B,UBB,VPS35,WNT5A
GO:0042627	chylomicron	3	13	0.0012	ENSP00000233242,ENSP00000252486,ENSP00000350425	APOA4,APOB,APOE
GO:0043209	myelin sheath	7	157	0.0014	ENSP00000262746,ENSP00000284240,ENSP00000300289,ENSP00000324173,ENSP00000371798,ENSP00000379386,ENSP00000427687	FSCN1,HSPA5,LDHB,PDIA3,PRDX1,THY1,WDR1
GO:0044431	Golgi apparatus part	18	916	0.0015	ENSP00000052754,ENSP00000223127,ENSP00000256682,ENSP00000260128,ENSP00000264634,ENSP00000331831,ENSP00000348461,ENSP00000351155,ENSP00000351926,ENSP00000353007,ENSP00000361818,ENSP00000366246,ENSP00000366843,ENSP00000367446,ENSP00000368678,ENSP00000379032,ENSP00000379191,ENSP00000408411	AGRN,AP2A1,ARF3,ATL1,ATXN2,CD59,DCN,EXT1,EXT2,GAS6,GPC6,LAMP2,PLOD3,RAC1,SDC4,SULF1,SULF2,WNT5A
GO:0043226	organelle	116	12432	0.0017	ENSP00000014914,ENSP00000052754,ENSP00000196061,ENSP00000216181,ENSP00000217426,ENSP00000218867,ENSP00000219070,ENSP00000223095,ENSP00000223127,ENSP00000223357,ENSP00000229335,ENSP00000233242,ENSP00000242465,ENSP00000243077,ENSP00000244537,ENSP00000250559,ENSP00000252244,ENSP00000252486,ENSP00000252699,ENSP00000252804,ENSP00000253792,ENSP00000256682,ENSP00000260128,ENSP00000260356,ENSP00000261405…	ACLY,ACTN1,ACTN4,AEBP1,AFP,AGRN,AHCY,AICDA,ALDOA,ANXA1,ANXA11,ANXA6,AP2A1,AP2M1,APLP2,APOA4,APOB,APOE,ARF3,ARF4,ARPC2,ATL1,ATXN2,BMP1,CAP1,CCT6A,CD44,CD59,CD63,CD81,CLIC1,DCN,EEF2,EHD1,EHD2,EXT1,EXT2,F13A1,FAM60A,FAS,FAT1,FBN1,FERMT3,FLNA,FLNB,FLNC,FSCN1,GAS6,GNAI2,GNB2L1,GPC6,GPRC5A,HIST1H4F,HSPA5,ITIH3,ITIH4,KLK7,KRT1,LAMP1,LAMP2,LARP6,LOXL2,LRP1,LTBP1,MFGE8,MMP2,MSRB1,MVP,MYH9,MYL6,MYOF,PDIA3,…
GO:0070820	tertiary granule	7	164	0.0018	ENSP00000263946,ENSP00000295927,ENSP00000333298,ENSP00000348461,ENSP00000378669,ENSP00000379191,ENSP00000408411	ALDOA,CD59,LAMP1,LAMP2,PKP1,PTX3,RAC1
GO:0044464	cell part	140	16244	0.0021	ENSP00000014914,ENSP00000052754,ENSP00000196061,ENSP00000206765,ENSP00000216181,ENSP00000216286,ENSP00000217426,ENSP00000218867,ENSP00000219070,ENSP00000223095,ENSP00000223127,ENSP00000223357,ENSP00000227155,ENSP00000229335,ENSP00000233242,ENSP00000242465,ENSP00000243077,ENSP00000244537,ENSP00000250559,ENSP00000252244,ENSP00000252486,ENSP00000252699,ENSP00000252804,ENSP00000253792,ENSP00000256682…	ACLY,ACTN1,ACTN4,AEBP1,AFP,AGRN,AHCY,AICDA,ALDOA,ANXA1,ANXA11,ANXA5,ANXA6,AP2A1,AP2M1,APLP2,APOA4,APOB,APOE,ARF3,ARF4,ARPC2,ATL1,ATXN2,AZGP1,BMP1,CAP1,CCT6A,CD151,CD44,CD59,CD63,CD81,CD82,CLIC1,DCN,EEF2,EHD1,EHD2,EXT1,EXT2,F13A1,FAM60A,FAS,FAT1,FBN1,FERMT3,FLNA,FLNB,FLNC,FSCN1,GALK1,GAS6,GGCT,GNAI2,GNB2L1,GPC6,GPRC5A,HIST1H4F,HSPA5,HTRA1,ITIH3,ITIH4,KLK7,KRT1,LAMA2,LAMP1,LAMP2,LARP6,LDHA,LDHB,LOX…
GO:0030018	Z disc	6	122	0.0022	ENSP00000252699,ENSP00000327145,ENSP00000358866,ENSP00000377941,ENSP00000420213,ENSP00000467141	ACTN1,ACTN4,FLNA,FLNB,FLNC,TTN
GO:0030136	clathrin-coated vesicle	7	172	0.0022	ENSP00000233242,ENSP00000243077,ENSP00000252486,ENSP00000261405,ENSP00000264634,ENSP00000292807,ENSP00000351926	AP2A1,AP2M1,APOB,APOE,LRP1,VWF,WNT5A
GO:0042383	sarcolemma	6	122	0.0022	ENSP00000218867,ENSP00000323856,ENSP00000327145,ENSP00000333298,ENSP00000366109,ENSP00000400365	ANXA1,FLNC,LAMA2,LAMP1,PLEC,SGCG
GO:0045335	phagocytic vesicle	6	122	0.0022	ENSP00000265062,ENSP00000300289,ENSP00000333298,ENSP00000398610,ENSP00000408411,ENSP00000420213	ANXA11,FLNB,LAMP1,LAMP2,PDIA3,RAB7A
GO:0005938	cell cortex	8	230	0.0023	ENSP00000216181,ENSP00000252699,ENSP00000336831,ENSP00000349259,ENSP00000358866,ENSP00000361883,ENSP00000420213,ENSP00000427687	ACTN4,CAP1,FLNA,FLNB,MYH9,PLS1,SPTBN1,WDR1
GO:0042599	lamellar body	3	18	0.0024	ENSP00000265062,ENSP00000333298,ENSP00000375683	KLK7,LAMP1,RAB7A
GO:0005856	cytoskeleton	30	2068	0.0025	ENSP00000216181,ENSP00000218867,ENSP00000252244,ENSP00000252699,ENSP00000263277,ENSP00000263946,ENSP00000275603,ENSP00000279227,ENSP00000295685,ENSP00000312999,ENSP00000316029,ENSP00000323856,ENSP00000327145,ENSP00000336831,ENSP00000345230,ENSP00000348163,ENSP00000349259,ENSP00000355084,ENSP00000358866,ENSP00000361883,ENSP00000371798,ENSP00000377941,ENSP00000378669,ENSP00000378760,ENSP00000398610…	ACTN1,ACTN4,ALDOA,ANXA11,ARPC2,CAP1,CCT6A,EHD2,FERMT3,FLNA,FLNB,FLNC,FSCN1,GNAI2,KRT1,MSRB1,MVP,MYH9,MYL6,PKP1,PLEC,PLS1,PLS3,RAN,SGCG,SPTBN1,TLN1,TPM4,TTN,WDR1
GO:0042995	cell projection	29	1969	0.0025	ENSP00000216181,ENSP00000217426,ENSP00000243077,ENSP00000252486,ENSP00000252699,ENSP00000279227,ENSP00000284240,ENSP00000285735,ENSP00000295685,ENSP00000299138,ENSP00000304697,ENSP00000306010,ENSP00000312999,ENSP00000316029,ENSP00000333298,ENSP00000348461,ENSP00000349259,ENSP00000351155,ENSP00000351926,ENSP00000358866,ENSP00000366109,ENSP00000371798,ENSP00000377941,ENSP00000398632,ENSP00000400365…	ACTN1,ACTN4,AHCY,ANXA1,AP2A1,APOE,ARF4,ARPC2,ATL1,CD44,EHD1,FAT1,FERMT3,FLNA,FSCN1,GNAI2,GNB2L1,LAMA2,LAMP1,LRP1,MYH9,RAC1,RHOC,SPTBN1,THY1,TLN1,UBB,VPS35,WDR1
GO:0043034	costamere	3	19	0.0027	ENSP00000323856,ENSP00000327145,ENSP00000361818	FLNC,PLEC,SDC4
GO:0098590	plasma membrane region	19	1061	0.0027	ENSP00000216181,ENSP00000243077,ENSP00000263277,ENSP00000263645,ENSP00000284240,ENSP00000285735,ENSP00000295685,ENSP00000306010,ENSP00000316029,ENSP00000348461,ENSP00000349259,ENSP00000351926,ENSP00000352208,ENSP00000362095,ENSP00000366109,ENSP00000371798,ENSP00000398632,ENSP00000406229,ENSP00000479153	ANXA1,AP2A1,ARF4,ARPC2,CD44,CD81,EHD1,EHD2,FAT1,FSCN1,LRP1,MYH9,MYOF,RAC1,RHOC,SPTBN1,SRPX2,THY1,TLN1
GO:0034361	very-low-density lipoprotein particle	3	20	0.0031	ENSP00000233242,ENSP00000252486,ENSP00000350425	APOA4,APOB,APOE
GO:0043227	membrane-bounded organelle	106	11244	0.0038	ENSP00000014914,ENSP00000052754,ENSP00000196061,ENSP00000216181,ENSP00000217426,ENSP00000218867,ENSP00000219070,ENSP00000223095,ENSP00000223127,ENSP00000223357,ENSP00000229335,ENSP00000233242,ENSP00000242465,ENSP00000243077,ENSP00000244537,ENSP00000250559,ENSP00000252244,ENSP00000252486,ENSP00000252699,ENSP00000252804,ENSP00000253792,ENSP00000256682,ENSP00000260128,ENSP00000260356,ENSP00000261405…	ACLY,ACTN1,ACTN4,AEBP1,AFP,AGRN,AHCY,AICDA,ALDOA,ANXA1,ANXA11,ANXA6,AP2A1,AP2M1,APLP2,APOA4,APOB,APOE,ARF3,ARF4,ARPC2,ATL1,ATXN2,BMP1,CAP1,CD44,CD59,CD63,CD81,CLIC1,DCN,EEF2,EHD1,EHD2,EXT1,EXT2,F13A1,FAM60A,FAS,FAT1,FBN1,FERMT3,FLNA,FLNB,GAS6,GNAI2,GNB2L1,GPC6,GPRC5A,HIST1H4F,HSPA5,ITIH3,ITIH4,KLK7,KRT1,LAMP1,LAMP2,LARP6,LOXL2,LRP1,LTBP1,MFGE8,MMP2,MSRB1,MVP,MYH9,MYOF,PDIA3,PGS1,PKP1,PLOD1,PLOD3,…
GO:0031253	cell projection membrane	9	317	0.004	ENSP00000284240,ENSP00000295685,ENSP00000306010,ENSP00000316029,ENSP00000348461,ENSP00000349259,ENSP00000371798,ENSP00000398632,ENSP00000479153	ARF4,ARPC2,CD44,EHD1,FSCN1,RAC1,SPTBN1,THY1,TLN1
GO:0030135	coated vesicle	8	255	0.0041	ENSP00000233242,ENSP00000243077,ENSP00000252486,ENSP00000261405,ENSP00000264634,ENSP00000292807,ENSP00000351926,ENSP00000379191	AP2A1,AP2M1,APOB,APOE,CD59,LRP1,VWF,WNT5A
GO:0031256	leading edge membrane	6	150	0.0054	ENSP00000284240,ENSP00000306010,ENSP00000316029,ENSP00000348461,ENSP00000349259,ENSP00000398632	ARF4,CD44,RAC1,SPTBN1,THY1,TLN1
GO:0043005	neuron projection	19	1142	0.0058	ENSP00000217426,ENSP00000243077,ENSP00000252486,ENSP00000252699,ENSP00000284240,ENSP00000285735,ENSP00000295685,ENSP00000299138,ENSP00000304697,ENSP00000306010,ENSP00000312999,ENSP00000333298,ENSP00000348461,ENSP00000349259,ENSP00000351155,ENSP00000358866,ENSP00000371798,ENSP00000400365,ENSP00000426909	ACTN4,AHCY,APOE,ARF4,ARPC2,ATL1,FLNA,FSCN1,GNAI2,GNB2L1,LAMA2,LAMP1,LRP1,RAC1,RHOC,SPTBN1,THY1,UBB,VPS35
GO:0120025	plasma membrane bounded cell projection	27	1900	0.0059	ENSP00000216181,ENSP00000217426,ENSP00000243077,ENSP00000252486,ENSP00000252699,ENSP00000284240,ENSP00000285735,ENSP00000295685,ENSP00000299138,ENSP00000304697,ENSP00000306010,ENSP00000312999,ENSP00000316029,ENSP00000333298,ENSP00000348461,ENSP00000349259,ENSP00000351155,ENSP00000351926,ENSP00000358866,ENSP00000366109,ENSP00000371798,ENSP00000377941,ENSP00000398632,ENSP00000400365,ENSP00000406229…	ACTN1,ACTN4,AHCY,ANXA1,AP2A1,APOE,ARF4,ARPC2,ATL1,CD44,EHD1,FAT1,FLNA,FSCN1,GNAI2,GNB2L1,LAMA2,LAMP1,LRP1,MYH9,RAC1,RHOC,SPTBN1,THY1,TLN1,UBB,VPS35
GO:0031088	platelet dense granule membrane	2	6	0.0063	ENSP00000408411,ENSP00000447730	CD63,LAMP2
GO:0034363	intermediate-density lipoprotein particle	2	6	0.0063	ENSP00000233242,ENSP00000252486	APOB,APOE
GO:0101003	ficolin-1-rich granule membrane	4	61	0.0063	ENSP00000263946,ENSP00000333298,ENSP00000348461,ENSP00000408411	LAMP1,LAMP2,PKP1,RAC1
GO:0001533	cornified envelope	4	64	0.0072	ENSP00000206765,ENSP00000252244,ENSP00000263946,ENSP00000366109	ANXA1,KRT1,PKP1,TGM1
GO:0030662	coated vesicle membrane	6	161	0.0072	ENSP00000233242,ENSP00000252486,ENSP00000264634,ENSP00000292807,ENSP00000351926,ENSP00000379191	AP2A1,AP2M1,APOB,APOE,CD59,WNT5A
GO:0001726	ruffle	6	164	0.0077	ENSP00000216181,ENSP00000306010,ENSP00000316029,ENSP00000348461,ENSP00000371798,ENSP00000377941	ACTN1,ARF4,FSCN1,MYH9,RAC1,TLN1
GO:0002102	podosome	3	30	0.0077	ENSP00000279227,ENSP00000371798,ENSP00000427687	FERMT3,FSCN1,WDR1
GO:0009897	external side of plasma membrane	7	223	0.0077	ENSP00000260356,ENSP00000268150,ENSP00000284240,ENSP00000296511,ENSP00000333298,ENSP00000366109,ENSP00000379191	ANXA1,ANXA5,CD59,LAMP1,MFGE8,THBS1,THY1
GO:0097208	alveolar lamellar body	2	7	0.0077	ENSP00000265062,ENSP00000333298	LAMP1,RAB7A
GO:0005790	smooth endoplasmic reticulum	3	31	0.0083	ENSP00000233242,ENSP00000300026,ENSP00000324173	APOB,HSPA5,PPIB
GO:0031430	M band	3	31	0.0083	ENSP00000349259,ENSP00000378669,ENSP00000467141	ALDOA,SPTBN1,TTN
GO:0030122	AP-2 adaptor complex	2	8	0.0092	ENSP00000292807,ENSP00000351926	AP2A1,AP2M1
GO:0043232	intracellular non-membrane-bounded organelle	46	4005	0.0092	ENSP00000014914,ENSP00000216181,ENSP00000218867,ENSP00000219070,ENSP00000244537,ENSP00000250559,ENSP00000252244,ENSP00000252699,ENSP00000263277,ENSP00000263946,ENSP00000265062,ENSP00000275603,ENSP00000279227,ENSP00000295685,ENSP00000307940,ENSP00000312999,ENSP00000316029,ENSP00000323856,ENSP00000327145,ENSP00000336831,ENSP00000337477,ENSP00000345230,ENSP00000348163,ENSP00000348461,ENSP00000349259…	ACTN1,ACTN4,ALDOA,ANXA11,ARPC2,ATXN2,CAP1,CCT6A,EEF2,EHD1,EHD2,FAM60A,FERMT3,FLNA,FLNB,FLNC,FSCN1,GNAI2,GNB2L1,GPRC5A,HIST1H4F,KRT1,LOXL2,MMP2,MSRB1,MVP,MYH9,MYL6,PKP1,PLEC,PLS1,PLS3,POLR3G,RAB5C,RAB7A,RAC1,RAN,RAP1B,SDC4,SGCG,SPTBN1,THRB,TLN1,TPM4,TTN,WDR1
GO:0043256	laminin complex	2	8	0.0092	ENSP00000252999,ENSP00000374309	LAMA1,LAMA5
GO:0070013	intracellular organelle lumen	56	5162	0.0093	ENSP00000014914,ENSP00000052754,ENSP00000218867,ENSP00000223095,ENSP00000233242,ENSP00000242465,ENSP00000244537,ENSP00000252244,ENSP00000252486,ENSP00000252699,ENSP00000253792,ENSP00000260356,ENSP00000261405,ENSP00000263574,ENSP00000263946,ENSP00000264634,ENSP00000264870,ENSP00000266041,ENSP00000268150,ENSP00000279227,ENSP00000295927,ENSP00000300026,ENSP00000300289,ENSP00000304697,ENSP00000307940…	ACLY,ACTN1,ACTN4,AFP,AGRN,ALDOA,ANXA1,ANXA11,APLP2,APOA4,APOB,APOE,CAP1,CD63,DCN,EEF2,F13A1,FAM60A,FAS,FBN1,FERMT3,FLNA,GAS6,GNAI2,GNB2L1,GPC6,GPRC5A,HIST1H4F,HSPA5,ITIH3,ITIH4,KRT1,LAMP2,LOXL2,LTBP1,MFGE8,MVP,PDIA3,PKP1,POLR3G,PPIB,PRDX6,PTX3,RAN,SDC4,SERPINE1,SGCG,SPTBN1,SRGN,THBS1,THRB,TTN,UBA1,UBB,VWF,WNT5A
GO:0005811	lipid droplet	4	74	0.0106	ENSP00000250559,ENSP00000265062,ENSP00000447053,ENSP00000479153	EHD1,RAB5C,RAB7A,RAP1B
GO:0044754	autolysosome	2	9	0.0106	ENSP00000333298,ENSP00000408411	LAMP1,LAMP2
GO:0055038	recycling endosome membrane	4	74	0.0106	ENSP00000263277,ENSP00000300289,ENSP00000348461,ENSP00000479153	EHD1,EHD2,PDIA3,RAC1
GO:1904813	ficolin-1-rich granule lumen	5	125	0.0111	ENSP00000252244,ENSP00000253792,ENSP00000307940,ENSP00000378669,ENSP00000378760	ACLY,ALDOA,EEF2,KRT1,MVP
GO:0001527	microfibril	2	10	0.0123	ENSP00000325527,ENSP00000386043	FBN1,LTBP1
GO:0044430	cytoskeletal part	22	1547	0.0139	ENSP00000216181,ENSP00000252244,ENSP00000252699,ENSP00000263946,ENSP00000275603,ENSP00000279227,ENSP00000295685,ENSP00000312999,ENSP00000336831,ENSP00000345230,ENSP00000348163,ENSP00000349259,ENSP00000358866,ENSP00000361883,ENSP00000371798,ENSP00000377941,ENSP00000398610,ENSP00000420213,ENSP00000427687,ENSP00000446215,ENSP00000446955,ENSP00000467141	ACTN1,ACTN4,ANXA11,ARPC2,CAP1,CCT6A,FERMT3,FLNA,FLNB,FSCN1,GNAI2,KRT1,MYH9,MYL6,PKP1,PLS1,PLS3,RAN,SPTBN1,TPM4,TTN,WDR1
GO:0034663	endoplasmic reticulum chaperone complex	2	11	0.0143	ENSP00000300026,ENSP00000324173	HSPA5,PPIB
GO:0005911	cell-cell junction	9	402	0.0145	ENSP00000216181,ENSP00000250559,ENSP00000252699,ENSP00000263946,ENSP00000358866,ENSP00000371798,ENSP00000377941,ENSP00000406229,ENSP00000427687	ACTN1,ACTN4,FAT1,FLNA,FSCN1,MYH9,PKP1,RAP1B,WDR1
GO:0036477	somatodendritic compartment	13	731	0.0155	ENSP00000233242,ENSP00000243077,ENSP00000252486,ENSP00000284240,ENSP00000299138,ENSP00000304697,ENSP00000306010,ENSP00000312999,ENSP00000333298,ENSP00000348461,ENSP00000358866,ENSP00000400365,ENSP00000426909	APOB,APOE,ARF4,FLNA,GNAI2,GNB2L1,LAMA2,LAMP1,LRP1,RAC1,THY1,UBB,VPS35
GO:0005776	autophagosome	4	87	0.0168	ENSP00000265062,ENSP00000333298,ENSP00000367794,ENSP00000408411	LAMP1,LAMP2,RAB7A,SRPX
GO:0005769	early endosome	8	341	0.0175	ENSP00000233242,ENSP00000243077,ENSP00000252486,ENSP00000299138,ENSP00000350425,ENSP00000366109,ENSP00000447053,ENSP00000479153	ANXA1,APOA4,APOB,APOE,EHD1,LRP1,RAB5C,VPS35
GO:0046658	anchored component of plasma membrane	3	46	0.0195	ENSP00000284240,ENSP00000366246,ENSP00000379191	CD59,GPC6,THY1
GO:0031089	platelet dense granule lumen	2	14	0.0201	ENSP00000266041,ENSP00000415769	ITIH3,ITIH4
GO:0034362	low-density lipoprotein particle	2	14	0.0201	ENSP00000233242,ENSP00000252486	APOB,APOE
GO:0036020	endolysosome membrane	2	15	0.0222	ENSP00000292807,ENSP00000351926	AP2A1,AP2M1
GO:0098552	side of membrane	9	436	0.0223	ENSP00000260356,ENSP00000268150,ENSP00000284240,ENSP00000296511,ENSP00000312999,ENSP00000333298,ENSP00000366109,ENSP00000370867,ENSP00000379191	ANXA1,ANXA5,CD59,GNAI2,LAMP1,MFGE8,TGM3,THBS1,THY1
GO:0031362	anchored component of external side of plasma membrane	2	16	0.0246	ENSP00000284240,ENSP00000379191	CD59,THY1
GO:0044297	cell body	10	526	0.0248	ENSP00000233242,ENSP00000243077,ENSP00000252486,ENSP00000284240,ENSP00000299138,ENSP00000304697,ENSP00000312999,ENSP00000333298,ENSP00000358866,ENSP00000426909	APOB,APOE,FLNA,GNAI2,GNB2L1,LAMP1,LRP1,THY1,UBB,VPS35
GO:0097458	neuron part	20	1449	0.0253	ENSP00000217426,ENSP00000233242,ENSP00000243077,ENSP00000252486,ENSP00000252699,ENSP00000284240,ENSP00000285735,ENSP00000295685,ENSP00000299138,ENSP00000304697,ENSP00000306010,ENSP00000312999,ENSP00000333298,ENSP00000348461,ENSP00000349259,ENSP00000351155,ENSP00000358866,ENSP00000371798,ENSP00000400365,ENSP00000426909	ACTN4,AHCY,APOB,APOE,ARF4,ARPC2,ATL1,FLNA,FSCN1,GNAI2,GNB2L1,LAMA2,LAMP1,LRP1,RAC1,RHOC,SPTBN1,THY1,UBB,VPS35
GO:0030425	dendrite	10	531	0.0261	ENSP00000243077,ENSP00000252486,ENSP00000284240,ENSP00000306010,ENSP00000312999,ENSP00000333298,ENSP00000348461,ENSP00000358866,ENSP00000400365,ENSP00000426909	APOE,ARF4,FLNA,GNAI2,GNB2L1,LAMA2,LAMP1,LRP1,RAC1,THY1
GO:0031143	pseudopodium	2	17	0.0265	ENSP00000252699,ENSP00000377941	ACTN1,ACTN4
GO:0055037	recycling endosome	5	164	0.0282	ENSP00000263277,ENSP00000300289,ENSP00000348461,ENSP00000446215,ENSP00000479153	EHD1,EHD2,PDIA3,RAC1,RAN
GO:0030496	midbody	5	165	0.0287	ENSP00000312999,ENSP00000324173,ENSP00000398610,ENSP00000426909,ENSP00000446215	ANXA11,GNAI2,GNB2L1,HSPA5,RAN
GO:0030673	axolemma	2	18	0.0288	ENSP00000284240,ENSP00000349259	SPTBN1,THY1
GO:0043025	neuronal cell body	9	460	0.0289	ENSP00000233242,ENSP00000243077,ENSP00000252486,ENSP00000284240,ENSP00000299138,ENSP00000304697,ENSP00000333298,ENSP00000358866,ENSP00000426909	APOB,APOE,FLNA,GNB2L1,LAMP1,LRP1,THY1,UBB,VPS35
GO:0005770	late endosome	6	234	0.0296	ENSP00000265062,ENSP00000299138,ENSP00000333298,ENSP00000346550,ENSP00000408411,ENSP00000447730	ANXA6,CD63,LAMP1,LAMP2,RAB7A,VPS35
GO:0032991	protein-containing complex	50	4792	0.0303	ENSP00000052754,ENSP00000196061,ENSP00000216181,ENSP00000218867,ENSP00000233242,ENSP00000243077,ENSP00000244537,ENSP00000252486,ENSP00000252699,ENSP00000252999,ENSP00000253792,ENSP00000258796,ENSP00000260356,ENSP00000263946,ENSP00000275603,ENSP00000279227,ENSP00000292807,ENSP00000295685,ENSP00000299138,ENSP00000299213,ENSP00000300026,ENSP00000307940,ENSP00000312999,ENSP00000324173,ENSP00000337477…	ACLY,ACTN4,ANXA1,AP2A1,AP2M1,APOA4,APOB,APOE,ARPC2,ATXN2,CCT6A,CD44,CLIC1,DCN,EEF2,EXT2,FAM60A,FAS,FERMT3,FLNA,FSCN1,GNAI2,GNB2L1,HIST1H4F,HSPA5,LAMA1,LAMA5,LAMP2,LARP6,LRP1,LTBP1,MVP,MYH9,MYL6,PKP1,PLOD1,POLR3G,PPIB,RAC1,RAN,SEMG1,SGCG,SLC25A6,SND1,SPTBN1,THBS1,TTN,TTYH3,VPS35,WDR1
GO:0071682	endocytic vesicle lumen	2	19	0.0309	ENSP00000233242,ENSP00000252486	APOB,APOE
GO:0031090	organelle membrane	37	3337	0.0357	ENSP00000014914,ENSP00000196061,ENSP00000223127,ENSP00000233242,ENSP00000243077,ENSP00000250559,ENSP00000252486,ENSP00000256682,ENSP00000262764,ENSP00000263277,ENSP00000263574,ENSP00000263946,ENSP00000264634,ENSP00000265062,ENSP00000292807,ENSP00000299138,ENSP00000300289,ENSP00000304697,ENSP00000324173,ENSP00000333298,ENSP00000346550,ENSP00000348461,ENSP00000351155,ENSP00000351926,ENSP00000352208…	ANXA1,ANXA6,AP2A1,AP2M1,APLP2,APOB,APOE,ARF3,ATL1,CD44,CD59,CD63,CLIC1,EHD1,EHD2,EXT1,EXT2,GPRC5A,HSPA5,LAMP1,LAMP2,LRP1,MYOF,PDIA3,PGS1,PKP1,PLOD1,PLOD3,PTGFRN,RAB5C,RAB7A,RAC1,RAP1B,SLC25A6,UBB,VPS35,WNT5A
GO:0005905	clathrin-coated pit	3	63	0.0381	ENSP00000243077,ENSP00000292807,ENSP00000351926	AP2A1,AP2M1,LRP1
GO:0005865	striated muscle thin filament	2	22	0.0385	ENSP00000345230,ENSP00000467141	TPM4,TTN
GO:0042629	mast cell granule	2	22	0.0385	ENSP00000242465,ENSP00000366109	ANXA1,SRGN
GO:0019898	extrinsic component of membrane	6	254	0.04	ENSP00000263277,ENSP00000265062,ENSP00000268150,ENSP00000312999,ENSP00000366109,ENSP00000370867	ANXA1,EHD2,GNAI2,MFGE8,RAB7A,TGM3
GO:0001891	phagocytic cup	2	23	0.0409	ENSP00000366109,ENSP00000426909	ANXA1,GNB2L1
GO:0030027	lamellipodium	5	185	0.0409	ENSP00000295685,ENSP00000348461,ENSP00000371798,ENSP00000398632,ENSP00000406229	ARPC2,CD44,FAT1,FSCN1,RAC1
GO:0030867	rough endoplasmic reticulum membrane	2	23	0.0409	ENSP00000196061,ENSP00000223127	PLOD1,PLOD3
GO:0005844	polysome	3	66	0.0412	ENSP00000299213,ENSP00000307940,ENSP00000366843	ATXN2,EEF2,LARP6
GO:0031902	late endosome membrane	4	125	0.0445	ENSP00000265062,ENSP00000346550,ENSP00000408411,ENSP00000447730	ANXA6,CD63,LAMP2,RAB7A
GO:0016459	myosin complex	3	69	0.0454	ENSP00000216181,ENSP00000446955,ENSP00000467141	MYH9,MYL6,TTN
GO:0098858	actin-based cell projection	5	192	0.0454	ENSP00000285735,ENSP00000351926,ENSP00000371798,ENSP00000398632,ENSP00000406229	AP2A1,CD44,FAT1,FSCN1,RHOC
GO:0016528	sarcoplasm	3	70	0.0464	ENSP00000260356,ENSP00000323856,ENSP00000327145	FLNC,PLEC,THBS1
GO:0030670	phagocytic vesicle membrane	3	71	0.0478	ENSP00000265062,ENSP00000333298,ENSP00000408411	LAMP1,LAMP2,RAB7A
