# Supplementary material for: HIV-1 and Amyloid Beta Remodel Proteome of Brain Endothelial Extracellular Vesicles
Source: Int J Mol Sci. 2020 Apr 15;21(8):2741. doi: 10.3390/ijms21082741 (PMC7215366; doi:10.3390/ijms21082741)
Supplement: Supplementary file 1 [file ijms-21-02741-s001.zip › SupplTable5A T-HIV-HIV+Ab HIV+Ab unique-BiolPr.xls]

## Sheet: Total-HIV-HIV+Ab-Biol Proc
#term ID	term description	observed gene count	background gene count	false discovery rate	matching proteins in your network (IDs)	matching proteins in your network (labels)
GO:0016192	vesicle-mediated transport	41	1699	2.01e-13	ENSP00000005257,ENSP00000216392,ENSP00000216962,ENSP00000220325,ENSP00000221930,ENSP00000262646,ENSP00000263238,ENSP00000264639,ENSP00000264710,ENSP00000266085,ENSP00000270142,ENSP00000286713,ENSP00000290158,ENSP00000298316,ENSP00000309474,ENSP00000310129,ENSP00000317955,ENSP00000320866,ENSP00000329419,ENSP00000336888,ENSP00000337060,ENSP00000339191,ENSP00000347872,ENSP00000349437,ENSP00000352257…	ACTR3,AP1G1,AP2B1,ARF6,ARPC4,CALR,CAND1,CAPZB,CAV1,CD9,CDC42,COPB2,ECM1,EEA1,EHD4,IGF2R,KPNB1,MME,NME1,PDIA6,PGM1,PPIA,PSMD1,PSMD2,PSMD3,PYGB,PYGL,QSOX1,RAB10,RAB14,RAB1A,RAB2A,RALA,SLC44A2,SOD1,STOM,SYK,TGFB1,TIMP3,VAT1,XRCC6
GO:0051179	localization	66	5233	4.37e-11	ENSP00000005257,ENSP00000216392,ENSP00000216962,ENSP00000220325,ENSP00000221930,ENSP00000255499,ENSP00000261574,ENSP00000262646,ENSP00000262982,ENSP00000263238,ENSP00000264639,ENSP00000264710,ENSP00000265333,ENSP00000265371,ENSP00000266085,ENSP00000270142,ENSP00000286713,ENSP00000290158,ENSP00000291009,ENSP00000298316,ENSP00000309474,ENSP00000310129,ENSP00000317955,ENSP00000320866,ENSP00000329419…	ACTR3,AP1G1,AP2B1,APOM,ARF6,ARPC4,CALR,CAND1,CAPZB,CAV1,CD9,CDC42,COPB2,CSE1L,DHX9,ECM1,EEA1,EHD4,FBN2,IGF2R,IGSF8,ILK,IPO5,IPO7,KPNB1,LMNA,MME,NME1,NRP1,PAFAH1B1,PDIA6,PGM1,PIP,PPIA,PSMD1,PSMD2,PSMD3,PYGB,PYGL,QSOX1,RAB10,RAB14,RAB1A,RAB2A,RALA,RELN,RNF128,RPL14,RTN4,SLC3A2,SLC44A1,SLC44A2,SLIT2,SOD1,SPOCK1,STOM,SYK,TGFB1,THBS4,TIMP3,VAT1,VDAC1,VDAC2,WLS,XPO1,XRCC6
GO:0046903	secretion	30	1070	8.12e-11	ENSP00000005257,ENSP00000216392,ENSP00000216962,ENSP00000221930,ENSP00000264639,ENSP00000264710,ENSP00000266085,ENSP00000270142,ENSP00000286713,ENSP00000290158,ENSP00000309474,ENSP00000310129,ENSP00000336888,ENSP00000337060,ENSP00000339191,ENSP00000346829,ENSP00000347872,ENSP00000349437,ENSP00000352257,ENSP00000356574,ENSP00000358045,ENSP00000360124,ENSP00000362946,ENSP00000364907,ENSP00000371958…	CAND1,CAV1,CD9,ECM1,IGF2R,KPNB1,MME,NME1,PAFAH1B1,PGM1,PPIA,PSMD1,PSMD2,PSMD3,PYGB,PYGL,QSOX1,RAB10,RAB14,RAB1A,RALA,SLC44A2,SOD1,STOM,SYK,TGFB1,TIMP3,VAT1,WLS,XRCC6
GO:0006810	transport	57	4130	1.8e-10	ENSP00000005257,ENSP00000216392,ENSP00000216962,ENSP00000220325,ENSP00000221930,ENSP00000261574,ENSP00000262646,ENSP00000262982,ENSP00000263238,ENSP00000264639,ENSP00000264710,ENSP00000265333,ENSP00000265371,ENSP00000266085,ENSP00000270142,ENSP00000286713,ENSP00000290158,ENSP00000291009,ENSP00000298316,ENSP00000309474,ENSP00000310129,ENSP00000317955,ENSP00000320866,ENSP00000329419,ENSP00000336888…	ACTR3,AP1G1,AP2B1,APOM,ARF6,ARPC4,CALR,CAND1,CAPZB,CAV1,CD9,CDC42,COPB2,CSE1L,DHX9,ECM1,EEA1,EHD4,IGF2R,IPO5,IPO7,KPNB1,LMNA,MME,NME1,NRP1,PAFAH1B1,PDIA6,PGM1,PIP,PPIA,PSMD1,PSMD2,PSMD3,PYGB,PYGL,QSOX1,RAB10,RAB14,RAB1A,RAB2A,RALA,RPL14,SLC3A2,SLC44A1,SLC44A2,SOD1,STOM,SYK,TGFB1,TIMP3,VAT1,VDAC1,VDAC2,WLS,XPO1,XRCC6
GO:0032940	secretion by cell	28	959	1.8e-10	ENSP00000005257,ENSP00000216392,ENSP00000216962,ENSP00000221930,ENSP00000264639,ENSP00000264710,ENSP00000266085,ENSP00000270142,ENSP00000286713,ENSP00000290158,ENSP00000309474,ENSP00000310129,ENSP00000336888,ENSP00000346829,ENSP00000347872,ENSP00000349437,ENSP00000352257,ENSP00000356574,ENSP00000358045,ENSP00000360124,ENSP00000362946,ENSP00000364907,ENSP00000371958,ENSP00000380378,ENSP00000387286…	CAND1,CD9,ECM1,IGF2R,KPNB1,MME,PAFAH1B1,PGM1,PPIA,PSMD1,PSMD2,PSMD3,PYGB,PYGL,QSOX1,RAB10,RAB14,RAB1A,RALA,SLC44A2,SOD1,STOM,SYK,TGFB1,TIMP3,VAT1,WLS,XRCC6
GO:0045055	regulated exocytosis	24	691	2.67e-10	ENSP00000216392,ENSP00000216962,ENSP00000221930,ENSP00000264639,ENSP00000264710,ENSP00000266085,ENSP00000270142,ENSP00000286713,ENSP00000290158,ENSP00000309474,ENSP00000310129,ENSP00000336888,ENSP00000347872,ENSP00000349437,ENSP00000352257,ENSP00000356574,ENSP00000358045,ENSP00000360124,ENSP00000362946,ENSP00000364907,ENSP00000371958,ENSP00000418525,ENSP00000419425,ENSP00000442318	CAND1,CD9,ECM1,IGF2R,KPNB1,MME,PGM1,PPIA,PSMD1,PSMD2,PSMD3,PYGB,PYGL,QSOX1,RAB10,RAB14,SLC44A2,SOD1,STOM,SYK,TGFB1,TIMP3,VAT1,XRCC6
GO:0006887	exocytosis	25	774	3.25e-10	ENSP00000005257,ENSP00000216392,ENSP00000216962,ENSP00000221930,ENSP00000264639,ENSP00000264710,ENSP00000266085,ENSP00000270142,ENSP00000286713,ENSP00000290158,ENSP00000309474,ENSP00000310129,ENSP00000336888,ENSP00000347872,ENSP00000349437,ENSP00000352257,ENSP00000356574,ENSP00000358045,ENSP00000360124,ENSP00000362946,ENSP00000364907,ENSP00000371958,ENSP00000418525,ENSP00000419425,ENSP00000442318	CAND1,CD9,ECM1,IGF2R,KPNB1,MME,PGM1,PPIA,PSMD1,PSMD2,PSMD3,PYGB,PYGL,QSOX1,RAB10,RAB14,RALA,SLC44A2,SOD1,STOM,SYK,TGFB1,TIMP3,VAT1,XRCC6
GO:0002283	neutrophil activation involved in immune response	19	489	1.06e-08	ENSP00000216392,ENSP00000216962,ENSP00000264639,ENSP00000264710,ENSP00000286713,ENSP00000290158,ENSP00000309474,ENSP00000310129,ENSP00000336888,ENSP00000347872,ENSP00000349437,ENSP00000352257,ENSP00000356574,ENSP00000360124,ENSP00000362946,ENSP00000364907,ENSP00000418525,ENSP00000419425,ENSP00000442318	CAND1,IGF2R,KPNB1,MME,PGM1,PPIA,PSMD1,PSMD2,PSMD3,PYGB,PYGL,QSOX1,RAB10,RAB14,SLC44A2,STOM,SYK,VAT1,XRCC6
GO:0002274	myeloid leukocyte activation	20	574	1.48e-08	ENSP00000216392,ENSP00000216962,ENSP00000221930,ENSP00000264639,ENSP00000264710,ENSP00000286713,ENSP00000290158,ENSP00000309474,ENSP00000310129,ENSP00000336888,ENSP00000347872,ENSP00000349437,ENSP00000352257,ENSP00000356574,ENSP00000360124,ENSP00000362946,ENSP00000364907,ENSP00000418525,ENSP00000419425,ENSP00000442318	CAND1,IGF2R,KPNB1,MME,PGM1,PPIA,PSMD1,PSMD2,PSMD3,PYGB,PYGL,QSOX1,RAB10,RAB14,SLC44A2,STOM,SYK,TGFB1,VAT1,XRCC6
GO:0043312	neutrophil degranulation	18	485	4.95e-08	ENSP00000216392,ENSP00000216962,ENSP00000264639,ENSP00000264710,ENSP00000286713,ENSP00000290158,ENSP00000309474,ENSP00000310129,ENSP00000336888,ENSP00000347872,ENSP00000349437,ENSP00000352257,ENSP00000356574,ENSP00000360124,ENSP00000362946,ENSP00000418525,ENSP00000419425,ENSP00000442318	CAND1,IGF2R,KPNB1,MME,PGM1,PPIA,PSMD1,PSMD2,PSMD3,PYGB,PYGL,QSOX1,RAB10,RAB14,SLC44A2,STOM,VAT1,XRCC6
GO:0016032	viral process	19	571	7.58e-08	ENSP00000005257,ENSP00000221930,ENSP00000261574,ENSP00000265333,ENSP00000290158,ENSP00000317955,ENSP00000339191,ENSP00000352257,ENSP00000356520,ENSP00000358140,ENSP00000364907,ENSP00000365439,ENSP00000369042,ENSP00000377148,ENSP00000383118,ENSP00000384863,ENSP00000387286,ENSP00000419425,ENSP00000482835	AP1G1,AP2B1,CAV1,CDC42,DHX9,EEA1,EIF3A,HNRNPK,IPO5,IPO7,KPNB1,PPIA,RAB1A,RALA,SYK,TGFB1,VDAC1,XPO1,XRCC6
GO:0044403	symbiont process	20	650	8.21e-08	ENSP00000005257,ENSP00000221930,ENSP00000261574,ENSP00000265333,ENSP00000286713,ENSP00000290158,ENSP00000317955,ENSP00000339191,ENSP00000352257,ENSP00000356520,ENSP00000358140,ENSP00000364907,ENSP00000365439,ENSP00000369042,ENSP00000377148,ENSP00000383118,ENSP00000384863,ENSP00000387286,ENSP00000419425,ENSP00000482835	AP1G1,AP2B1,CAV1,CDC42,DHX9,EEA1,EIF3A,HNRNPK,IPO5,IPO7,KPNB1,PPIA,RAB1A,RALA,STOM,SYK,TGFB1,VDAC1,XPO1,XRCC6
GO:0050896	response to stimulus	74	7824	1.04e-07	ENSP00000005257,ENSP00000216392,ENSP00000216962,ENSP00000217939,ENSP00000220325,ENSP00000221930,ENSP00000261574,ENSP00000263238,ENSP00000264639,ENSP00000264710,ENSP00000265371,ENSP00000266085,ENSP00000266718,ENSP00000270142,ENSP00000271588,ENSP00000282903,ENSP00000286713,ENSP00000290158,ENSP00000290378,ENSP00000291009,ENSP00000296575,ENSP00000309474,ENSP00000310129,ENSP00000314556,ENSP00000320866…	ACTC1,ACTR3,AP1G1,AP2B1,APOM,ARPC4,C1R,CALR,CAND1,CAPZB,CAV1,CD9,CDC42,CHIA,CNTN1,DHX9,DSG4,ECM1,EEF1G,EHD4,G6PD,HHIP,HMCN1,HNRNPK,IGF2R,ILK,IPO5,IPO7,KPNB1,LAMB2,LMNA,LUM,MME,MOB1B,MXRA5,NME1,NRP1,P4HB,PDIA6,PGM1,PHGDH,PIP,PLOD2,PPIA,PPP1CB,PRMT1,PSMD1,PSMD2,PSMD3,PYGB,PYGL,QSOX1,RAB10,RAB14,RAB1A,RALA,RELN,RGS11,SEPT2,SLC3A2,SLC44A2,SLIT2,SOD1,STOM,SYK,TGFB1,THBS4,TIE1,TIMP3,UACA,VAT1,WLS,XPO1,…
GO:0002252	immune effector process	23	927	1.71e-07	ENSP00000216392,ENSP00000216962,ENSP00000263238,ENSP00000264639,ENSP00000264710,ENSP00000286713,ENSP00000290158,ENSP00000309474,ENSP00000310129,ENSP00000336888,ENSP00000347872,ENSP00000349437,ENSP00000352257,ENSP00000356574,ENSP00000360124,ENSP00000362946,ENSP00000364907,ENSP00000383118,ENSP00000388169,ENSP00000418525,ENSP00000419425,ENSP00000438615,ENSP00000442318	ACTR3,ARPC4,C1R,CAND1,CDC42,IGF2R,KPNB1,MME,PGM1,PPIA,PSMD1,PSMD2,PSMD3,PYGB,PYGL,QSOX1,RAB10,RAB14,SLC44A2,STOM,SYK,VAT1,XRCC6
GO:0002443	leukocyte mediated immunity	19	632	2.59e-07	ENSP00000216392,ENSP00000216962,ENSP00000264639,ENSP00000264710,ENSP00000286713,ENSP00000290158,ENSP00000309474,ENSP00000310129,ENSP00000336888,ENSP00000347872,ENSP00000349437,ENSP00000352257,ENSP00000356574,ENSP00000360124,ENSP00000362946,ENSP00000418525,ENSP00000419425,ENSP00000438615,ENSP00000442318	C1R,CAND1,IGF2R,KPNB1,MME,PGM1,PPIA,PSMD1,PSMD2,PSMD3,PYGB,PYGL,QSOX1,RAB10,RAB14,SLC44A2,STOM,VAT1,XRCC6
GO:0002376	immune system process	36	2370	6.38e-07	ENSP00000216392,ENSP00000216962,ENSP00000221930,ENSP00000263238,ENSP00000264639,ENSP00000264710,ENSP00000270142,ENSP00000286713,ENSP00000290158,ENSP00000309474,ENSP00000310129,ENSP00000320866,ENSP00000336888,ENSP00000339191,ENSP00000347872,ENSP00000349437,ENSP00000352257,ENSP00000356520,ENSP00000356574,ENSP00000358755,ENSP00000360124,ENSP00000362946,ENSP00000364907,ENSP00000367123,ENSP00000369042…	ACTR3,AP1G1,AP2B1,ARPC4,C1R,CALR,CAND1,CAPZB,CAV1,CDC42,CHIA,DHX9,G6PD,IGF2R,IPO7,KPNB1,MME,PAFAH1B1,PGM1,PPIA,PSMD1,PSMD2,PSMD3,PYGB,PYGL,QSOX1,RAB10,RAB14,SLC3A2,SLC44A2,SOD1,STOM,SYK,TGFB1,VAT1,XRCC6
GO:0051128	regulation of cellular component organization	34	2306	4.12e-06	ENSP00000005257,ENSP00000220325,ENSP00000221930,ENSP00000236040,ENSP00000263238,ENSP00000265333,ENSP00000265371,ENSP00000298316,ENSP00000320866,ENSP00000337060,ENSP00000337838,ENSP00000339191,ENSP00000347872,ENSP00000357283,ENSP00000361635,ENSP00000362946,ENSP00000364907,ENSP00000365081,ENSP00000365439,ENSP00000366237,ENSP00000377192,ENSP00000378401,ENSP00000379975,ENSP00000380378,ENSP00000383118…	ACTR3,AP2B1,APOM,ARF6,ARPC4,CALR,CAND1,CAPZB,CAV1,CDC42,CNTN1,DFFA,EHD4,G6PD,HNRNPK,ILK,LEPRE1,LMNA,NME1,NRP1,PAFAH1B1,PARVB,RAB14,RALA,RELN,RTN4,SLIT2,SPOCK1,SYK,TGFB1,VAT1,VDAC1,VDAC2,XPO1
GO:0051704	multi-organism process	33	2222	5.79e-06	ENSP00000005257,ENSP00000221930,ENSP00000261574,ENSP00000265333,ENSP00000270142,ENSP00000271588,ENSP00000286713,ENSP00000290158,ENSP00000317955,ENSP00000320866,ENSP00000331901,ENSP00000339191,ENSP00000349437,ENSP00000352257,ENSP00000356520,ENSP00000357065,ENSP00000358140,ENSP00000358755,ENSP00000361635,ENSP00000362946,ENSP00000364907,ENSP00000365439,ENSP00000369042,ENSP00000371958,ENSP00000377148…	AP1G1,AP2B1,CALR,CAV1,CD9,CDC42,CHIA,DHX9,EEA1,EEF1G,EIF3A,HMCN1,HNRNPK,IGF2R,IGSF8,IPO5,IPO7,KPNB1,PAFAH1B1,PPIA,RAB14,RAB1A,RALA,RGN,SEPT2,SOD1,STOM,SYK,TGFB1,VDAC1,VDAC2,XPO1,XRCC6
GO:0032879	regulation of localization	35	2524	9.88e-06	ENSP00000005257,ENSP00000220325,ENSP00000221930,ENSP00000236040,ENSP00000261574,ENSP00000264710,ENSP00000265371,ENSP00000286713,ENSP00000298316,ENSP00000320866,ENSP00000337838,ENSP00000339191,ENSP00000339730,ENSP00000346829,ENSP00000356520,ENSP00000357283,ENSP00000358045,ENSP00000358755,ENSP00000361554,ENSP00000362946,ENSP00000364907,ENSP00000365439,ENSP00000371958,ENSP00000377148,ENSP00000377192…	AP1G1,AP2B1,ARF6,CALR,CAV1,CCBE1,CD9,CEMIP,CHIA,CNTN1,DHX9,ECM1,EHD4,G6PD,HNRNPK,ILK,IPO5,LEPRE1,LMNA,NRP1,PPIA,RAB10,RAB14,RALA,RELN,RGN,RTN4,SLIT2,STOM,SYK,TGFB1,THBS4,TIE1,WLS,XPO1
GO:0046907	intracellular transport	25	1390	1.06e-05	ENSP00000220325,ENSP00000221930,ENSP00000261574,ENSP00000262646,ENSP00000262982,ENSP00000264710,ENSP00000270142,ENSP00000290158,ENSP00000298316,ENSP00000317955,ENSP00000320866,ENSP00000329419,ENSP00000346829,ENSP00000357283,ENSP00000362946,ENSP00000364907,ENSP00000369042,ENSP00000377148,ENSP00000379506,ENSP00000380378,ENSP00000383118,ENSP00000384863,ENSP00000387286,ENSP00000401010,ENSP00000482835	AP1G1,AP2B1,ARF6,CALR,CAPZB,CDC42,COPB2,CSE1L,EEA1,EHD4,IPO5,IPO7,KPNB1,LMNA,PAFAH1B1,RAB10,RAB14,RAB1A,RAB2A,RPL14,SOD1,SYK,TGFB1,WLS,XPO1
GO:0051239	regulation of multicellular organismal process	37	2788	1.06e-05	ENSP00000221930,ENSP00000236040,ENSP00000255499,ENSP00000265371,ENSP00000266718,ENSP00000270142,ENSP00000298316,ENSP00000319281,ENSP00000320866,ENSP00000337060,ENSP00000337838,ENSP00000339191,ENSP00000339730,ENSP00000352257,ENSP00000356520,ENSP00000357283,ENSP00000358045,ENSP00000358755,ENSP00000361554,ENSP00000362946,ENSP00000364907,ENSP00000365081,ENSP00000365439,ENSP00000371958,ENSP00000377192…	AP2B1,APOM,ARF6,BASP1,CALR,CAV1,CCBE1,CD9,CDC42,CHIA,CNTN1,DHX9,ECM1,FBN2,G6PD,HNRNPK,ILK,LEPRE1,LMNA,LUM,NME1,NRP1,PAFAH1B1,PRMT1,RAB14,RELN,RGN,RNF128,RTN4,SLIT2,SOD1,SPOCK1,SYK,TGFB1,THBS4,TIE1,XRCC6
GO:0051246	regulation of protein metabolic process	36	2668	1.06e-05	ENSP00000220325,ENSP00000221930,ENSP00000236040,ENSP00000255499,ENSP00000261574,ENSP00000264639,ENSP00000265371,ENSP00000266085,ENSP00000270142,ENSP00000309474,ENSP00000310129,ENSP00000320866,ENSP00000339191,ENSP00000339730,ENSP00000352257,ENSP00000356520,ENSP00000358045,ENSP00000358140,ENSP00000364907,ENSP00000365439,ENSP00000369042,ENSP00000377192,ENSP00000378177,ENSP00000378401,ENSP00000379366…	C1R,CALR,CAV1,CCBE1,CEMIP,CNTN1,DHX9,ECM1,EHD4,EIF3A,G6PD,HNRNPK,ILK,IPO5,IPO7,LEPRE1,MOB1B,NRP1,PAFAH1B1,PRMT1,PSMD1,PSMD2,PSMD3,RAB1A,RELN,RGN,RNF128,SLIT2,SOD1,SPOCK1,SYK,TGFB1,THBS4,TIMP3,XPO1,XRCC6
GO:0051641	cellular localization	32	2180	1.06e-05	ENSP00000005257,ENSP00000220325,ENSP00000221930,ENSP00000255499,ENSP00000261574,ENSP00000262646,ENSP00000262982,ENSP00000263238,ENSP00000264710,ENSP00000265371,ENSP00000270142,ENSP00000290158,ENSP00000298316,ENSP00000317955,ENSP00000320866,ENSP00000329419,ENSP00000339191,ENSP00000346829,ENSP00000356520,ENSP00000357283,ENSP00000362946,ENSP00000364907,ENSP00000369042,ENSP00000377148,ENSP00000379506…	ACTR3,AP1G1,AP2B1,ARF6,CALR,CAPZB,CAV1,CDC42,COPB2,CSE1L,DHX9,EEA1,EHD4,IPO5,IPO7,KPNB1,LMNA,NRP1,PAFAH1B1,RAB10,RAB14,RAB1A,RAB2A,RALA,RELN,RNF128,RPL14,SOD1,SYK,TGFB1,WLS,XPO1
GO:0061024	membrane organization	18	729	1.06e-05	ENSP00000005257,ENSP00000263238,ENSP00000270142,ENSP00000317955,ENSP00000320866,ENSP00000337838,ENSP00000339191,ENSP00000349437,ENSP00000357283,ENSP00000361554,ENSP00000371958,ENSP00000380378,ENSP00000383118,ENSP00000387286,ENSP00000388169,ENSP00000392423,ENSP00000419425,ENSP00000482835	ACTR3,AP2B1,ARPC4,CALR,CAV1,CD9,CDC42,EEA1,IGF2R,LMNA,PAFAH1B1,PPIA,RAB1A,RALA,RELN,RTN4,SOD1,TIE1
GO:0001775	cell activation	21	1024	1.46e-05	ENSP00000216392,ENSP00000216962,ENSP00000221930,ENSP00000264639,ENSP00000264710,ENSP00000286713,ENSP00000290158,ENSP00000309474,ENSP00000310129,ENSP00000336888,ENSP00000347872,ENSP00000349437,ENSP00000352257,ENSP00000356574,ENSP00000360124,ENSP00000362946,ENSP00000364907,ENSP00000371958,ENSP00000418525,ENSP00000419425,ENSP00000442318	CAND1,CD9,IGF2R,KPNB1,MME,PGM1,PPIA,PSMD1,PSMD2,PSMD3,PYGB,PYGL,QSOX1,RAB10,RAB14,SLC44A2,STOM,SYK,TGFB1,VAT1,XRCC6
GO:0034504	protein localization to nucleus	9	164	3.87e-05	ENSP00000221930,ENSP00000261574,ENSP00000262982,ENSP00000290158,ENSP00000320866,ENSP00000357283,ENSP00000364907,ENSP00000369042,ENSP00000384863	CALR,CSE1L,IPO5,IPO7,KPNB1,LMNA,SYK,TGFB1,XPO1
GO:0051649	establishment of localization in cell	26	1616	3.92e-05	ENSP00000220325,ENSP00000221930,ENSP00000261574,ENSP00000262646,ENSP00000262982,ENSP00000263238,ENSP00000264710,ENSP00000270142,ENSP00000290158,ENSP00000298316,ENSP00000317955,ENSP00000320866,ENSP00000329419,ENSP00000346829,ENSP00000357283,ENSP00000362946,ENSP00000364907,ENSP00000369042,ENSP00000377148,ENSP00000379506,ENSP00000380378,ENSP00000383118,ENSP00000384863,ENSP00000387286,ENSP00000401010…	ACTR3,AP1G1,AP2B1,ARF6,CALR,CAPZB,CDC42,COPB2,CSE1L,EEA1,EHD4,IPO5,IPO7,KPNB1,LMNA,PAFAH1B1,RAB10,RAB14,RAB1A,RAB2A,RPL14,SOD1,SYK,TGFB1,WLS,XPO1
GO:0048518	positive regulation of biological process	54	5459	4.48e-05	ENSP00000005257,ENSP00000220325,ENSP00000221930,ENSP00000236040,ENSP00000255499,ENSP00000261574,ENSP00000263238,ENSP00000265371,ENSP00000266085,ENSP00000266718,ENSP00000270142,ENSP00000284322,ENSP00000286713,ENSP00000290378,ENSP00000291009,ENSP00000298316,ENSP00000319281,ENSP00000320866,ENSP00000327801,ENSP00000337060,ENSP00000337838,ENSP00000339191,ENSP00000339730,ENSP00000344758,ENSP00000346829…	ABI3BP,ACTC1,ACTR3,AP1G1,AP2B1,ARF6,ARPC4,BASP1,C1R,CALR,CAND1,CAV1,CCBE1,CDC42,CEMIP,CHIA,CNTN1,DFFA,DHX9,ECM1,ECM2,EHD4,FBN2,G6PD,HNRNPK,IGF2R,ILK,IPO5,LEPRE1,LMNA,LUM,MOB1B,NME1,NRP1,P4HB,PAFAH1B1,PIP,PPIA,PRMT1,RAB1A,RALA,RELN,RGN,RNF128,RTN4,SLIT2,SOD1,STOM,SYK,TGFB1,THBS4,TIMP3,WLS,XRCC6
GO:0033365	protein localization to organelle	16	649	4.7e-05	ENSP00000221930,ENSP00000255499,ENSP00000261574,ENSP00000262982,ENSP00000264710,ENSP00000265371,ENSP00000290158,ENSP00000298316,ENSP00000320866,ENSP00000356520,ENSP00000357283,ENSP00000364907,ENSP00000369042,ENSP00000379506,ENSP00000384863,ENSP00000482835	AP2B1,ARF6,CALR,CSE1L,DHX9,IPO5,IPO7,KPNB1,LMNA,NRP1,RAB10,RNF128,RPL14,SYK,TGFB1,XPO1
GO:2000026	regulation of multicellular organismal development	28	1876	5.23e-05	ENSP00000221930,ENSP00000236040,ENSP00000265371,ENSP00000270142,ENSP00000298316,ENSP00000319281,ENSP00000320866,ENSP00000337060,ENSP00000337838,ENSP00000339191,ENSP00000339730,ENSP00000358045,ENSP00000361554,ENSP00000362946,ENSP00000364907,ENSP00000377192,ENSP00000378401,ENSP00000379975,ENSP00000380365,ENSP00000380378,ENSP00000383118,ENSP00000392423,ENSP00000404464,ENSP00000406162,ENSP00000422591…	AP2B1,ARF6,BASP1,CALR,CAV1,CCBE1,CDC42,CNTN1,ECM1,FBN2,G6PD,ILK,LEPRE1,NME1,NRP1,PAFAH1B1,PRMT1,RAB14,RELN,RGN,RTN4,SLIT2,SOD1,SPOCK1,SYK,TGFB1,THBS4,TIE1
GO:0051130	positive regulation of cellular component organization	21	1128	5.98e-05	ENSP00000005257,ENSP00000221930,ENSP00000236040,ENSP00000263238,ENSP00000265371,ENSP00000298316,ENSP00000320866,ENSP00000337060,ENSP00000337838,ENSP00000339191,ENSP00000364907,ENSP00000365439,ENSP00000379975,ENSP00000380378,ENSP00000383118,ENSP00000388169,ENSP00000392423,ENSP00000422591,ENSP00000442318,ENSP00000447006,ENSP00000482835	ACTR3,AP2B1,ARF6,ARPC4,CALR,CAND1,CAV1,CDC42,CNTN1,HNRNPK,ILK,LEPRE1,NME1,NRP1,PAFAH1B1,RALA,RELN,RTN4,SLIT2,SYK,TGFB1
GO:0006955	immune response	25	1560	6.58e-05	ENSP00000216392,ENSP00000216962,ENSP00000221930,ENSP00000263238,ENSP00000264639,ENSP00000264710,ENSP00000286713,ENSP00000290158,ENSP00000309474,ENSP00000310129,ENSP00000336888,ENSP00000347872,ENSP00000349437,ENSP00000352257,ENSP00000356520,ENSP00000356574,ENSP00000358755,ENSP00000360124,ENSP00000362946,ENSP00000364907,ENSP00000369042,ENSP00000418525,ENSP00000419425,ENSP00000438615,ENSP00000442318	ACTR3,C1R,CAND1,CHIA,DHX9,IGF2R,IPO7,KPNB1,MME,PGM1,PPIA,PSMD1,PSMD2,PSMD3,PYGB,PYGL,QSOX1,RAB10,RAB14,SLC44A2,STOM,SYK,TGFB1,VAT1,XRCC6
GO:0006897	endocytosis	14	510	6.88e-05	ENSP00000220325,ENSP00000263238,ENSP00000317955,ENSP00000320866,ENSP00000337060,ENSP00000339191,ENSP00000349437,ENSP00000364907,ENSP00000371958,ENSP00000383118,ENSP00000385385,ENSP00000387286,ENSP00000388169,ENSP00000482835	ACTR3,AP2B1,ARPC4,CALR,CAV1,CD9,CDC42,EEA1,EHD4,IGF2R,NME1,PDIA6,RAB1A,SYK
GO:0048513	animal organ development	36	2926	7.65e-05	ENSP00000221930,ENSP00000236040,ENSP00000265371,ENSP00000266718,ENSP00000270142,ENSP00000290378,ENSP00000296575,ENSP00000298316,ENSP00000319281,ENSP00000320866,ENSP00000337060,ENSP00000337838,ENSP00000339191,ENSP00000346829,ENSP00000349437,ENSP00000352257,ENSP00000352785,ENSP00000357065,ENSP00000357283,ENSP00000358045,ENSP00000358417,ENSP00000364907,ENSP00000371958,ENSP00000377192,ENSP00000379975…	ACTC1,AP2B1,ARF6,BASP1,CALR,CAV1,CCBE1,CD9,CDC42,CNTN1,DSG4,ECM1,FBN2,G6PD,HHIP,IGF2R,IGSF8,ILK,LAMB2,LEPRE1,LMNA,LUM,MME,NME1,NRP1,PAFAH1B1,PHGDH,RELN,RGN,RTN4,SLIT2,SOD1,SYK,TGFB1,WLS,XRCC6
GO:0050793	regulation of developmental process	32	2416	7.99e-05	ENSP00000221930,ENSP00000236040,ENSP00000265371,ENSP00000270142,ENSP00000298316,ENSP00000319281,ENSP00000320866,ENSP00000337060,ENSP00000337838,ENSP00000339191,ENSP00000339730,ENSP00000347872,ENSP00000357283,ENSP00000358045,ENSP00000361554,ENSP00000362946,ENSP00000364907,ENSP00000377192,ENSP00000378401,ENSP00000379975,ENSP00000380365,ENSP00000380378,ENSP00000383118,ENSP00000384515,ENSP00000392423…	AP2B1,ARF6,BASP1,CALR,CAPZB,CAV1,CCBE1,CDC42,CNTN1,ECM1,FBN2,G6PD,ILK,LEPRE1,LMNA,NME1,NRP1,PAFAH1B1,PARVB,PRMT1,RAB14,RELN,RGN,RTN4,SLIT2,SOD1,SPOCK1,SYK,TGFB1,THBS4,TIE1,VAT1
GO:0120035	regulation of plasma membrane bounded cell projection organization	15	600	7.99e-05	ENSP00000005257,ENSP00000236040,ENSP00000265371,ENSP00000298316,ENSP00000337060,ENSP00000337838,ENSP00000339191,ENSP00000378401,ENSP00000379975,ENSP00000380378,ENSP00000383118,ENSP00000392423,ENSP00000401010,ENSP00000422591,ENSP00000447006	ARF6,CAPZB,CAV1,CDC42,CNTN1,ILK,LEPRE1,NME1,NRP1,PAFAH1B1,RALA,RELN,RTN4,SLIT2,SPOCK1
GO:0010770	positive regulation of cell morphogenesis involved in differentiation	8	136	8.26e-05	ENSP00000265371,ENSP00000320866,ENSP00000337838,ENSP00000379975,ENSP00000380378,ENSP00000383118,ENSP00000392423,ENSP00000422591	CALR,CDC42,ILK,NRP1,PAFAH1B1,RELN,RTN4,SLIT2
GO:0098657	import into cell	15	609	8.94e-05	ENSP00000220325,ENSP00000263238,ENSP00000317955,ENSP00000320866,ENSP00000337060,ENSP00000339191,ENSP00000349437,ENSP00000364907,ENSP00000367123,ENSP00000371958,ENSP00000383118,ENSP00000385385,ENSP00000387286,ENSP00000388169,ENSP00000482835	ACTR3,AP2B1,ARPC4,CALR,CAV1,CD9,CDC42,EEA1,EHD4,IGF2R,NME1,PDIA6,RAB1A,SLC3A2,SYK
GO:0009888	tissue development	25	1626	0.00011	ENSP00000005257,ENSP00000221930,ENSP00000264710,ENSP00000265333,ENSP00000265371,ENSP00000266718,ENSP00000270142,ENSP00000290378,ENSP00000296575,ENSP00000319281,ENSP00000320866,ENSP00000337838,ENSP00000339191,ENSP00000346829,ENSP00000352785,ENSP00000357065,ENSP00000357283,ENSP00000358045,ENSP00000358417,ENSP00000361554,ENSP00000379975,ENSP00000380378,ENSP00000383118,ENSP00000388325,ENSP00000422591	ACTC1,BASP1,CALR,CAV1,CDC42,DSG4,ECM1,HHIP,IGSF8,ILK,LAMB2,LMNA,LUM,NRP1,PAFAH1B1,PHGDH,RAB10,RALA,RTN4,SLIT2,SOD1,TGFB1,TIE1,VDAC1,WLS
GO:0042063	gliogenesis	9	196	0.00011	ENSP00000221930,ENSP00000270142,ENSP00000337838,ENSP00000358417,ENSP00000371958,ENSP00000379975,ENSP00000380378,ENSP00000388325,ENSP00000392423	CD9,ILK,LAMB2,PAFAH1B1,PHGDH,RELN,RTN4,SOD1,TGFB1
GO:0051049	regulation of transport	26	1732	0.00011	ENSP00000005257,ENSP00000220325,ENSP00000221930,ENSP00000236040,ENSP00000261574,ENSP00000264710,ENSP00000265371,ENSP00000286713,ENSP00000298316,ENSP00000320866,ENSP00000339191,ENSP00000346829,ENSP00000356520,ENSP00000358755,ENSP00000362946,ENSP00000364907,ENSP00000365439,ENSP00000377148,ENSP00000377192,ENSP00000378177,ENSP00000380365,ENSP00000384863,ENSP00000392423,ENSP00000419425,ENSP00000447006…	AP1G1,AP2B1,ARF6,CALR,CAV1,CEMIP,CHIA,CNTN1,DHX9,EHD4,G6PD,HNRNPK,IPO5,LEPRE1,NRP1,PPIA,RAB10,RAB14,RALA,RELN,RGN,STOM,SYK,TGFB1,WLS,XPO1
GO:0051050	positive regulation of transport	18	892	0.00011	ENSP00000221930,ENSP00000261574,ENSP00000286713,ENSP00000320866,ENSP00000339191,ENSP00000346829,ENSP00000356520,ENSP00000358755,ENSP00000364907,ENSP00000365439,ENSP00000377148,ENSP00000377192,ENSP00000378177,ENSP00000380365,ENSP00000392423,ENSP00000419425,ENSP00000447006,ENSP00000482835	AP1G1,AP2B1,CALR,CAV1,CEMIP,CHIA,CNTN1,DHX9,G6PD,HNRNPK,IPO5,PPIA,RELN,RGN,STOM,SYK,TGFB1,WLS
GO:0071840	cellular component organization or biogenesis	52	5342	0.00011	ENSP00000005257,ENSP00000220325,ENSP00000221930,ENSP00000262646,ENSP00000263238,ENSP00000264710,ENSP00000265371,ENSP00000266718,ENSP00000270142,ENSP00000284322,ENSP00000286713,ENSP00000290158,ENSP00000290378,ENSP00000298316,ENSP00000317955,ENSP00000320866,ENSP00000327801,ENSP00000336984,ENSP00000337838,ENSP00000339191,ENSP00000344758,ENSP00000349437,ENSP00000352257,ENSP00000356520,ENSP00000357283…	ABI3BP,ACTC1,ACTR3,AP1G1,AP2B1,APOM,ARF6,ARPC4,CALR,CAND1,CAPZB,CAV1,CD9,CDC42,CNTN1,DFFA,DHX9,ECM2,EEA1,EHD4,EIF3A,FBN2,HORMAD2,IGF2R,ILK,KPNB1,LAMB2,LMNA,LUM,NRP1,P4HB,PAFAH1B1,PARVB,PHGDH,PPIA,PRMT1,RAB10,RAB14,RAB1A,RAB2A,RALA,RELN,RPL14,RTN4,SEPT2,SLIT2,SOD1,STOM,TGFB1,TIE1,XPO1,XRCC6
GO:0006606	protein import into nucleus	7	101	0.00012	ENSP00000221930,ENSP00000261574,ENSP00000262982,ENSP00000290158,ENSP00000357283,ENSP00000364907,ENSP00000369042	CSE1L,IPO5,IPO7,KPNB1,LMNA,SYK,TGFB1
GO:0051129	negative regulation of cellular component organization	15	632	0.00012	ENSP00000221930,ENSP00000265371,ENSP00000298316,ENSP00000337838,ENSP00000339191,ENSP00000347872,ENSP00000357283,ENSP00000361635,ENSP00000365081,ENSP00000366237,ENSP00000378401,ENSP00000380378,ENSP00000383118,ENSP00000401010,ENSP00000422591	APOM,ARF6,CAPZB,CAV1,CDC42,DFFA,LMNA,NRP1,PAFAH1B1,RTN4,SLIT2,SPOCK1,TGFB1,VAT1,VDAC2
GO:0051241	negative regulation of multicellular organismal process	20	1098	0.00012	ENSP00000221930,ENSP00000255499,ENSP00000265371,ENSP00000270142,ENSP00000298316,ENSP00000320866,ENSP00000337060,ENSP00000337838,ENSP00000339730,ENSP00000357283,ENSP00000358045,ENSP00000361554,ENSP00000365081,ENSP00000371958,ENSP00000377192,ENSP00000378401,ENSP00000380365,ENSP00000380378,ENSP00000406162,ENSP00000422591	APOM,ARF6,CALR,CD9,ECM1,G6PD,LMNA,NME1,NRP1,PAFAH1B1,PRMT1,RGN,RNF128,RTN4,SLIT2,SOD1,SPOCK1,TGFB1,THBS4,TIE1
GO:0065008	regulation of biological quality	40	3559	0.00012	ENSP00000216392,ENSP00000221930,ENSP00000236040,ENSP00000255499,ENSP00000263238,ENSP00000265371,ENSP00000270142,ENSP00000298316,ENSP00000320866,ENSP00000327801,ENSP00000337060,ENSP00000337838,ENSP00000339191,ENSP00000352257,ENSP00000356520,ENSP00000356574,ENSP00000357283,ENSP00000358417,ENSP00000363852,ENSP00000364907,ENSP00000365081,ENSP00000371958,ENSP00000377192,ENSP00000378177,ENSP00000379975…	ACTR3,APOM,ARF6,ARPC4,CALR,CAND1,CAPZB,CAV1,CD9,CDC42,CEMIP,DHX9,FBN2,G6PD,ILK,LEPRE1,LMNA,MME,NME1,NRP1,P4HB,PAFAH1B1,PARVB,PDIA6,PHGDH,PRMT1,PYGL,QSOX1,RAB1A,RELN,RGN,RNF128,RTN4,SLC44A1,SLIT2,SOD1,SYK,TGFB1,XPO1,XRCC6
GO:0060627	regulation of vesicle-mediated transport	13	480	0.00015	ENSP00000005257,ENSP00000220325,ENSP00000221930,ENSP00000264710,ENSP00000265371,ENSP00000298316,ENSP00000320866,ENSP00000339191,ENSP00000362946,ENSP00000364907,ENSP00000365439,ENSP00000377148,ENSP00000482835	AP1G1,AP2B1,ARF6,CALR,CAV1,EHD4,HNRNPK,NRP1,RAB10,RAB14,RALA,SYK,TGFB1
GO:0048646	anatomical structure formation involved in morphogenesis	17	831	0.00016	ENSP00000005257,ENSP00000221930,ENSP00000265371,ENSP00000290378,ENSP00000337838,ENSP00000339191,ENSP00000346829,ENSP00000358045,ENSP00000361554,ENSP00000364907,ENSP00000371958,ENSP00000379975,ENSP00000380378,ENSP00000392423,ENSP00000404464,ENSP00000422591,ENSP00000424571	ACTC1,CAV1,CCBE1,CD9,ECM1,FBN2,ILK,NRP1,PAFAH1B1,RALA,RELN,RTN4,SLIT2,SYK,TGFB1,TIE1,WLS
GO:0065007	biological regulation	86	11740	0.00016	ENSP00000005257,ENSP00000215912,ENSP00000216392,ENSP00000220325,ENSP00000221930,ENSP00000236040,ENSP00000255499,ENSP00000261574,ENSP00000263238,ENSP00000264639,ENSP00000264710,ENSP00000265333,ENSP00000265371,ENSP00000266085,ENSP00000266718,ENSP00000270142,ENSP00000284322,ENSP00000286713,ENSP00000290158,ENSP00000290378,ENSP00000291009,ENSP00000296575,ENSP00000298316,ENSP00000309474,ENSP00000310129…	ABI3BP,ACTC1,ACTR3,AP1G1,AP2B1,APOM,ARF6,ARPC4,BASP1,C1R,CALR,CAND1,CAPZB,CAV1,CCBE1,CD9,CDC42,CEMIP,CHIA,CNTN1,DFFA,DHX9,DSG4,ECM1,ECM2,EHD4,EIF3A,FBN2,G6PD,HHIP,HNRNPK,IGF2R,ILK,IPO5,IPO7,KPNB1,LEPRE1,LMNA,LUM,MME,MOB1B,NME1,NRP1,P4HB,PAFAH1B1,PARVB,PDIA6,PHGDH,PIK3IP1,PIP,PPIA,PPP1CB,PRMT1,PSMD1,PSMD2,PSMD3,PYGL,QSOX1,RAB10,RAB14,RAB1A,RALA,RELN,RGN,RGS11,RNF128,RPL14,RTN4,SEPT2,SLC44A1,SLIT2,…
GO:0010033	response to organic substance	34	2815	0.00018	ENSP00000005257,ENSP00000217939,ENSP00000220325,ENSP00000221930,ENSP00000261574,ENSP00000263238,ENSP00000264710,ENSP00000265371,ENSP00000266085,ENSP00000266718,ENSP00000270142,ENSP00000290378,ENSP00000320866,ENSP00000327801,ENSP00000337060,ENSP00000339191,ENSP00000339730,ENSP00000349437,ENSP00000352785,ENSP00000356520,ENSP00000357283,ENSP00000361554,ENSP00000362946,ENSP00000364907,ENSP00000365081…	ACTC1,ACTR3,APOM,CALR,CAV1,CD9,CDC42,DHX9,DSG4,EHD4,G6PD,IGF2R,ILK,IPO5,LMNA,LUM,MME,MXRA5,NME1,NRP1,P4HB,PDIA6,PPIA,RAB10,RAB14,RALA,SLC3A2,SLIT2,SOD1,SYK,TGFB1,THBS4,TIE1,TIMP3
GO:0031346	positive regulation of cell projection organization	11	343	0.00018	ENSP00000005257,ENSP00000236040,ENSP00000265371,ENSP00000337060,ENSP00000337838,ENSP00000379975,ENSP00000380378,ENSP00000383118,ENSP00000392423,ENSP00000422591,ENSP00000447006	CDC42,CNTN1,ILK,LEPRE1,NME1,NRP1,PAFAH1B1,RALA,RELN,RTN4,SLIT2
GO:0050789	regulation of biological process	83	11116	0.00018	ENSP00000005257,ENSP00000215912,ENSP00000220325,ENSP00000221930,ENSP00000236040,ENSP00000255499,ENSP00000261574,ENSP00000263238,ENSP00000264639,ENSP00000264710,ENSP00000265333,ENSP00000265371,ENSP00000266085,ENSP00000266718,ENSP00000270142,ENSP00000284322,ENSP00000286713,ENSP00000290158,ENSP00000290378,ENSP00000291009,ENSP00000296575,ENSP00000298316,ENSP00000309474,ENSP00000310129,ENSP00000314556…	ABI3BP,ACTC1,ACTR3,AP1G1,AP2B1,APOM,ARF6,ARPC4,BASP1,C1R,CALR,CAND1,CAPZB,CAV1,CCBE1,CD9,CDC42,CEMIP,CHIA,CNTN1,DFFA,DHX9,DSG4,ECM1,ECM2,EHD4,EIF3A,FBN2,G6PD,HHIP,HNRNPK,IGF2R,ILK,IPO5,IPO7,KPNB1,LEPRE1,LMNA,LUM,MOB1B,NME1,NRP1,P4HB,PAFAH1B1,PARVB,PDIA6,PHGDH,PIK3IP1,PIP,PPIA,PPP1CB,PRMT1,PSMD1,PSMD2,PSMD3,QSOX1,RAB10,RAB14,RAB1A,RALA,RELN,RGN,RGS11,RNF128,RPL14,RTN4,SEPT2,SLIT2,SOD1,SPOCK1,STOM,…
GO:0000272	polysaccharide catabolic process	4	16	0.00019	ENSP00000216392,ENSP00000216962,ENSP00000358755,ENSP00000360124	CHIA,PGM1,PYGB,PYGL
GO:0016043	cellular component organization	50	5163	0.0002	ENSP00000005257,ENSP00000220325,ENSP00000221930,ENSP00000262646,ENSP00000263238,ENSP00000264710,ENSP00000265371,ENSP00000266718,ENSP00000270142,ENSP00000284322,ENSP00000286713,ENSP00000290158,ENSP00000290378,ENSP00000298316,ENSP00000317955,ENSP00000320866,ENSP00000327801,ENSP00000336984,ENSP00000337838,ENSP00000339191,ENSP00000344758,ENSP00000349437,ENSP00000352257,ENSP00000356520,ENSP00000357283…	ABI3BP,ACTC1,ACTR3,AP1G1,AP2B1,APOM,ARF6,ARPC4,CALR,CAND1,CAPZB,CAV1,CD9,CDC42,CNTN1,DFFA,DHX9,ECM2,EEA1,EHD4,EIF3A,FBN2,HORMAD2,IGF2R,ILK,KPNB1,LAMB2,LMNA,LUM,NRP1,P4HB,PAFAH1B1,PARVB,PHGDH,PPIA,PRMT1,RAB10,RAB14,RAB1A,RAB2A,RALA,RELN,RTN4,SEPT2,SLIT2,SOD1,STOM,TGFB1,TIE1,XRCC6
GO:0007163	establishment or maintenance of cell polarity	8	163	0.00021	ENSP00000263238,ENSP00000264710,ENSP00000298316,ENSP00000357283,ENSP00000379975,ENSP00000380378,ENSP00000383118,ENSP00000384515	ACTR3,ARF6,CDC42,ILK,LMNA,PAFAH1B1,PARVB,RAB10
GO:0022603	regulation of anatomical structure morphogenesis	18	961	0.00024	ENSP00000221930,ENSP00000265371,ENSP00000319281,ENSP00000320866,ENSP00000337838,ENSP00000339730,ENSP00000347872,ENSP00000358045,ENSP00000361554,ENSP00000379975,ENSP00000380378,ENSP00000383118,ENSP00000384515,ENSP00000392423,ENSP00000401010,ENSP00000404464,ENSP00000422591,ENSP00000482835	AP2B1,BASP1,CALR,CAPZB,CCBE1,CDC42,ECM1,ILK,NRP1,PAFAH1B1,PARVB,RELN,RTN4,SLIT2,TGFB1,THBS4,TIE1,VAT1
GO:0051489	regulation of filopodium assembly	5	42	0.00027	ENSP00000005257,ENSP00000265371,ENSP00000298316,ENSP00000383118,ENSP00000401010	ARF6,CAPZB,CDC42,NRP1,RALA
GO:0030100	regulation of endocytosis	9	229	0.00028	ENSP00000220325,ENSP00000221930,ENSP00000298316,ENSP00000320866,ENSP00000339191,ENSP00000362946,ENSP00000364907,ENSP00000365439,ENSP00000482835	AP2B1,ARF6,CALR,CAV1,EHD4,HNRNPK,RAB14,SYK,TGFB1
GO:0021795	cerebral cortex cell migration	5	44	0.00032	ENSP00000265371,ENSP00000337838,ENSP00000380378,ENSP00000392423,ENSP00000422591	NRP1,PAFAH1B1,RELN,RTN4,SLIT2
GO:0031175	neuron projection development	14	616	0.00035	ENSP00000264710,ENSP00000265371,ENSP00000270142,ENSP00000337838,ENSP00000358417,ENSP00000379975,ENSP00000380378,ENSP00000383118,ENSP00000388325,ENSP00000392423,ENSP00000406162,ENSP00000422591,ENSP00000447006,ENSP00000479861	CDC42,CNTN1,ILK,LAMB2,NRP1,PAFAH1B1,PHGDH,PRMT1,RAB10,RELN,RTN4,SEPT2,SLIT2,SOD1
GO:0002576	platelet degranulation	7	129	0.00041	ENSP00000221930,ENSP00000266085,ENSP00000270142,ENSP00000356574,ENSP00000358045,ENSP00000364907,ENSP00000371958	CD9,ECM1,QSOX1,SOD1,SYK,TGFB1,TIMP3
GO:0035722	interleukin-12-mediated signaling pathway	5	47	0.00041	ENSP00000005257,ENSP00000270142,ENSP00000327801,ENSP00000383118,ENSP00000419425	CDC42,P4HB,PPIA,RALA,SOD1
GO:0051093	negative regulation of developmental process	17	910	0.00041	ENSP00000221930,ENSP00000265371,ENSP00000298316,ENSP00000320866,ENSP00000337060,ENSP00000337838,ENSP00000339191,ENSP00000339730,ENSP00000347872,ENSP00000358045,ENSP00000361554,ENSP00000377192,ENSP00000378401,ENSP00000380365,ENSP00000380378,ENSP00000406162,ENSP00000422591	ARF6,CALR,CAV1,ECM1,G6PD,NME1,NRP1,PAFAH1B1,PRMT1,RGN,RTN4,SLIT2,SPOCK1,TGFB1,THBS4,TIE1,VAT1
GO:0051240	positive regulation of multicellular organismal process	23	1551	0.00041	ENSP00000221930,ENSP00000236040,ENSP00000265371,ENSP00000266718,ENSP00000270142,ENSP00000319281,ENSP00000320866,ENSP00000337060,ENSP00000337838,ENSP00000339191,ENSP00000352257,ENSP00000356520,ENSP00000358045,ENSP00000358755,ENSP00000364907,ENSP00000379975,ENSP00000380378,ENSP00000392423,ENSP00000404464,ENSP00000406162,ENSP00000422591,ENSP00000424571,ENSP00000447006	BASP1,CALR,CAV1,CCBE1,CHIA,CNTN1,DHX9,ECM1,FBN2,ILK,LEPRE1,LUM,NME1,NRP1,PAFAH1B1,PRMT1,RELN,RTN4,SLIT2,SOD1,SYK,TGFB1,XRCC6
GO:0071705	nitrogen compound transport	24	1690	0.00048	ENSP00000221930,ENSP00000261574,ENSP00000262646,ENSP00000262982,ENSP00000264710,ENSP00000290158,ENSP00000298316,ENSP00000320866,ENSP00000329419,ENSP00000336888,ENSP00000346829,ENSP00000356520,ENSP00000357283,ENSP00000362946,ENSP00000363852,ENSP00000364907,ENSP00000367123,ENSP00000369042,ENSP00000377148,ENSP00000379506,ENSP00000380378,ENSP00000384863,ENSP00000387286,ENSP00000482835	AP1G1,AP2B1,ARF6,CALR,COPB2,CSE1L,DHX9,IPO5,IPO7,KPNB1,LMNA,PAFAH1B1,RAB10,RAB14,RAB1A,RAB2A,RPL14,SLC3A2,SLC44A1,SLC44A2,SYK,TGFB1,WLS,XPO1
GO:0010976	positive regulation of neuron projection development	9	251	0.0005	ENSP00000236040,ENSP00000265371,ENSP00000337060,ENSP00000337838,ENSP00000379975,ENSP00000380378,ENSP00000392423,ENSP00000422591,ENSP00000447006	CNTN1,ILK,LEPRE1,NME1,NRP1,PAFAH1B1,RELN,RTN4,SLIT2
GO:0042325	regulation of phosphorylation	22	1465	0.0005	ENSP00000215912,ENSP00000220325,ENSP00000221930,ENSP00000261574,ENSP00000265371,ENSP00000266085,ENSP00000270142,ENSP00000339191,ENSP00000339730,ENSP00000352257,ENSP00000358140,ENSP00000364907,ENSP00000369042,ENSP00000378177,ENSP00000379366,ENSP00000379975,ENSP00000380365,ENSP00000380378,ENSP00000392423,ENSP00000406162,ENSP00000422591,ENSP00000447006	CAV1,CEMIP,CNTN1,EHD4,EIF3A,ILK,IPO5,IPO7,MOB1B,NRP1,PAFAH1B1,PIK3IP1,PRMT1,RELN,RGN,SLIT2,SOD1,SYK,TGFB1,THBS4,TIMP3,XRCC6
GO:0006928	movement of cell or subcellular component	21	1355	0.00051	ENSP00000221930,ENSP00000263238,ENSP00000265371,ENSP00000270142,ENSP00000290158,ENSP00000290378,ENSP00000337838,ENSP00000339191,ENSP00000339730,ENSP00000357065,ENSP00000364907,ENSP00000367123,ENSP00000378401,ENSP00000379975,ENSP00000380378,ENSP00000383118,ENSP00000387286,ENSP00000388325,ENSP00000392423,ENSP00000419425,ENSP00000422591	ACTC1,ACTR3,CAV1,CDC42,IGSF8,ILK,KPNB1,LAMB2,NRP1,PAFAH1B1,PPIA,RAB1A,RELN,RTN4,SLC3A2,SLIT2,SOD1,SPOCK1,SYK,TGFB1,THBS4
GO:0009987	cellular process	97	14652	0.00051	ENSP00000005257,ENSP00000216392,ENSP00000216962,ENSP00000220325,ENSP00000221930,ENSP00000236040,ENSP00000255499,ENSP00000261381,ENSP00000261574,ENSP00000262646,ENSP00000262982,ENSP00000263238,ENSP00000264639,ENSP00000264710,ENSP00000265333,ENSP00000265371,ENSP00000266085,ENSP00000266718,ENSP00000270142,ENSP00000271588,ENSP00000282903,ENSP00000284322,ENSP00000286713,ENSP00000290158,ENSP00000290378…	ABI3BP,ACTC1,ACTR3,AP1G1,AP2B1,APOM,ARF6,ARPC4,BASP1,CALR,CAND1,CAPZB,CAV1,CD9,CDC42,CEMIP,CHIA,CNTN1,CSE1L,DFFA,DHX9,DSG4,ECM1,ECM2,EEA1,EEF1G,EHD4,EIF3A,FBN2,G6PD,GANAB,HHIP,HMCN1,HNRNPK,HORMAD2,IGF2R,IGSF8,ILK,IPO5,IPO7,KPNB1,LAMB2,LEPRE1,LMNA,LUM,MME,MOB1B,NME1,NRP1,P4HB,PAFAH1B1,PARVB,PDIA6,PGM1,PHGDH,PLOD2,PPIA,PPP1CB,PRMT1,PSMD1,PSMD2,PSMD3,PYGB,PYGL,QSOX1,RAB10,RAB14,RAB1A,RAB2A,RALA,RELN…
GO:0048731	system development	42	4144	0.00055	ENSP00000005257,ENSP00000221930,ENSP00000236040,ENSP00000264710,ENSP00000265371,ENSP00000266718,ENSP00000270142,ENSP00000290378,ENSP00000296575,ENSP00000298316,ENSP00000319281,ENSP00000320866,ENSP00000337060,ENSP00000337838,ENSP00000339191,ENSP00000346829,ENSP00000349437,ENSP00000352257,ENSP00000352785,ENSP00000357065,ENSP00000357283,ENSP00000358045,ENSP00000358417,ENSP00000361554,ENSP00000364907…	ACTC1,AP2B1,ARF6,BASP1,CALR,CAV1,CCBE1,CD9,CDC42,CNTN1,DSG4,ECM1,FBN2,G6PD,HHIP,IGF2R,IGSF8,ILK,LAMB2,LEPRE1,LMNA,LUM,MME,NME1,NRP1,PAFAH1B1,PHGDH,PRMT1,RAB10,RALA,RELN,RGN,RTN4,SEPT2,SLIT2,SOD1,SPOCK1,SYK,TGFB1,TIE1,WLS,XRCC6
GO:0034613	cellular protein localization	21	1367	0.00056	ENSP00000221930,ENSP00000255499,ENSP00000261574,ENSP00000262982,ENSP00000264710,ENSP00000265371,ENSP00000290158,ENSP00000298316,ENSP00000320866,ENSP00000329419,ENSP00000339191,ENSP00000346829,ENSP00000356520,ENSP00000357283,ENSP00000364907,ENSP00000369042,ENSP00000377148,ENSP00000379506,ENSP00000384863,ENSP00000392423,ENSP00000482835	AP1G1,AP2B1,ARF6,CALR,CAV1,COPB2,CSE1L,DHX9,IPO5,IPO7,KPNB1,LMNA,NRP1,RAB10,RELN,RNF128,RPL14,SYK,TGFB1,WLS,XPO1
GO:0001932	regulation of protein phosphorylation	21	1370	0.00057	ENSP00000220325,ENSP00000221930,ENSP00000261574,ENSP00000265371,ENSP00000266085,ENSP00000270142,ENSP00000339191,ENSP00000339730,ENSP00000352257,ENSP00000358140,ENSP00000364907,ENSP00000369042,ENSP00000378177,ENSP00000379366,ENSP00000379975,ENSP00000380365,ENSP00000380378,ENSP00000392423,ENSP00000406162,ENSP00000422591,ENSP00000447006	CAV1,CEMIP,CNTN1,EHD4,EIF3A,ILK,IPO5,IPO7,MOB1B,NRP1,PAFAH1B1,PRMT1,RELN,RGN,SLIT2,SOD1,SYK,TGFB1,THBS4,TIMP3,XRCC6
GO:0021782	glial cell development	6	91	0.00057	ENSP00000221930,ENSP00000270142,ENSP00000358417,ENSP00000371958,ENSP00000379975,ENSP00000388325	CD9,ILK,LAMB2,PHGDH,SOD1,TGFB1
GO:0048523	negative regulation of cellular process	44	4454	0.00057	ENSP00000215912,ENSP00000221930,ENSP00000236040,ENSP00000255499,ENSP00000261574,ENSP00000265371,ENSP00000266085,ENSP00000270142,ENSP00000290378,ENSP00000291009,ENSP00000296575,ENSP00000298316,ENSP00000319281,ENSP00000320866,ENSP00000337060,ENSP00000337838,ENSP00000339191,ENSP00000347872,ENSP00000352257,ENSP00000356520,ENSP00000356574,ENSP00000357283,ENSP00000358045,ENSP00000358140,ENSP00000361554…	ACTC1,AP2B1,APOM,ARF6,BASP1,CALR,CAPZB,CAV1,CD9,CDC42,DFFA,DHX9,ECM1,EIF3A,FBN2,G6PD,HHIP,HNRNPK,ILK,IPO5,IPO7,LEPRE1,LMNA,NME1,NRP1,PAFAH1B1,PIK3IP1,PIP,PRMT1,QSOX1,RGN,RGS11,RNF128,RTN4,SLIT2,SOD1,SPOCK1,TGFB1,TIE1,TIMP3,VAT1,VDAC2,XPO1,XRCC6
GO:0008104	protein localization	26	1966	0.00058	ENSP00000221930,ENSP00000255499,ENSP00000261574,ENSP00000262646,ENSP00000262982,ENSP00000264710,ENSP00000265371,ENSP00000290158,ENSP00000298316,ENSP00000320866,ENSP00000329419,ENSP00000339191,ENSP00000346829,ENSP00000356520,ENSP00000357283,ENSP00000362946,ENSP00000364907,ENSP00000369042,ENSP00000377148,ENSP00000379506,ENSP00000380378,ENSP00000384863,ENSP00000387286,ENSP00000392423,ENSP00000424571…	AP1G1,AP2B1,ARF6,CALR,CAV1,COPB2,CSE1L,DHX9,FBN2,IPO5,IPO7,KPNB1,LMNA,NRP1,PAFAH1B1,RAB10,RAB14,RAB1A,RAB2A,RELN,RNF128,RPL14,SYK,TGFB1,WLS,XPO1
GO:0006913	nucleocytoplasmic transport	9	263	0.00062	ENSP00000221930,ENSP00000261574,ENSP00000262982,ENSP00000290158,ENSP00000320866,ENSP00000357283,ENSP00000364907,ENSP00000369042,ENSP00000384863	CALR,CSE1L,IPO5,IPO7,KPNB1,LMNA,SYK,TGFB1,XPO1
GO:0032268	regulation of cellular protein metabolic process	30	2486	0.00062	ENSP00000220325,ENSP00000221930,ENSP00000236040,ENSP00000255499,ENSP00000261574,ENSP00000265371,ENSP00000266085,ENSP00000270142,ENSP00000320866,ENSP00000339191,ENSP00000339730,ENSP00000352257,ENSP00000356520,ENSP00000358045,ENSP00000358140,ENSP00000364907,ENSP00000369042,ENSP00000377192,ENSP00000378177,ENSP00000378401,ENSP00000379366,ENSP00000379975,ENSP00000380365,ENSP00000380378,ENSP00000387286…	CALR,CAV1,CCBE1,CEMIP,CNTN1,DHX9,ECM1,EHD4,EIF3A,G6PD,ILK,IPO5,IPO7,LEPRE1,MOB1B,NRP1,PAFAH1B1,PRMT1,RAB1A,RELN,RGN,RNF128,SLIT2,SOD1,SPOCK1,SYK,TGFB1,THBS4,TIMP3,XRCC6
GO:0031399	regulation of protein modification process	24	1747	0.00069	ENSP00000220325,ENSP00000221930,ENSP00000236040,ENSP00000261574,ENSP00000265371,ENSP00000266085,ENSP00000270142,ENSP00000339191,ENSP00000339730,ENSP00000352257,ENSP00000358140,ENSP00000364907,ENSP00000369042,ENSP00000377192,ENSP00000378177,ENSP00000379366,ENSP00000379975,ENSP00000380365,ENSP00000380378,ENSP00000387286,ENSP00000392423,ENSP00000406162,ENSP00000422591,ENSP00000447006	CAV1,CEMIP,CNTN1,EHD4,EIF3A,G6PD,ILK,IPO5,IPO7,LEPRE1,MOB1B,NRP1,PAFAH1B1,PRMT1,RAB1A,RELN,RGN,SLIT2,SOD1,SYK,TGFB1,THBS4,TIMP3,XRCC6
GO:0032970	regulation of actin filament-based process	10	338	0.00069	ENSP00000221930,ENSP00000263238,ENSP00000265371,ENSP00000298316,ENSP00000339191,ENSP00000379975,ENSP00000383118,ENSP00000388169,ENSP00000401010,ENSP00000422591	ACTR3,ARF6,ARPC4,CAPZB,CAV1,CDC42,ILK,NRP1,SLIT2,TGFB1
GO:0022008	neurogenesis	22	1519	0.00073	ENSP00000221930,ENSP00000236040,ENSP00000264710,ENSP00000265371,ENSP00000270142,ENSP00000296575,ENSP00000298316,ENSP00000320866,ENSP00000337060,ENSP00000337838,ENSP00000358417,ENSP00000371958,ENSP00000378401,ENSP00000379975,ENSP00000380378,ENSP00000383118,ENSP00000388325,ENSP00000392423,ENSP00000406162,ENSP00000422591,ENSP00000447006,ENSP00000479861	ARF6,CALR,CD9,CDC42,CNTN1,HHIP,ILK,LAMB2,LEPRE1,NME1,NRP1,PAFAH1B1,PHGDH,PRMT1,RAB10,RELN,RTN4,SEPT2,SLIT2,SOD1,SPOCK1,TGFB1
GO:0030036	actin cytoskeleton organization	11	418	0.00073	ENSP00000005257,ENSP00000263238,ENSP00000265371,ENSP00000290378,ENSP00000298316,ENSP00000320866,ENSP00000380378,ENSP00000383118,ENSP00000384515,ENSP00000388169,ENSP00000401010	ACTC1,ACTR3,ARF6,ARPC4,CALR,CAPZB,CDC42,NRP1,PAFAH1B1,PARVB,RALA
GO:0021800	cerebral cortex tangential migration	3	8	0.00085	ENSP00000265371,ENSP00000392423,ENSP00000422591	NRP1,RELN,SLIT2
GO:0048699	generation of neurons	21	1422	0.00085	ENSP00000221930,ENSP00000236040,ENSP00000264710,ENSP00000265371,ENSP00000270142,ENSP00000296575,ENSP00000298316,ENSP00000320866,ENSP00000337060,ENSP00000337838,ENSP00000358417,ENSP00000378401,ENSP00000379975,ENSP00000380378,ENSP00000383118,ENSP00000388325,ENSP00000392423,ENSP00000406162,ENSP00000422591,ENSP00000447006,ENSP00000479861	ARF6,CALR,CDC42,CNTN1,HHIP,ILK,LAMB2,LEPRE1,NME1,NRP1,PAFAH1B1,PHGDH,PRMT1,RAB10,RELN,RTN4,SEPT2,SLIT2,SOD1,SPOCK1,TGFB1
GO:0051270	regulation of cellular component movement	16	886	0.00087	ENSP00000221930,ENSP00000265371,ENSP00000320866,ENSP00000337838,ENSP00000339191,ENSP00000339730,ENSP00000357283,ENSP00000358045,ENSP00000361554,ENSP00000371958,ENSP00000378177,ENSP00000379975,ENSP00000380365,ENSP00000392423,ENSP00000404464,ENSP00000422591	CALR,CAV1,CCBE1,CD9,CEMIP,ECM1,ILK,LMNA,NRP1,RELN,RGN,RTN4,SLIT2,TGFB1,THBS4,TIE1
GO:0010001	glial cell differentiation	7	154	0.0009	ENSP00000221930,ENSP00000270142,ENSP00000358417,ENSP00000371958,ENSP00000379975,ENSP00000388325,ENSP00000392423	CD9,ILK,LAMB2,PHGDH,RELN,SOD1,TGFB1
GO:0071702	organic substance transport	26	2040	0.00095	ENSP00000221930,ENSP00000261574,ENSP00000262646,ENSP00000262982,ENSP00000264710,ENSP00000290158,ENSP00000298316,ENSP00000320866,ENSP00000329419,ENSP00000336888,ENSP00000339191,ENSP00000346829,ENSP00000356520,ENSP00000357283,ENSP00000362946,ENSP00000363852,ENSP00000364907,ENSP00000365081,ENSP00000367123,ENSP00000369042,ENSP00000377148,ENSP00000379506,ENSP00000380378,ENSP00000384863,ENSP00000387286…	AP1G1,AP2B1,APOM,ARF6,CALR,CAV1,COPB2,CSE1L,DHX9,IPO5,IPO7,KPNB1,LMNA,PAFAH1B1,RAB10,RAB14,RAB1A,RAB2A,RPL14,SLC3A2,SLC44A1,SLC44A2,SYK,TGFB1,WLS,XPO1
GO:0032880	regulation of protein localization	16	901	0.001	ENSP00000221930,ENSP00000236040,ENSP00000261574,ENSP00000286713,ENSP00000298316,ENSP00000337838,ENSP00000346829,ENSP00000356520,ENSP00000357283,ENSP00000358755,ENSP00000362946,ENSP00000364907,ENSP00000378177,ENSP00000384863,ENSP00000419425,ENSP00000482835	AP2B1,ARF6,CEMIP,CHIA,DHX9,IPO5,LEPRE1,LMNA,PPIA,RAB14,RTN4,STOM,SYK,TGFB1,WLS,XPO1
GO:0010975	regulation of neuron projection development	11	443	0.0011	ENSP00000236040,ENSP00000265371,ENSP00000298316,ENSP00000337060,ENSP00000337838,ENSP00000378401,ENSP00000379975,ENSP00000380378,ENSP00000392423,ENSP00000422591,ENSP00000447006	ARF6,CNTN1,ILK,LEPRE1,NME1,NRP1,PAFAH1B1,RELN,RTN4,SLIT2,SPOCK1
GO:0043687	post-translational protein modification	10	365	0.0011	ENSP00000262646,ENSP00000264639,ENSP00000309474,ENSP00000310129,ENSP00000327801,ENSP00000356574,ENSP00000385385,ENSP00000387286,ENSP00000388325,ENSP00000442318	CAND1,LAMB2,P4HB,PDIA6,PSMD1,PSMD2,PSMD3,QSOX1,RAB1A,RAB2A
GO:0010811	positive regulation of cell-substrate adhesion	6	109	0.0012	ENSP00000265371,ENSP00000284322,ENSP00000320866,ENSP00000344758,ENSP00000379975,ENSP00000383118	ABI3BP,CALR,CDC42,ECM2,ILK,NRP1
GO:0019058	viral life cycle	7	166	0.0012	ENSP00000290158,ENSP00000317955,ENSP00000339191,ENSP00000383118,ENSP00000384863,ENSP00000387286,ENSP00000419425	CAV1,CDC42,EEA1,KPNB1,PPIA,RAB1A,XPO1
GO:0031345	negative regulation of cell projection organization	7	163	0.0012	ENSP00000265371,ENSP00000298316,ENSP00000337838,ENSP00000378401,ENSP00000380378,ENSP00000401010,ENSP00000422591	ARF6,CAPZB,NRP1,PAFAH1B1,RTN4,SLIT2,SPOCK1
GO:0032956	regulation of actin cytoskeleton organization	9	297	0.0012	ENSP00000221930,ENSP00000263238,ENSP00000265371,ENSP00000298316,ENSP00000379975,ENSP00000383118,ENSP00000388169,ENSP00000401010,ENSP00000422591	ACTR3,ARF6,ARPC4,CAPZB,CDC42,ILK,NRP1,SLIT2,TGFB1
GO:0044264	cellular polysaccharide metabolic process	5	65	0.0012	ENSP00000216392,ENSP00000216962,ENSP00000358755,ENSP00000360124,ENSP00000378769	CHIA,PGM1,PPP1CB,PYGB,PYGL
GO:0048519	negative regulation of biological process	46	4953	0.0012	ENSP00000215912,ENSP00000221930,ENSP00000236040,ENSP00000255499,ENSP00000261574,ENSP00000265371,ENSP00000266085,ENSP00000270142,ENSP00000290378,ENSP00000291009,ENSP00000296575,ENSP00000298316,ENSP00000319281,ENSP00000320866,ENSP00000337060,ENSP00000337838,ENSP00000339191,ENSP00000339730,ENSP00000347872,ENSP00000352257,ENSP00000356520,ENSP00000356574,ENSP00000357283,ENSP00000358045,ENSP00000358140…	ACTC1,AP2B1,APOM,ARF6,BASP1,CALR,CAPZB,CAV1,CD9,CDC42,DFFA,DHX9,ECM1,EIF3A,FBN2,G6PD,HHIP,HNRNPK,ILK,IPO5,IPO7,LEPRE1,LMNA,NME1,NRP1,PAFAH1B1,PIK3IP1,PIP,PRMT1,QSOX1,RGN,RGS11,RNF128,RPL14,RTN4,SLIT2,SOD1,SPOCK1,TGFB1,THBS4,TIE1,TIMP3,VAT1,VDAC2,XPO1,XRCC6
GO:0048870	cell motility	16	914	0.0012	ENSP00000221930,ENSP00000263238,ENSP00000265371,ENSP00000337838,ENSP00000339191,ENSP00000339730,ENSP00000357065,ENSP00000364907,ENSP00000367123,ENSP00000378401,ENSP00000379975,ENSP00000380378,ENSP00000387286,ENSP00000392423,ENSP00000419425,ENSP00000422591	ACTR3,CAV1,IGSF8,ILK,NRP1,PAFAH1B1,PPIA,RAB1A,RELN,RTN4,SLC3A2,SLIT2,SPOCK1,SYK,TGFB1,THBS4
GO:0120032	regulation of plasma membrane bounded cell projection assembly	7	163	0.0012	ENSP00000005257,ENSP00000265371,ENSP00000298316,ENSP00000339191,ENSP00000383118,ENSP00000401010,ENSP00000422591	ARF6,CAPZB,CAV1,CDC42,NRP1,RALA,SLIT2
GO:0010721	negative regulation of cell development	9	298	0.0013	ENSP00000221930,ENSP00000265371,ENSP00000298316,ENSP00000320866,ENSP00000337838,ENSP00000377192,ENSP00000378401,ENSP00000380378,ENSP00000422591	ARF6,CALR,G6PD,NRP1,PAFAH1B1,RTN4,SLIT2,SPOCK1,TGFB1
GO:0040011	locomotion	18	1144	0.0013	ENSP00000005257,ENSP00000221930,ENSP00000263238,ENSP00000265371,ENSP00000337838,ENSP00000339191,ENSP00000339730,ENSP00000357065,ENSP00000364907,ENSP00000367123,ENSP00000378401,ENSP00000379975,ENSP00000380378,ENSP00000387286,ENSP00000388325,ENSP00000392423,ENSP00000419425,ENSP00000422591	ACTR3,CAV1,IGSF8,ILK,LAMB2,NRP1,PAFAH1B1,PPIA,RAB1A,RALA,RELN,RTN4,SLC3A2,SLIT2,SPOCK1,SYK,TGFB1,THBS4
GO:0042326	negative regulation of phosphorylation	11	458	0.0013	ENSP00000215912,ENSP00000221930,ENSP00000261574,ENSP00000266085,ENSP00000339191,ENSP00000358140,ENSP00000369042,ENSP00000379975,ENSP00000380365,ENSP00000380378,ENSP00000422591	CAV1,EIF3A,ILK,IPO5,IPO7,PAFAH1B1,PIK3IP1,RGN,SLIT2,TGFB1,TIMP3
GO:0090322	regulation of superoxide metabolic process	4	33	0.0013	ENSP00000221930,ENSP00000270142,ENSP00000364907,ENSP00000380365	RGN,SOD1,SYK,TGFB1
GO:0120036	plasma membrane bounded cell projection organization	17	1034	0.0013	ENSP00000263238,ENSP00000264710,ENSP00000265371,ENSP00000270142,ENSP00000298316,ENSP00000337838,ENSP00000358417,ENSP00000379975,ENSP00000380378,ENSP00000383118,ENSP00000384515,ENSP00000388325,ENSP00000392423,ENSP00000406162,ENSP00000422591,ENSP00000447006,ENSP00000479861	ACTR3,ARF6,CDC42,CNTN1,ILK,LAMB2,NRP1,PAFAH1B1,PARVB,PHGDH,PRMT1,RAB10,RELN,RTN4,SEPT2,SLIT2,SOD1
GO:0090066	regulation of anatomical structure size	11	464	0.0014	ENSP00000263238,ENSP00000265371,ENSP00000270142,ENSP00000298316,ENSP00000337838,ENSP00000339191,ENSP00000379975,ENSP00000380378,ENSP00000388169,ENSP00000401010,ENSP00000422591	ACTR3,ARF6,ARPC4,CAPZB,CAV1,ILK,NRP1,PAFAH1B1,RTN4,SLIT2,SOD1
GO:0007155	cell adhesion	15	843	0.0015	ENSP00000265371,ENSP00000298316,ENSP00000339730,ENSP00000344758,ENSP00000352785,ENSP00000364907,ENSP00000371958,ENSP00000378401,ENSP00000379975,ENSP00000384515,ENSP00000384917,ENSP00000387286,ENSP00000388325,ENSP00000392423,ENSP00000447006	ARF6,CD9,CNTN1,DSG4,ECM2,ILK,LAMB2,NRP1,PARVB,RAB1A,RELN,SPOCK1,SVEP1,SYK,THBS4
GO:0015031	protein transport	20	1391	0.0015	ENSP00000221930,ENSP00000261574,ENSP00000262646,ENSP00000262982,ENSP00000264710,ENSP00000290158,ENSP00000298316,ENSP00000320866,ENSP00000329419,ENSP00000346829,ENSP00000357283,ENSP00000362946,ENSP00000364907,ENSP00000369042,ENSP00000377148,ENSP00000379506,ENSP00000380378,ENSP00000384863,ENSP00000387286,ENSP00000482835	AP1G1,AP2B1,ARF6,CALR,COPB2,CSE1L,IPO5,IPO7,KPNB1,LMNA,PAFAH1B1,RAB10,RAB14,RAB1A,RAB2A,RPL14,SYK,TGFB1,WLS,XPO1
GO:0042981	regulation of apoptotic process	21	1501	0.0015	ENSP00000221930,ENSP00000265371,ENSP00000266085,ENSP00000270142,ENSP00000290378,ENSP00000291009,ENSP00000296575,ENSP00000320866,ENSP00000327801,ENSP00000337060,ENSP00000337838,ENSP00000339191,ENSP00000349437,ENSP00000357283,ENSP00000361635,ENSP00000365439,ENSP00000366237,ENSP00000377192,ENSP00000379975,ENSP00000380365,ENSP00000422591	ACTC1,CALR,CAV1,DFFA,G6PD,HHIP,HNRNPK,IGF2R,ILK,LMNA,NME1,NRP1,P4HB,PIP,RGN,RTN4,SLIT2,SOD1,TGFB1,TIMP3,VDAC2
GO:0050730	regulation of peptidyl-tyrosine phosphorylation	8	237	0.0015	ENSP00000220325,ENSP00000221930,ENSP00000265371,ENSP00000339191,ENSP00000339730,ENSP00000364907,ENSP00000392423,ENSP00000447006	CAV1,CNTN1,EHD4,NRP1,RELN,SYK,TGFB1,THBS4
GO:0050790	regulation of catalytic activity	27	2249	0.0015	ENSP00000215912,ENSP00000221930,ENSP00000261574,ENSP00000264639,ENSP00000265371,ENSP00000266085,ENSP00000270142,ENSP00000309474,ENSP00000310129,ENSP00000339191,ENSP00000352257,ENSP00000356520,ENSP00000358045,ENSP00000364907,ENSP00000366237,ENSP00000369042,ENSP00000378177,ENSP00000378401,ENSP00000379366,ENSP00000379975,ENSP00000380365,ENSP00000380378,ENSP00000380876,ENSP00000387286,ENSP00000392423…	CAND1,CAV1,CEMIP,DFFA,DHX9,ECM1,ILK,IPO5,IPO7,MOB1B,NRP1,PAFAH1B1,PIK3IP1,PSMD1,PSMD2,PSMD3,RAB1A,RELN,RGN,RGS11,SLIT2,SOD1,SPOCK1,SYK,TGFB1,TIMP3,XRCC6
GO:0060284	regulation of cell development	15	846	0.0015	ENSP00000221930,ENSP00000236040,ENSP00000265371,ENSP00000298316,ENSP00000320866,ENSP00000337060,ENSP00000337838,ENSP00000377192,ENSP00000378401,ENSP00000379975,ENSP00000380378,ENSP00000383118,ENSP00000392423,ENSP00000422591,ENSP00000447006	ARF6,CALR,CDC42,CNTN1,G6PD,ILK,LEPRE1,NME1,NRP1,PAFAH1B1,RELN,RTN4,SLIT2,SPOCK1,TGFB1
GO:0010941	regulation of cell death	22	1638	0.0016	ENSP00000221930,ENSP00000265371,ENSP00000266085,ENSP00000270142,ENSP00000290378,ENSP00000291009,ENSP00000296575,ENSP00000320866,ENSP00000327801,ENSP00000337060,ENSP00000337838,ENSP00000339191,ENSP00000349437,ENSP00000357283,ENSP00000361635,ENSP00000365439,ENSP00000366237,ENSP00000377192,ENSP00000379975,ENSP00000380365,ENSP00000422591,ENSP00000482835	ACTC1,AP2B1,CALR,CAV1,DFFA,G6PD,HHIP,HNRNPK,IGF2R,ILK,LMNA,NME1,NRP1,P4HB,PIP,RGN,RTN4,SLIT2,SOD1,TGFB1,TIMP3,VDAC2
GO:0033036	macromolecule localization	27	2268	0.0016	ENSP00000221930,ENSP00000255499,ENSP00000261574,ENSP00000262646,ENSP00000262982,ENSP00000264710,ENSP00000265371,ENSP00000290158,ENSP00000298316,ENSP00000320866,ENSP00000329419,ENSP00000339191,ENSP00000346829,ENSP00000356520,ENSP00000357283,ENSP00000362946,ENSP00000364907,ENSP00000365081,ENSP00000369042,ENSP00000377148,ENSP00000379506,ENSP00000380378,ENSP00000384863,ENSP00000387286,ENSP00000392423…	AP1G1,AP2B1,APOM,ARF6,CALR,CAV1,COPB2,CSE1L,DHX9,FBN2,IPO5,IPO7,KPNB1,LMNA,NRP1,PAFAH1B1,RAB10,RAB14,RAB1A,RAB2A,RELN,RNF128,RPL14,SYK,TGFB1,WLS,XPO1
GO:0051094	positive regulation of developmental process	19	1286	0.0016	ENSP00000221930,ENSP00000236040,ENSP00000265371,ENSP00000319281,ENSP00000320866,ENSP00000337060,ENSP00000337838,ENSP00000357283,ENSP00000358045,ENSP00000364907,ENSP00000379975,ENSP00000380378,ENSP00000383118,ENSP00000392423,ENSP00000404464,ENSP00000406162,ENSP00000422591,ENSP00000424571,ENSP00000447006	BASP1,CALR,CCBE1,CDC42,CNTN1,ECM1,FBN2,ILK,LEPRE1,LMNA,NME1,NRP1,PAFAH1B1,PRMT1,RELN,RTN4,SLIT2,SYK,TGFB1
GO:0005980	glycogen catabolic process	3	12	0.0017	ENSP00000216392,ENSP00000216962,ENSP00000360124	PGM1,PYGB,PYGL
GO:0050731	positive regulation of peptidyl-tyrosine phosphorylation	7	180	0.0017	ENSP00000220325,ENSP00000221930,ENSP00000265371,ENSP00000339730,ENSP00000364907,ENSP00000392423,ENSP00000447006	CNTN1,EHD4,NRP1,RELN,SYK,TGFB1,THBS4
GO:0051493	regulation of cytoskeleton organization	11	477	0.0017	ENSP00000221930,ENSP00000263238,ENSP00000265371,ENSP00000298316,ENSP00000379975,ENSP00000380378,ENSP00000383118,ENSP00000384863,ENSP00000388169,ENSP00000401010,ENSP00000422591	ACTR3,ARF6,ARPC4,CAPZB,CDC42,ILK,NRP1,PAFAH1B1,SLIT2,TGFB1,XPO1
GO:0072594	establishment of protein localization to organelle	10	396	0.0017	ENSP00000221930,ENSP00000261574,ENSP00000262982,ENSP00000264710,ENSP00000290158,ENSP00000357283,ENSP00000364907,ENSP00000369042,ENSP00000379506,ENSP00000482835	AP2B1,CSE1L,IPO5,IPO7,KPNB1,LMNA,RAB10,RPL14,SYK,TGFB1
GO:1902531	regulation of intracellular signal transduction	23	1764	0.0017	ENSP00000215912,ENSP00000221930,ENSP00000265371,ENSP00000266085,ENSP00000270142,ENSP00000298316,ENSP00000314556,ENSP00000320866,ENSP00000327801,ENSP00000337838,ENSP00000339191,ENSP00000346829,ENSP00000358140,ENSP00000361635,ENSP00000364907,ENSP00000365439,ENSP00000379975,ENSP00000380365,ENSP00000380378,ENSP00000383118,ENSP00000392423,ENSP00000406162,ENSP00000422591	ARF6,CALR,CAV1,CDC42,EIF3A,HNRNPK,ILK,NRP1,P4HB,PAFAH1B1,PIK3IP1,PRMT1,RELN,RGN,RTN4,SLIT2,SOD1,SYK,TGFB1,TIMP3,UACA,VDAC2,WLS
GO:0044085	cellular component biogenesis	29	2556	0.0018	ENSP00000220325,ENSP00000221930,ENSP00000263238,ENSP00000265371,ENSP00000286713,ENSP00000290158,ENSP00000290378,ENSP00000298316,ENSP00000320866,ENSP00000327801,ENSP00000337838,ENSP00000339191,ENSP00000352257,ENSP00000356520,ENSP00000358140,ENSP00000365081,ENSP00000371958,ENSP00000379506,ENSP00000379975,ENSP00000380378,ENSP00000383118,ENSP00000384515,ENSP00000384863,ENSP00000387286,ENSP00000388169…	ACTC1,ACTR3,AP2B1,APOM,ARF6,ARPC4,CALR,CAND1,CAV1,CD9,CDC42,DHX9,EHD4,EIF3A,ILK,KPNB1,NRP1,P4HB,PAFAH1B1,PARVB,PRMT1,RAB1A,RPL14,RTN4,SEPT2,STOM,TGFB1,XPO1,XRCC6
GO:0050772	positive regulation of axonogenesis	5	76	0.0018	ENSP00000265371,ENSP00000337838,ENSP00000379975,ENSP00000380378,ENSP00000422591	ILK,NRP1,PAFAH1B1,RTN4,SLIT2
GO:0001822	kidney development	8	251	0.0019	ENSP00000221930,ENSP00000265371,ENSP00000319281,ENSP00000379975,ENSP00000380365,ENSP00000388325,ENSP00000418525,ENSP00000422591	BASP1,ILK,LAMB2,MME,NRP1,RGN,SLIT2,TGFB1
GO:0010720	positive regulation of cell development	11	491	0.0019	ENSP00000236040,ENSP00000265371,ENSP00000320866,ENSP00000337060,ENSP00000337838,ENSP00000379975,ENSP00000380378,ENSP00000383118,ENSP00000392423,ENSP00000422591,ENSP00000447006	CALR,CDC42,CNTN1,ILK,LEPRE1,NME1,NRP1,PAFAH1B1,RELN,RTN4,SLIT2
GO:0010810	regulation of cell-substrate adhesion	7	189	0.0021	ENSP00000265371,ENSP00000284322,ENSP00000320866,ENSP00000344758,ENSP00000378401,ENSP00000379975,ENSP00000383118	ABI3BP,CALR,CDC42,ECM2,ILK,NRP1,SPOCK1
GO:0031400	negative regulation of protein modification process	12	592	0.0022	ENSP00000221930,ENSP00000236040,ENSP00000261574,ENSP00000266085,ENSP00000339191,ENSP00000358140,ENSP00000369042,ENSP00000377192,ENSP00000379975,ENSP00000380365,ENSP00000380378,ENSP00000422591	CAV1,EIF3A,G6PD,ILK,IPO5,IPO7,LEPRE1,PAFAH1B1,RGN,SLIT2,TGFB1,TIMP3
GO:0032535	regulation of cellular component size	9	333	0.0022	ENSP00000263238,ENSP00000265371,ENSP00000298316,ENSP00000337838,ENSP00000379975,ENSP00000380378,ENSP00000388169,ENSP00000401010,ENSP00000422591	ACTR3,ARF6,ARPC4,CAPZB,ILK,NRP1,PAFAH1B1,RTN4,SLIT2
GO:0048583	regulation of response to stimulus	38	3882	0.0022	ENSP00000215912,ENSP00000221930,ENSP00000263238,ENSP00000265371,ENSP00000266085,ENSP00000270142,ENSP00000296575,ENSP00000298316,ENSP00000314556,ENSP00000320866,ENSP00000327801,ENSP00000337838,ENSP00000339191,ENSP00000339730,ENSP00000346829,ENSP00000352257,ENSP00000356520,ENSP00000357283,ENSP00000358045,ENSP00000358140,ENSP00000361635,ENSP00000364907,ENSP00000365439,ENSP00000371958,ENSP00000377148…	ACTR3,AP1G1,ARF6,ARPC4,C1R,CALR,CAV1,CCBE1,CD9,CDC42,DHX9,ECM1,EIF3A,FBN2,G6PD,HHIP,HNRNPK,ILK,LMNA,NRP1,P4HB,PAFAH1B1,PIK3IP1,PRMT1,RELN,RGN,RGS11,RTN4,SLIT2,SOD1,SYK,TGFB1,THBS4,TIMP3,UACA,VDAC2,WLS,XRCC6
GO:0050768	negative regulation of neurogenesis	8	260	0.0022	ENSP00000221930,ENSP00000265371,ENSP00000298316,ENSP00000320866,ENSP00000337838,ENSP00000378401,ENSP00000380378,ENSP00000422591	ARF6,CALR,NRP1,PAFAH1B1,RTN4,SLIT2,SPOCK1,TGFB1
GO:1901564	organonitrogen compound metabolic process	47	5281	0.0022	ENSP00000221930,ENSP00000236040,ENSP00000255499,ENSP00000261381,ENSP00000262646,ENSP00000264639,ENSP00000265371,ENSP00000266718,ENSP00000270142,ENSP00000282903,ENSP00000291009,ENSP00000309474,ENSP00000310129,ENSP00000319501,ENSP00000320866,ENSP00000327801,ENSP00000331901,ENSP00000336888,ENSP00000337060,ENSP00000340466,ENSP00000349437,ENSP00000356574,ENSP00000358140,ENSP00000358417,ENSP00000358755…	AP2B1,APOM,C1R,CALR,CAND1,CDC42,CEMIP,CHIA,EEF1G,EIF3A,G6PD,GANAB,IGF2R,ILK,LAMB2,LEPRE1,LUM,MME,NME1,NRP1,P4HB,PAFAH1B1,PDIA6,PGM1,PHGDH,PIP,PLOD2,PPIA,PPP1CB,PRMT1,PSMD1,PSMD2,PSMD3,QSOX1,RAB1A,RAB2A,RELN,RNF128,RPL14,SLC44A1,SLC44A2,SOD1,SYK,TGFB1,TIE1,UGDH,XYLT1
GO:0007399	nervous system development	26	2206	0.0023	ENSP00000005257,ENSP00000221930,ENSP00000236040,ENSP00000264710,ENSP00000265371,ENSP00000270142,ENSP00000296575,ENSP00000298316,ENSP00000320866,ENSP00000337060,ENSP00000337838,ENSP00000346829,ENSP00000352257,ENSP00000357065,ENSP00000358417,ENSP00000371958,ENSP00000378401,ENSP00000379975,ENSP00000380378,ENSP00000383118,ENSP00000388325,ENSP00000392423,ENSP00000406162,ENSP00000422591,ENSP00000447006…	ARF6,CALR,CD9,CDC42,CNTN1,HHIP,IGSF8,ILK,LAMB2,LEPRE1,NME1,NRP1,PAFAH1B1,PHGDH,PRMT1,RAB10,RALA,RELN,RTN4,SEPT2,SLIT2,SOD1,SPOCK1,TGFB1,WLS,XRCC6
GO:0010256	endomembrane system organization	9	337	0.0023	ENSP00000262646,ENSP00000264710,ENSP00000270142,ENSP00000337838,ENSP00000339191,ENSP00000357283,ENSP00000380378,ENSP00000383118,ENSP00000387286	CAV1,CDC42,LMNA,PAFAH1B1,RAB10,RAB1A,RAB2A,RTN4,SOD1
GO:0022607	cellular component assembly	27	2343	0.0023	ENSP00000220325,ENSP00000221930,ENSP00000263238,ENSP00000265371,ENSP00000286713,ENSP00000290158,ENSP00000290378,ENSP00000298316,ENSP00000320866,ENSP00000327801,ENSP00000337838,ENSP00000339191,ENSP00000352257,ENSP00000356520,ENSP00000358140,ENSP00000365081,ENSP00000371958,ENSP00000379975,ENSP00000380378,ENSP00000383118,ENSP00000384515,ENSP00000387286,ENSP00000388169,ENSP00000406162,ENSP00000442318…	ACTC1,ACTR3,AP2B1,APOM,ARF6,ARPC4,CALR,CAND1,CAV1,CD9,CDC42,DHX9,EHD4,EIF3A,ILK,KPNB1,NRP1,P4HB,PAFAH1B1,PARVB,PRMT1,RAB1A,RTN4,SEPT2,STOM,TGFB1,XRCC6
GO:0045664	regulation of neuron differentiation	12	595	0.0023	ENSP00000236040,ENSP00000265371,ENSP00000298316,ENSP00000320866,ENSP00000337060,ENSP00000337838,ENSP00000378401,ENSP00000379975,ENSP00000380378,ENSP00000392423,ENSP00000422591,ENSP00000447006	ARF6,CALR,CNTN1,ILK,LEPRE1,NME1,NRP1,PAFAH1B1,RELN,RTN4,SLIT2,SPOCK1
GO:0001933	negative regulation of protein phosphorylation	10	422	0.0024	ENSP00000221930,ENSP00000261574,ENSP00000266085,ENSP00000339191,ENSP00000358140,ENSP00000369042,ENSP00000379975,ENSP00000380365,ENSP00000380378,ENSP00000422591	CAV1,EIF3A,ILK,IPO5,IPO7,PAFAH1B1,RGN,SLIT2,TGFB1,TIMP3
GO:0010977	negative regulation of neuron projection development	6	136	0.0025	ENSP00000265371,ENSP00000298316,ENSP00000337838,ENSP00000378401,ENSP00000380378,ENSP00000422591	ARF6,NRP1,PAFAH1B1,RTN4,SLIT2,SPOCK1
GO:0045597	positive regulation of cell differentiation	15	908	0.0026	ENSP00000221930,ENSP00000236040,ENSP00000265371,ENSP00000320866,ENSP00000337060,ENSP00000337838,ENSP00000364907,ENSP00000379975,ENSP00000380378,ENSP00000383118,ENSP00000392423,ENSP00000406162,ENSP00000422591,ENSP00000424571,ENSP00000447006	CALR,CDC42,CNTN1,FBN2,ILK,LEPRE1,NME1,NRP1,PAFAH1B1,PRMT1,RELN,RTN4,SLIT2,SYK,TGFB1
GO:0032501	multicellular organismal process	54	6507	0.0027	ENSP00000005257,ENSP00000221930,ENSP00000236040,ENSP00000264710,ENSP00000265371,ENSP00000266085,ENSP00000266718,ENSP00000270142,ENSP00000271588,ENSP00000290378,ENSP00000291009,ENSP00000296575,ENSP00000298316,ENSP00000319281,ENSP00000319501,ENSP00000320866,ENSP00000327801,ENSP00000337060,ENSP00000337838,ENSP00000339191,ENSP00000339730,ENSP00000346829,ENSP00000349437,ENSP00000352257,ENSP00000352785…	ACTC1,AP2B1,APOM,ARF6,BASP1,CALR,CAPZB,CAV1,CCBE1,CD9,CDC42,CEMIP,CHIA,CNTN1,DSG4,ECM1,FBN2,G6PD,HHIP,HMCN1,IGF2R,IGSF8,ILK,LAMB2,LEPRE1,LMNA,LUM,MME,NME1,NRP1,P4HB,PAFAH1B1,PHGDH,PIP,PPP1CB,PRMT1,RAB10,RAB1A,RALA,RELN,RGN,RTN4,SEPT2,SLIT2,SOD1,SPOCK1,SYK,TGFB1,THBS4,TIE1,TIMP3,UGDH,WLS,XRCC6
GO:0051271	negative regulation of cellular component movement	8	270	0.0027	ENSP00000221930,ENSP00000265371,ENSP00000320866,ENSP00000361554,ENSP00000371958,ENSP00000379975,ENSP00000380365,ENSP00000422591	CALR,CD9,ILK,NRP1,RGN,SLIT2,TGFB1,TIE1
GO:0072359	circulatory system development	14	807	0.0027	ENSP00000221930,ENSP00000265371,ENSP00000290378,ENSP00000320866,ENSP00000337838,ENSP00000339191,ENSP00000357283,ENSP00000358045,ENSP00000361554,ENSP00000364907,ENSP00000379975,ENSP00000404464,ENSP00000422591,ENSP00000482835	ACTC1,AP2B1,CALR,CAV1,CCBE1,ECM1,ILK,LMNA,NRP1,RTN4,SLIT2,SYK,TGFB1,TIE1
GO:2000145	regulation of cell motility	14	807	0.0027	ENSP00000221930,ENSP00000265371,ENSP00000320866,ENSP00000337838,ENSP00000339730,ENSP00000357283,ENSP00000358045,ENSP00000361554,ENSP00000378177,ENSP00000379975,ENSP00000380365,ENSP00000392423,ENSP00000404464,ENSP00000422591	CALR,CCBE1,CEMIP,ECM1,ILK,LMNA,NRP1,RELN,RGN,RTN4,SLIT2,TGFB1,THBS4,TIE1
GO:0007275	multicellular organism development	43	4726	0.0028	ENSP00000005257,ENSP00000221930,ENSP00000236040,ENSP00000264710,ENSP00000265371,ENSP00000266718,ENSP00000270142,ENSP00000290378,ENSP00000296575,ENSP00000298316,ENSP00000319281,ENSP00000319501,ENSP00000320866,ENSP00000337060,ENSP00000337838,ENSP00000339191,ENSP00000346829,ENSP00000349437,ENSP00000352257,ENSP00000352785,ENSP00000357065,ENSP00000357283,ENSP00000358045,ENSP00000358417,ENSP00000361554…	ACTC1,AP2B1,ARF6,BASP1,CALR,CAV1,CCBE1,CD9,CDC42,CNTN1,DSG4,ECM1,FBN2,G6PD,HHIP,IGF2R,IGSF8,ILK,LAMB2,LEPRE1,LMNA,LUM,MME,NME1,NRP1,PAFAH1B1,PHGDH,PRMT1,RAB10,RALA,RELN,RGN,RTN4,SEPT2,SLIT2,SOD1,SPOCK1,SYK,TGFB1,TIE1,UGDH,WLS,XRCC6
GO:0016477	cell migration	14	812	0.0028	ENSP00000221930,ENSP00000265371,ENSP00000337838,ENSP00000339191,ENSP00000339730,ENSP00000364907,ENSP00000367123,ENSP00000378401,ENSP00000379975,ENSP00000380378,ENSP00000387286,ENSP00000392423,ENSP00000419425,ENSP00000422591	CAV1,ILK,NRP1,PAFAH1B1,PPIA,RAB1A,RELN,RTN4,SLC3A2,SLIT2,SPOCK1,SYK,TGFB1,THBS4
GO:0035239	tube morphogenesis	12	615	0.0028	ENSP00000005257,ENSP00000221930,ENSP00000265371,ENSP00000296575,ENSP00000337838,ENSP00000339191,ENSP00000358045,ENSP00000361554,ENSP00000364907,ENSP00000379975,ENSP00000404464,ENSP00000422591	CAV1,CCBE1,ECM1,HHIP,ILK,NRP1,RALA,RTN4,SLIT2,SYK,TGFB1,TIE1
GO:0048729	tissue morphogenesis	11	522	0.0028	ENSP00000005257,ENSP00000221930,ENSP00000264710,ENSP00000265371,ENSP00000290378,ENSP00000296575,ENSP00000346829,ENSP00000379975,ENSP00000380378,ENSP00000383118,ENSP00000422591	ACTC1,CDC42,HHIP,ILK,NRP1,PAFAH1B1,RAB10,RALA,SLIT2,TGFB1,WLS
GO:0009653	anatomical structure morphogenesis	24	1992	0.0029	ENSP00000005257,ENSP00000221930,ENSP00000264710,ENSP00000265371,ENSP00000270142,ENSP00000290378,ENSP00000296575,ENSP00000319501,ENSP00000337838,ENSP00000339191,ENSP00000346829,ENSP00000358045,ENSP00000361554,ENSP00000364907,ENSP00000371958,ENSP00000379975,ENSP00000380378,ENSP00000383118,ENSP00000387286,ENSP00000388325,ENSP00000392423,ENSP00000404464,ENSP00000422591,ENSP00000424571	ACTC1,CAV1,CCBE1,CD9,CDC42,ECM1,FBN2,HHIP,ILK,LAMB2,NRP1,PAFAH1B1,RAB10,RAB1A,RALA,RELN,RTN4,SLIT2,SOD1,SYK,TGFB1,TIE1,UGDH,WLS
GO:0045665	negative regulation of neuron differentiation	7	205	0.0029	ENSP00000265371,ENSP00000298316,ENSP00000320866,ENSP00000337838,ENSP00000378401,ENSP00000380378,ENSP00000422591	ARF6,CALR,NRP1,PAFAH1B1,RTN4,SLIT2,SPOCK1
GO:0048468	cell development	20	1493	0.0029	ENSP00000221930,ENSP00000264710,ENSP00000265371,ENSP00000270142,ENSP00000290378,ENSP00000337838,ENSP00000357283,ENSP00000358417,ENSP00000371958,ENSP00000377192,ENSP00000379975,ENSP00000380378,ENSP00000383118,ENSP00000387286,ENSP00000388325,ENSP00000392423,ENSP00000406162,ENSP00000422591,ENSP00000447006,ENSP00000479861	ACTC1,CD9,CDC42,CNTN1,G6PD,ILK,LAMB2,LMNA,NRP1,PAFAH1B1,PHGDH,PRMT1,RAB10,RAB1A,RELN,RTN4,SEPT2,SLIT2,SOD1,TGFB1
GO:0030155	regulation of cell adhesion	12	623	0.003	ENSP00000221930,ENSP00000265371,ENSP00000284322,ENSP00000320866,ENSP00000339191,ENSP00000344758,ENSP00000364907,ENSP00000371958,ENSP00000378401,ENSP00000378769,ENSP00000379975,ENSP00000383118	ABI3BP,CALR,CAV1,CD9,CDC42,ECM2,ILK,NRP1,PPP1CB,SPOCK1,SYK,TGFB1
GO:0048522	positive regulation of cellular process	44	4898	0.003	ENSP00000005257,ENSP00000220325,ENSP00000221930,ENSP00000236040,ENSP00000255499,ENSP00000263238,ENSP00000265371,ENSP00000266085,ENSP00000266718,ENSP00000270142,ENSP00000298316,ENSP00000320866,ENSP00000337060,ENSP00000337838,ENSP00000339191,ENSP00000339730,ENSP00000346829,ENSP00000349437,ENSP00000352257,ENSP00000356520,ENSP00000357283,ENSP00000358045,ENSP00000358755,ENSP00000364907,ENSP00000365439…	ACTR3,AP1G1,AP2B1,ARF6,ARPC4,CALR,CAND1,CAV1,CCBE1,CDC42,CEMIP,CHIA,CNTN1,DFFA,DHX9,ECM1,EHD4,FBN2,HNRNPK,IGF2R,ILK,LEPRE1,LMNA,LUM,MOB1B,NME1,NRP1,PAFAH1B1,PPIA,PRMT1,RAB1A,RALA,RELN,RGN,RNF128,RTN4,SLIT2,SOD1,SYK,TGFB1,THBS4,TIMP3,WLS,XRCC6
GO:0005977	glycogen metabolic process	4	47	0.0031	ENSP00000216392,ENSP00000216962,ENSP00000360124,ENSP00000378769	PGM1,PPP1CB,PYGB,PYGL
GO:0022604	regulation of cell morphogenesis	10	442	0.0031	ENSP00000265371,ENSP00000320866,ENSP00000337838,ENSP00000379975,ENSP00000380378,ENSP00000383118,ENSP00000384515,ENSP00000392423,ENSP00000401010,ENSP00000422591	CALR,CAPZB,CDC42,ILK,NRP1,PAFAH1B1,PARVB,RELN,RTN4,SLIT2
GO:0046794	transport of virus	3	17	0.0031	ENSP00000290158,ENSP00000339191,ENSP00000384863	CAV1,KPNB1,XPO1
GO:0048869	cellular developmental process	35	3533	0.0031	ENSP00000221930,ENSP00000236040,ENSP00000264710,ENSP00000265333,ENSP00000265371,ENSP00000270142,ENSP00000290378,ENSP00000296575,ENSP00000298316,ENSP00000319281,ENSP00000320866,ENSP00000337060,ENSP00000337838,ENSP00000339191,ENSP00000352785,ENSP00000357283,ENSP00000358417,ENSP00000361554,ENSP00000364907,ENSP00000371958,ENSP00000377148,ENSP00000377192,ENSP00000378401,ENSP00000379975,ENSP00000380378…	ACTC1,AP1G1,ARF6,BASP1,CALR,CAND1,CAV1,CD9,CDC42,CNTN1,DSG4,G6PD,HHIP,ILK,LAMB2,LEPRE1,LMNA,MME,NME1,NRP1,PAFAH1B1,PHGDH,PRMT1,RAB10,RAB1A,RELN,RTN4,SEPT2,SLIT2,SOD1,SPOCK1,SYK,TGFB1,TIE1,VDAC1
GO:0032502	developmental process	47	5401	0.0032	ENSP00000005257,ENSP00000221930,ENSP00000236040,ENSP00000264710,ENSP00000265333,ENSP00000265371,ENSP00000266718,ENSP00000270142,ENSP00000290378,ENSP00000296575,ENSP00000298316,ENSP00000319281,ENSP00000319501,ENSP00000320866,ENSP00000337060,ENSP00000337838,ENSP00000339191,ENSP00000346829,ENSP00000349437,ENSP00000352257,ENSP00000352785,ENSP00000357065,ENSP00000357283,ENSP00000358045,ENSP00000358417…	ACTC1,AP1G1,AP2B1,ARF6,BASP1,CALR,CAND1,CAV1,CCBE1,CD9,CDC42,CNTN1,DSG4,ECM1,FBN2,G6PD,HHIP,IGF2R,IGSF8,ILK,LAMB2,LEPRE1,LMNA,LUM,MME,NME1,NRP1,PAFAH1B1,PHGDH,PRMT1,RAB10,RAB1A,RALA,RELN,RGN,RTN4,SEPT2,SLIT2,SOD1,SPOCK1,SYK,TGFB1,TIE1,UGDH,VDAC1,WLS,XRCC6
GO:0048856	anatomical structure development	45	5085	0.0032	ENSP00000005257,ENSP00000221930,ENSP00000236040,ENSP00000264710,ENSP00000265333,ENSP00000265371,ENSP00000266718,ENSP00000270142,ENSP00000290378,ENSP00000296575,ENSP00000298316,ENSP00000319281,ENSP00000319501,ENSP00000320866,ENSP00000337060,ENSP00000337838,ENSP00000339191,ENSP00000346829,ENSP00000349437,ENSP00000352257,ENSP00000352785,ENSP00000357065,ENSP00000357283,ENSP00000358045,ENSP00000358417…	ACTC1,AP2B1,ARF6,BASP1,CALR,CAV1,CCBE1,CD9,CDC42,CNTN1,DSG4,ECM1,FBN2,G6PD,HHIP,IGF2R,IGSF8,ILK,LAMB2,LEPRE1,LMNA,LUM,MME,NME1,NRP1,PAFAH1B1,PHGDH,PRMT1,RAB10,RAB1A,RALA,RELN,RGN,RTN4,SEPT2,SLIT2,SOD1,SPOCK1,SYK,TGFB1,TIE1,UGDH,VDAC1,WLS,XRCC6
GO:0050767	regulation of neurogenesis	13	730	0.0032	ENSP00000221930,ENSP00000236040,ENSP00000265371,ENSP00000298316,ENSP00000320866,ENSP00000337060,ENSP00000337838,ENSP00000378401,ENSP00000379975,ENSP00000380378,ENSP00000392423,ENSP00000422591,ENSP00000447006	ARF6,CALR,CNTN1,ILK,LEPRE1,NME1,NRP1,PAFAH1B1,RELN,RTN4,SLIT2,SPOCK1,TGFB1
GO:1903625	negative regulation of DNA catabolic process	2	2	0.0032	ENSP00000366237,ENSP00000380365	DFFA,RGN
GO:0006886	intracellular protein transport	14	836	0.0033	ENSP00000221930,ENSP00000261574,ENSP00000262982,ENSP00000290158,ENSP00000320866,ENSP00000329419,ENSP00000346829,ENSP00000357283,ENSP00000364907,ENSP00000369042,ENSP00000377148,ENSP00000379506,ENSP00000384863,ENSP00000482835	AP1G1,AP2B1,CALR,COPB2,CSE1L,IPO5,IPO7,KPNB1,LMNA,RPL14,SYK,TGFB1,WLS,XPO1
GO:0030182	neuron differentiation	15	940	0.0033	ENSP00000264710,ENSP00000265371,ENSP00000270142,ENSP00000337838,ENSP00000358417,ENSP00000378401,ENSP00000379975,ENSP00000380378,ENSP00000383118,ENSP00000388325,ENSP00000392423,ENSP00000406162,ENSP00000422591,ENSP00000447006,ENSP00000479861	CDC42,CNTN1,ILK,LAMB2,NRP1,PAFAH1B1,PHGDH,PRMT1,RAB10,RELN,RTN4,SEPT2,SLIT2,SOD1,SPOCK1
GO:0042221	response to chemical	39	4153	0.0033	ENSP00000005257,ENSP00000217939,ENSP00000220325,ENSP00000221930,ENSP00000261574,ENSP00000263238,ENSP00000264710,ENSP00000265371,ENSP00000266085,ENSP00000266718,ENSP00000270142,ENSP00000290378,ENSP00000291009,ENSP00000320866,ENSP00000327801,ENSP00000337060,ENSP00000339191,ENSP00000339730,ENSP00000349437,ENSP00000352785,ENSP00000356520,ENSP00000357283,ENSP00000358417,ENSP00000361554,ENSP00000362946…	ACTC1,ACTR3,APOM,CALR,CAV1,CD9,CDC42,DHX9,DSG4,EHD4,G6PD,IGF2R,ILK,IPO5,LAMB2,LMNA,LUM,MME,MXRA5,NME1,NRP1,P4HB,PDIA6,PHGDH,PIP,PPIA,RAB10,RAB14,RALA,RELN,SLC3A2,SLIT2,SOD1,SYK,TGFB1,THBS4,TIE1,TIMP3,XPO1
GO:0051222	positive regulation of protein transport	9	365	0.0034	ENSP00000221930,ENSP00000261574,ENSP00000286713,ENSP00000346829,ENSP00000356520,ENSP00000358755,ENSP00000364907,ENSP00000378177,ENSP00000419425	CEMIP,CHIA,DHX9,IPO5,PPIA,STOM,SYK,TGFB1,WLS
GO:0043112	receptor metabolic process	5	95	0.0036	ENSP00000221930,ENSP00000339191,ENSP00000364907,ENSP00000371958,ENSP00000482835	AP2B1,CAV1,CD9,SYK,TGFB1
GO:0045785	positive regulation of cell adhesion	9	375	0.0041	ENSP00000221930,ENSP00000265371,ENSP00000284322,ENSP00000320866,ENSP00000339191,ENSP00000344758,ENSP00000364907,ENSP00000379975,ENSP00000383118	ABI3BP,CALR,CAV1,CDC42,ECM2,ILK,NRP1,SYK,TGFB1
GO:0048584	positive regulation of response to stimulus	24	2054	0.0041	ENSP00000221930,ENSP00000263238,ENSP00000265371,ENSP00000266085,ENSP00000270142,ENSP00000320866,ENSP00000337838,ENSP00000339191,ENSP00000339730,ENSP00000346829,ENSP00000352257,ENSP00000356520,ENSP00000364907,ENSP00000377148,ENSP00000379975,ENSP00000380365,ENSP00000380378,ENSP00000383118,ENSP00000388169,ENSP00000392423,ENSP00000404464,ENSP00000406162,ENSP00000422591,ENSP00000438615	ACTR3,AP1G1,ARPC4,C1R,CALR,CAV1,CCBE1,CDC42,DHX9,ILK,NRP1,PAFAH1B1,PRMT1,RELN,RGN,RTN4,SLIT2,SOD1,SYK,TGFB1,THBS4,TIMP3,WLS,XRCC6
GO:0051248	negative regulation of protein metabolic process	16	1075	0.0041	ENSP00000221930,ENSP00000236040,ENSP00000255499,ENSP00000261574,ENSP00000266085,ENSP00000320866,ENSP00000339191,ENSP00000358045,ENSP00000358140,ENSP00000369042,ENSP00000377192,ENSP00000378401,ENSP00000379975,ENSP00000380365,ENSP00000380378,ENSP00000422591	CALR,CAV1,ECM1,EIF3A,G6PD,ILK,IPO5,IPO7,LEPRE1,PAFAH1B1,RGN,RNF128,SLIT2,SPOCK1,TGFB1,TIMP3
GO:0001525	angiogenesis	8	297	0.0042	ENSP00000265371,ENSP00000337838,ENSP00000339191,ENSP00000358045,ENSP00000361554,ENSP00000364907,ENSP00000404464,ENSP00000422591	CAV1,CCBE1,ECM1,NRP1,RTN4,SLIT2,SYK,TIE1
GO:0001568	blood vessel development	10	464	0.0042	ENSP00000221930,ENSP00000265371,ENSP00000337838,ENSP00000339191,ENSP00000358045,ENSP00000361554,ENSP00000364907,ENSP00000404464,ENSP00000422591,ENSP00000482835	AP2B1,CAV1,CCBE1,ECM1,NRP1,RTN4,SLIT2,SYK,TGFB1,TIE1
GO:0030154	cell differentiation	34	3457	0.0042	ENSP00000221930,ENSP00000236040,ENSP00000264710,ENSP00000265333,ENSP00000265371,ENSP00000270142,ENSP00000290378,ENSP00000296575,ENSP00000298316,ENSP00000319281,ENSP00000320866,ENSP00000337060,ENSP00000337838,ENSP00000339191,ENSP00000352785,ENSP00000357283,ENSP00000358417,ENSP00000361554,ENSP00000364907,ENSP00000371958,ENSP00000377148,ENSP00000377192,ENSP00000378401,ENSP00000379975,ENSP00000380378…	ACTC1,AP1G1,ARF6,BASP1,CALR,CAND1,CAV1,CD9,CDC42,CNTN1,DSG4,G6PD,HHIP,ILK,LAMB2,LEPRE1,LMNA,NME1,NRP1,PAFAH1B1,PHGDH,PRMT1,RAB10,RAB1A,RELN,RTN4,SEPT2,SLIT2,SOD1,SPOCK1,SYK,TGFB1,TIE1,VDAC1
GO:0030334	regulation of cell migration	13	753	0.0042	ENSP00000221930,ENSP00000265371,ENSP00000320866,ENSP00000337838,ENSP00000339730,ENSP00000357283,ENSP00000358045,ENSP00000361554,ENSP00000378177,ENSP00000379975,ENSP00000392423,ENSP00000404464,ENSP00000422591	CALR,CCBE1,CEMIP,ECM1,ILK,LMNA,NRP1,RELN,RTN4,SLIT2,TGFB1,THBS4,TIE1
GO:0007417	central nervous system development	14	861	0.0043	ENSP00000221930,ENSP00000265371,ENSP00000337060,ENSP00000337838,ENSP00000346829,ENSP00000352257,ENSP00000358417,ENSP00000371958,ENSP00000378401,ENSP00000380378,ENSP00000388325,ENSP00000392423,ENSP00000422591,ENSP00000447006	CD9,CNTN1,LAMB2,NME1,NRP1,PAFAH1B1,PHGDH,RELN,RTN4,SLIT2,SPOCK1,TGFB1,WLS,XRCC6
GO:0009057	macromolecule catabolic process	15	970	0.0043	ENSP00000216392,ENSP00000216962,ENSP00000221930,ENSP00000255499,ENSP00000264639,ENSP00000266718,ENSP00000290158,ENSP00000309474,ENSP00000310129,ENSP00000358755,ENSP00000360124,ENSP00000366237,ENSP00000378177,ENSP00000379506,ENSP00000482835	AP2B1,CEMIP,CHIA,DFFA,KPNB1,LUM,PGM1,PSMD1,PSMD2,PSMD3,PYGB,PYGL,RNF128,RPL14,TGFB1
GO:0048514	blood vessel morphogenesis	9	381	0.0043	ENSP00000221930,ENSP00000265371,ENSP00000337838,ENSP00000339191,ENSP00000358045,ENSP00000361554,ENSP00000364907,ENSP00000404464,ENSP00000422591	CAV1,CCBE1,ECM1,NRP1,RTN4,SLIT2,SYK,TGFB1,TIE1
GO:0006022	aminoglycan metabolic process	6	160	0.0046	ENSP00000221930,ENSP00000261381,ENSP00000266718,ENSP00000319501,ENSP00000358755,ENSP00000378177	CEMIP,CHIA,LUM,TGFB1,UGDH,XYLT1
GO:0032928	regulation of superoxide anion generation	3	21	0.0046	ENSP00000221930,ENSP00000270142,ENSP00000364907	SOD1,SYK,TGFB1
GO:0060759	regulation of response to cytokine stimulus	6	162	0.0049	ENSP00000339191,ENSP00000356520,ENSP00000358045,ENSP00000364907,ENSP00000380378,ENSP00000422591	CAV1,DHX9,ECM1,PAFAH1B1,SLIT2,SYK
GO:0021543	pallium development	6	163	0.005	ENSP00000265371,ENSP00000337060,ENSP00000337838,ENSP00000380378,ENSP00000392423,ENSP00000422591	NME1,NRP1,PAFAH1B1,RELN,RTN4,SLIT2
GO:0031623	receptor internalization	4	56	0.005	ENSP00000339191,ENSP00000364907,ENSP00000371958,ENSP00000482835	AP2B1,CAV1,CD9,SYK
GO:0050678	regulation of epithelial cell proliferation	8	311	0.0053	ENSP00000221930,ENSP00000265371,ENSP00000337060,ENSP00000337838,ENSP00000339191,ENSP00000339730,ENSP00000358045,ENSP00000380365	CAV1,ECM1,NME1,NRP1,RGN,RTN4,TGFB1,THBS4
GO:0048732	gland development	9	395	0.0054	ENSP00000221930,ENSP00000265371,ENSP00000270142,ENSP00000298316,ENSP00000337060,ENSP00000339191,ENSP00000346829,ENSP00000349437,ENSP00000380365	ARF6,CAV1,IGF2R,NME1,NRP1,RGN,SOD1,TGFB1,WLS
GO:0110053	regulation of actin filament organization	7	235	0.0054	ENSP00000263238,ENSP00000265371,ENSP00000298316,ENSP00000383118,ENSP00000388169,ENSP00000401010,ENSP00000422591	ACTR3,ARF6,ARPC4,CAPZB,CDC42,NRP1,SLIT2
GO:0018126	protein hydroxylation	3	23	0.0056	ENSP00000236040,ENSP00000282903,ENSP00000327801	LEPRE1,P4HB,PLOD2
GO:0021801	cerebral cortex radial glia guided migration	3	23	0.0056	ENSP00000337838,ENSP00000380378,ENSP00000392423	PAFAH1B1,RELN,RTN4
GO:0045596	negative regulation of cell differentiation	12	683	0.0056	ENSP00000221930,ENSP00000265371,ENSP00000298316,ENSP00000320866,ENSP00000337060,ENSP00000337838,ENSP00000339191,ENSP00000377192,ENSP00000378401,ENSP00000380378,ENSP00000406162,ENSP00000422591	ARF6,CALR,CAV1,G6PD,NME1,NRP1,PAFAH1B1,PRMT1,RTN4,SLIT2,SPOCK1,TGFB1
GO:2000377	regulation of reactive oxygen species metabolic process	6	169	0.0057	ENSP00000221930,ENSP00000270142,ENSP00000339191,ENSP00000364907,ENSP00000377192,ENSP00000380365	CAV1,G6PD,RGN,SOD1,SYK,TGFB1
GO:0001558	regulation of cell growth	9	402	0.0058	ENSP00000221930,ENSP00000265371,ENSP00000337838,ENSP00000377192,ENSP00000378401,ENSP00000379975,ENSP00000380378,ENSP00000383118,ENSP00000422591	CDC42,G6PD,ILK,NRP1,PAFAH1B1,RTN4,SLIT2,SPOCK1,TGFB1
GO:0035295	tube development	13	793	0.006	ENSP00000005257,ENSP00000221930,ENSP00000265371,ENSP00000296575,ENSP00000337838,ENSP00000339191,ENSP00000358045,ENSP00000358417,ENSP00000361554,ENSP00000364907,ENSP00000379975,ENSP00000404464,ENSP00000422591	CAV1,CCBE1,ECM1,HHIP,ILK,NRP1,PHGDH,RALA,RTN4,SLIT2,SYK,TGFB1,TIE1
GO:0032269	negative regulation of cellular protein metabolic process	15	1014	0.0061	ENSP00000221930,ENSP00000236040,ENSP00000261574,ENSP00000266085,ENSP00000320866,ENSP00000339191,ENSP00000358045,ENSP00000358140,ENSP00000369042,ENSP00000377192,ENSP00000378401,ENSP00000379975,ENSP00000380365,ENSP00000380378,ENSP00000422591	CALR,CAV1,ECM1,EIF3A,G6PD,ILK,IPO5,IPO7,LEPRE1,PAFAH1B1,RGN,SLIT2,SPOCK1,TGFB1,TIMP3
GO:0060322	head development	12	692	0.0061	ENSP00000221930,ENSP00000265371,ENSP00000337060,ENSP00000337838,ENSP00000346829,ENSP00000352257,ENSP00000358417,ENSP00000371958,ENSP00000380378,ENSP00000392423,ENSP00000422591,ENSP00000447006	CD9,CNTN1,NME1,NRP1,PAFAH1B1,PHGDH,RELN,RTN4,SLIT2,TGFB1,WLS,XRCC6
GO:0000904	cell morphogenesis involved in differentiation	10	498	0.0063	ENSP00000264710,ENSP00000265371,ENSP00000270142,ENSP00000379975,ENSP00000380378,ENSP00000383118,ENSP00000387286,ENSP00000388325,ENSP00000392423,ENSP00000422591	CDC42,ILK,LAMB2,NRP1,PAFAH1B1,RAB10,RAB1A,RELN,SLIT2,SOD1
GO:0021825	substrate-dependent cerebral cortex tangential migration	2	4	0.0063	ENSP00000265371,ENSP00000422591	NRP1,SLIT2
GO:0038189	neuropilin signaling pathway	2	4	0.0063	ENSP00000265371,ENSP00000383118	CDC42,NRP1
GO:0032388	positive regulation of intracellular transport	6	174	0.0064	ENSP00000221930,ENSP00000261574,ENSP00000286713,ENSP00000356520,ENSP00000364907,ENSP00000378177	CEMIP,DHX9,IPO5,STOM,SYK,TGFB1
GO:0040017	positive regulation of locomotion	10	503	0.0066	ENSP00000221930,ENSP00000265371,ENSP00000320866,ENSP00000337838,ENSP00000339730,ENSP00000378177,ENSP00000379975,ENSP00000392423,ENSP00000404464,ENSP00000422591	CALR,CCBE1,CEMIP,ILK,NRP1,RELN,RTN4,SLIT2,TGFB1,THBS4
GO:0002009	morphogenesis of an epithelium	9	414	0.0069	ENSP00000005257,ENSP00000221930,ENSP00000264710,ENSP00000265371,ENSP00000296575,ENSP00000379975,ENSP00000380378,ENSP00000383118,ENSP00000422591	CDC42,HHIP,ILK,NRP1,PAFAH1B1,RAB10,RALA,SLIT2,TGFB1
GO:0050679	positive regulation of epithelial cell proliferation	6	178	0.007	ENSP00000221930,ENSP00000265371,ENSP00000337060,ENSP00000337838,ENSP00000339730,ENSP00000358045	ECM1,NME1,NRP1,RTN4,TGFB1,THBS4
GO:0055114	oxidation-reduction process	14	923	0.0072	ENSP00000216392,ENSP00000216962,ENSP00000236040,ENSP00000270142,ENSP00000282903,ENSP00000319501,ENSP00000327801,ENSP00000347872,ENSP00000356574,ENSP00000358417,ENSP00000360124,ENSP00000377192,ENSP00000378769,ENSP00000385385	G6PD,LEPRE1,P4HB,PDIA6,PGM1,PHGDH,PLOD2,PPP1CB,PYGB,PYGL,QSOX1,SOD1,UGDH,VAT1
GO:1905477	positive regulation of protein localization to membrane	5	117	0.0074	ENSP00000221930,ENSP00000286713,ENSP00000298316,ENSP00000378177,ENSP00000482835	AP2B1,ARF6,CEMIP,STOM,TGFB1
GO:0090287	regulation of cellular response to growth factor stimulus	7	254	0.0076	ENSP00000221930,ENSP00000296575,ENSP00000339191,ENSP00000379975,ENSP00000404464,ENSP00000422591,ENSP00000424571	CAV1,CCBE1,FBN2,HHIP,ILK,SLIT2,TGFB1
GO:0009968	negative regulation of signal transduction	16	1160	0.0077	ENSP00000215912,ENSP00000221930,ENSP00000265371,ENSP00000266085,ENSP00000296575,ENSP00000320866,ENSP00000339191,ENSP00000357283,ENSP00000358045,ENSP00000358140,ENSP00000361635,ENSP00000380378,ENSP00000380876,ENSP00000383118,ENSP00000422591,ENSP00000424571	CALR,CAV1,CDC42,ECM1,EIF3A,FBN2,HHIP,LMNA,NRP1,PAFAH1B1,PIK3IP1,RGS11,SLIT2,TGFB1,TIMP3,VDAC2
GO:0007569	cell aging	4	66	0.0078	ENSP00000270142,ENSP00000320866,ENSP00000379975,ENSP00000418525	CALR,ILK,MME,SOD1
GO:0014044	Schwann cell development	3	27	0.0078	ENSP00000270142,ENSP00000379975,ENSP00000388325	ILK,LAMB2,SOD1
GO:0032456	endocytic recycling	3	27	0.0078	ENSP00000220325,ENSP00000298316,ENSP00000362946	ARF6,EHD4,RAB14
GO:0043254	regulation of protein complex assembly	9	425	0.0079	ENSP00000221930,ENSP00000263238,ENSP00000298316,ENSP00000361635,ENSP00000383118,ENSP00000388169,ENSP00000401010,ENSP00000422591,ENSP00000442318	ACTR3,ARF6,ARPC4,CAND1,CAPZB,CDC42,SLIT2,TGFB1,VDAC2
GO:0006026	aminoglycan catabolic process	4	67	0.008	ENSP00000221930,ENSP00000266718,ENSP00000358755,ENSP00000378177	CEMIP,CHIA,LUM,TGFB1
GO:0019222	regulation of metabolic process	52	6516	0.008	ENSP00000215912,ENSP00000220325,ENSP00000221930,ENSP00000236040,ENSP00000255499,ENSP00000261574,ENSP00000264639,ENSP00000265333,ENSP00000265371,ENSP00000266085,ENSP00000266718,ENSP00000270142,ENSP00000290158,ENSP00000290378,ENSP00000291009,ENSP00000309474,ENSP00000310129,ENSP00000319281,ENSP00000320866,ENSP00000337060,ENSP00000339191,ENSP00000339730,ENSP00000352257,ENSP00000352785,ENSP00000356520…	ACTC1,BASP1,C1R,CALR,CAND1,CAV1,CCBE1,CEMIP,CNTN1,DFFA,DHX9,DSG4,ECM1,EHD4,EIF3A,G6PD,HNRNPK,ILK,IPO5,IPO7,KPNB1,LEPRE1,LMNA,LUM,MOB1B,NME1,NRP1,PAFAH1B1,PHGDH,PIK3IP1,PIP,PPP1CB,PRMT1,PSMD1,PSMD2,PSMD3,QSOX1,RAB1A,RELN,RGN,RNF128,RPL14,SLIT2,SOD1,SPOCK1,SYK,TGFB1,THBS4,TIMP3,VDAC1,XPO1,XRCC6
GO:0032989	cellular component morphogenesis	12	720	0.008	ENSP00000264710,ENSP00000265371,ENSP00000270142,ENSP00000290378,ENSP00000371958,ENSP00000379975,ENSP00000380378,ENSP00000383118,ENSP00000387286,ENSP00000388325,ENSP00000392423,ENSP00000422591	ACTC1,CD9,CDC42,ILK,LAMB2,NRP1,PAFAH1B1,RAB10,RAB1A,RELN,SLIT2,SOD1
GO:0043062	extracellular structure organization	8	339	0.008	ENSP00000221930,ENSP00000266718,ENSP00000284322,ENSP00000327801,ENSP00000344758,ENSP00000365081,ENSP00000388325,ENSP00000424571	ABI3BP,APOM,ECM2,FBN2,LAMB2,LUM,P4HB,TGFB1
GO:0045937	positive regulation of phosphate metabolic process	15	1052	0.008	ENSP00000220325,ENSP00000221930,ENSP00000265371,ENSP00000270142,ENSP00000339191,ENSP00000339730,ENSP00000352257,ENSP00000364907,ENSP00000378177,ENSP00000379366,ENSP00000379975,ENSP00000380365,ENSP00000392423,ENSP00000406162,ENSP00000447006	CAV1,CEMIP,CNTN1,EHD4,ILK,MOB1B,NRP1,PRMT1,RELN,RGN,SOD1,SYK,TGFB1,THBS4,XRCC6
GO:0090259	regulation of retinal ganglion cell axon guidance	2	5	0.008	ENSP00000265371,ENSP00000422591	NRP1,SLIT2
GO:0009966	regulation of signal transduction	30	3033	0.0081	ENSP00000215912,ENSP00000221930,ENSP00000265371,ENSP00000266085,ENSP00000270142,ENSP00000296575,ENSP00000298316,ENSP00000314556,ENSP00000320866,ENSP00000327801,ENSP00000337838,ENSP00000339191,ENSP00000339730,ENSP00000346829,ENSP00000357283,ENSP00000358045,ENSP00000358140,ENSP00000361635,ENSP00000364907,ENSP00000365439,ENSP00000379975,ENSP00000380365,ENSP00000380378,ENSP00000380876,ENSP00000383118…	ARF6,CALR,CAV1,CCBE1,CDC42,ECM1,EIF3A,FBN2,HHIP,HNRNPK,ILK,LMNA,NRP1,P4HB,PAFAH1B1,PIK3IP1,PRMT1,RELN,RGN,RGS11,RTN4,SLIT2,SOD1,SYK,TGFB1,THBS4,TIMP3,UACA,VDAC2,WLS
GO:0060429	epithelium development	15	1055	0.0081	ENSP00000005257,ENSP00000221930,ENSP00000264710,ENSP00000265333,ENSP00000265371,ENSP00000270142,ENSP00000296575,ENSP00000319281,ENSP00000352785,ENSP00000358417,ENSP00000379975,ENSP00000380378,ENSP00000383118,ENSP00000388325,ENSP00000422591	BASP1,CDC42,DSG4,HHIP,ILK,LAMB2,NRP1,PAFAH1B1,PHGDH,RAB10,RALA,SLIT2,SOD1,TGFB1,VDAC1
GO:0051223	regulation of protein transport	11	622	0.0082	ENSP00000221930,ENSP00000236040,ENSP00000261574,ENSP00000286713,ENSP00000346829,ENSP00000356520,ENSP00000358755,ENSP00000364907,ENSP00000378177,ENSP00000384863,ENSP00000419425	CEMIP,CHIA,DHX9,IPO5,LEPRE1,PPIA,STOM,SYK,TGFB1,WLS,XPO1
GO:0007166	cell surface receptor signaling pathway	24	2198	0.0084	ENSP00000005257,ENSP00000221930,ENSP00000263238,ENSP00000265371,ENSP00000270142,ENSP00000296575,ENSP00000327801,ENSP00000339191,ENSP00000346829,ENSP00000349437,ENSP00000352785,ENSP00000362946,ENSP00000364907,ENSP00000371958,ENSP00000379975,ENSP00000383118,ENSP00000388169,ENSP00000392423,ENSP00000406162,ENSP00000419425,ENSP00000422591,ENSP00000447006,ENSP00000479861,ENSP00000482835	ACTR3,AP2B1,ARPC4,CAV1,CD9,CDC42,CNTN1,DSG4,HHIP,IGF2R,ILK,NRP1,P4HB,PPIA,PRMT1,RAB14,RALA,RELN,SEPT2,SLIT2,SOD1,SYK,TGFB1,WLS
GO:0051491	positive regulation of filopodium assembly	3	29	0.0089	ENSP00000005257,ENSP00000265371,ENSP00000383118	CDC42,NRP1,RALA
GO:0007010	cytoskeleton organization	14	953	0.009	ENSP00000005257,ENSP00000263238,ENSP00000265371,ENSP00000270142,ENSP00000290158,ENSP00000290378,ENSP00000298316,ENSP00000320866,ENSP00000357283,ENSP00000380378,ENSP00000383118,ENSP00000384515,ENSP00000388169,ENSP00000401010	ACTC1,ACTR3,ARF6,ARPC4,CALR,CAPZB,CDC42,KPNB1,LMNA,NRP1,PAFAH1B1,PARVB,RALA,SOD1
GO:0032271	regulation of protein polymerization	6	192	0.0094	ENSP00000263238,ENSP00000298316,ENSP00000361635,ENSP00000388169,ENSP00000401010,ENSP00000422591	ACTR3,ARF6,ARPC4,CAPZB,SLIT2,VDAC2
GO:0071310	cellular response to organic substance	24	2219	0.0095	ENSP00000005257,ENSP00000220325,ENSP00000221930,ENSP00000261574,ENSP00000263238,ENSP00000264710,ENSP00000265371,ENSP00000266085,ENSP00000270142,ENSP00000320866,ENSP00000327801,ENSP00000337060,ENSP00000339191,ENSP00000352785,ENSP00000356520,ENSP00000357283,ENSP00000362946,ENSP00000364907,ENSP00000379975,ENSP00000383118,ENSP00000385385,ENSP00000418525,ENSP00000419425,ENSP00000422591	ACTR3,CALR,CAV1,CDC42,DHX9,DSG4,EHD4,ILK,IPO5,LMNA,MME,NME1,NRP1,P4HB,PDIA6,PPIA,RAB10,RAB14,RALA,SLIT2,SOD1,SYK,TGFB1,TIMP3
GO:0007405	neuroblast proliferation	3	30	0.0096	ENSP00000264710,ENSP00000296575,ENSP00000380378	HHIP,PAFAH1B1,RAB10
GO:0010591	regulation of lamellipodium assembly	3	30	0.0096	ENSP00000383118,ENSP00000401010,ENSP00000422591	CAPZB,CDC42,SLIT2
GO:0045595	regulation of cell differentiation	20	1695	0.0098	ENSP00000221930,ENSP00000236040,ENSP00000265371,ENSP00000270142,ENSP00000298316,ENSP00000320866,ENSP00000337060,ENSP00000337838,ENSP00000339191,ENSP00000364907,ENSP00000377192,ENSP00000378401,ENSP00000379975,ENSP00000380378,ENSP00000383118,ENSP00000392423,ENSP00000406162,ENSP00000422591,ENSP00000424571,ENSP00000447006	ARF6,CALR,CAV1,CDC42,CNTN1,FBN2,G6PD,ILK,LEPRE1,NME1,NRP1,PAFAH1B1,PRMT1,RELN,RTN4,SLIT2,SOD1,SPOCK1,SYK,TGFB1
GO:0072073	kidney epithelium development	5	128	0.0098	ENSP00000221930,ENSP00000319281,ENSP00000379975,ENSP00000388325,ENSP00000422591	BASP1,ILK,LAMB2,SLIT2,TGFB1
GO:0051305	chromosome movement towards spindle pole	2	6	0.01	ENSP00000263238,ENSP00000290158	ACTR3,KPNB1
GO:0038096	Fc-gamma receptor signaling pathway involved in phagocytosis	4	73	0.0101	ENSP00000263238,ENSP00000364907,ENSP00000383118,ENSP00000388169	ACTR3,ARPC4,CDC42,SYK
GO:0030335	positive regulation of cell migration	9	452	0.0109	ENSP00000221930,ENSP00000265371,ENSP00000320866,ENSP00000337838,ENSP00000339730,ENSP00000378177,ENSP00000379975,ENSP00000392423,ENSP00000404464	CALR,CCBE1,CEMIP,ILK,NRP1,RELN,RTN4,TGFB1,THBS4
GO:0007420	brain development	11	650	0.011	ENSP00000265371,ENSP00000337060,ENSP00000337838,ENSP00000346829,ENSP00000352257,ENSP00000358417,ENSP00000371958,ENSP00000380378,ENSP00000392423,ENSP00000422591,ENSP00000447006	CD9,CNTN1,NME1,NRP1,PAFAH1B1,PHGDH,RELN,RTN4,SLIT2,WLS,XRCC6
GO:0051247	positive regulation of protein metabolic process	19	1587	0.011	ENSP00000220325,ENSP00000221930,ENSP00000255499,ENSP00000265371,ENSP00000270142,ENSP00000339191,ENSP00000339730,ENSP00000352257,ENSP00000356520,ENSP00000364907,ENSP00000365439,ENSP00000378177,ENSP00000379975,ENSP00000380365,ENSP00000387286,ENSP00000392423,ENSP00000404464,ENSP00000406162,ENSP00000447006	CAV1,CCBE1,CEMIP,CNTN1,DHX9,EHD4,HNRNPK,ILK,NRP1,PRMT1,RAB1A,RELN,RGN,RNF128,SOD1,SYK,TGFB1,THBS4,XRCC6
GO:0070887	cellular response to chemical stimulus	27	2672	0.011	ENSP00000005257,ENSP00000220325,ENSP00000221930,ENSP00000261574,ENSP00000263238,ENSP00000264710,ENSP00000265371,ENSP00000266085,ENSP00000270142,ENSP00000320866,ENSP00000327801,ENSP00000337060,ENSP00000339191,ENSP00000352785,ENSP00000356520,ENSP00000357283,ENSP00000358417,ENSP00000362946,ENSP00000364907,ENSP00000365081,ENSP00000377192,ENSP00000379975,ENSP00000383118,ENSP00000385385,ENSP00000418525…	ACTR3,APOM,CALR,CAV1,CDC42,DHX9,DSG4,EHD4,G6PD,ILK,IPO5,LMNA,MME,NME1,NRP1,P4HB,PDIA6,PHGDH,PPIA,RAB10,RAB14,RALA,SLIT2,SOD1,SYK,TGFB1,TIMP3
GO:1900026	positive regulation of substrate adhesion-dependent cell spreading	3	32	0.011	ENSP00000265371,ENSP00000320866,ENSP00000383118	CALR,CDC42,NRP1
GO:0042327	positive regulation of phosphorylation	14	984	0.0114	ENSP00000220325,ENSP00000221930,ENSP00000265371,ENSP00000270142,ENSP00000339191,ENSP00000339730,ENSP00000352257,ENSP00000364907,ENSP00000378177,ENSP00000379366,ENSP00000379975,ENSP00000392423,ENSP00000406162,ENSP00000447006	CAV1,CEMIP,CNTN1,EHD4,ILK,MOB1B,NRP1,PRMT1,RELN,SOD1,SYK,TGFB1,THBS4,XRCC6
GO:0005975	carbohydrate metabolic process	9	457	0.0115	ENSP00000216392,ENSP00000216962,ENSP00000340466,ENSP00000358755,ENSP00000360124,ENSP00000367123,ENSP00000377192,ENSP00000378769,ENSP00000380365	CHIA,G6PD,GANAB,PGM1,PPP1CB,PYGB,PYGL,RGN,SLC3A2
GO:0048754	branching morphogenesis of an epithelial tube	5	134	0.0115	ENSP00000221930,ENSP00000265371,ENSP00000296575,ENSP00000379975,ENSP00000422591	HHIP,ILK,NRP1,SLIT2,TGFB1
GO:0050775	positive regulation of dendrite morphogenesis	3	33	0.0116	ENSP00000379975,ENSP00000380378,ENSP00000392423	ILK,PAFAH1B1,RELN
GO:0042176	regulation of protein catabolic process	8	368	0.0118	ENSP00000255499,ENSP00000264639,ENSP00000266085,ENSP00000309474,ENSP00000310129,ENSP00000339191,ENSP00000380365,ENSP00000384863	CAV1,PSMD1,PSMD2,PSMD3,RGN,RNF128,TIMP3,XPO1
GO:0060341	regulation of cellular localization	12	766	0.0118	ENSP00000221930,ENSP00000261574,ENSP00000286713,ENSP00000298316,ENSP00000337838,ENSP00000339191,ENSP00000356520,ENSP00000357283,ENSP00000364907,ENSP00000378177,ENSP00000384863,ENSP00000482835	AP2B1,ARF6,CAV1,CEMIP,DHX9,IPO5,LMNA,RTN4,STOM,SYK,TGFB1,XPO1
GO:0010634	positive regulation of epithelial cell migration	5	136	0.0119	ENSP00000221930,ENSP00000265371,ENSP00000320866,ENSP00000337838,ENSP00000404464	CALR,CCBE1,NRP1,RTN4,TGFB1
GO:0050794	regulation of cellular process	73	10484	0.0119	ENSP00000005257,ENSP00000215912,ENSP00000220325,ENSP00000221930,ENSP00000236040,ENSP00000255499,ENSP00000261574,ENSP00000263238,ENSP00000264710,ENSP00000265333,ENSP00000265371,ENSP00000266085,ENSP00000266718,ENSP00000270142,ENSP00000290158,ENSP00000290378,ENSP00000291009,ENSP00000296575,ENSP00000298316,ENSP00000314556,ENSP00000319281,ENSP00000320866,ENSP00000327801,ENSP00000337060,ENSP00000337838…	ACTC1,ACTR3,AP1G1,AP2B1,APOM,ARF6,ARPC4,BASP1,CALR,CAND1,CAPZB,CAV1,CCBE1,CD9,CDC42,CEMIP,CHIA,CNTN1,DFFA,DHX9,DSG4,ECM1,EHD4,EIF3A,FBN2,G6PD,HHIP,HNRNPK,IGF2R,ILK,IPO5,IPO7,KPNB1,LEPRE1,LMNA,LUM,MOB1B,NME1,NRP1,P4HB,PAFAH1B1,PARVB,PDIA6,PIK3IP1,PIP,PPIA,PRMT1,QSOX1,RAB10,RAB14,RAB1A,RALA,RELN,RGN,RGS11,RNF128,RTN4,SEPT2,SLIT2,SOD1,SPOCK1,SYK,TGFB1,THBS4,TIE1,TIMP3,UACA,VAT1,VDAC1,VDAC2,WLS,XPO1,…
GO:0040008	regulation of growth	11	663	0.012	ENSP00000221930,ENSP00000265371,ENSP00000270142,ENSP00000319281,ENSP00000337838,ENSP00000377192,ENSP00000378401,ENSP00000379975,ENSP00000380378,ENSP00000383118,ENSP00000422591	BASP1,CDC42,G6PD,ILK,NRP1,PAFAH1B1,RTN4,SLIT2,SOD1,SPOCK1,TGFB1
GO:0097475	motor neuron migration	2	7	0.012	ENSP00000265371,ENSP00000392423	NRP1,RELN
GO:1900084	regulation of peptidyl-tyrosine autophosphorylation	2	7	0.012	ENSP00000339191,ENSP00000364907	CAV1,SYK
GO:1903361	protein localization to basolateral plasma membrane	2	7	0.012	ENSP00000264710,ENSP00000339191	CAV1,RAB10
GO:0002684	positive regulation of immune system process	13	882	0.0122	ENSP00000221930,ENSP00000263238,ENSP00000320866,ENSP00000339191,ENSP00000339730,ENSP00000352257,ENSP00000356520,ENSP00000364907,ENSP00000377148,ENSP00000383118,ENSP00000388169,ENSP00000406162,ENSP00000438615	ACTR3,AP1G1,ARPC4,C1R,CALR,CAV1,CDC42,DHX9,PRMT1,SYK,TGFB1,THBS4,XRCC6
GO:0040013	negative regulation of locomotion	7	286	0.0122	ENSP00000221930,ENSP00000265371,ENSP00000320866,ENSP00000361554,ENSP00000379975,ENSP00000380365,ENSP00000422591	CALR,ILK,NRP1,RGN,SLIT2,TGFB1,TIE1
GO:0048013	ephrin receptor signaling pathway	4	79	0.0122	ENSP00000263238,ENSP00000383118,ENSP00000388169,ENSP00000482835	ACTR3,AP2B1,ARPC4,CDC42
GO:0048585	negative regulation of response to stimulus	18	1483	0.0122	ENSP00000215912,ENSP00000221930,ENSP00000265371,ENSP00000266085,ENSP00000296575,ENSP00000320866,ENSP00000337838,ENSP00000339191,ENSP00000357283,ENSP00000358045,ENSP00000358140,ENSP00000361635,ENSP00000371958,ENSP00000380378,ENSP00000380876,ENSP00000383118,ENSP00000422591,ENSP00000424571	CALR,CAV1,CD9,CDC42,ECM1,EIF3A,FBN2,HHIP,LMNA,NRP1,PAFAH1B1,PIK3IP1,RGS11,RTN4,SLIT2,TGFB1,TIMP3,VDAC2
GO:0050921	positive regulation of chemotaxis	5	138	0.0122	ENSP00000221930,ENSP00000265371,ENSP00000320866,ENSP00000339730,ENSP00000422591	CALR,NRP1,SLIT2,TGFB1,THBS4
GO:1903827	regulation of cellular protein localization	9	465	0.0122	ENSP00000221930,ENSP00000261574,ENSP00000286713,ENSP00000298316,ENSP00000337838,ENSP00000357283,ENSP00000378177,ENSP00000384863,ENSP00000482835	AP2B1,ARF6,CEMIP,IPO5,LMNA,RTN4,STOM,TGFB1,XPO1
GO:1903829	positive regulation of cellular protein localization	7	287	0.0123	ENSP00000221930,ENSP00000261574,ENSP00000286713,ENSP00000298316,ENSP00000337838,ENSP00000378177,ENSP00000482835	AP2B1,ARF6,CEMIP,IPO5,RTN4,STOM,TGFB1
GO:0006898	receptor-mediated endocytosis	6	209	0.0125	ENSP00000320866,ENSP00000339191,ENSP00000349437,ENSP00000364907,ENSP00000371958,ENSP00000482835	AP2B1,CALR,CAV1,CD9,IGF2R,SYK
GO:0010632	regulation of epithelial cell migration	6	209	0.0125	ENSP00000221930,ENSP00000265371,ENSP00000320866,ENSP00000337838,ENSP00000404464,ENSP00000422591	CALR,CCBE1,NRP1,RTN4,SLIT2,TGFB1
GO:0030865	cortical cytoskeleton organization	3	35	0.0127	ENSP00000298316,ENSP00000320866,ENSP00000380378	ARF6,CALR,PAFAH1B1
GO:0048675	axon extension	3	35	0.0127	ENSP00000265371,ENSP00000388325,ENSP00000422591	LAMB2,NRP1,SLIT2
GO:2000249	regulation of actin cytoskeleton reorganization	3	35	0.0127	ENSP00000221930,ENSP00000265371,ENSP00000383118	CDC42,NRP1,TGFB1
GO:0030833	regulation of actin filament polymerization	5	141	0.013	ENSP00000263238,ENSP00000298316,ENSP00000388169,ENSP00000401010,ENSP00000422591	ACTR3,ARF6,ARPC4,CAPZB,SLIT2
GO:0032103	positive regulation of response to external stimulus	7	291	0.013	ENSP00000221930,ENSP00000265371,ENSP00000320866,ENSP00000337838,ENSP00000339730,ENSP00000356520,ENSP00000422591	CALR,DHX9,NRP1,RTN4,SLIT2,TGFB1,THBS4
GO:0032270	positive regulation of cellular protein metabolic process	18	1496	0.013	ENSP00000220325,ENSP00000221930,ENSP00000255499,ENSP00000265371,ENSP00000270142,ENSP00000339191,ENSP00000339730,ENSP00000352257,ENSP00000356520,ENSP00000364907,ENSP00000378177,ENSP00000379975,ENSP00000380365,ENSP00000387286,ENSP00000392423,ENSP00000404464,ENSP00000406162,ENSP00000447006	CAV1,CCBE1,CEMIP,CNTN1,DHX9,EHD4,ILK,NRP1,PRMT1,RAB1A,RELN,RGN,RNF128,SOD1,SYK,TGFB1,THBS4,XRCC6
GO:0030516	regulation of axon extension	4	82	0.0134	ENSP00000265371,ENSP00000337838,ENSP00000379975,ENSP00000380378	ILK,NRP1,PAFAH1B1,RTN4
GO:0006457	protein folding	6	214	0.0136	ENSP00000236040,ENSP00000320866,ENSP00000327801,ENSP00000366237,ENSP00000385385,ENSP00000419425	CALR,DFFA,LEPRE1,P4HB,PDIA6,PPIA
GO:1904062	regulation of cation transmembrane transport	7	294	0.0136	ENSP00000221930,ENSP00000286713,ENSP00000339191,ENSP00000377192,ENSP00000378177,ENSP00000380365,ENSP00000392423	CAV1,CEMIP,G6PD,RELN,RGN,STOM,TGFB1
GO:0006610	ribosomal protein import into nucleus	2	8	0.0138	ENSP00000261574,ENSP00000290158	IPO5,KPNB1
GO:0015871	choline transport	2	8	0.0138	ENSP00000336888,ENSP00000363852	SLC44A1,SLC44A2
GO:0048846	axon extension involved in axon guidance	2	8	0.0138	ENSP00000265371,ENSP00000422591	NRP1,SLIT2
GO:0075713	establishment of integrated proviral latency	2	8	0.0138	ENSP00000352257,ENSP00000419425	PPIA,XRCC6
GO:0097435	supramolecular fiber organization	8	383	0.0138	ENSP00000263238,ENSP00000266718,ENSP00000290158,ENSP00000290378,ENSP00000379975,ENSP00000380378,ENSP00000383118,ENSP00000388169	ACTC1,ACTR3,ARPC4,CDC42,ILK,KPNB1,LUM,PAFAH1B1
GO:0001738	morphogenesis of a polarized epithelium	3	37	0.0139	ENSP00000264710,ENSP00000380378,ENSP00000383118	CDC42,PAFAH1B1,RAB10
GO:0007229	integrin-mediated signaling pathway	4	84	0.014	ENSP00000265371,ENSP00000364907,ENSP00000379975,ENSP00000383118	CDC42,ILK,NRP1,SYK
GO:0051716	cellular response to stimulus	49	6212	0.014	ENSP00000005257,ENSP00000220325,ENSP00000221930,ENSP00000261574,ENSP00000263238,ENSP00000264710,ENSP00000265371,ENSP00000266085,ENSP00000270142,ENSP00000290158,ENSP00000296575,ENSP00000314556,ENSP00000320866,ENSP00000327801,ENSP00000337060,ENSP00000339191,ENSP00000339730,ENSP00000346829,ENSP00000349437,ENSP00000352257,ENSP00000352785,ENSP00000356520,ENSP00000357283,ENSP00000358045,ENSP00000358417…	ACTR3,AP1G1,AP2B1,APOM,ARPC4,CALR,CAV1,CD9,CDC42,CNTN1,DHX9,DSG4,ECM1,EHD4,G6PD,HHIP,HNRNPK,IGF2R,ILK,IPO5,IPO7,KPNB1,LAMB2,LMNA,MME,MOB1B,NME1,NRP1,P4HB,PDIA6,PHGDH,PPIA,PRMT1,RAB10,RAB14,RALA,RELN,RGS11,SEPT2,SLIT2,SOD1,SYK,TGFB1,THBS4,TIE1,TIMP3,UACA,WLS,XRCC6
GO:0002682	regulation of immune system process	17	1391	0.0144	ENSP00000221930,ENSP00000263238,ENSP00000270142,ENSP00000320866,ENSP00000337060,ENSP00000339191,ENSP00000339730,ENSP00000352257,ENSP00000356520,ENSP00000358045,ENSP00000364907,ENSP00000377148,ENSP00000383118,ENSP00000388169,ENSP00000406162,ENSP00000422591,ENSP00000438615	ACTR3,AP1G1,ARPC4,C1R,CALR,CAV1,CDC42,DHX9,ECM1,NME1,PRMT1,SLIT2,SOD1,SYK,TGFB1,THBS4,XRCC6
GO:0048524	positive regulation of viral process	4	85	0.0144	ENSP00000286713,ENSP00000327801,ENSP00000356520,ENSP00000419425	DHX9,P4HB,PPIA,STOM
GO:2001233	regulation of apoptotic signaling pathway	8	388	0.0144	ENSP00000265371,ENSP00000266085,ENSP00000270142,ENSP00000327801,ENSP00000339191,ENSP00000357283,ENSP00000361635,ENSP00000365439	CAV1,HNRNPK,LMNA,NRP1,P4HB,SOD1,TIMP3,VDAC2
GO:0001819	positive regulation of cytokine production	8	390	0.0146	ENSP00000221930,ENSP00000266718,ENSP00000270142,ENSP00000352257,ENSP00000356520,ENSP00000358755,ENSP00000364907,ENSP00000404464	CCBE1,CHIA,DHX9,LUM,SOD1,SYK,TGFB1,XRCC6
GO:0007507	heart development	9	485	0.0146	ENSP00000221930,ENSP00000265371,ENSP00000290378,ENSP00000320866,ENSP00000337838,ENSP00000357283,ENSP00000379975,ENSP00000422591,ENSP00000482835	ACTC1,AP2B1,CALR,ILK,LMNA,NRP1,RTN4,SLIT2,TGFB1
GO:0034446	substrate adhesion-dependent cell spreading	3	38	0.0146	ENSP00000265371,ENSP00000379975,ENSP00000387286	ILK,NRP1,RAB1A
GO:0048638	regulation of developmental growth	7	302	0.0148	ENSP00000265371,ENSP00000270142,ENSP00000319281,ENSP00000337838,ENSP00000377192,ENSP00000379975,ENSP00000380378	BASP1,G6PD,ILK,NRP1,PAFAH1B1,RTN4,SOD1
GO:0009892	negative regulation of metabolic process	27	2762	0.0151	ENSP00000215912,ENSP00000221930,ENSP00000236040,ENSP00000255499,ENSP00000261574,ENSP00000266085,ENSP00000270142,ENSP00000319281,ENSP00000320866,ENSP00000337060,ENSP00000339191,ENSP00000352257,ENSP00000356520,ENSP00000356574,ENSP00000358045,ENSP00000358140,ENSP00000365439,ENSP00000366237,ENSP00000369042,ENSP00000377192,ENSP00000378401,ENSP00000379506,ENSP00000379975,ENSP00000380365,ENSP00000380378…	BASP1,CALR,CAV1,DFFA,DHX9,ECM1,EIF3A,G6PD,HNRNPK,ILK,IPO5,IPO7,LEPRE1,NME1,PAFAH1B1,PIK3IP1,QSOX1,RGN,RNF128,RPL14,SLIT2,SOD1,SPOCK1,TGFB1,TIMP3,XPO1,XRCC6
GO:0050778	positive regulation of immune response	10	589	0.0151	ENSP00000221930,ENSP00000263238,ENSP00000339191,ENSP00000352257,ENSP00000356520,ENSP00000364907,ENSP00000377148,ENSP00000383118,ENSP00000388169,ENSP00000438615	ACTR3,AP1G1,ARPC4,C1R,CAV1,CDC42,DHX9,SYK,TGFB1,XRCC6
GO:0060255	regulation of macromolecule metabolic process	48	6072	0.0151	ENSP00000220325,ENSP00000221930,ENSP00000236040,ENSP00000255499,ENSP00000261574,ENSP00000264639,ENSP00000265371,ENSP00000266085,ENSP00000266718,ENSP00000270142,ENSP00000290378,ENSP00000291009,ENSP00000309474,ENSP00000310129,ENSP00000319281,ENSP00000320866,ENSP00000337060,ENSP00000339191,ENSP00000339730,ENSP00000352257,ENSP00000352785,ENSP00000356520,ENSP00000357283,ENSP00000358045,ENSP00000358140…	ACTC1,BASP1,C1R,CALR,CAND1,CAV1,CCBE1,CEMIP,CNTN1,DFFA,DHX9,DSG4,ECM1,EHD4,EIF3A,G6PD,HNRNPK,ILK,IPO5,IPO7,LEPRE1,LMNA,LUM,MOB1B,NME1,NRP1,PAFAH1B1,PHGDH,PIP,PPP1CB,PRMT1,PSMD1,PSMD2,PSMD3,RAB1A,RELN,RGN,RNF128,RPL14,SLIT2,SOD1,SPOCK1,SYK,TGFB1,THBS4,TIMP3,XPO1,XRCC6
GO:0033043	regulation of organelle organization	15	1155	0.0153	ENSP00000221930,ENSP00000263238,ENSP00000265333,ENSP00000265371,ENSP00000298316,ENSP00000320866,ENSP00000347872,ENSP00000357283,ENSP00000379975,ENSP00000380378,ENSP00000383118,ENSP00000384863,ENSP00000388169,ENSP00000401010,ENSP00000422591	ACTR3,ARF6,ARPC4,CALR,CAPZB,CDC42,ILK,LMNA,NRP1,PAFAH1B1,SLIT2,TGFB1,VAT1,VDAC1,XPO1
GO:0045773	positive regulation of axon extension	3	39	0.0153	ENSP00000265371,ENSP00000379975,ENSP00000380378	ILK,NRP1,PAFAH1B1
GO:0010594	regulation of endothelial cell migration	5	150	0.0154	ENSP00000221930,ENSP00000265371,ENSP00000320866,ENSP00000404464,ENSP00000422591	CALR,CCBE1,NRP1,SLIT2,TGFB1
GO:0036010	protein localization to endosome	2	9	0.0155	ENSP00000265371,ENSP00000298316	ARF6,NRP1
GO:0043086	negative regulation of catalytic activity	12	809	0.0157	ENSP00000215912,ENSP00000261574,ENSP00000266085,ENSP00000339191,ENSP00000358045,ENSP00000366237,ENSP00000369042,ENSP00000378401,ENSP00000379975,ENSP00000380365,ENSP00000422591,ENSP00000442318	CAND1,CAV1,DFFA,ECM1,ILK,IPO5,IPO7,PIK3IP1,RGN,SLIT2,SPOCK1,TIMP3
GO:0001959	regulation of cytokine-mediated signaling pathway	5	151	0.0158	ENSP00000339191,ENSP00000358045,ENSP00000364907,ENSP00000380378,ENSP00000422591	CAV1,ECM1,PAFAH1B1,SLIT2,SYK
GO:0012501	programmed cell death	14	1042	0.0159	ENSP00000216392,ENSP00000221930,ENSP00000262982,ENSP00000265333,ENSP00000290158,ENSP00000298316,ENSP00000314556,ENSP00000337838,ENSP00000339191,ENSP00000352785,ENSP00000356520,ENSP00000358755,ENSP00000366237,ENSP00000422591	ARF6,CAV1,CHIA,CSE1L,DFFA,DHX9,DSG4,KPNB1,PYGL,RTN4,SLIT2,TGFB1,UACA,VDAC1
GO:0048667	cell morphogenesis involved in neuron differentiation	8	400	0.0164	ENSP00000264710,ENSP00000265371,ENSP00000270142,ENSP00000380378,ENSP00000383118,ENSP00000388325,ENSP00000392423,ENSP00000422591	CDC42,LAMB2,NRP1,PAFAH1B1,RAB10,RELN,SLIT2,SOD1
GO:0030203	glycosaminoglycan metabolic process	5	153	0.0165	ENSP00000221930,ENSP00000261381,ENSP00000266718,ENSP00000319501,ENSP00000378177	CEMIP,LUM,TGFB1,UGDH,XYLT1
GO:0044089	positive regulation of cellular component biogenesis	9	498	0.0167	ENSP00000005257,ENSP00000221930,ENSP00000263238,ENSP00000265371,ENSP00000298316,ENSP00000339191,ENSP00000383118,ENSP00000388169,ENSP00000442318	ACTR3,ARF6,ARPC4,CAND1,CAV1,CDC42,NRP1,RALA,TGFB1
GO:0046394	carboxylic acid biosynthetic process	7	311	0.0167	ENSP00000282903,ENSP00000319501,ENSP00000358417,ENSP00000360124,ENSP00000364907,ENSP00000378177,ENSP00000380365	CEMIP,PGM1,PHGDH,PLOD2,RGN,SYK,UGDH
GO:0007169	transmembrane receptor protein tyrosine kinase signaling pathway	9	499	0.0168	ENSP00000221930,ENSP00000263238,ENSP00000265371,ENSP00000349437,ENSP00000362946,ENSP00000364907,ENSP00000383118,ENSP00000388169,ENSP00000482835	ACTR3,AP2B1,ARPC4,CDC42,IGF2R,NRP1,RAB14,SYK,TGFB1
GO:0051653	spindle localization	3	41	0.0169	ENSP00000263238,ENSP00000290158,ENSP00000380378	ACTR3,KPNB1,PAFAH1B1
GO:0010927	cellular component assembly involved in morphogenesis	4	92	0.0177	ENSP00000290378,ENSP00000371958,ENSP00000379975,ENSP00000380378	ACTC1,CD9,ILK,PAFAH1B1
GO:0001934	positive regulation of protein phosphorylation	13	941	0.0179	ENSP00000220325,ENSP00000221930,ENSP00000265371,ENSP00000270142,ENSP00000339191,ENSP00000339730,ENSP00000352257,ENSP00000364907,ENSP00000378177,ENSP00000379975,ENSP00000392423,ENSP00000406162,ENSP00000447006	CAV1,CEMIP,CNTN1,EHD4,ILK,NRP1,PRMT1,RELN,SOD1,SYK,TGFB1,THBS4,XRCC6
GO:1902668	negative regulation of axon guidance	2	10	0.0179	ENSP00000265371,ENSP00000422591	NRP1,SLIT2
GO:0042552	myelination	4	93	0.0181	ENSP00000221930,ENSP00000270142,ENSP00000371958,ENSP00000379975	CD9,ILK,SOD1,TGFB1
GO:0019882	antigen processing and presentation	5	158	0.0182	ENSP00000264710,ENSP00000320866,ENSP00000377148,ENSP00000401010,ENSP00000482835	AP1G1,AP2B1,CALR,CAPZB,RAB10
GO:0003007	heart morphogenesis	6	235	0.0187	ENSP00000221930,ENSP00000265371,ENSP00000290378,ENSP00000337838,ENSP00000379975,ENSP00000422591	ACTC1,ILK,NRP1,RTN4,SLIT2,TGFB1
GO:0030307	positive regulation of cell growth	5	159	0.0187	ENSP00000265371,ENSP00000337838,ENSP00000379975,ENSP00000380378,ENSP00000383118	CDC42,ILK,NRP1,PAFAH1B1,RTN4
GO:0031952	regulation of protein autophosphorylation	3	43	0.0187	ENSP00000339191,ENSP00000364907,ENSP00000379366	CAV1,MOB1B,SYK
GO:0051668	localization within membrane	4	94	0.0187	ENSP00000005257,ENSP00000387286,ENSP00000392423,ENSP00000482835	AP2B1,RAB1A,RALA,RELN
GO:2001242	regulation of intrinsic apoptotic signaling pathway	5	159	0.0187	ENSP00000270142,ENSP00000327801,ENSP00000339191,ENSP00000361635,ENSP00000365439	CAV1,HNRNPK,P4HB,SOD1,VDAC2
GO:0035272	exocrine system development	3	44	0.0193	ENSP00000221930,ENSP00000265371,ENSP00000346829	NRP1,TGFB1,WLS
GO:0060548	negative regulation of cell death	13	953	0.0193	ENSP00000265371,ENSP00000270142,ENSP00000290378,ENSP00000291009,ENSP00000296575,ENSP00000339191,ENSP00000357283,ENSP00000361635,ENSP00000365439,ENSP00000366237,ENSP00000379975,ENSP00000380365,ENSP00000482835	ACTC1,AP2B1,CAV1,DFFA,HHIP,HNRNPK,ILK,LMNA,NRP1,PIP,RGN,SOD1,VDAC2
GO:0080135	regulation of cellular response to stress	10	618	0.0194	ENSP00000270142,ENSP00000327801,ENSP00000337838,ENSP00000339191,ENSP00000356520,ENSP00000364907,ENSP00000365439,ENSP00000380365,ENSP00000380378,ENSP00000406162	CAV1,DHX9,HNRNPK,P4HB,PAFAH1B1,PRMT1,RGN,RTN4,SOD1,SYK
GO:0009894	regulation of catabolic process	12	840	0.0195	ENSP00000255499,ENSP00000264639,ENSP00000265333,ENSP00000266085,ENSP00000309474,ENSP00000310129,ENSP00000339191,ENSP00000356520,ENSP00000356574,ENSP00000366237,ENSP00000380365,ENSP00000384863	CAV1,DFFA,DHX9,PSMD1,PSMD2,PSMD3,QSOX1,RGN,RNF128,TIMP3,VDAC1,XPO1
GO:0010595	positive regulation of endothelial cell migration	4	96	0.0195	ENSP00000221930,ENSP00000265371,ENSP00000320866,ENSP00000404464	CALR,CCBE1,NRP1,TGFB1
GO:0006996	organelle organization	29	3131	0.0196	ENSP00000005257,ENSP00000262646,ENSP00000263238,ENSP00000264710,ENSP00000265371,ENSP00000270142,ENSP00000290158,ENSP00000290378,ENSP00000298316,ENSP00000317955,ENSP00000320866,ENSP00000336984,ENSP00000337838,ENSP00000339191,ENSP00000352257,ENSP00000356520,ENSP00000357283,ENSP00000362946,ENSP00000377148,ENSP00000380378,ENSP00000383118,ENSP00000384515,ENSP00000387286,ENSP00000388169,ENSP00000392423…	ACTC1,ACTR3,AP1G1,ARF6,ARPC4,CALR,CAPZB,CAV1,CDC42,DHX9,EEA1,HORMAD2,KPNB1,LMNA,NRP1,PAFAH1B1,PARVB,PPIA,PRMT1,RAB10,RAB14,RAB1A,RAB2A,RALA,RELN,RTN4,SEPT2,SOD1,XRCC6
GO:0048193	Golgi vesicle transport	7	325	0.0196	ENSP00000262646,ENSP00000264710,ENSP00000329419,ENSP00000362946,ENSP00000377148,ENSP00000387286,ENSP00000401010	AP1G1,CAPZB,COPB2,RAB10,RAB14,RAB1A,RAB2A
GO:0016049	cell growth	4	97	0.0197	ENSP00000265371,ENSP00000367123,ENSP00000388325,ENSP00000422591	LAMB2,NRP1,SLC3A2,SLIT2
GO:0050714	positive regulation of protein secretion	6	240	0.0197	ENSP00000221930,ENSP00000346829,ENSP00000356520,ENSP00000358755,ENSP00000364907,ENSP00000419425	CHIA,DHX9,PPIA,SYK,TGFB1,WLS
GO:0030308	negative regulation of cell growth	5	164	0.0199	ENSP00000221930,ENSP00000265371,ENSP00000337838,ENSP00000377192,ENSP00000422591	G6PD,NRP1,RTN4,SLIT2,TGFB1
GO:0032101	regulation of response to external stimulus	11	732	0.0199	ENSP00000221930,ENSP00000265371,ENSP00000320866,ENSP00000337838,ENSP00000339191,ENSP00000339730,ENSP00000356520,ENSP00000364907,ENSP00000371958,ENSP00000422591,ENSP00000438615	C1R,CALR,CAV1,CD9,DHX9,NRP1,RTN4,SLIT2,SYK,TGFB1,THBS4
GO:0048639	positive regulation of developmental growth	5	165	0.0203	ENSP00000265371,ENSP00000319281,ENSP00000337838,ENSP00000379975,ENSP00000380378	BASP1,ILK,NRP1,PAFAH1B1,RTN4
GO:0051338	regulation of transferase activity	13	964	0.0203	ENSP00000215912,ENSP00000221930,ENSP00000261574,ENSP00000270142,ENSP00000339191,ENSP00000352257,ENSP00000364907,ENSP00000369042,ENSP00000378177,ENSP00000379975,ENSP00000380365,ENSP00000387286,ENSP00000392423	CAV1,CEMIP,ILK,IPO5,IPO7,PIK3IP1,RAB1A,RELN,RGN,SOD1,SYK,TGFB1,XRCC6
GO:0043549	regulation of kinase activity	12	849	0.0205	ENSP00000215912,ENSP00000221930,ENSP00000261574,ENSP00000270142,ENSP00000339191,ENSP00000352257,ENSP00000364907,ENSP00000369042,ENSP00000378177,ENSP00000379975,ENSP00000380365,ENSP00000392423	CAV1,CEMIP,ILK,IPO5,IPO7,PIK3IP1,RELN,RGN,SOD1,SYK,TGFB1,XRCC6
GO:0002040	sprouting angiogenesis	3	46	0.0207	ENSP00000265371,ENSP00000404464,ENSP00000422591	CCBE1,NRP1,SLIT2
GO:0034260	negative regulation of GTPase activity	3	46	0.0207	ENSP00000261574,ENSP00000380365,ENSP00000422591	IPO5,RGN,SLIT2
GO:0043330	response to exogenous dsRNA	3	46	0.0207	ENSP00000339191,ENSP00000356520,ENSP00000367123	CAV1,DHX9,SLC3A2
GO:0006024	glycosaminoglycan biosynthetic process	4	101	0.022	ENSP00000261381,ENSP00000266718,ENSP00000319501,ENSP00000378177	CEMIP,LUM,UGDH,XYLT1
GO:0021761	limbic system development	4	101	0.022	ENSP00000265371,ENSP00000337060,ENSP00000380378,ENSP00000392423	NME1,NRP1,PAFAH1B1,RELN
GO:0032386	regulation of intracellular transport	7	335	0.022	ENSP00000221930,ENSP00000261574,ENSP00000286713,ENSP00000356520,ENSP00000364907,ENSP00000378177,ENSP00000384863	CEMIP,DHX9,IPO5,STOM,SYK,TGFB1,XPO1
GO:0043066	negative regulation of apoptotic process	12	859	0.022	ENSP00000265371,ENSP00000270142,ENSP00000290378,ENSP00000291009,ENSP00000296575,ENSP00000339191,ENSP00000357283,ENSP00000361635,ENSP00000365439,ENSP00000366237,ENSP00000379975,ENSP00000380365	ACTC1,CAV1,DFFA,HHIP,HNRNPK,ILK,LMNA,NRP1,PIP,RGN,SOD1,VDAC2
GO:0071786	endoplasmic reticulum tubular network organization	2	12	0.022	ENSP00000264710,ENSP00000337838	RAB10,RTN4
GO:0030010	establishment of cell polarity	4	102	0.0223	ENSP00000264710,ENSP00000298316,ENSP00000380378,ENSP00000383118	ARF6,CDC42,PAFAH1B1,RAB10
GO:0061025	membrane fusion	5	170	0.0223	ENSP00000317955,ENSP00000320866,ENSP00000361554,ENSP00000371958,ENSP00000419425	CALR,CD9,EEA1,PPIA,TIE1
GO:0065009	regulation of molecular function	30	3322	0.0223	ENSP00000215912,ENSP00000221930,ENSP00000261574,ENSP00000264639,ENSP00000265371,ENSP00000266085,ENSP00000270142,ENSP00000286713,ENSP00000309474,ENSP00000310129,ENSP00000337060,ENSP00000339191,ENSP00000339730,ENSP00000352257,ENSP00000356520,ENSP00000358045,ENSP00000364907,ENSP00000366237,ENSP00000369042,ENSP00000378177,ENSP00000378401,ENSP00000379366,ENSP00000379975,ENSP00000380365,ENSP00000380378…	CAND1,CAV1,CEMIP,DFFA,DHX9,ECM1,ILK,IPO5,IPO7,MOB1B,NME1,NRP1,PAFAH1B1,PIK3IP1,PSMD1,PSMD2,PSMD3,RAB1A,RELN,RGN,RGS11,SLIT2,SOD1,SPOCK1,STOM,SYK,TGFB1,THBS4,TIMP3,XRCC6
GO:0009887	animal organ morphogenesis	12	865	0.0229	ENSP00000221930,ENSP00000265371,ENSP00000270142,ENSP00000290378,ENSP00000296575,ENSP00000337838,ENSP00000339191,ENSP00000364907,ENSP00000379975,ENSP00000380378,ENSP00000422591,ENSP00000424571	ACTC1,CAV1,FBN2,HHIP,ILK,NRP1,PAFAH1B1,RTN4,SLIT2,SOD1,SYK,TGFB1
GO:0051099	positive regulation of binding	5	172	0.0231	ENSP00000221930,ENSP00000265371,ENSP00000337060,ENSP00000339191,ENSP00000356520	CAV1,DHX9,NME1,NRP1,TGFB1
GO:0043270	positive regulation of ion transport	6	252	0.0232	ENSP00000339191,ENSP00000377192,ENSP00000378177,ENSP00000380365,ENSP00000392423,ENSP00000447006	CAV1,CEMIP,CNTN1,G6PD,RELN,RGN
GO:0044087	regulation of cellular component biogenesis	12	867	0.0232	ENSP00000005257,ENSP00000221930,ENSP00000263238,ENSP00000265371,ENSP00000298316,ENSP00000339191,ENSP00000361635,ENSP00000383118,ENSP00000388169,ENSP00000401010,ENSP00000422591,ENSP00000442318	ACTR3,ARF6,ARPC4,CAND1,CAPZB,CAV1,CDC42,NRP1,RALA,SLIT2,TGFB1,VDAC2
GO:0045927	positive regulation of growth	6	252	0.0232	ENSP00000265371,ENSP00000319281,ENSP00000337838,ENSP00000379975,ENSP00000380378,ENSP00000383118	BASP1,CDC42,ILK,NRP1,PAFAH1B1,RTN4
GO:2000146	negative regulation of cell motility	6	253	0.0235	ENSP00000221930,ENSP00000320866,ENSP00000361554,ENSP00000379975,ENSP00000380365,ENSP00000422591	CALR,ILK,RGN,SLIT2,TGFB1,TIE1
GO:0002685	regulation of leukocyte migration	5	175	0.0242	ENSP00000221930,ENSP00000320866,ENSP00000339730,ENSP00000358045,ENSP00000422591	CALR,ECM1,SLIT2,TGFB1,THBS4
GO:0007568	aging	6	255	0.0242	ENSP00000221930,ENSP00000270142,ENSP00000320866,ENSP00000379975,ENSP00000380365,ENSP00000418525	CALR,ILK,MME,RGN,SOD1,TGFB1
GO:0015696	ammonium transport	3	50	0.0242	ENSP00000336888,ENSP00000363852,ENSP00000364907	SLC44A1,SLC44A2,SYK
GO:0021819	layer formation in cerebral cortex	2	13	0.0242	ENSP00000380378,ENSP00000392423	PAFAH1B1,RELN
GO:0030855	epithelial cell differentiation	10	649	0.0242	ENSP00000221930,ENSP00000264710,ENSP00000265333,ENSP00000265371,ENSP00000270142,ENSP00000319281,ENSP00000352785,ENSP00000380378,ENSP00000383118,ENSP00000388325	BASP1,CDC42,DSG4,LAMB2,NRP1,PAFAH1B1,RAB10,SOD1,TGFB1,VDAC1
GO:0039694	viral RNA genome replication	2	13	0.0242	ENSP00000317955,ENSP00000383118	CDC42,EEA1
GO:0045019	negative regulation of nitric oxide biosynthetic process	2	13	0.0242	ENSP00000339191,ENSP00000380365	CAV1,RGN
GO:0045806	negative regulation of endocytosis	3	50	0.0242	ENSP00000221930,ENSP00000298316,ENSP00000339191	ARF6,CAV1,TGFB1
GO:1904406	negative regulation of nitric oxide metabolic process	2	13	0.0242	ENSP00000339191,ENSP00000380365	CAV1,RGN
GO:2000378	negative regulation of reactive oxygen species metabolic process	3	50	0.0242	ENSP00000339191,ENSP00000377192,ENSP00000380365	CAV1,G6PD,RGN
GO:0031324	negative regulation of cellular metabolic process	24	2463	0.0243	ENSP00000215912,ENSP00000221930,ENSP00000236040,ENSP00000255499,ENSP00000261574,ENSP00000266085,ENSP00000319281,ENSP00000320866,ENSP00000339191,ENSP00000352257,ENSP00000356520,ENSP00000356574,ENSP00000358045,ENSP00000358140,ENSP00000365439,ENSP00000366237,ENSP00000369042,ENSP00000377192,ENSP00000378401,ENSP00000379975,ENSP00000380365,ENSP00000380378,ENSP00000384863,ENSP00000422591	BASP1,CALR,CAV1,DFFA,DHX9,ECM1,EIF3A,G6PD,HNRNPK,ILK,IPO5,IPO7,LEPRE1,PAFAH1B1,PIK3IP1,QSOX1,RGN,RNF128,SLIT2,SPOCK1,TGFB1,TIMP3,XPO1,XRCC6
GO:0002532	production of molecular mediator involved in inflammatory response	2	14	0.0264	ENSP00000358755,ENSP00000364907	CHIA,SYK
GO:0006749	glutathione metabolic process	3	52	0.0264	ENSP00000270142,ENSP00000331901,ENSP00000377192	EEF1G,G6PD,SOD1
GO:0019511	peptidyl-proline hydroxylation	2	14	0.0264	ENSP00000236040,ENSP00000327801	LEPRE1,P4HB
GO:0044248	cellular catabolic process	18	1646	0.0264	ENSP00000216392,ENSP00000216962,ENSP00000221930,ENSP00000255499,ENSP00000264639,ENSP00000265333,ENSP00000266718,ENSP00000290158,ENSP00000309474,ENSP00000310129,ENSP00000358755,ENSP00000360124,ENSP00000363852,ENSP00000366237,ENSP00000378177,ENSP00000379506,ENSP00000387286,ENSP00000482835	AP2B1,CEMIP,CHIA,DFFA,KPNB1,LUM,PGM1,PSMD1,PSMD2,PSMD3,PYGB,PYGL,RAB1A,RNF128,RPL14,SLC44A1,TGFB1,VDAC1
GO:0048812	neuron projection morphogenesis	8	448	0.0264	ENSP00000264710,ENSP00000265371,ENSP00000379975,ENSP00000380378,ENSP00000383118,ENSP00000388325,ENSP00000392423,ENSP00000422591	CDC42,ILK,LAMB2,NRP1,PAFAH1B1,RAB10,RELN,SLIT2
GO:0065003	protein-containing complex assembly	17	1514	0.0264	ENSP00000220325,ENSP00000221930,ENSP00000286713,ENSP00000320866,ENSP00000327801,ENSP00000337838,ENSP00000339191,ENSP00000352257,ENSP00000356520,ENSP00000358140,ENSP00000365081,ENSP00000379975,ENSP00000387286,ENSP00000388169,ENSP00000406162,ENSP00000442318,ENSP00000482835	AP2B1,APOM,ARPC4,CALR,CAND1,CAV1,DHX9,EHD4,EIF3A,ILK,P4HB,PRMT1,RAB1A,RTN4,STOM,TGFB1,XRCC6
GO:0075733	intracellular transport of virus	2	14	0.0264	ENSP00000290158,ENSP00000384863	KPNB1,XPO1
GO:1902905	positive regulation of supramolecular fiber organization	5	180	0.0264	ENSP00000263238,ENSP00000265371,ENSP00000298316,ENSP00000383118,ENSP00000388169	ACTR3,ARF6,ARPC4,CDC42,NRP1
GO:1903510	mucopolysaccharide metabolic process	4	109	0.0264	ENSP00000221930,ENSP00000261381,ENSP00000266718,ENSP00000378177	CEMIP,LUM,TGFB1,XYLT1
GO:1901654	response to ketone	5	183	0.0278	ENSP00000221930,ENSP00000320866,ENSP00000337060,ENSP00000339191,ENSP00000422591	CALR,CAV1,NME1,SLIT2,TGFB1
GO:0001960	negative regulation of cytokine-mediated signaling pathway	3	54	0.0283	ENSP00000339191,ENSP00000358045,ENSP00000422591	CAV1,ECM1,SLIT2
GO:0060560	developmental growth involved in morphogenesis	4	112	0.0283	ENSP00000221930,ENSP00000265371,ENSP00000388325,ENSP00000422591	LAMB2,NRP1,SLIT2,TGFB1
GO:0006309	apoptotic DNA fragmentation	2	15	0.0288	ENSP00000290158,ENSP00000366237	DFFA,KPNB1
GO:0006575	cellular modified amino acid metabolic process	5	185	0.0288	ENSP00000270142,ENSP00000282903,ENSP00000327801,ENSP00000331901,ENSP00000377192	EEF1G,G6PD,P4HB,PLOD2,SOD1
GO:0006909	phagocytosis	5	185	0.0288	ENSP00000263238,ENSP00000364907,ENSP00000383118,ENSP00000385385,ENSP00000388169	ACTR3,ARPC4,CDC42,PDIA6,SYK
GO:0008356	asymmetric cell division	2	15	0.0288	ENSP00000263238,ENSP00000264710	ACTR3,RAB10
GO:0010959	regulation of metal ion transport	7	360	0.0288	ENSP00000221930,ENSP00000286713,ENSP00000339191,ENSP00000377192,ENSP00000378177,ENSP00000380365,ENSP00000447006	CAV1,CEMIP,CNTN1,G6PD,RGN,STOM,TGFB1
GO:0016197	endosomal transport	5	185	0.0288	ENSP00000220325,ENSP00000264710,ENSP00000298316,ENSP00000317955,ENSP00000362946	ARF6,EEA1,EHD4,RAB10,RAB14
GO:0046822	regulation of nucleocytoplasmic transport	4	113	0.0288	ENSP00000221930,ENSP00000261574,ENSP00000356520,ENSP00000384863	DHX9,IPO5,TGFB1,XPO1
GO:0071360	cellular response to exogenous dsRNA	2	15	0.0288	ENSP00000339191,ENSP00000356520	CAV1,DHX9
GO:1903530	regulation of secretion by cell	10	672	0.029	ENSP00000005257,ENSP00000221930,ENSP00000236040,ENSP00000264710,ENSP00000346829,ENSP00000356520,ENSP00000358755,ENSP00000364907,ENSP00000377148,ENSP00000419425	AP1G1,CHIA,DHX9,LEPRE1,PPIA,RAB10,RALA,SYK,TGFB1,WLS
GO:0018208	peptidyl-proline modification	3	55	0.0291	ENSP00000236040,ENSP00000327801,ENSP00000419425	LEPRE1,P4HB,PPIA
GO:0046364	monosaccharide biosynthetic process	3	55	0.0291	ENSP00000360124,ENSP00000377192,ENSP00000380365	G6PD,PGM1,RGN
GO:0031401	positive regulation of protein modification process	14	1149	0.0293	ENSP00000220325,ENSP00000221930,ENSP00000265371,ENSP00000270142,ENSP00000339191,ENSP00000339730,ENSP00000352257,ENSP00000364907,ENSP00000378177,ENSP00000379975,ENSP00000387286,ENSP00000392423,ENSP00000406162,ENSP00000447006	CAV1,CEMIP,CNTN1,EHD4,ILK,NRP1,PRMT1,RAB1A,RELN,SOD1,SYK,TGFB1,THBS4,XRCC6
GO:0045859	regulation of protein kinase activity	11	788	0.0294	ENSP00000221930,ENSP00000261574,ENSP00000270142,ENSP00000339191,ENSP00000352257,ENSP00000364907,ENSP00000369042,ENSP00000378177,ENSP00000379975,ENSP00000380365,ENSP00000392423	CAV1,CEMIP,ILK,IPO5,IPO7,RELN,RGN,SOD1,SYK,TGFB1,XRCC6
GO:0060485	mesenchyme development	5	187	0.0294	ENSP00000221930,ENSP00000265371,ENSP00000290378,ENSP00000319281,ENSP00000337838	ACTC1,BASP1,NRP1,RTN4,TGFB1
GO:0014706	striated muscle tissue development	6	271	0.0296	ENSP00000221930,ENSP00000290378,ENSP00000320866,ENSP00000339191,ENSP00000357065,ENSP00000357283	ACTC1,CALR,CAV1,IGSF8,LMNA,TGFB1
GO:0033673	negative regulation of kinase activity	6	271	0.0296	ENSP00000215912,ENSP00000261574,ENSP00000339191,ENSP00000369042,ENSP00000379975,ENSP00000380365	CAV1,ILK,IPO5,IPO7,PIK3IP1,RGN
GO:0019538	protein metabolic process	35	4194	0.0297	ENSP00000221930,ENSP00000236040,ENSP00000255499,ENSP00000261381,ENSP00000262646,ENSP00000264639,ENSP00000265371,ENSP00000282903,ENSP00000291009,ENSP00000309474,ENSP00000310129,ENSP00000320866,ENSP00000327801,ENSP00000331901,ENSP00000340466,ENSP00000349437,ENSP00000356574,ENSP00000358140,ENSP00000361554,ENSP00000364907,ENSP00000365081,ENSP00000378769,ENSP00000379506,ENSP00000379975,ENSP00000383118…	AP2B1,APOM,C1R,CALR,CAND1,CDC42,EEF1G,EIF3A,GANAB,IGF2R,ILK,LAMB2,LEPRE1,MME,NRP1,P4HB,PDIA6,PIP,PLOD2,PPIA,PPP1CB,PRMT1,PSMD1,PSMD2,PSMD3,QSOX1,RAB1A,RAB2A,RELN,RNF128,RPL14,SYK,TGFB1,TIE1,XYLT1
GO:0051928	positive regulation of calcium ion transport	4	115	0.0297	ENSP00000339191,ENSP00000377192,ENSP00000378177,ENSP00000380365	CAV1,CEMIP,G6PD,RGN
GO:0050771	negative regulation of axonogenesis	3	56	0.0298	ENSP00000265371,ENSP00000337838,ENSP00000422591	NRP1,RTN4,SLIT2
GO:1903532	positive regulation of secretion by cell	7	364	0.0298	ENSP00000221930,ENSP00000346829,ENSP00000356520,ENSP00000358755,ENSP00000364907,ENSP00000377148,ENSP00000419425	AP1G1,CHIA,DHX9,PPIA,SYK,TGFB1,WLS
GO:0044283	small molecule biosynthetic process	9	569	0.0302	ENSP00000282903,ENSP00000319501,ENSP00000337060,ENSP00000358417,ENSP00000360124,ENSP00000364907,ENSP00000377192,ENSP00000378177,ENSP00000380365	CEMIP,G6PD,NME1,PGM1,PHGDH,PLOD2,RGN,SYK,UGDH
GO:0008090	retrograde axonal transport	2	16	0.0311	ENSP00000270142,ENSP00000380378	PAFAH1B1,SOD1
GO:0030214	hyaluronan catabolic process	2	16	0.0311	ENSP00000221930,ENSP00000378177	CEMIP,TGFB1
GO:0030859	polarized epithelial cell differentiation	2	16	0.0311	ENSP00000264710,ENSP00000383118	CDC42,RAB10
GO:0031532	actin cytoskeleton reorganization	3	57	0.0311	ENSP00000005257,ENSP00000265371,ENSP00000384515	NRP1,PARVB,RALA
GO:0007018	microtubule-based movement	6	276	0.0315	ENSP00000263238,ENSP00000270142,ENSP00000290158,ENSP00000380378,ENSP00000383118,ENSP00000387286	ACTR3,CDC42,KPNB1,PAFAH1B1,RAB1A,SOD1
GO:0001764	neuron migration	4	118	0.0318	ENSP00000265371,ENSP00000378401,ENSP00000380378,ENSP00000392423	NRP1,PAFAH1B1,RELN,SPOCK1
GO:0032272	negative regulation of protein polymerization	3	58	0.0322	ENSP00000361635,ENSP00000401010,ENSP00000422591	CAPZB,SLIT2,VDAC2
GO:0080134	regulation of response to stress	15	1299	0.0333	ENSP00000270142,ENSP00000327801,ENSP00000337838,ENSP00000339191,ENSP00000352257,ENSP00000356520,ENSP00000357283,ENSP00000364907,ENSP00000365439,ENSP00000371958,ENSP00000377148,ENSP00000380365,ENSP00000380378,ENSP00000406162,ENSP00000438615	AP1G1,C1R,CAV1,CD9,DHX9,HNRNPK,LMNA,P4HB,PAFAH1B1,PRMT1,RGN,RTN4,SOD1,SYK,XRCC6
GO:0018108	peptidyl-tyrosine phosphorylation	5	195	0.0334	ENSP00000265371,ENSP00000349437,ENSP00000361554,ENSP00000364907,ENSP00000392423	IGF2R,NRP1,RELN,SYK,TIE1
GO:0019725	cellular homeostasis	11	806	0.0334	ENSP00000221930,ENSP00000270142,ENSP00000320866,ENSP00000327801,ENSP00000337060,ENSP00000339191,ENSP00000356574,ENSP00000378177,ENSP00000380365,ENSP00000385385,ENSP00000442318	CALR,CAND1,CAV1,CEMIP,NME1,P4HB,PDIA6,QSOX1,RGN,SOD1,TGFB1
GO:1903902	positive regulation of viral life cycle	3	59	0.0334	ENSP00000286713,ENSP00000327801,ENSP00000419425	P4HB,PPIA,STOM
GO:0002042	cell migration involved in sprouting angiogenesis	2	17	0.0337	ENSP00000265371,ENSP00000422591	NRP1,SLIT2
GO:0031290	retinal ganglion cell axon guidance	2	17	0.0337	ENSP00000265371,ENSP00000422591	NRP1,SLIT2
GO:0032930	positive regulation of superoxide anion generation	2	17	0.0337	ENSP00000221930,ENSP00000270142	SOD1,TGFB1
GO:0060117	auditory receptor cell development	2	17	0.0337	ENSP00000270142,ENSP00000380378	PAFAH1B1,SOD1
GO:0061003	positive regulation of dendritic spine morphogenesis	2	17	0.0337	ENSP00000380378,ENSP00000392423	PAFAH1B1,RELN
GO:0072112	glomerular visceral epithelial cell differentiation	2	17	0.0337	ENSP00000319281,ENSP00000388325	BASP1,LAMB2
GO:0090330	regulation of platelet aggregation	2	17	0.0337	ENSP00000364907,ENSP00000371958	CD9,SYK
GO:0061564	axon development	7	377	0.0342	ENSP00000264710,ENSP00000265371,ENSP00000337838,ENSP00000380378,ENSP00000388325,ENSP00000392423,ENSP00000422591	LAMB2,NRP1,PAFAH1B1,RAB10,RELN,RTN4,SLIT2
GO:0001936	regulation of endothelial cell proliferation	4	122	0.0344	ENSP00000265371,ENSP00000339191,ENSP00000339730,ENSP00000358045	CAV1,ECM1,NRP1,THBS4
GO:0010605	negative regulation of macromolecule metabolic process	24	2558	0.0344	ENSP00000221930,ENSP00000236040,ENSP00000255499,ENSP00000261574,ENSP00000266085,ENSP00000319281,ENSP00000320866,ENSP00000337060,ENSP00000339191,ENSP00000352257,ENSP00000356520,ENSP00000358045,ENSP00000358140,ENSP00000365439,ENSP00000366237,ENSP00000369042,ENSP00000377192,ENSP00000378401,ENSP00000379506,ENSP00000379975,ENSP00000380365,ENSP00000380378,ENSP00000384863,ENSP00000422591	BASP1,CALR,CAV1,DFFA,DHX9,ECM1,EIF3A,G6PD,HNRNPK,ILK,IPO5,IPO7,LEPRE1,NME1,PAFAH1B1,RGN,RNF128,RPL14,SLIT2,SPOCK1,TGFB1,TIMP3,XPO1,XRCC6
GO:0031333	negative regulation of protein complex assembly	4	122	0.0344	ENSP00000361635,ENSP00000383118,ENSP00000401010,ENSP00000422591	CAPZB,CDC42,SLIT2,VDAC2
GO:0007167	enzyme linked receptor protein signaling pathway	10	698	0.0345	ENSP00000221930,ENSP00000263238,ENSP00000265371,ENSP00000349437,ENSP00000352785,ENSP00000362946,ENSP00000364907,ENSP00000383118,ENSP00000388169,ENSP00000482835	ACTR3,AP2B1,ARPC4,CDC42,DSG4,IGF2R,NRP1,RAB14,SYK,TGFB1
GO:0001889	liver development	4	123	0.0349	ENSP00000221930,ENSP00000298316,ENSP00000349437,ENSP00000380365	ARF6,IGF2R,RGN,TGFB1
GO:0002478	antigen processing and presentation of exogenous peptide antigen	4	123	0.0349	ENSP00000320866,ENSP00000377148,ENSP00000401010,ENSP00000482835	AP1G1,AP2B1,CALR,CAPZB
GO:0009620	response to fungus	3	61	0.035	ENSP00000221930,ENSP00000358755,ENSP00000364907	CHIA,SYK,TGFB1
GO:0014910	regulation of smooth muscle cell migration	3	61	0.035	ENSP00000265371,ENSP00000379975,ENSP00000422591	ILK,NRP1,SLIT2
GO:0051301	cell division	8	483	0.0355	ENSP00000005257,ENSP00000263238,ENSP00000264710,ENSP00000271588,ENSP00000298316,ENSP00000378769,ENSP00000380378,ENSP00000479861	ACTR3,ARF6,HMCN1,PAFAH1B1,PPP1CB,RAB10,RALA,SEPT2
GO:0007517	muscle organ development	6	287	0.0356	ENSP00000221930,ENSP00000290378,ENSP00000319281,ENSP00000339191,ENSP00000357065,ENSP00000357283	ACTC1,BASP1,CAV1,IGSF8,LMNA,TGFB1
GO:0007350	blastoderm segmentation	2	18	0.0357	ENSP00000265371,ENSP00000319281	BASP1,NRP1
GO:0032288	myelin assembly	2	18	0.0357	ENSP00000371958,ENSP00000379975	CD9,ILK
GO:0033157	regulation of intracellular protein transport	5	201	0.0357	ENSP00000221930,ENSP00000261574,ENSP00000286713,ENSP00000378177,ENSP00000384863	CEMIP,IPO5,STOM,TGFB1,XPO1
GO:0071404	cellular response to low-density lipoprotein particle stimulus	2	18	0.0357	ENSP00000364907,ENSP00000371958	CD9,SYK
GO:1900409	positive regulation of cellular response to oxidative stress	2	18	0.0357	ENSP00000270142,ENSP00000380365	RGN,SOD1
GO:2000251	positive regulation of actin cytoskeleton reorganization	2	18	0.0357	ENSP00000265371,ENSP00000383118	CDC42,NRP1
GO:0006027	glycosaminoglycan catabolic process	3	62	0.0358	ENSP00000221930,ENSP00000266718,ENSP00000378177	CEMIP,LUM,TGFB1
GO:0009056	catabolic process	19	1859	0.0359	ENSP00000216392,ENSP00000216962,ENSP00000221930,ENSP00000255499,ENSP00000264639,ENSP00000265333,ENSP00000266718,ENSP00000290158,ENSP00000309474,ENSP00000310129,ENSP00000358755,ENSP00000360124,ENSP00000363852,ENSP00000366237,ENSP00000378177,ENSP00000379506,ENSP00000380378,ENSP00000387286,ENSP00000482835	AP2B1,CEMIP,CHIA,DFFA,KPNB1,LUM,PAFAH1B1,PGM1,PSMD1,PSMD2,PSMD3,PYGB,PYGL,RAB1A,RNF128,RPL14,SLC44A1,TGFB1,VDAC1
GO:0043903	regulation of symbiosis, encompassing mutualism through parasitism	5	203	0.0368	ENSP00000286713,ENSP00000327801,ENSP00000339191,ENSP00000356520,ENSP00000419425	CAV1,DHX9,P4HB,PPIA,STOM
GO:0051495	positive regulation of cytoskeleton organization	5	203	0.0368	ENSP00000263238,ENSP00000265371,ENSP00000298316,ENSP00000383118,ENSP00000388169	ACTR3,ARF6,ARPC4,CDC42,NRP1
GO:0060998	regulation of dendritic spine development	3	63	0.0368	ENSP00000298316,ENSP00000380378,ENSP00000392423	ARF6,PAFAH1B1,RELN
GO:0061077	chaperone-mediated protein folding	3	63	0.0368	ENSP00000236040,ENSP00000320866,ENSP00000366237	CALR,DFFA,LEPRE1
GO:0071900	regulation of protein serine/threonine kinase activity	8	488	0.0368	ENSP00000221930,ENSP00000261574,ENSP00000270142,ENSP00000339191,ENSP00000364907,ENSP00000369042,ENSP00000378177,ENSP00000379975	CAV1,CEMIP,ILK,IPO5,IPO7,SOD1,SYK,TGFB1
GO:0090316	positive regulation of intracellular protein transport	4	126	0.0368	ENSP00000221930,ENSP00000261574,ENSP00000286713,ENSP00000378177	CEMIP,IPO5,STOM,TGFB1
GO:0042127	regulation of cell population proliferation	17	1594	0.0372	ENSP00000221930,ENSP00000236040,ENSP00000265371,ENSP00000320866,ENSP00000337060,ENSP00000337838,ENSP00000339191,ENSP00000339730,ENSP00000352257,ENSP00000356520,ENSP00000357283,ENSP00000358045,ENSP00000364907,ENSP00000371958,ENSP00000379975,ENSP00000380365,ENSP00000406162	CALR,CAV1,CD9,DHX9,ECM1,ILK,LEPRE1,LMNA,NME1,NRP1,PRMT1,RGN,RTN4,SYK,TGFB1,THBS4,XRCC6
GO:0043408	regulation of MAPK cascade	10	712	0.0376	ENSP00000221930,ENSP00000265371,ENSP00000266085,ENSP00000270142,ENSP00000339191,ENSP00000358140,ENSP00000364907,ENSP00000379975,ENSP00000380378,ENSP00000406162	CAV1,EIF3A,ILK,NRP1,PAFAH1B1,PRMT1,SOD1,SYK,TGFB1,TIMP3
GO:0046390	ribose phosphate biosynthetic process	5	205	0.0376	ENSP00000216392,ENSP00000221930,ENSP00000337060,ENSP00000360124,ENSP00000377192	G6PD,NME1,PGM1,PYGL,TGFB1
GO:0019080	viral gene expression	2	19	0.0378	ENSP00000356520,ENSP00000358140	DHX9,EIF3A
GO:0034314	Arp2/3 complex-mediated actin nucleation	2	19	0.0378	ENSP00000263238,ENSP00000388169	ACTR3,ARPC4
GO:2000178	negative regulation of neural precursor cell proliferation	2	19	0.0378	ENSP00000221930,ENSP00000379975	ILK,TGFB1
GO:0010970	transport along microtubule	4	129	0.0388	ENSP00000270142,ENSP00000380378,ENSP00000383118,ENSP00000387286	CDC42,PAFAH1B1,RAB1A,SOD1
GO:0045807	positive regulation of endocytosis	4	129	0.0388	ENSP00000320866,ENSP00000364907,ENSP00000365439,ENSP00000482835	AP2B1,CALR,HNRNPK,SYK
GO:0001570	vasculogenesis	3	65	0.0391	ENSP00000221930,ENSP00000339191,ENSP00000361554	CAV1,TGFB1,TIE1
GO:0030198	extracellular matrix organization	6	296	0.0391	ENSP00000221930,ENSP00000266718,ENSP00000284322,ENSP00000344758,ENSP00000388325,ENSP00000424571	ABI3BP,ECM2,FBN2,LAMB2,LUM,TGFB1
GO:0032481	positive regulation of type I interferon production	3	65	0.0391	ENSP00000352257,ENSP00000356520,ENSP00000364907	DHX9,SYK,XRCC6
GO:0046824	positive regulation of nucleocytoplasmic transport	3	65	0.0391	ENSP00000221930,ENSP00000261574,ENSP00000356520	DHX9,IPO5,TGFB1
GO:0051172	negative regulation of nitrogen compound metabolic process	22	2307	0.0391	ENSP00000221930,ENSP00000236040,ENSP00000255499,ENSP00000261574,ENSP00000266085,ENSP00000319281,ENSP00000320866,ENSP00000339191,ENSP00000352257,ENSP00000356520,ENSP00000358045,ENSP00000358140,ENSP00000365439,ENSP00000366237,ENSP00000369042,ENSP00000377192,ENSP00000378401,ENSP00000379975,ENSP00000380365,ENSP00000380378,ENSP00000384863,ENSP00000422591	BASP1,CALR,CAV1,DFFA,DHX9,ECM1,EIF3A,G6PD,HNRNPK,ILK,IPO5,IPO7,LEPRE1,PAFAH1B1,RGN,RNF128,SLIT2,SPOCK1,TGFB1,TIMP3,XPO1,XRCC6
GO:1901575	organic substance catabolic process	17	1609	0.0395	ENSP00000216392,ENSP00000216962,ENSP00000221930,ENSP00000255499,ENSP00000264639,ENSP00000266718,ENSP00000290158,ENSP00000309474,ENSP00000310129,ENSP00000358755,ENSP00000360124,ENSP00000363852,ENSP00000366237,ENSP00000378177,ENSP00000379506,ENSP00000380378,ENSP00000482835	AP2B1,CEMIP,CHIA,DFFA,KPNB1,LUM,PAFAH1B1,PGM1,PSMD1,PSMD2,PSMD3,PYGB,PYGL,RNF128,RPL14,SLC44A1,TGFB1
GO:0060562	epithelial tube morphogenesis	6	298	0.0396	ENSP00000005257,ENSP00000221930,ENSP00000265371,ENSP00000296575,ENSP00000379975,ENSP00000422591	HHIP,ILK,NRP1,RALA,SLIT2,TGFB1
GO:0030500	regulation of bone mineralization	3	66	0.0399	ENSP00000221930,ENSP00000358045,ENSP00000424571	ECM1,FBN2,TGFB1
GO:0050773	regulation of dendrite development	4	131	0.0399	ENSP00000298316,ENSP00000379975,ENSP00000380378,ENSP00000392423	ARF6,ILK,PAFAH1B1,RELN
GO:1904064	positive regulation of cation transmembrane transport	4	131	0.0399	ENSP00000377192,ENSP00000378177,ENSP00000380365,ENSP00000392423	CEMIP,G6PD,RELN,RGN
GO:0018193	peptidyl-amino acid modification	11	842	0.0404	ENSP00000236040,ENSP00000265371,ENSP00000282903,ENSP00000327801,ENSP00000349437,ENSP00000361554,ENSP00000364907,ENSP00000379975,ENSP00000392423,ENSP00000406162,ENSP00000419425	IGF2R,ILK,LEPRE1,NRP1,P4HB,PLOD2,PPIA,PRMT1,RELN,SYK,TIE1
GO:0001817	regulation of cytokine production	9	615	0.0423	ENSP00000221930,ENSP00000255499,ENSP00000266718,ENSP00000270142,ENSP00000352257,ENSP00000356520,ENSP00000358755,ENSP00000364907,ENSP00000404464	CCBE1,CHIA,DHX9,LUM,RNF128,SOD1,SYK,TGFB1,XRCC6
GO:0009306	protein secretion	4	134	0.0425	ENSP00000264710,ENSP00000346829,ENSP00000380378,ENSP00000387286	PAFAH1B1,RAB10,RAB1A,WLS
GO:0045454	cell redox homeostasis	3	68	0.0426	ENSP00000327801,ENSP00000356574,ENSP00000385385	P4HB,PDIA6,QSOX1
GO:0070848	response to growth factor	8	507	0.0428	ENSP00000217939,ENSP00000220325,ENSP00000221930,ENSP00000265371,ENSP00000266718,ENSP00000339191,ENSP00000352785,ENSP00000362946	CAV1,DSG4,EHD4,LUM,MXRA5,NRP1,RAB14,TGFB1
GO:0001945	lymph vessel development	2	21	0.043	ENSP00000364907,ENSP00000404464	CCBE1,SYK
GO:0006607	NLS-bearing protein import into nucleus	2	21	0.043	ENSP00000261574,ENSP00000290158	IPO5,KPNB1
GO:0007413	axonal fasciculation	2	21	0.043	ENSP00000265371,ENSP00000337838	NRP1,RTN4
GO:0043269	regulation of ion transport	9	618	0.043	ENSP00000221930,ENSP00000286713,ENSP00000339191,ENSP00000364907,ENSP00000377192,ENSP00000378177,ENSP00000380365,ENSP00000392423,ENSP00000447006	CAV1,CEMIP,CNTN1,G6PD,RELN,RGN,STOM,SYK,TGFB1
GO:0043302	positive regulation of leukocyte degranulation	2	21	0.043	ENSP00000364907,ENSP00000377148	AP1G1,SYK
GO:2000637	positive regulation of gene silencing by miRNA	2	21	0.043	ENSP00000221930,ENSP00000356520	DHX9,TGFB1
GO:0043933	protein-containing complex subunit organization	18	1770	0.0434	ENSP00000220325,ENSP00000221930,ENSP00000266718,ENSP00000286713,ENSP00000320866,ENSP00000327801,ENSP00000337838,ENSP00000339191,ENSP00000352257,ENSP00000356520,ENSP00000358140,ENSP00000365081,ENSP00000379975,ENSP00000387286,ENSP00000388169,ENSP00000406162,ENSP00000442318,ENSP00000482835	AP2B1,APOM,ARPC4,CALR,CAND1,CAV1,DHX9,EHD4,EIF3A,ILK,LUM,P4HB,PRMT1,RAB1A,RTN4,STOM,TGFB1,XRCC6
GO:0050764	regulation of phagocytosis	3	69	0.0434	ENSP00000221930,ENSP00000320866,ENSP00000364907	CALR,SYK,TGFB1
GO:0072384	organelle transport along microtubule	3	69	0.0434	ENSP00000380378,ENSP00000383118,ENSP00000387286	CDC42,PAFAH1B1,RAB1A
GO:0090288	negative regulation of cellular response to growth factor stimulus	4	137	0.0445	ENSP00000221930,ENSP00000339191,ENSP00000422591,ENSP00000424571	CAV1,FBN2,SLIT2,TGFB1
GO:0030512	negative regulation of transforming growth factor beta receptor signaling pathway	3	70	0.0447	ENSP00000221930,ENSP00000339191,ENSP00000424571	CAV1,FBN2,TGFB1
GO:0097006	regulation of plasma lipoprotein particle levels	3	70	0.0447	ENSP00000327801,ENSP00000365081,ENSP00000482835	AP2B1,APOM,P4HB
GO:1901137	carbohydrate derivative biosynthetic process	9	625	0.0451	ENSP00000216392,ENSP00000221930,ENSP00000261381,ENSP00000266718,ENSP00000319501,ENSP00000337060,ENSP00000360124,ENSP00000377192,ENSP00000378177	CEMIP,G6PD,LUM,NME1,PGM1,PYGL,TGFB1,UGDH,XYLT1
GO:0014912	negative regulation of smooth muscle cell migration	2	22	0.0454	ENSP00000379975,ENSP00000422591	ILK,SLIT2
GO:0061213	positive regulation of mesonephros development	2	22	0.0454	ENSP00000221930,ENSP00000319281	BASP1,TGFB1
GO:1904427	positive regulation of calcium ion transmembrane transport	3	71	0.0458	ENSP00000377192,ENSP00000378177,ENSP00000380365	CEMIP,G6PD,RGN
GO:0008045	motor neuron axon guidance	2	23	0.0485	ENSP00000265371,ENSP00000422591	NRP1,SLIT2
GO:0010614	negative regulation of cardiac muscle hypertrophy	2	23	0.0485	ENSP00000357283,ENSP00000377192	G6PD,LMNA
GO:0070168	negative regulation of biomineral tissue development	2	23	0.0485	ENSP00000221930,ENSP00000358045	ECM1,TGFB1
GO:0021954	central nervous system neuron development	3	73	0.0487	ENSP00000265371,ENSP00000380378,ENSP00000422591	NRP1,PAFAH1B1,SLIT2
GO:0034103	regulation of tissue remodeling	3	73	0.0487	ENSP00000221930,ENSP00000339730,ENSP00000364907	SYK,TGFB1,THBS4
GO:0050776	regulation of immune response	11	873	0.0488	ENSP00000221930,ENSP00000263238,ENSP00000339191,ENSP00000352257,ENSP00000356520,ENSP00000358045,ENSP00000364907,ENSP00000377148,ENSP00000383118,ENSP00000388169,ENSP00000438615	ACTR3,AP1G1,ARPC4,C1R,CAV1,CDC42,DHX9,ECM1,SYK,TGFB1,XRCC6
GO:0016050	vesicle organization	6	318	0.0494	ENSP00000317955,ENSP00000320866,ENSP00000339191,ENSP00000377148,ENSP00000380378,ENSP00000387286	AP1G1,CALR,CAV1,EEA1,PAFAH1B1,RAB1A
