# Supplementary material for: HIV-1 and Amyloid Beta Remodel Proteome of Brain Endothelial Extracellular Vesicles
Source: Int J Mol Sci. 2020 Apr 15;21(8):2741. doi: 10.3390/ijms21082741 (PMC7215366; doi:10.3390/ijms21082741)
Supplement: Supplementary file 1 [file ijms-21-02741-s001.zip › SupplTable5B T-HIV-HIV+Ab HIV+Ab unique-CellComp.xls]

## Sheet: Total-HIV-HIV+Ab-CellComp
#term ID	term description	observed gene count	background gene count	false discovery rate	matching proteins in your network (IDs)	matching proteins in your network (labels)
GO:0031410	cytoplasmic vesicle	44	2226	1.63e-12	ENSP00000005257,ENSP00000216392,ENSP00000216962,ENSP00000220325,ENSP00000221930,ENSP00000255499,ENSP00000262646,ENSP00000264639,ENSP00000264710,ENSP00000265371,ENSP00000266085,ENSP00000270142,ENSP00000286713,ENSP00000290158,ENSP00000298316,ENSP00000309474,ENSP00000310129,ENSP00000317955,ENSP00000320866,ENSP00000327801,ENSP00000329419,ENSP00000336888,ENSP00000339191,ENSP00000340466,ENSP00000346829…	AP1G1,AP2B1,ARF6,CALR,CAND1,CAV1,CD9,CEMIP,COPB2,ECM1,EEA1,EHD4,GANAB,IGF2R,KPNB1,MME,NRP1,P4HB,PDIA6,PGM1,PPIA,PSMD1,PSMD2,PSMD3,PYGB,PYGL,QSOX1,RAB10,RAB14,RAB1A,RAB2A,RALA,RNF128,SLC3A2,SLC44A2,SOD1,STOM,SYK,TGFB1,TIMP3,VAT1,VDAC2,WLS,XRCC6
GO:0044433	cytoplasmic vesicle part	34	1447	1.57e-11	ENSP00000005257,ENSP00000216392,ENSP00000216962,ENSP00000220325,ENSP00000221930,ENSP00000264639,ENSP00000264710,ENSP00000266085,ENSP00000286713,ENSP00000290158,ENSP00000298316,ENSP00000309474,ENSP00000310129,ENSP00000317955,ENSP00000320866,ENSP00000329419,ENSP00000336888,ENSP00000339191,ENSP00000346829,ENSP00000347872,ENSP00000349437,ENSP00000352257,ENSP00000356574,ENSP00000358045,ENSP00000360124…	AP1G1,AP2B1,ARF6,CALR,CAND1,CAV1,CD9,CEMIP,COPB2,ECM1,EEA1,EHD4,IGF2R,KPNB1,MME,PGM1,PPIA,PSMD1,PSMD2,PSMD3,PYGB,PYGL,QSOX1,RAB10,RAB14,RAB1A,RALA,SLC44A2,STOM,TGFB1,TIMP3,VAT1,WLS,XRCC6
GO:0005576	extracellular region	44	2505	2.11e-11	ENSP00000216392,ENSP00000216962,ENSP00000221930,ENSP00000261381,ENSP00000264639,ENSP00000265371,ENSP00000266085,ENSP00000266718,ENSP00000270142,ENSP00000271588,ENSP00000284322,ENSP00000290158,ENSP00000291009,ENSP00000296575,ENSP00000309474,ENSP00000310129,ENSP00000314556,ENSP00000320866,ENSP00000327801,ENSP00000339730,ENSP00000344758,ENSP00000346829,ENSP00000347872,ENSP00000352257,ENSP00000356574…	ABI3BP,APOM,C1R,CALR,CAND1,CCBE1,CD9,CEMIP,CHIA,ECM1,ECM2,FBN2,HHIP,HMCN1,KPNB1,LAMB2,LUM,NRP1,P4HB,PAMR1,PDIA6,PGM1,PIP,PPIA,PSMD1,PSMD2,PSMD3,PYGB,PYGL,QSOX1,RELN,RGN,SLIT2,SOD1,SPOCK1,SVEP1,TGFB1,THBS4,TIMP3,UACA,VAT1,WLS,XRCC6,XYLT1
GO:0030141	secretory granule	26	828	2.9e-11	ENSP00000216392,ENSP00000216962,ENSP00000221930,ENSP00000264639,ENSP00000264710,ENSP00000266085,ENSP00000270142,ENSP00000286713,ENSP00000290158,ENSP00000309474,ENSP00000310129,ENSP00000320866,ENSP00000336888,ENSP00000339191,ENSP00000347872,ENSP00000349437,ENSP00000352257,ENSP00000356574,ENSP00000358045,ENSP00000360124,ENSP00000361635,ENSP00000362946,ENSP00000371958,ENSP00000418525,ENSP00000419425…	CALR,CAND1,CAV1,CD9,ECM1,IGF2R,KPNB1,MME,PGM1,PPIA,PSMD1,PSMD2,PSMD3,PYGB,PYGL,QSOX1,RAB10,RAB14,SLC44A2,SOD1,STOM,TGFB1,TIMP3,VAT1,VDAC2,XRCC6
GO:0012505	endomembrane system	55	4347	1.67e-09	ENSP00000216392,ENSP00000216962,ENSP00000220325,ENSP00000221930,ENSP00000236040,ENSP00000255499,ENSP00000261381,ENSP00000261574,ENSP00000262646,ENSP00000262982,ENSP00000264639,ENSP00000264710,ENSP00000265371,ENSP00000266085,ENSP00000266718,ENSP00000270142,ENSP00000282903,ENSP00000286713,ENSP00000290158,ENSP00000298316,ENSP00000309474,ENSP00000310129,ENSP00000317955,ENSP00000320866,ENSP00000327801…	AP1G1,AP2B1,ARF6,CALR,CAND1,CAV1,CD9,CDC42,CEMIP,COPB2,CSE1L,ECM1,EEA1,EHD4,GANAB,IGF2R,IPO5,IPO7,KPNB1,LAMB2,LEPRE1,LMNA,LUM,MME,NRP1,P4HB,PAFAH1B1,PDIA6,PGM1,PLOD2,PPIA,PSMD1,PSMD2,PSMD3,PYGB,PYGL,QSOX1,RAB10,RAB14,RAB1A,RAB2A,RNF128,RTN4,SLC44A2,SOD1,STOM,TGFB1,THBS4,TIMP3,VAT1,VDAC2,WLS,XPO1,XRCC6,XYLT1
GO:0005737	cytoplasm	91	11238	1.55e-08	ENSP00000005257,ENSP00000216392,ENSP00000216962,ENSP00000220325,ENSP00000221930,ENSP00000236040,ENSP00000255499,ENSP00000261381,ENSP00000261574,ENSP00000262646,ENSP00000262982,ENSP00000263238,ENSP00000264639,ENSP00000264710,ENSP00000265333,ENSP00000265371,ENSP00000266085,ENSP00000266718,ENSP00000270142,ENSP00000271588,ENSP00000282903,ENSP00000286713,ENSP00000290158,ENSP00000290378,ENSP00000296575…	ACTC1,ACTR3,AP1G1,AP2B1,ARF6,ARPC4,BASP1,CALR,CAND1,CAPZB,CAV1,CD9,CDC42,CEMIP,CHIA,COPB2,CSE1L,DFFA,DHX9,ECM1,EEA1,EEF1G,EHD4,EIF3A,G6PD,GANAB,HHIP,HMCN1,HNRNPK,IGF2R,ILK,IPO5,IPO7,KPNB1,LAMB2,LEPRE1,LMNA,LUM,MME,MOB1B,NME1,NRP1,P4HB,PAFAH1B1,PARVB,PDIA6,PGM1,PHGDH,PLOD2,PPIA,PPP1CB,PRMT1,PSMD1,PSMD2,PSMD3,PYGB,PYGL,QSOX1,RAB10,RAB14,RAB1A,RAB2A,RALA,RELN,RGN,RGS11,RNF128,RPL14,RTN4,SEPT2,SLC3A2…
GO:0044444	cytoplasmic part	82	9377	2.71e-08	ENSP00000005257,ENSP00000216392,ENSP00000216962,ENSP00000220325,ENSP00000221930,ENSP00000236040,ENSP00000255499,ENSP00000261381,ENSP00000262646,ENSP00000262982,ENSP00000263238,ENSP00000264639,ENSP00000264710,ENSP00000265333,ENSP00000265371,ENSP00000266085,ENSP00000266718,ENSP00000270142,ENSP00000271588,ENSP00000282903,ENSP00000286713,ENSP00000290158,ENSP00000290378,ENSP00000298316,ENSP00000309474…	ACTC1,ACTR3,AP1G1,AP2B1,ARF6,ARPC4,CALR,CAND1,CAPZB,CAV1,CD9,CDC42,CEMIP,COPB2,CSE1L,DFFA,DHX9,ECM1,EEA1,EEF1G,EHD4,EIF3A,G6PD,GANAB,HMCN1,HNRNPK,IGF2R,ILK,IPO7,KPNB1,LAMB2,LEPRE1,LMNA,LUM,MME,MOB1B,NME1,NRP1,P4HB,PAFAH1B1,PARVB,PDIA6,PGM1,PHGDH,PLOD2,PPIA,PPP1CB,PRMT1,PSMD1,PSMD2,PSMD3,PYGB,PYGL,QSOX1,RAB10,RAB14,RAB1A,RAB2A,RALA,RGN,RNF128,RPL14,RTN4,SEPT2,SLC3A2,SLC44A1,SLC44A2,SOD1,STOM,SYK,T…
GO:0031012	extracellular matrix	14	283	3e-08	ENSP00000221930,ENSP00000266085,ENSP00000266718,ENSP00000270142,ENSP00000271588,ENSP00000284322,ENSP00000320866,ENSP00000339730,ENSP00000344758,ENSP00000358045,ENSP00000388325,ENSP00000392423,ENSP00000404464,ENSP00000424571	ABI3BP,CALR,CCBE1,ECM1,ECM2,FBN2,HMCN1,LAMB2,LUM,RELN,SOD1,TGFB1,THBS4,TIMP3
GO:0060205	cytoplasmic vesicle lumen	15	340	3e-08	ENSP00000216392,ENSP00000216962,ENSP00000221930,ENSP00000264639,ENSP00000266085,ENSP00000290158,ENSP00000309474,ENSP00000310129,ENSP00000320866,ENSP00000347872,ENSP00000352257,ENSP00000356574,ENSP00000358045,ENSP00000419425,ENSP00000442318	CALR,CAND1,ECM1,KPNB1,PPIA,PSMD1,PSMD2,PSMD3,PYGB,PYGL,QSOX1,TGFB1,TIMP3,VAT1,XRCC6
GO:0034774	secretory granule lumen	14	323	1.2e-07	ENSP00000216392,ENSP00000216962,ENSP00000221930,ENSP00000264639,ENSP00000266085,ENSP00000290158,ENSP00000309474,ENSP00000310129,ENSP00000347872,ENSP00000352257,ENSP00000356574,ENSP00000358045,ENSP00000419425,ENSP00000442318	CAND1,ECM1,KPNB1,PPIA,PSMD1,PSMD2,PSMD3,PYGB,PYGL,QSOX1,TGFB1,TIMP3,VAT1,XRCC6
GO:0098588	bounding membrane of organelle	30	1950	3.33e-06	ENSP00000220325,ENSP00000261381,ENSP00000262646,ENSP00000264710,ENSP00000265333,ENSP00000282903,ENSP00000286713,ENSP00000296575,ENSP00000298316,ENSP00000317955,ENSP00000320866,ENSP00000329419,ENSP00000336888,ENSP00000337060,ENSP00000339191,ENSP00000346829,ENSP00000347872,ENSP00000349437,ENSP00000356574,ENSP00000361635,ENSP00000362946,ENSP00000363852,ENSP00000371958,ENSP00000377148,ENSP00000378177…	AP1G1,AP2B1,ARF6,CALR,CAV1,CD9,CDC42,CEMIP,COPB2,EEA1,EHD4,HHIP,IGF2R,MME,NME1,PLOD2,QSOX1,RAB10,RAB14,RAB1A,RAB2A,SEPT2,SLC44A1,SLC44A2,STOM,VAT1,VDAC1,VDAC2,WLS,XYLT1
GO:0044421	extracellular region part	24	1375	8.86e-06	ENSP00000221930,ENSP00000266085,ENSP00000266718,ENSP00000270142,ENSP00000271588,ENSP00000284322,ENSP00000291009,ENSP00000320866,ENSP00000339730,ENSP00000344758,ENSP00000346829,ENSP00000356574,ENSP00000358045,ENSP00000358755,ENSP00000365081,ENSP00000371958,ENSP00000378401,ENSP00000385385,ENSP00000388325,ENSP00000392423,ENSP00000404464,ENSP00000422591,ENSP00000424571,ENSP00000438615	ABI3BP,APOM,C1R,CALR,CCBE1,CD9,CHIA,ECM1,ECM2,FBN2,HMCN1,LAMB2,LUM,PDIA6,PIP,QSOX1,RELN,SLIT2,SOD1,SPOCK1,TGFB1,THBS4,TIMP3,WLS
GO:0030139	endocytic vesicle	11	275	1.12e-05	ENSP00000264710,ENSP00000298316,ENSP00000320866,ENSP00000339191,ENSP00000346829,ENSP00000349437,ENSP00000362946,ENSP00000364907,ENSP00000371958,ENSP00000378177,ENSP00000482835	AP2B1,ARF6,CALR,CAV1,CD9,CEMIP,IGF2R,RAB10,RAB14,SYK,WLS
GO:0044422	organelle part	75	9111	1.12e-05	ENSP00000005257,ENSP00000216392,ENSP00000216962,ENSP00000220325,ENSP00000221930,ENSP00000236040,ENSP00000261381,ENSP00000261574,ENSP00000262646,ENSP00000262982,ENSP00000263238,ENSP00000264639,ENSP00000264710,ENSP00000265333,ENSP00000265371,ENSP00000266085,ENSP00000266718,ENSP00000270142,ENSP00000282903,ENSP00000286713,ENSP00000290158,ENSP00000290378,ENSP00000296575,ENSP00000298316,ENSP00000309474…	ACTC1,ACTR3,AP1G1,AP2B1,ARF6,ARPC4,BASP1,CALR,CAND1,CAPZB,CAV1,CD9,CDC42,CEMIP,COPB2,CSE1L,DFFA,DHX9,ECM1,EEA1,EHD4,EIF3A,GANAB,HHIP,HNRNPK,HORMAD2,IGF2R,ILK,IPO5,IPO7,KPNB1,LAMB2,LEPRE1,LMNA,LUM,MME,MOB1B,NME1,NRP1,P4HB,PAFAH1B1,PARVB,PDIA6,PGM1,PLOD2,PPIA,PPP1CB,PRMT1,PSMD1,PSMD2,PSMD3,PYGB,PYGL,QSOX1,RAB10,RAB14,RAB1A,RAB2A,RALA,RTN4,SEPT2,SLC44A1,SLC44A2,SOD1,STOM,TGFB1,TIMP3,UGDH,VAT1,VDAC1,…
GO:1904813	ficolin-1-rich granule lumen	8	125	1.48e-05	ENSP00000216392,ENSP00000264639,ENSP00000290158,ENSP00000310129,ENSP00000352257,ENSP00000360124,ENSP00000419425,ENSP00000442318	CAND1,KPNB1,PGM1,PPIA,PSMD2,PSMD3,PYGL,XRCC6
GO:0098805	whole membrane	25	1554	1.71e-05	ENSP00000220325,ENSP00000264710,ENSP00000265333,ENSP00000286713,ENSP00000298316,ENSP00000317955,ENSP00000320866,ENSP00000329419,ENSP00000336888,ENSP00000337060,ENSP00000339191,ENSP00000346829,ENSP00000347872,ENSP00000349437,ENSP00000361635,ENSP00000362946,ENSP00000363852,ENSP00000371958,ENSP00000377148,ENSP00000378177,ENSP00000384863,ENSP00000387286,ENSP00000418525,ENSP00000447006,ENSP00000482835	AP1G1,AP2B1,ARF6,CALR,CAV1,CD9,CEMIP,CNTN1,COPB2,EEA1,EHD4,IGF2R,MME,NME1,RAB10,RAB14,RAB1A,SLC44A1,SLC44A2,STOM,VAT1,VDAC1,VDAC2,WLS,XPO1
GO:0044446	intracellular organelle part	73	8882	2.11e-05	ENSP00000005257,ENSP00000216392,ENSP00000216962,ENSP00000220325,ENSP00000221930,ENSP00000236040,ENSP00000261381,ENSP00000261574,ENSP00000262646,ENSP00000262982,ENSP00000263238,ENSP00000264639,ENSP00000264710,ENSP00000265333,ENSP00000265371,ENSP00000266085,ENSP00000266718,ENSP00000270142,ENSP00000282903,ENSP00000286713,ENSP00000290158,ENSP00000290378,ENSP00000298316,ENSP00000309474,ENSP00000310129…	ACTC1,ACTR3,AP1G1,AP2B1,ARF6,ARPC4,BASP1,CALR,CAND1,CAPZB,CAV1,CD9,CDC42,CEMIP,COPB2,CSE1L,DFFA,DHX9,ECM1,EEA1,EHD4,EIF3A,GANAB,HNRNPK,HORMAD2,IGF2R,ILK,IPO5,IPO7,KPNB1,LAMB2,LEPRE1,LMNA,LUM,MME,MOB1B,NME1,NRP1,P4HB,PAFAH1B1,PDIA6,PGM1,PLOD2,PPIA,PPP1CB,PRMT1,PSMD1,PSMD2,PSMD3,PYGB,PYGL,QSOX1,RAB10,RAB14,RAB1A,RAB2A,RALA,RTN4,SEPT2,SLC44A1,SLC44A2,SOD1,STOM,TGFB1,TIMP3,UGDH,VAT1,VDAC1,VDAC2,WLS,X…
GO:0005829	cytosol	50	4958	2.28e-05	ENSP00000216392,ENSP00000255499,ENSP00000262646,ENSP00000262982,ENSP00000263238,ENSP00000264639,ENSP00000264710,ENSP00000265371,ENSP00000270142,ENSP00000290158,ENSP00000290378,ENSP00000298316,ENSP00000309474,ENSP00000310129,ENSP00000314556,ENSP00000317955,ENSP00000319501,ENSP00000320866,ENSP00000329419,ENSP00000331901,ENSP00000337060,ENSP00000352257,ENSP00000356520,ENSP00000357283,ENSP00000358140…	ACTC1,ACTR3,AP1G1,AP2B1,ARF6,ARPC4,CALR,CAND1,CAPZB,CDC42,COPB2,CSE1L,DFFA,DHX9,EEA1,EEF1G,EIF3A,G6PD,ILK,IPO7,KPNB1,LMNA,MOB1B,NME1,NRP1,PAFAH1B1,PARVB,PDIA6,PGM1,PHGDH,PPP1CB,PRMT1,PSMD1,PSMD2,PSMD3,PYGL,RAB10,RAB14,RAB1A,RAB2A,RGN,RNF128,RPL14,SLC3A2,SOD1,SYK,UACA,UGDH,XPO1,XRCC6
GO:0030659	cytoplasmic vesicle membrane	16	724	4.29e-05	ENSP00000005257,ENSP00000264710,ENSP00000286713,ENSP00000320866,ENSP00000329419,ENSP00000336888,ENSP00000339191,ENSP00000346829,ENSP00000349437,ENSP00000362946,ENSP00000371958,ENSP00000377148,ENSP00000378177,ENSP00000387286,ENSP00000418525,ENSP00000482835	AP1G1,AP2B1,CALR,CAV1,CD9,CEMIP,COPB2,IGF2R,MME,RAB10,RAB14,RAB1A,RALA,SLC44A2,STOM,WLS
GO:0042470	melanosome	7	105	4.71e-05	ENSP00000262646,ENSP00000286713,ENSP00000327801,ENSP00000340466,ENSP00000367123,ENSP00000385385,ENSP00000387286	GANAB,P4HB,PDIA6,RAB1A,RAB2A,SLC3A2,STOM
GO:0031090	organelle membrane	37	3337	0.00013	ENSP00000005257,ENSP00000220325,ENSP00000261381,ENSP00000261574,ENSP00000262646,ENSP00000264710,ENSP00000265333,ENSP00000282903,ENSP00000286713,ENSP00000290158,ENSP00000296575,ENSP00000298316,ENSP00000317955,ENSP00000320866,ENSP00000329419,ENSP00000336888,ENSP00000337060,ENSP00000337838,ENSP00000339191,ENSP00000346829,ENSP00000347872,ENSP00000349437,ENSP00000356574,ENSP00000361635,ENSP00000362946…	AP1G1,AP2B1,ARF6,CALR,CAV1,CD9,CDC42,CEMIP,COPB2,EEA1,EHD4,HHIP,IGF2R,IPO5,KPNB1,MME,NME1,PAFAH1B1,PDIA6,PLOD2,QSOX1,RAB10,RAB14,RAB1A,RAB2A,RALA,RTN4,SEPT2,SLC44A1,SLC44A2,STOM,VAT1,VDAC1,VDAC2,WLS,XPO1,XYLT1
GO:0062023	collagen-containing extracellular matrix	7	144	0.00028	ENSP00000266085,ENSP00000266718,ENSP00000271588,ENSP00000284322,ENSP00000339730,ENSP00000344758,ENSP00000388325	ABI3BP,ECM2,HMCN1,LAMB2,LUM,THBS4,TIMP3
GO:0005783	endoplasmic reticulum	24	1796	0.00045	ENSP00000220325,ENSP00000236040,ENSP00000255499,ENSP00000261381,ENSP00000262646,ENSP00000264710,ENSP00000282903,ENSP00000286713,ENSP00000290158,ENSP00000320866,ENSP00000327801,ENSP00000329419,ENSP00000337838,ENSP00000339191,ENSP00000339730,ENSP00000340466,ENSP00000346829,ENSP00000356574,ENSP00000362946,ENSP00000378177,ENSP00000383118,ENSP00000385385,ENSP00000387286,ENSP00000388325	CALR,CAV1,CDC42,CEMIP,COPB2,EHD4,GANAB,KPNB1,LAMB2,LEPRE1,P4HB,PDIA6,PLOD2,QSOX1,RAB10,RAB14,RAB1A,RAB2A,RNF128,RTN4,STOM,THBS4,WLS,XYLT1
GO:0043209	myelin sheath	7	157	0.00045	ENSP00000005257,ENSP00000270142,ENSP00000298316,ENSP00000337060,ENSP00000358417,ENSP00000361635,ENSP00000447006	ARF6,CNTN1,NME1,PHGDH,RALA,SOD1,VDAC2
GO:0005615	extracellular space	18	1134	0.00059	ENSP00000221930,ENSP00000266085,ENSP00000270142,ENSP00000291009,ENSP00000320866,ENSP00000339730,ENSP00000344758,ENSP00000346829,ENSP00000356574,ENSP00000358755,ENSP00000365081,ENSP00000371958,ENSP00000378401,ENSP00000385385,ENSP00000392423,ENSP00000404464,ENSP00000422591,ENSP00000438615	APOM,C1R,CALR,CCBE1,CD9,CHIA,ECM2,PDIA6,PIP,QSOX1,RELN,SLIT2,SOD1,SPOCK1,TGFB1,THBS4,TIMP3,WLS
GO:0044424	intracellular part	93	13996	0.00082	ENSP00000005257,ENSP00000216392,ENSP00000216962,ENSP00000220325,ENSP00000221930,ENSP00000236040,ENSP00000255499,ENSP00000261381,ENSP00000261574,ENSP00000262646,ENSP00000262982,ENSP00000263238,ENSP00000264639,ENSP00000264710,ENSP00000265333,ENSP00000265371,ENSP00000266085,ENSP00000266718,ENSP00000270142,ENSP00000271588,ENSP00000282903,ENSP00000286713,ENSP00000290158,ENSP00000290378,ENSP00000291009…	ACTC1,ACTR3,AP1G1,AP2B1,ARF6,ARPC4,BASP1,CALR,CAND1,CAPZB,CAV1,CD9,CDC42,CEMIP,CHIA,COPB2,CSE1L,DFFA,DHX9,ECM1,EEA1,EEF1G,EHD4,EIF3A,G6PD,GANAB,HHIP,HMCN1,HNRNPK,HORMAD2,IGF2R,ILK,IPO5,IPO7,KPNB1,LAMB2,LEPRE1,LMNA,LUM,MME,MOB1B,NME1,NRP1,P4HB,PAFAH1B1,PARVB,PDIA6,PGM1,PHGDH,PIP,PLOD2,PPIA,PPP1CB,PRMT1,PSMD1,PSMD2,PSMD3,PYGB,PYGL,QSOX1,RAB10,RAB14,RAB1A,RAB2A,RALA,RELN,RGN,RGS11,RNF128,RPL14,RTN4,…
GO:0005769	early endosome	9	341	0.0016	ENSP00000220325,ENSP00000265371,ENSP00000298316,ENSP00000317955,ENSP00000339191,ENSP00000346829,ENSP00000349437,ENSP00000362946,ENSP00000387286	ARF6,CAV1,EEA1,EHD4,IGF2R,NRP1,RAB14,RAB1A,WLS
GO:0005794	Golgi apparatus	20	1474	0.0016	ENSP00000221930,ENSP00000255499,ENSP00000261381,ENSP00000262646,ENSP00000264710,ENSP00000266718,ENSP00000298316,ENSP00000320866,ENSP00000329419,ENSP00000339191,ENSP00000340466,ENSP00000346829,ENSP00000349437,ENSP00000356574,ENSP00000362946,ENSP00000377148,ENSP00000383118,ENSP00000387286,ENSP00000442318,ENSP00000482835	AP1G1,AP2B1,ARF6,CALR,CAND1,CAV1,CDC42,COPB2,GANAB,IGF2R,LUM,QSOX1,RAB10,RAB14,RAB1A,RAB2A,RNF128,TGFB1,WLS,XYLT1
GO:0042995	cell projection	24	1969	0.0016	ENSP00000221930,ENSP00000263238,ENSP00000264710,ENSP00000265371,ENSP00000270142,ENSP00000290378,ENSP00000296575,ENSP00000298316,ENSP00000317955,ENSP00000319281,ENSP00000337060,ENSP00000337838,ENSP00000339191,ENSP00000346829,ENSP00000365439,ENSP00000378401,ENSP00000379975,ENSP00000380378,ENSP00000383118,ENSP00000384515,ENSP00000388169,ENSP00000392423,ENSP00000418525,ENSP00000479861	ACTC1,ACTR3,ARF6,ARPC4,BASP1,CAV1,CDC42,EEA1,HHIP,HNRNPK,ILK,MME,NME1,NRP1,PAFAH1B1,PARVB,RAB10,RELN,RTN4,SEPT2,SOD1,SPOCK1,TGFB1,WLS
GO:0044431	Golgi apparatus part	15	916	0.0017	ENSP00000221930,ENSP00000261381,ENSP00000262646,ENSP00000264710,ENSP00000266718,ENSP00000329419,ENSP00000339191,ENSP00000346829,ENSP00000349437,ENSP00000356574,ENSP00000362946,ENSP00000377148,ENSP00000383118,ENSP00000387286,ENSP00000482835	AP1G1,AP2B1,CAV1,CDC42,COPB2,IGF2R,LUM,QSOX1,RAB10,RAB14,RAB1A,RAB2A,TGFB1,WLS,XYLT1
GO:0005635	nuclear envelope	10	446	0.0021	ENSP00000261574,ENSP00000262982,ENSP00000290158,ENSP00000320866,ENSP00000337838,ENSP00000349437,ENSP00000357283,ENSP00000369042,ENSP00000380378,ENSP00000384863	CALR,CSE1L,IGF2R,IPO5,IPO7,KPNB1,LMNA,PAFAH1B1,RTN4,XPO1
GO:0034515	proteasome storage granule	2	2	0.0021	ENSP00000309474,ENSP00000310129	PSMD1,PSMD2
GO:0030666	endocytic vesicle membrane	6	152	0.0023	ENSP00000264710,ENSP00000320866,ENSP00000339191,ENSP00000346829,ENSP00000371958,ENSP00000482835	AP2B1,CALR,CAV1,CD9,RAB10,WLS
GO:0032991	protein-containing complex	43	4792	0.0023	ENSP00000236040,ENSP00000261574,ENSP00000263238,ENSP00000264639,ENSP00000265333,ENSP00000265371,ENSP00000266718,ENSP00000270142,ENSP00000290158,ENSP00000309474,ENSP00000310129,ENSP00000317955,ENSP00000320866,ENSP00000327801,ENSP00000329419,ENSP00000339191,ENSP00000340466,ENSP00000349437,ENSP00000352257,ENSP00000356520,ENSP00000358140,ENSP00000361635,ENSP00000364907,ENSP00000365081,ENSP00000365439…	ACTR3,AP1G1,AP2B1,APOM,ARPC4,CALR,CAND1,CAPZB,CAV1,CCBE1,CDC42,COPB2,DHX9,EEA1,EIF3A,GANAB,HNRNPK,IGF2R,ILK,IPO5,IPO7,KPNB1,LAMB2,LEPRE1,LUM,NRP1,P4HB,PAFAH1B1,PDIA6,PPIA,PPP1CB,PRMT1,PSMD1,PSMD2,PSMD3,RGS11,SEPT2,SOD1,SYK,VDAC1,VDAC2,XPO1,XRCC6
GO:0044432	endoplasmic reticulum part	18	1294	0.0023	ENSP00000236040,ENSP00000261381,ENSP00000262646,ENSP00000264710,ENSP00000282903,ENSP00000290158,ENSP00000320866,ENSP00000327801,ENSP00000329419,ENSP00000337838,ENSP00000339191,ENSP00000340466,ENSP00000346829,ENSP00000356574,ENSP00000383118,ENSP00000385385,ENSP00000387286,ENSP00000388325	CALR,CAV1,CDC42,COPB2,GANAB,KPNB1,LAMB2,LEPRE1,P4HB,PDIA6,PLOD2,QSOX1,RAB10,RAB1A,RAB2A,RTN4,WLS,XYLT1
GO:0032154	cleavage furrow	4	52	0.0025	ENSP00000005257,ENSP00000271588,ENSP00000298316,ENSP00000479861	ARF6,HMCN1,RALA,SEPT2
GO:0030665	clathrin-coated vesicle membrane	5	100	0.0026	ENSP00000349437,ENSP00000371958,ENSP00000377148,ENSP00000378177,ENSP00000482835	AP1G1,AP2B1,CD9,CEMIP,IGF2R
GO:0030667	secretory granule membrane	8	298	0.0026	ENSP00000264710,ENSP00000286713,ENSP00000336888,ENSP00000339191,ENSP00000349437,ENSP00000362946,ENSP00000371958,ENSP00000418525	CAV1,CD9,IGF2R,MME,RAB10,RAB14,SLC44A2,STOM
GO:0005838	proteasome regulatory particle	3	21	0.0028	ENSP00000264639,ENSP00000309474,ENSP00000310129	PSMD1,PSMD2,PSMD3
GO:0030662	coated vesicle membrane	6	161	0.0028	ENSP00000329419,ENSP00000349437,ENSP00000371958,ENSP00000377148,ENSP00000378177,ENSP00000482835	AP1G1,AP2B1,CD9,CEMIP,COPB2,IGF2R
GO:0043229	intracellular organelle	83	12193	0.003	ENSP00000005257,ENSP00000216392,ENSP00000216962,ENSP00000220325,ENSP00000221930,ENSP00000236040,ENSP00000255499,ENSP00000261381,ENSP00000261574,ENSP00000262646,ENSP00000262982,ENSP00000263238,ENSP00000264639,ENSP00000264710,ENSP00000265333,ENSP00000265371,ENSP00000266085,ENSP00000266718,ENSP00000270142,ENSP00000282903,ENSP00000286713,ENSP00000290158,ENSP00000290378,ENSP00000291009,ENSP00000296575…	ACTC1,ACTR3,AP1G1,AP2B1,ARF6,ARPC4,BASP1,CALR,CAND1,CAPZB,CAV1,CD9,CDC42,CEMIP,COPB2,CSE1L,DFFA,DHX9,ECM1,EEA1,EHD4,EIF3A,G6PD,GANAB,HHIP,HNRNPK,HORMAD2,IGF2R,ILK,IPO5,IPO7,KPNB1,LAMB2,LEPRE1,LMNA,LUM,MME,MOB1B,NME1,NRP1,P4HB,PAFAH1B1,PARVB,PDIA6,PGM1,PIP,PLOD2,PPIA,PPP1CB,PRMT1,PSMD1,PSMD2,PSMD3,PYGB,PYGL,QSOX1,RAB10,RAB14,RAB1A,RAB2A,RALA,RGN,RNF128,RTN4,SEPT2,SLC3A2,SLC44A1,SLC44A2,SOD1,STOM,S…
GO:0055037	recycling endosome	6	164	0.003	ENSP00000220325,ENSP00000264710,ENSP00000298316,ENSP00000317955,ENSP00000362946,ENSP00000377148	AP1G1,ARF6,EEA1,EHD4,RAB10,RAB14
GO:0071782	endoplasmic reticulum tubular network	3	22	0.003	ENSP00000264710,ENSP00000290158,ENSP00000337838	KPNB1,RAB10,RTN4
GO:0043226	organelle	84	12432	0.0032	ENSP00000005257,ENSP00000216392,ENSP00000216962,ENSP00000220325,ENSP00000221930,ENSP00000236040,ENSP00000255499,ENSP00000261381,ENSP00000261574,ENSP00000262646,ENSP00000262982,ENSP00000263238,ENSP00000264639,ENSP00000264710,ENSP00000265333,ENSP00000265371,ENSP00000266085,ENSP00000266718,ENSP00000270142,ENSP00000282903,ENSP00000286713,ENSP00000290158,ENSP00000290378,ENSP00000291009,ENSP00000296575…	ACTC1,ACTR3,AP1G1,AP2B1,ARF6,ARPC4,BASP1,CALR,CAND1,CAPZB,CAV1,CD9,CDC42,CEMIP,COPB2,CSE1L,DFFA,DHX9,ECM1,EEA1,EHD4,EIF3A,G6PD,GANAB,HHIP,HNRNPK,HORMAD2,IGF2R,ILK,IPO5,IPO7,KPNB1,LAMB2,LEPRE1,LMNA,LUM,MME,MOB1B,NME1,NRP1,P4HB,PAFAH1B1,PARVB,PDIA6,PGM1,PIP,PLOD2,PPIA,PPP1CB,PRMT1,PSMD1,PSMD2,PSMD3,PYGB,PYGL,QSOX1,RAB10,RAB14,RAB1A,RAB2A,RALA,RGN,RNF128,RTN4,SEPT2,SLC3A2,SLC44A1,SLC44A2,SOD1,SPOCK1…
GO:0071944	cell periphery	45	5254	0.0034	ENSP00000005257,ENSP00000215912,ENSP00000220325,ENSP00000221930,ENSP00000264710,ENSP00000265333,ENSP00000265371,ENSP00000271588,ENSP00000286713,ENSP00000296575,ENSP00000298316,ENSP00000317955,ENSP00000319281,ENSP00000320866,ENSP00000327801,ENSP00000336888,ENSP00000337060,ENSP00000337838,ENSP00000339191,ENSP00000346829,ENSP00000349437,ENSP00000352785,ENSP00000357065,ENSP00000361554,ENSP00000362946…	AP2B1,ARF6,BASP1,CALR,CAV1,CD9,CDC42,CEMIP,CNTN1,DFFA,DSG4,EEA1,EHD4,G6PD,HHIP,HMCN1,IGF2R,IGSF8,ILK,MME,NME1,NRP1,P4HB,PAFAH1B1,PARVB,PDIA6,PIK3IP1,PPP1CB,RAB10,RAB14,RALA,RELN,RGS11,RTN4,SEPT2,SLC3A2,SLC44A1,SLC44A2,SLIT2,STOM,SYK,TGFB1,TIE1,VDAC1,WLS
GO:0030136	clathrin-coated vesicle	6	172	0.0035	ENSP00000349437,ENSP00000362946,ENSP00000371958,ENSP00000377148,ENSP00000378177,ENSP00000482835	AP1G1,AP2B1,CD9,CEMIP,IGF2R,RAB14
GO:0043227	membrane-bounded organelle	78	11244	0.0035	ENSP00000005257,ENSP00000216392,ENSP00000216962,ENSP00000220325,ENSP00000221930,ENSP00000236040,ENSP00000255499,ENSP00000261381,ENSP00000261574,ENSP00000262646,ENSP00000262982,ENSP00000264639,ENSP00000264710,ENSP00000265333,ENSP00000265371,ENSP00000266085,ENSP00000266718,ENSP00000270142,ENSP00000282903,ENSP00000286713,ENSP00000290158,ENSP00000291009,ENSP00000296575,ENSP00000298316,ENSP00000309474…	AP1G1,AP2B1,ARF6,BASP1,CALR,CAND1,CAV1,CD9,CDC42,CEMIP,COPB2,CSE1L,DFFA,DHX9,ECM1,EEA1,EHD4,EIF3A,G6PD,GANAB,HHIP,HNRNPK,HORMAD2,IGF2R,ILK,IPO5,IPO7,KPNB1,LAMB2,LEPRE1,LMNA,LUM,MME,MOB1B,NME1,NRP1,P4HB,PAFAH1B1,PDIA6,PGM1,PIP,PLOD2,PPIA,PPP1CB,PRMT1,PSMD1,PSMD2,PSMD3,PYGB,PYGL,QSOX1,RAB10,RAB14,RAB1A,RAB2A,RALA,RGN,RNF128,RTN4,SEPT2,SLC3A2,SLC44A1,SLC44A2,SOD1,STOM,SYK,TGFB1,THBS4,TIMP3,UACA,UGDH…
GO:0098791	Golgi subcompartment	13	801	0.0035	ENSP00000261381,ENSP00000262646,ENSP00000264710,ENSP00000329419,ENSP00000339191,ENSP00000346829,ENSP00000349437,ENSP00000356574,ENSP00000362946,ENSP00000377148,ENSP00000383118,ENSP00000387286,ENSP00000482835	AP1G1,AP2B1,CAV1,CDC42,COPB2,IGF2R,QSOX1,RAB10,RAB14,RAB1A,RAB2A,WLS,XYLT1
GO:0031967	organelle envelope	16	1146	0.0037	ENSP00000261574,ENSP00000262982,ENSP00000265333,ENSP00000270142,ENSP00000290158,ENSP00000320866,ENSP00000337060,ENSP00000337838,ENSP00000347872,ENSP00000349437,ENSP00000357283,ENSP00000361635,ENSP00000363852,ENSP00000369042,ENSP00000380378,ENSP00000384863	CALR,CSE1L,IGF2R,IPO5,IPO7,KPNB1,LMNA,NME1,PAFAH1B1,RTN4,SLC44A1,SOD1,VAT1,VDAC1,VDAC2,XPO1
GO:0000139	Golgi membrane	12	712	0.0038	ENSP00000261381,ENSP00000262646,ENSP00000264710,ENSP00000329419,ENSP00000339191,ENSP00000346829,ENSP00000349437,ENSP00000356574,ENSP00000362946,ENSP00000377148,ENSP00000383118,ENSP00000387286	AP1G1,CAV1,CDC42,COPB2,IGF2R,QSOX1,RAB10,RAB14,RAB1A,RAB2A,WLS,XYLT1
GO:0005886	plasma membrane	44	5159	0.0038	ENSP00000005257,ENSP00000215912,ENSP00000220325,ENSP00000221930,ENSP00000264710,ENSP00000265333,ENSP00000265371,ENSP00000271588,ENSP00000286713,ENSP00000296575,ENSP00000298316,ENSP00000317955,ENSP00000319281,ENSP00000320866,ENSP00000327801,ENSP00000336888,ENSP00000337060,ENSP00000337838,ENSP00000339191,ENSP00000346829,ENSP00000349437,ENSP00000352785,ENSP00000357065,ENSP00000361554,ENSP00000362946…	AP2B1,ARF6,BASP1,CALR,CAV1,CD9,CDC42,CEMIP,CNTN1,DFFA,DSG4,EEA1,EHD4,G6PD,HHIP,HMCN1,IGF2R,IGSF8,ILK,MME,NME1,NRP1,P4HB,PARVB,PDIA6,PIK3IP1,PPP1CB,RAB10,RAB14,RALA,RELN,RGS11,RTN4,SEPT2,SLC3A2,SLC44A1,SLC44A2,SLIT2,STOM,SYK,TGFB1,TIE1,VDAC1,WLS
GO:0120025	plasma membrane bounded cell projection	22	1900	0.0038	ENSP00000221930,ENSP00000263238,ENSP00000264710,ENSP00000265371,ENSP00000270142,ENSP00000290378,ENSP00000296575,ENSP00000298316,ENSP00000317955,ENSP00000319281,ENSP00000337060,ENSP00000337838,ENSP00000339191,ENSP00000346829,ENSP00000378401,ENSP00000379975,ENSP00000380378,ENSP00000383118,ENSP00000384515,ENSP00000392423,ENSP00000418525,ENSP00000479861	ACTC1,ACTR3,ARF6,BASP1,CAV1,CDC42,EEA1,HHIP,ILK,MME,NME1,NRP1,PAFAH1B1,PARVB,RAB10,RELN,RTN4,SEPT2,SOD1,SPOCK1,TGFB1,WLS
GO:0030135	coated vesicle	7	255	0.0039	ENSP00000329419,ENSP00000349437,ENSP00000362946,ENSP00000371958,ENSP00000377148,ENSP00000378177,ENSP00000482835	AP1G1,AP2B1,CD9,CEMIP,COPB2,IGF2R,RAB14
GO:0030140	trans-Golgi network transport vesicle	3	28	0.0042	ENSP00000349437,ENSP00000362946,ENSP00000377148	AP1G1,IGF2R,RAB14
GO:0033267	axon part	8	341	0.0042	ENSP00000265371,ENSP00000270142,ENSP00000317955,ENSP00000319281,ENSP00000337838,ENSP00000378401,ENSP00000379975,ENSP00000380378	BASP1,EEA1,ILK,NRP1,PAFAH1B1,RTN4,SOD1,SPOCK1
GO:0030424	axon	10	530	0.0046	ENSP00000221930,ENSP00000265371,ENSP00000270142,ENSP00000317955,ENSP00000319281,ENSP00000337838,ENSP00000378401,ENSP00000379975,ENSP00000380378,ENSP00000418525	BASP1,EEA1,ILK,MME,NRP1,PAFAH1B1,RTN4,SOD1,SPOCK1,TGFB1
GO:0030133	transport vesicle	8	356	0.0053	ENSP00000264710,ENSP00000329419,ENSP00000349437,ENSP00000361635,ENSP00000362946,ENSP00000377148,ENSP00000387286,ENSP00000418525	AP1G1,COPB2,IGF2R,MME,RAB10,RAB14,RAB1A,VDAC2
GO:0055038	recycling endosome membrane	4	74	0.0055	ENSP00000220325,ENSP00000264710,ENSP00000298316,ENSP00000362946	ARF6,EHD4,RAB10,RAB14
GO:0005768	endosome	13	876	0.0064	ENSP00000220325,ENSP00000255499,ENSP00000264710,ENSP00000265371,ENSP00000298316,ENSP00000317955,ENSP00000339191,ENSP00000346829,ENSP00000349437,ENSP00000362946,ENSP00000377148,ENSP00000387286,ENSP00000482835	AP1G1,AP2B1,ARF6,CAV1,EEA1,EHD4,IGF2R,NRP1,RAB10,RAB14,RAB1A,RNF128,WLS
GO:0005802	trans-Golgi network	6	205	0.0064	ENSP00000264710,ENSP00000346829,ENSP00000349437,ENSP00000362946,ENSP00000377148,ENSP00000482835	AP1G1,AP2B1,IGF2R,RAB10,RAB14,WLS
GO:0031252	cell leading edge	8	371	0.0065	ENSP00000263238,ENSP00000290378,ENSP00000298316,ENSP00000337060,ENSP00000346829,ENSP00000379975,ENSP00000380378,ENSP00000384515	ACTC1,ACTR3,ARF6,ILK,NME1,PAFAH1B1,PARVB,WLS
GO:0048471	perinuclear region of cytoplasm	11	670	0.0066	ENSP00000220325,ENSP00000255499,ENSP00000286713,ENSP00000320866,ENSP00000337060,ENSP00000339191,ENSP00000349437,ENSP00000357283,ENSP00000362946,ENSP00000380378,ENSP00000479861	CALR,CAV1,EHD4,IGF2R,LMNA,NME1,PAFAH1B1,RAB14,RNF128,SEPT2,STOM
GO:0070013	intracellular organelle lumen	43	5162	0.0066	ENSP00000216392,ENSP00000216962,ENSP00000221930,ENSP00000236040,ENSP00000261574,ENSP00000262982,ENSP00000264639,ENSP00000265333,ENSP00000266085,ENSP00000266718,ENSP00000270142,ENSP00000290158,ENSP00000309474,ENSP00000310129,ENSP00000319281,ENSP00000319501,ENSP00000320866,ENSP00000327801,ENSP00000336984,ENSP00000340466,ENSP00000347872,ENSP00000349437,ENSP00000352257,ENSP00000356520,ENSP00000356574…	BASP1,CALR,CAND1,CSE1L,DFFA,DHX9,ECM1,EIF3A,GANAB,HNRNPK,HORMAD2,IGF2R,ILK,IPO5,IPO7,KPNB1,LAMB2,LEPRE1,LMNA,LUM,MOB1B,P4HB,PDIA6,PGM1,PPIA,PPP1CB,PRMT1,PSMD1,PSMD2,PSMD3,PYGB,PYGL,QSOX1,SLC44A1,SOD1,TGFB1,TIMP3,UGDH,VAT1,VDAC1,VDAC2,XPO1,XRCC6
GO:0031901	early endosome membrane	5	143	0.0073	ENSP00000220325,ENSP00000317955,ENSP00000339191,ENSP00000346829,ENSP00000362946	CAV1,EEA1,EHD4,RAB14,WLS
GO:0005764	lysosome	10	582	0.0079	ENSP00000216962,ENSP00000266718,ENSP00000270142,ENSP00000286713,ENSP00000309474,ENSP00000347872,ENSP00000349437,ENSP00000362946,ENSP00000377148,ENSP00000482835	AP1G1,AP2B1,IGF2R,LUM,PSMD1,PYGB,RAB14,SOD1,STOM,VAT1
GO:0005788	endoplasmic reticulum lumen	7	299	0.0079	ENSP00000236040,ENSP00000320866,ENSP00000327801,ENSP00000340466,ENSP00000356574,ENSP00000385385,ENSP00000388325	CALR,GANAB,LAMB2,LEPRE1,P4HB,PDIA6,QSOX1
GO:0008540	proteasome regulatory particle, base subcomplex	2	9	0.0086	ENSP00000309474,ENSP00000310129	PSMD1,PSMD2
GO:0030117	membrane coat	4	88	0.0086	ENSP00000329419,ENSP00000349437,ENSP00000377148,ENSP00000482835	AP1G1,AP2B1,COPB2,IGF2R
GO:0030118	clathrin coat	3	40	0.0087	ENSP00000349437,ENSP00000377148,ENSP00000482835	AP1G1,AP2B1,IGF2R
GO:0042175	nuclear outer membrane-endoplasmic reticulum membrane network	14	1043	0.0087	ENSP00000261381,ENSP00000262646,ENSP00000264710,ENSP00000282903,ENSP00000320866,ENSP00000329419,ENSP00000337838,ENSP00000339191,ENSP00000346829,ENSP00000362946,ENSP00000383118,ENSP00000384863,ENSP00000385385,ENSP00000387286	CALR,CAV1,CDC42,COPB2,PDIA6,PLOD2,RAB10,RAB14,RAB1A,RAB2A,RTN4,WLS,XPO1,XYLT1
GO:0005604	basement membrane	4	91	0.0092	ENSP00000266085,ENSP00000271588,ENSP00000339730,ENSP00000388325	HMCN1,LAMB2,THBS4,TIMP3
GO:0120038	plasma membrane bounded cell projection part	16	1316	0.0106	ENSP00000265371,ENSP00000270142,ENSP00000296575,ENSP00000298316,ENSP00000317955,ENSP00000319281,ENSP00000337060,ENSP00000337838,ENSP00000346829,ENSP00000378401,ENSP00000379975,ENSP00000380378,ENSP00000383118,ENSP00000392423,ENSP00000418525,ENSP00000479861	ARF6,BASP1,CDC42,EEA1,HHIP,ILK,MME,NME1,NRP1,PAFAH1B1,RELN,RTN4,SEPT2,SOD1,SPOCK1,WLS
GO:0005885	Arp2/3 protein complex	2	11	0.011	ENSP00000263238,ENSP00000388169	ACTR3,ARPC4
GO:0034663	endoplasmic reticulum chaperone complex	2	11	0.011	ENSP00000327801,ENSP00000385385	P4HB,PDIA6
GO:0005614	interstitial matrix	2	12	0.0123	ENSP00000284322,ENSP00000344758	ABI3BP,ECM2
GO:0030120	vesicle coat	3	47	0.0123	ENSP00000329419,ENSP00000377148,ENSP00000482835	AP1G1,AP2B1,COPB2
GO:0015629	actin cytoskeleton	8	432	0.0127	ENSP00000263238,ENSP00000290378,ENSP00000356520,ENSP00000360124,ENSP00000365439,ENSP00000379975,ENSP00000388169,ENSP00000401010	ACTC1,ACTR3,ARPC4,CAPZB,DHX9,HNRNPK,ILK,PGM1
GO:0031984	organelle subcompartment	18	1616	0.013	ENSP00000261381,ENSP00000262646,ENSP00000264710,ENSP00000282903,ENSP00000290158,ENSP00000320866,ENSP00000329419,ENSP00000337838,ENSP00000339191,ENSP00000346829,ENSP00000349437,ENSP00000356574,ENSP00000362946,ENSP00000377148,ENSP00000383118,ENSP00000385385,ENSP00000387286,ENSP00000482835	AP1G1,AP2B1,CALR,CAV1,CDC42,COPB2,IGF2R,KPNB1,PDIA6,PLOD2,QSOX1,RAB10,RAB14,RAB1A,RAB2A,RTN4,WLS,XYLT1
GO:0031089	platelet dense granule lumen	2	14	0.0156	ENSP00000266085,ENSP00000358045	ECM1,TIMP3
GO:0005741	mitochondrial outer membrane	5	181	0.0158	ENSP00000265333,ENSP00000337060,ENSP00000347872,ENSP00000361635,ENSP00000363852	NME1,SLC44A1,VAT1,VDAC1,VDAC2
GO:0045334	clathrin-coated endocytic vesicle	3	53	0.0159	ENSP00000371958,ENSP00000378177,ENSP00000482835	AP2B1,CD9,CEMIP
GO:0005793	endoplasmic reticulum-Golgi intermediate compartment	4	113	0.0167	ENSP00000262646,ENSP00000320866,ENSP00000327801,ENSP00000385385	CALR,P4HB,PDIA6,RAB2A
GO:0010008	endosome membrane	8	457	0.0167	ENSP00000220325,ENSP00000264710,ENSP00000298316,ENSP00000317955,ENSP00000339191,ENSP00000346829,ENSP00000362946,ENSP00000482835	AP2B1,ARF6,CAV1,EEA1,EHD4,RAB10,RAB14,WLS
GO:0043005	neuron projection	14	1142	0.0167	ENSP00000221930,ENSP00000265371,ENSP00000270142,ENSP00000317955,ENSP00000319281,ENSP00000337838,ENSP00000346829,ENSP00000378401,ENSP00000379975,ENSP00000380378,ENSP00000383118,ENSP00000392423,ENSP00000418525,ENSP00000479861	BASP1,CDC42,EEA1,ILK,MME,NRP1,PAFAH1B1,RELN,RTN4,SEPT2,SOD1,SPOCK1,TGFB1,WLS
GO:0098827	endoplasmic reticulum subcompartment	13	1025	0.0171	ENSP00000261381,ENSP00000262646,ENSP00000264710,ENSP00000282903,ENSP00000290158,ENSP00000320866,ENSP00000329419,ENSP00000337838,ENSP00000339191,ENSP00000346829,ENSP00000383118,ENSP00000385385,ENSP00000387286	CALR,CAV1,CDC42,COPB2,KPNB1,PDIA6,PLOD2,RAB10,RAB1A,RAB2A,RTN4,WLS,XYLT1
GO:0044464	cell part	98	16244	0.0179	ENSP00000005257,ENSP00000215912,ENSP00000216392,ENSP00000216962,ENSP00000220325,ENSP00000221930,ENSP00000236040,ENSP00000255499,ENSP00000261381,ENSP00000261574,ENSP00000262646,ENSP00000262982,ENSP00000263238,ENSP00000264639,ENSP00000264710,ENSP00000265333,ENSP00000265371,ENSP00000266085,ENSP00000266718,ENSP00000270142,ENSP00000271588,ENSP00000282903,ENSP00000286713,ENSP00000290158,ENSP00000290378…	ACTC1,ACTR3,AP1G1,AP2B1,ARF6,ARPC4,BASP1,CALR,CAND1,CAPZB,CAV1,CD9,CDC42,CEMIP,CHIA,CNTN1,COPB2,CSE1L,DFFA,DHX9,DSG4,ECM1,EEA1,EEF1G,EHD4,EIF3A,G6PD,GANAB,HHIP,HMCN1,HNRNPK,HORMAD2,IGF2R,IGSF8,ILK,IPO5,IPO7,KPNB1,LAMB2,LEPRE1,LMNA,LUM,MME,MOB1B,NME1,NRP1,P4HB,PAFAH1B1,PARVB,PDIA6,PGM1,PHGDH,PIK3IP1,PIP,PLOD2,PPIA,PPP1CB,PRMT1,PSMD1,PSMD2,PSMD3,PYGB,PYGL,QSOX1,RAB10,RAB14,RAB1A,RAB2A,RALA,RELN,RGN…
GO:0009986	cell surface	10	690	0.0194	ENSP00000005257,ENSP00000221930,ENSP00000265371,ENSP00000296575,ENSP00000320866,ENSP00000327801,ENSP00000349437,ENSP00000367123,ENSP00000371958,ENSP00000422591	CALR,CD9,HHIP,IGF2R,NRP1,P4HB,RALA,SLC3A2,SLIT2,TGFB1
GO:0044420	extracellular matrix component	3	59	0.0194	ENSP00000266718,ENSP00000388325,ENSP00000424571	FBN2,LAMB2,LUM
GO:0044437	vacuolar part	8	474	0.0194	ENSP00000216962,ENSP00000266718,ENSP00000286713,ENSP00000309474,ENSP00000347872,ENSP00000349437,ENSP00000377148,ENSP00000482835	AP1G1,AP2B1,IGF2R,LUM,PSMD1,PYGB,STOM,VAT1
GO:0045335	phagocytic vesicle	4	122	0.0202	ENSP00000264710,ENSP00000320866,ENSP00000362946,ENSP00000364907	CALR,RAB10,RAB14,SYK
GO:0046930	pore complex	2	18	0.0213	ENSP00000265333,ENSP00000361635	VDAC1,VDAC2
GO:0016020	membrane	59	8420	0.0242	ENSP00000005257,ENSP00000215912,ENSP00000220325,ENSP00000221930,ENSP00000255499,ENSP00000261381,ENSP00000261574,ENSP00000262646,ENSP00000264710,ENSP00000265333,ENSP00000265371,ENSP00000271588,ENSP00000282903,ENSP00000286713,ENSP00000290158,ENSP00000296575,ENSP00000298316,ENSP00000317955,ENSP00000319281,ENSP00000320866,ENSP00000327801,ENSP00000329419,ENSP00000336888,ENSP00000337060,ENSP00000337838…	AP1G1,AP2B1,ARF6,BASP1,CALR,CAV1,CD9,CDC42,CEMIP,CNTN1,COPB2,DFFA,DSG4,EEA1,EHD4,G6PD,HHIP,HMCN1,IGF2R,IGSF8,ILK,IPO5,KPNB1,MME,NME1,NRP1,P4HB,PAFAH1B1,PARVB,PDIA6,PIK3IP1,PLOD2,PPP1CB,QSOX1,RAB10,RAB14,RAB1A,RAB2A,RALA,RELN,RGS11,RNF128,RTN4,SEPT2,SLC3A2,SLC44A1,SLC44A2,SLIT2,STOM,SVEP1,SYK,TGFB1,TIE1,VAT1,VDAC1,VDAC2,WLS,XPO1,XYLT1
GO:0030125	clathrin vesicle coat	2	21	0.026	ENSP00000377148,ENSP00000482835	AP1G1,AP2B1
GO:0036477	somatodendritic compartment	10	731	0.026	ENSP00000221930,ENSP00000265371,ENSP00000270142,ENSP00000337838,ENSP00000346829,ENSP00000379975,ENSP00000380378,ENSP00000383118,ENSP00000392423,ENSP00000418525	CDC42,ILK,MME,NRP1,PAFAH1B1,RELN,RTN4,SOD1,TGFB1,WLS
GO:0099568	cytoplasmic region	7	402	0.026	ENSP00000270142,ENSP00000271588,ENSP00000298316,ENSP00000339191,ENSP00000346829,ENSP00000380378,ENSP00000479861	ARF6,CAV1,HMCN1,PAFAH1B1,SEPT2,SOD1,WLS
GO:0016528	sarcoplasm	3	70	0.0271	ENSP00000320866,ENSP00000339730,ENSP00000378401	CALR,SPOCK1,THBS4
GO:0098589	membrane region	6	311	0.0277	ENSP00000265333,ENSP00000286713,ENSP00000339191,ENSP00000361635,ENSP00000384863,ENSP00000447006	CAV1,CNTN1,STOM,VDAC1,VDAC2,XPO1
GO:0120111	neuron projection cytoplasm	3	71	0.0277	ENSP00000270142,ENSP00000346829,ENSP00000380378	PAFAH1B1,SOD1,WLS
GO:0005856	cytoskeleton	20	2068	0.0278	ENSP00000255499,ENSP00000263238,ENSP00000265371,ENSP00000286713,ENSP00000290378,ENSP00000314556,ENSP00000319281,ENSP00000337060,ENSP00000356520,ENSP00000357283,ENSP00000358140,ENSP00000360124,ENSP00000365439,ENSP00000379975,ENSP00000380378,ENSP00000383118,ENSP00000384515,ENSP00000388169,ENSP00000401010,ENSP00000479861	ACTC1,ACTR3,ARPC4,BASP1,CAPZB,CDC42,DHX9,EIF3A,HNRNPK,ILK,LMNA,NME1,NRP1,PAFAH1B1,PARVB,PGM1,RNF128,SEPT2,STOM,UACA
GO:0005643	nuclear pore	3	72	0.0283	ENSP00000261574,ENSP00000290158,ENSP00000369042	IPO5,IPO7,KPNB1
GO:0099512	supramolecular fiber	11	873	0.0293	ENSP00000265371,ENSP00000266718,ENSP00000290378,ENSP00000337060,ENSP00000357283,ENSP00000358140,ENSP00000379975,ENSP00000380378,ENSP00000384515,ENSP00000401010,ENSP00000424571	ACTC1,CAPZB,EIF3A,FBN2,ILK,LMNA,LUM,NME1,NRP1,PAFAH1B1,PARVB
GO:0044297	cell body	8	526	0.0297	ENSP00000221930,ENSP00000265371,ENSP00000270142,ENSP00000290378,ENSP00000337838,ENSP00000379975,ENSP00000380378,ENSP00000383118	ACTC1,CDC42,ILK,NRP1,PAFAH1B1,RTN4,SOD1,TGFB1
GO:0030131	clathrin adaptor complex	2	24	0.0305	ENSP00000377148,ENSP00000482835	AP1G1,AP2B1
GO:0005938	cell cortex	5	230	0.031	ENSP00000271588,ENSP00000298316,ENSP00000339191,ENSP00000380378,ENSP00000479861	ARF6,CAV1,HMCN1,PAFAH1B1,SEPT2
GO:0005789	endoplasmic reticulum membrane	12	1022	0.0336	ENSP00000261381,ENSP00000262646,ENSP00000264710,ENSP00000282903,ENSP00000320866,ENSP00000329419,ENSP00000337838,ENSP00000339191,ENSP00000346829,ENSP00000383118,ENSP00000385385,ENSP00000387286	CALR,CAV1,CDC42,COPB2,PDIA6,PLOD2,RAB10,RAB1A,RAB2A,RTN4,WLS,XYLT1
GO:0032839	dendrite cytoplasm	2	26	0.0341	ENSP00000270142,ENSP00000346829	SOD1,WLS
GO:0070062	extracellular exosome	3	80	0.0349	ENSP00000346829,ENSP00000356574,ENSP00000371958	CD9,QSOX1,WLS
GO:0005798	Golgi-associated vesicle	4	155	0.0365	ENSP00000329419,ENSP00000349437,ENSP00000362946,ENSP00000377148	AP1G1,COPB2,IGF2R,RAB14
GO:0042582	azurophil granule	4	155	0.0365	ENSP00000216962,ENSP00000286713,ENSP00000309474,ENSP00000347872	PSMD1,PYGB,STOM,VAT1
GO:0090543	Flemming body	2	28	0.0375	ENSP00000005257,ENSP00000298316	ARF6,RALA
GO:0030426	growth cone	4	159	0.0386	ENSP00000265371,ENSP00000319281,ENSP00000337838,ENSP00000380378	BASP1,NRP1,PAFAH1B1,RTN4
GO:0042581	specific granule	4	159	0.0386	ENSP00000286713,ENSP00000290158,ENSP00000336888,ENSP00000356574	KPNB1,QSOX1,SLC44A2,STOM
GO:0097458	neuron part	15	1449	0.0386	ENSP00000221930,ENSP00000265371,ENSP00000270142,ENSP00000317955,ENSP00000319281,ENSP00000337838,ENSP00000346829,ENSP00000361635,ENSP00000378401,ENSP00000379975,ENSP00000380378,ENSP00000383118,ENSP00000392423,ENSP00000418525,ENSP00000479861	BASP1,CDC42,EEA1,ILK,MME,NRP1,PAFAH1B1,RELN,RTN4,SEPT2,SOD1,SPOCK1,TGFB1,VDAC2,WLS
GO:0043657	host cell	2	29	0.0389	ENSP00000290158,ENSP00000384863	KPNB1,XPO1
GO:0150034	distal axon	5	250	0.0392	ENSP00000265371,ENSP00000319281,ENSP00000337838,ENSP00000379975,ENSP00000380378	BASP1,ILK,NRP1,PAFAH1B1,RTN4
GO:0070820	tertiary granule	4	164	0.0407	ENSP00000286713,ENSP00000356574,ENSP00000360124,ENSP00000362946	PGM1,QSOX1,RAB14,STOM
GO:0030496	midbody	4	165	0.0408	ENSP00000005257,ENSP00000298316,ENSP00000383118,ENSP00000479861	ARF6,CDC42,RALA,SEPT2
GO:0043025	neuronal cell body	7	460	0.0408	ENSP00000221930,ENSP00000265371,ENSP00000270142,ENSP00000337838,ENSP00000379975,ENSP00000380378,ENSP00000383118	CDC42,ILK,NRP1,PAFAH1B1,RTN4,SOD1,TGFB1
GO:0031091	platelet alpha granule	3	91	0.0433	ENSP00000221930,ENSP00000356574,ENSP00000371958	CD9,QSOX1,TGFB1
GO:0035578	azurophil granule lumen	3	92	0.0442	ENSP00000216962,ENSP00000309474,ENSP00000347872	PSMD1,PYGB,VAT1
GO:0005775	vacuolar lumen	4	172	0.0453	ENSP00000216962,ENSP00000266718,ENSP00000309474,ENSP00000347872	LUM,PSMD1,PYGB,VAT1
GO:0030175	filopodium	3	96	0.0484	ENSP00000290378,ENSP00000298316,ENSP00000383118	ACTC1,ARF6,CDC42
GO:0030669	clathrin-coated endocytic vesicle membrane	2	35	0.0496	ENSP00000371958,ENSP00000482835	AP2B1,CD9
