# Supplementary material for: HIV-1 and Amyloid Beta Remodel Proteome of Brain Endothelial Extracellular Vesicles
Source: Int J Mol Sci. 2020 Apr 15;21(8):2741. doi: 10.3390/ijms21082741 (PMC7215366; doi:10.3390/ijms21082741)
Supplement: Supplementary file 1 [file ijms-21-02741-s001.zip › SupplTable6A ECV surface proteome.xls]

## Sheet: Protein Report for SBI-7048_S_U
SBI-7048_S_University of Miami, Protein report created on 09/25/2018
Experiment: SBI-7048_S_University of Miami
	Peak List Generator: unknown
		Version: unknown
		Charge States Calculated: unknown
		Deisotoped: unknown
		Textual Annotation: unknown
	Database Set: 1 Database
		Database Name: the SP-Human-010118_20180101 database
			Version: unknown
			Taxonomy: All Entries
			Number of Proteins: 40752
		Does database contain common contaminants?: unknown
	Search Engine Set: 1 Search Engine
		Search Engine: Mascot
			Version: 2.6.0
			Samples: All Samples
			Fragment Tolerance: 0.020 Da (Monoisotopic)
			Parent Tolerance: 10.0 PPM (Monoisotopic)
			Fixed Modifications: +57 on C (Carbamidomethyl)
			Variable Modifications: -17 on Peptide N-Terminal (Gln->pyro-Glu), +1 on NQ (Deamidated), +16 on M (Oxidation), +42 on Peptide N-Terminal (Acetyl)
			Database: the SP-Human-010118_20180101 database (unknown version, 40752 entries)
			Digestion Enzyme: stricttrypsin
			Max Missed Cleavages: 2
			Probability Model:
				MSB33907A (F144252): LFDR Model, Classifier data: Bayes, Good (50%) m:21.2/s:22.1 m:50.1/s:22.4 m:NA m:NA m:NA, Bad (50%) m:-24.0/s:5.11 m:4.42/s:4.90 m:NA m:NA m:NA [all charge states]
				MSB33908A (F144253): LFDR Model, Classifier data: Bayes, Good (59%) m:22.0/s:19.1 m:50.5/s:19.5 m:NA m:NA m:NA, Bad (41%) m:-22.7/s:7.66 m:5.78/s:7.02 m:NA m:NA m:NA [all charge states]
				MSB33909A (F144254): LFDR Model, Classifier data: Bayes, Good (50%) m:21.8/s:19.7 m:50.4/s:20.2 m:NA m:NA m:NA, Bad (50%) m:-23.5/s:6.72 m:5.11/s:6.19 m:NA m:NA m:NA [all charge states]
				MSB33910A (F144255): LFDR Model, Classifier data: Bayes, Good (57%) m:21.7/s:18.9 m:50.1/s:19.3 m:NA m:NA m:NA, Bad (43%) m:-22.8/s:7.62 m:5.77/s:6.91 m:NA m:NA m:NA [all charge states]
				MSB33911A (F144256): LFDR Model, Classifier data: Bayes, Good (53%) m:22.4/s:19.4 m:50.9/s:19.9 m:NA m:NA m:NA, Bad (47%) m:-23.3/s:7.32 m:5.34/s:6.67 m:NA m:NA m:NA [all charge states]
				MSB33912A (F144257): LFDR Model, Classifier data: Bayes, Good (50%) m:24.1/s:20.5 m:52.9/s:20.9 m:NA m:NA m:NA, Bad (50%) m:-23.5/s:6.13 m:4.93/s:5.80 m:NA m:NA m:NA [all charge states]
				MSB33913A (F144258): LFDR Model, Classifier data: Bayes, Good (50%) m:23.5/s:22.6 m:52.4/s:23.0 m:NA m:NA m:NA, Bad (50%) m:-24.2/s:5.35 m:4.33/s:5.02 m:NA m:NA m:NA [all charge states]
				MSB33914A (F144259): LFDR Model, Classifier data: Bayes, Good (50%) m:23.9/s:22.1 m:52.8/s:22.6 m:NA m:NA m:NA, Bad (50%) m:-23.5/s:5.22 m:4.85/s:5.07 m:NA m:NA m:NA [all charge states]
				MSB33915A (F144260): LFDR Model, Classifier data: Bayes, Good (50%) m:23.0/s:22.0 m:51.9/s:22.6 m:NA m:NA m:NA, Bad (50%) m:-24.2/s:5.68 m:4.38/s:5.29 m:NA m:NA m:NA [all charge states]
				MSB33916A (F144261): LFDR Model, Classifier data: Bayes, Good (50%) m:22.9/s:21.2 m:51.8/s:21.7 m:NA m:NA m:NA, Bad (50%) m:-23.1/s:6.09 m:5.16/s:5.83 m:NA m:NA m:NA [all charge states]
				MSB33917A (F144262): LFDR Model, Classifier data: Bayes, Good (50%) m:21.6/s:21.1 m:50.4/s:21.6 m:NA m:NA m:NA, Bad (50%) m:-24.2/s:5.84 m:4.35/s:5.36 m:NA m:NA m:NA [all charge states]
				MSB33918A (F144263): LFDR Model, Classifier data: Bayes, Good (50%) m:22.2/s:19.5 m:50.8/s:20.0 m:NA m:NA m:NA, Bad (50%) m:-22.7/s:6.83 m:5.65/s:6.42 m:NA m:NA m:NA [all charge states]
				MSB33919A (F144264): LFDR Model, Classifier data: Bayes, Good (50%) m:23.7/s:22.1 m:52.6/s:22.6 m:NA m:NA m:NA, Bad (50%) m:-22.9/s:5.32 m:5.13/s:5.25 m:NA m:NA m:NA [all charge states]
				MSB33920A (F144265): LFDR Model, Classifier data: Bayes, Good (58%) m:22.2/s:19.2 m:50.7/s:19.6 m:NA m:NA m:NA, Bad (42%) m:-23.1/s:7.54 m:5.54/s:6.88 m:NA m:NA m:NA [all charge states]
				MSB33921A (F144266): LFDR Model, Classifier data: Bayes, Good (61%) m:20.8/s:19.4 m:49.3/s:19.7 m:NA m:NA m:NA, Bad (39%) m:-22.8/s:7.60 m:5.80/s:6.88 m:NA m:NA m:NA [all charge states]
				MSB33922A (F144267): LFDR Model, Classifier data: Bayes, Good (56%) m:22.1/s:19.5 m:50.6/s:19.9 m:NA m:NA m:NA, Bad (44%) m:-22.9/s:7.58 m:5.73/s:6.90 m:NA m:NA m:NA [all charge states]
	Scaffold: Version: Scaffold_4.8.7
		Modification Metadata Set: 2515 modifications
			Source: C:\Program Files\Scaffold 4\parameters\unimod.xml
			Comment:
		Protein Grouping Strategy: Experiment-wide grouping with binary peptide-protein weights
		Peptide Thresholds: 77.0% minimum
		Protein Thresholds: 99.0% minimum and 2 peptides minimum
		Peptide FDR: 0.1% (Decoy)
		Protein FDR: 1.0% (Decoy)
		GO Annotation Source(s): NCBI (downloaded Sep 6, 2018)
		Alternate ID Source(s):
Experiment name	Biological sample category	Biological sample name	MS/MS sample name	Protein name	Protein accession numbers	Database sources	Protein molecular weight (Da)	Protein identification probability	Exclusive unique peptide count	Exclusive unique spectrum count	Exclusive spectrum count	Percentage of total spectra	Percentage sequence coverage
SBI-7048_S_University of Miami	Control	S1.1	MSB33907A (F144252)	Filaggrin-2 OS=Homo sapiens GN=FLG2 PE=1 SV=1	sp|Q5D862|FILA2_HUMAN	SP-Human-010118_20180101.fasta	248052	1	3	3	4	0.000141	0.0142
SBI-7048_S_University of Miami	Control	S1.1	MSB33907A (F144252)	Hemoglobin subunit alpha OS=Homo sapiens GN=HBA1 PE=1 SV=2	sp|P69905|HBA_HUMAN	SP-Human-010118_20180101.fasta	15257.6	1	4	4	4	0.000141	0.303
SBI-7048_S_University of Miami	Control	S1.1	MSB33907A (F144252)	Keratin, type I cytoskeletal 9 OS=Homo sapiens GN=KRT9 PE=1 SV=3	sp|P35527|K1C9_HUMAN	SP-Human-010118_20180101.fasta	62065.9	1	26	38	60	0.00211	0.456
SBI-7048_S_University of Miami	Control	S1.1	MSB33907A (F144252)	Protein-glutamine gamma-glutamyltransferase K OS=Homo sapiens GN=TGM1 PE=1 SV=4	sp|P22735|TGM1_HUMAN	SP-Human-010118_20180101.fasta	89786	1	2	2	2	7.04e-05	0.0257
SBI-7048_S_University of Miami	Control	S1.1	MSB33907A (F144252)	Actin, cytoplasmic 1 OS=Homo sapiens GN=ACTB PE=1 SV=1	sp|P60709|ACTB_HUMAN	SP-Human-010118_20180101.fasta	41737.8	1	3	3	3	0.000106	0.0747
SBI-7048_S_University of Miami	Control	S1.1	MSB33907A (F144252)	Keratin, type II cytoskeletal 2 epidermal OS=Homo sapiens GN=KRT2 PE=1 SV=2	sp|P35908|K22E_HUMAN	SP-Human-010118_20180101.fasta	65433.9	1	35	46	67	0.00236	0.595
SBI-7048_S_University of Miami	Control	S1.1	MSB33907A (F144252)	Fibronectin OS=Homo sapiens GN=FN1 PE=1 SV=4	sp|P02751|FINC_HUMAN	SP-Human-010118_20180101.fasta	262617	1	30	32	39	0.00137	0.159
SBI-7048_S_University of Miami	Control	S1.1	MSB33907A (F144252)	Hornerin OS=Homo sapiens GN=HRNR PE=1 SV=2	sp|Q86YZ3|HORN_HUMAN	SP-Human-010118_20180101.fasta	282373	1	2	2	2	7.04e-05	0.0123
SBI-7048_S_University of Miami	Control	S1.1	MSB33907A (F144252)	(Bos taurus) Bovine serum albumin precursor	IPI:CON_00708398.1|SWISS-PROT:P02769	SP-Human-010118_20180101.fasta	69294.2	1	77	161	483	0.017	0.895
SBI-7048_S_University of Miami	Control	S1.1	MSB33907A (F144252)	Skin-specific protein 32 OS=Homo sapiens GN=XP32 PE=1 SV=1	sp|Q5T750|XP32_HUMAN	SP-Human-010118_20180101.fasta	26235.7	1	3	3	4	0.000141	0.076
SBI-7048_S_University of Miami	Control	S1.1	MSB33907A (F144252)	Tax_Id=10090 Gene_Symbol=Krt77 Keratin, type II cytoskeletal 1b	IPI:CON_00462140.1|SWISS-PROT:Q6IFZ6	SP-Human-010118_20180101.fasta	61359.9	1	3	4	4	0.000141	0.112
SBI-7048_S_University of Miami	Control	S1.1	MSB33907A (F144252)	Tax_Id=9606 Gene_Symbol=KRT4 keratin 4	IPI:CON_IPI00290078.5|SWISS-PROT:P19013	SP-Human-010118_20180101.fasta	63912.2	0.995	2	2	3	0.000106	0.0606
SBI-7048_S_University of Miami	Control	S1.1	MSB33907A (F144252)	Small proline-rich protein 2E OS=Homo sapiens GN=SPRR2E PE=2 SV=2	sp|P22531|SPR2E_HUMAN	SP-Human-010118_20180101.fasta	7854.7	1	3	3	4	0.000141	0.486
SBI-7048_S_University of Miami	Control	S1.1	MSB33907A (F144252)	Cornifin-B OS=Homo sapiens GN=SPRR1B PE=1 SV=2	sp|P22528|SPR1B_HUMAN,sp|P35321|SPR1A_HUMAN	SP-Human-010118_20180101.fasta	9876.5	1	2	2	2	7.04e-05	0.18
SBI-7048_S_University of Miami	Control	S1.1	MSB33907A (F144252)	Tax_Id=9606 Gene_Symbol=KRT5 Keratin, type II cytoskeletal 5	IPI:CON_00009867.3|SWISS-PROT:P13647,sp|P13647|K2C5_HUMAN	SP-Human-010118_20180101.fasta	62379.6	1	15	18	23	0.000809	0.366
SBI-7048_S_University of Miami	Control	S1.1	MSB33907A (F144252)	Serum albumin OS=Homo sapiens GN=ALB PE=1 SV=2	IPI:CON_IPI00745872.2|SWISS-PROT:P02768-1,sp|P02768|ALBU_HUMAN	SP-Human-010118_20180101.fasta	69366.9	1	5	5	6	0.000211	0.163
SBI-7048_S_University of Miami	Control	S1.1	MSB33907A (F144252)	Arginase-1 OS=Homo sapiens GN=ARG1 PE=1 SV=2	sp|P05089|ARGI1_HUMAN	SP-Human-010118_20180101.fasta	34736.1	1	2	2	2	7.04e-05	0.0497
SBI-7048_S_University of Miami	Control	S1.1	MSB33907A (F144252)	Serpin B12 OS=Homo sapiens GN=SERPINB12 PE=1 SV=1	sp|Q96P63|SPB12_HUMAN	SP-Human-010118_20180101.fasta	46277.7	1	3	3	3	0.000106	0.0765
SBI-7048_S_University of Miami	Control	S1.1	MSB33907A (F144252)	Collagen alpha-2(I) chain OS=Homo sapiens GN=COL1A2 PE=1 SV=7	sp|P08123|CO1A2_HUMAN	SP-Human-010118_20180101.fasta	129315	1	3	3	4	0.000141	0.03
SBI-7048_S_University of Miami	Control	S1.1	MSB33907A (F144252)	Prolactin-inducible protein OS=Homo sapiens GN=PIP PE=1 SV=1	sp|P12273|PIP_HUMAN	SP-Human-010118_20180101.fasta	16573.1	1	2	2	3	0.000106	0.137
SBI-7048_S_University of Miami	Control	S1.1	MSB33907A (F144252)	Keratin, type II cytoskeletal 78 OS=Homo sapiens GN=KRT78 PE=1 SV=2	sp|Q8N1N4|K2C78_HUMAN	SP-Human-010118_20180101.fasta	56866.4	1	4	4	4	0.000141	0.113
SBI-7048_S_University of Miami	Control	S1.1	MSB33907A (F144252)	Protein S100-A8 OS=Homo sapiens GN=S100A8 PE=1 SV=1	sp|P05109|S10A8_HUMAN	SP-Human-010118_20180101.fasta	10835	1	5	6	6	0.000211	0.473
SBI-7048_S_University of Miami	Control	S1.1	MSB33907A (F144252)	Trypsin - Sus scrofa (Pig).	IPI:CON_Trypsin|SWISS-PROT:P00761|TRYP_PIG	SP-Human-010118_20180101.fasta	24409.3	1	9	22	128	0.0045	0.468
SBI-7048_S_University of Miami	Control	S1.1	MSB33907A (F144252)	Tax_Id=9606 Gene_Symbol=KRT74 Keratin, type II cytoskeletal 74	IPI:CON_IPI00329306.3|SWISS-PROT:Q7RTS7,sp|Q7RTS7|K2C74_HUMAN	SP-Human-010118_20180101.fasta	57866.8	0.999	2	2	2	7.04e-05	0.0813
SBI-7048_S_University of Miami	Control	S1.1	MSB33907A (F144252)	Peroxiredoxin-1 OS=Homo sapiens GN=PRDX1 PE=1 SV=1	sp|Q06830|PRDX1_HUMAN	SP-Human-010118_20180101.fasta	22110.9	1	2	2	2	7.04e-05	0.106
SBI-7048_S_University of Miami	Control	S1.1	MSB33907A (F144252)	Ceruloplasmin OS=Homo sapiens GN=CP PE=1 SV=1	sp|P00450|CERU_HUMAN	SP-Human-010118_20180101.fasta	122208	1	3	3	3	0.000106	0.0272
SBI-7048_S_University of Miami	Control	S1.1	MSB33907A (F144252)	Nucleolar MIF4G domain-containing protein 1 OS=Homo sapiens GN=NOM1 PE=1 SV=1	REV_sp|Q5C9Z4|NOM1_HUMAN	SP-Human-010118_20180101.fasta	96260.6	0.986	2	2	2	7.04e-05	0.0233
SBI-7048_S_University of Miami	Control	S1.1	MSB33907A (F144252)	Tax_Id=9606 Gene_Symbol=KRT6C Keratin, type II cytoskeletal 6C	IPI:CON_00299145.9|SWISS-PROT:P48668,sp|P48668|K2C6C_HUMAN	SP-Human-010118_20180101.fasta	60026.7	1	24	30	36	0.00127	0.454
SBI-7048_S_University of Miami	Control	S1.1	MSB33907A (F144252)	Tax_Id=9606 Gene_Symbol=KRT10 Keratin, type I cytoskeletal 10	IPI:CON_00009865.2|SWISS-PROT:P13645,sp|P13645|K1C10_HUMAN	SP-Human-010118_20180101.fasta	59512.4	1	35	59	91	0.0032	0.54
SBI-7048_S_University of Miami	Control	S1.1	MSB33907A (F144252)	Caspase-14 OS=Homo sapiens GN=CASP14 PE=1 SV=2	sp|P31944|CASPE_HUMAN	SP-Human-010118_20180101.fasta	27679.8	0.997	2	2	2	7.04e-05	0.0744
SBI-7048_S_University of Miami	Control	S1.1	MSB33907A (F144252)	Tax_Id=9606 Gene_Symbol=KRT14 Keratin, type I cytoskeletal 14	IPI:CON_00384444.5|SWISS-PROT:P02533,sp|P02533|K1C14_HUMAN	SP-Human-010118_20180101.fasta	51622.6	1	15	18	20	0.000704	0.405
SBI-7048_S_University of Miami	Control	S1.1	MSB33907A (F144252)	Tax_Id=9606 Gene_Symbol=KRT17 Keratin, type I cytoskeletal 17	IPI:CON_IPI00450768.7|SWISS-PROT:Q04695,sp|Q04695|K1C17_HUMAN	SP-Human-010118_20180101.fasta	48106.7	1	4	5	5	0.000176	0.234
SBI-7048_S_University of Miami	Control	S1.1	MSB33907A (F144252)	Keratin, type II cytoskeletal 1 OS=Homo sapiens GN=KRT1 PE=1 SV=6	sp|P04264|K2C1_HUMAN	SP-Human-010118_20180101.fasta	66040.3	1	46	76	153	0.00538	0.585
SBI-7048_S_University of Miami	Control	S1.1	MSB33907A (F144252)	Keratinocyte proline-rich protein OS=Homo sapiens GN=KPRP PE=1 SV=1	sp|Q5T749|KPRP_HUMAN	SP-Human-010118_20180101.fasta	64132.6	1	10	10	11	0.000387	0.204
SBI-7048_S_University of Miami	Control	S1.1	MSB33907A (F144252)	Desmoplakin OS=Homo sapiens GN=DSP PE=1 SV=3	sp|P15924|DESP_HUMAN	SP-Human-010118_20180101.fasta	331781	1	14	14	15	0.000528	0.0512
SBI-7048_S_University of Miami	Control	S1.1	MSB33907A (F144252)	Alpha-2-HS-glycoprotein OS=Homo sapiens GN=AHSG PE=1 SV=1	sp|P02765|FETUA_HUMAN	SP-Human-010118_20180101.fasta	39323.4	1	3	3	3	0.000106	0.0545
SBI-7048_S_University of Miami	Control	S1.1	MSB33907A (F144252)	Desmoglein-1 OS=Homo sapiens GN=DSG1 PE=1 SV=2	sp|Q02413|DSG1_HUMAN	SP-Human-010118_20180101.fasta	113749	1	7	7	8	0.000281	0.0877
SBI-7048_S_University of Miami	Control	S1.1	MSB33907A (F144252)	Tax_Id=9606 Gene_Symbol=KRT13 Isoform 1 of Keratin, type I cytoskeletal 13	IPI:CON_IPI00009866.6|SWISS-PROT:P13646-1	SP-Human-010118_20180101.fasta	49587.3	1	5	5	5	0.000176	0.168
SBI-7048_S_University of Miami	Control	S1.1	MSB33907A (F144252)	Dermcidin OS=Homo sapiens GN=DCD PE=1 SV=2	sp|P81605|DCD_HUMAN	SP-Human-010118_20180101.fasta	11284.1	1	3	4	4	0.000141	0.273
SBI-7048_S_University of Miami	Control	S1.1	MSB33907A (F144252)	Tax_Id=9606 Gene_Symbol=KRT16 Keratin, type I cytoskeletal 16	IPI:CON_00217963.3|SWISS-PROT:P08779,IPI:CON_IPI00217963.3|SWISS-PROT:P08779,sp|P08779|K1C16_HUMAN	SP-Human-010118_20180101.fasta	51269	1	13	17	19	0.000668	0.497
SBI-7048_S_University of Miami	Control	S1.1	MSB33907A (F144252)	Junction plakoglobin OS=Homo sapiens GN=JUP PE=1 SV=3	sp|P14923|PLAK_HUMAN	SP-Human-010118_20180101.fasta	81745.9	1	8	8	8	0.000281	0.145
SBI-7048_S_University of Miami	Control	S1.1	MSB33907A (F144252)	Streptavidin (S.avidinii)	IPI:CON_Strepavidin|IPI12345678	SP-Human-010118_20180101.fasta	16622	1	8	24	606	0.0213	0.469
SBI-7048_S_University of Miami	Control	S1.2	MSB33908A (F144253)	Heat shock protein HSP 90-alpha OS=Homo sapiens GN=HSP90AA1 PE=1 SV=5	sp|P07900|HS90A_HUMAN	SP-Human-010118_20180101.fasta	84663.2	1	5	5	5	0.000135	0.164
SBI-7048_S_University of Miami	Control	S1.2	MSB33908A (F144253)	Junction plakoglobin OS=Homo sapiens GN=JUP PE=1 SV=3	sp|P14923|PLAK_HUMAN	SP-Human-010118_20180101.fasta	81745.9	1	9	9	9	0.000242	0.146
SBI-7048_S_University of Miami	Control	S1.2	MSB33908A (F144253)	Tubulin alpha-1B chain OS=Homo sapiens GN=TUBA1B PE=1 SV=1	sp|P68363|TBA1B_HUMAN	SP-Human-010118_20180101.fasta	50151.7	1	14	17	22	0.000592	0.428
SBI-7048_S_University of Miami	Control	S1.2	MSB33908A (F144253)	Prothrombin OS=Homo sapiens GN=F2 PE=1 SV=2	sp|P00734|THRB_HUMAN	SP-Human-010118_20180101.fasta	70036.8	1	7	12	17	0.000458	0.105
SBI-7048_S_University of Miami	Control	S1.2	MSB33908A (F144253)	Agrin OS=Homo sapiens GN=AGRN PE=1 SV=5	sp|O00468|AGRIN_HUMAN	SP-Human-010118_20180101.fasta	217225	1	14	15	16	0.000431	0.0808
SBI-7048_S_University of Miami	Control	S1.2	MSB33908A (F144253)	Ninein OS=Homo sapiens GN=NIN PE=1 SV=4	sp|Q8N4C6|NIN_HUMAN	SP-Human-010118_20180101.fasta	243248	0.991	2	2	2	5.38e-05	0.00813
SBI-7048_S_University of Miami	Control	S1.2	MSB33908A (F144253)	(Bos taurus) Bovine serum albumin precursor	IPI:CON_00708398.1|SWISS-PROT:P02769	SP-Human-010118_20180101.fasta	69294.2	1	68	146	425	0.0114	0.857
SBI-7048_S_University of Miami	Control	S1.2	MSB33908A (F144253)	Hornerin OS=Homo sapiens GN=HRNR PE=1 SV=2	sp|Q86YZ3|HORN_HUMAN	SP-Human-010118_20180101.fasta	282373	0.993	2	2	2	5.38e-05	0.0137
SBI-7048_S_University of Miami	Control	S1.2	MSB33908A (F144253)	Thrombospondin-2 OS=Homo sapiens GN=THBS2 PE=1 SV=2	sp|P35442|TSP2_HUMAN	SP-Human-010118_20180101.fasta	129989	1	25	29	36	0.000969	0.304
SBI-7048_S_University of Miami	Control	S1.2	MSB33908A (F144253)	Carboxypeptidase N catalytic chain OS=Homo sapiens GN=CPN1 PE=1 SV=1	sp|P15169|CBPN_HUMAN	SP-Human-010118_20180101.fasta	52286.4	1	2	3	3	8.08e-05	0.0546
SBI-7048_S_University of Miami	Control	S1.2	MSB33908A (F144253)	Tax_Id=9606 Gene_Symbol=KRT6C Keratin, type II cytoskeletal 6C	IPI:CON_00299145.9|SWISS-PROT:P48668,sp|P48668|K2C6C_HUMAN	SP-Human-010118_20180101.fasta	60026.7	1	26	29	30	0.000808	0.507
SBI-7048_S_University of Miami	Control	S1.2	MSB33908A (F144253)	Nidogen-1 OS=Homo sapiens GN=NID1 PE=1 SV=3	sp|P14543|NID1_HUMAN	SP-Human-010118_20180101.fasta	136376	1	26	30	33	0.000888	0.241
SBI-7048_S_University of Miami	Control	S1.2	MSB33908A (F144253)	Laminin subunit alpha-5 OS=Homo sapiens GN=LAMA5 PE=1 SV=8	sp|O15230|LAMA5_HUMAN	SP-Human-010118_20180101.fasta	399725	1	33	33	33	0.000888	0.114
SBI-7048_S_University of Miami	Control	S1.2	MSB33908A (F144253)	Sushi repeat-containing protein SRPX2 OS=Homo sapiens GN=SRPX2 PE=1 SV=1	sp|O60687|SRPX2_HUMAN	SP-Human-010118_20180101.fasta	52972.3	1	6	6	6	0.000162	0.148
SBI-7048_S_University of Miami	Control	S1.2	MSB33908A (F144253)	Lactotransferrin OS=Homo sapiens GN=LTF PE=1 SV=6	sp|P02788|TRFL_HUMAN	SP-Human-010118_20180101.fasta	78182.3	1	3	3	5	0.000135	0.0408
SBI-7048_S_University of Miami	Control	S1.2	MSB33908A (F144253)	Fructose-bisphosphate aldolase A OS=Homo sapiens GN=ALDOA PE=1 SV=2	sp|P04075|ALDOA_HUMAN	SP-Human-010118_20180101.fasta	39420.6	1	3	3	3	8.08e-05	0.0934
SBI-7048_S_University of Miami	Control	S1.2	MSB33908A (F144253)	Protein Wnt-5a OS=Homo sapiens GN=WNT5A PE=1 SV=2	sp|P41221|WNT5A_HUMAN	SP-Human-010118_20180101.fasta	42339.1	1	4	4	4	0.000108	0.0947
SBI-7048_S_University of Miami	Control	S1.2	MSB33908A (F144253)	Periostin OS=Homo sapiens GN=POSTN PE=1 SV=2	sp|Q15063|POSTN_HUMAN	SP-Human-010118_20180101.fasta	93318	1	42	75	111	0.00299	0.575
SBI-7048_S_University of Miami	Control	S1.2	MSB33908A (F144253)	Tax_Id=9606 Gene_Symbol=KRT10 Keratin, type I cytoskeletal 10	IPI:CON_00009865.2|SWISS-PROT:P13645,sp|P13645|K1C10_HUMAN	SP-Human-010118_20180101.fasta	59512.4	1	37	58	82	0.00221	0.592
SBI-7048_S_University of Miami	Control	S1.2	MSB33908A (F144253)	Prolow-density lipoprotein receptor-related protein 1 OS=Homo sapiens GN=LRP1 PE=1 SV=2	sp|Q07954|LRP1_HUMAN	SP-Human-010118_20180101.fasta	504592	1	5	5	5	0.000135	0.0154
SBI-7048_S_University of Miami	Control	S1.2	MSB33908A (F144253)	5'-nucleotidase OS=Homo sapiens GN=NT5E PE=1 SV=1	sp|P21589|5NTD_HUMAN	SP-Human-010118_20180101.fasta	63369	1	4	4	4	0.000108	0.0958
SBI-7048_S_University of Miami	Control	S1.2	MSB33908A (F144253)	Glycogen phosphorylase, brain form OS=Homo sapiens GN=PYGB PE=1 SV=5	sp|P11216|PYGB_HUMAN	SP-Human-010118_20180101.fasta	96698.3	1	2	2	2	5.38e-05	0.0273
SBI-7048_S_University of Miami	Control	S1.2	MSB33908A (F144253)	Elongation factor 1-alpha 1 OS=Homo sapiens GN=EEF1A1 PE=1 SV=1	sp|P68104|EF1A1_HUMAN,sp|Q5VTE0|EF1A3_HUMAN	SP-Human-010118_20180101.fasta	50185.4	1	8	9	12	0.000323	0.21
SBI-7048_S_University of Miami	Control	S1.2	MSB33908A (F144253)	Tax_Id=9606 Gene_Symbol=KRT14 Keratin, type I cytoskeletal 14	IPI:CON_00384444.5|SWISS-PROT:P02533,sp|P02533|K1C14_HUMAN	SP-Human-010118_20180101.fasta	51622.6	1	20	21	27	0.000727	0.519
SBI-7048_S_University of Miami	Control	S1.2	MSB33908A (F144253)	Serotransferrin OS=Homo sapiens GN=TF PE=1 SV=3	sp|P02787|TRFE_HUMAN	SP-Human-010118_20180101.fasta	77064.3	1	4	4	4	0.000108	0.043
SBI-7048_S_University of Miami	Control	S1.2	MSB33908A (F144253)	Actin, alpha cardiac muscle 1 OS=Homo sapiens GN=ACTC1 PE=1 SV=1	sp|P68032|ACTC_HUMAN,sp|P68133|ACTS_HUMAN	SP-Human-010118_20180101.fasta	42052.2	0.999	3	3	3	8.08e-05	0.371
SBI-7048_S_University of Miami	Control	S1.2	MSB33908A (F144253)	Annexin A5 OS=Homo sapiens GN=ANXA5 PE=1 SV=2	sp|P08758|ANXA5_HUMAN	SP-Human-010118_20180101.fasta	35938.6	1	6	7	7	0.000188	0.203
SBI-7048_S_University of Miami	Control	S1.2	MSB33908A (F144253)	14-3-3 protein theta OS=Homo sapiens GN=YWHAQ PE=1 SV=1	sp|P27348|1433T_HUMAN	SP-Human-010118_20180101.fasta	27765.4	1	2	2	2	5.38e-05	0.2
SBI-7048_S_University of Miami	Control	S1.2	MSB33908A (F144253)	Thyroxine-binding globulin OS=Homo sapiens GN=SERPINA7 PE=1 SV=2	sp|P05543|THBG_HUMAN	SP-Human-010118_20180101.fasta	46325.6	1	4	4	5	0.000135	0.0964
SBI-7048_S_University of Miami	Control	S1.2	MSB33908A (F144253)	Tax_Id=9606 Gene_Symbol=KRT16 Keratin, type I cytoskeletal 16	IPI:CON_00217963.3|SWISS-PROT:P08779,IPI:CON_IPI00217963.3|SWISS-PROT:P08779,sp|P08779|K1C16_HUMAN	SP-Human-010118_20180101.fasta	51269	1	8	9	9	0.000242	0.416
SBI-7048_S_University of Miami	Control	S1.2	MSB33908A (F144253)	Complement C1q tumor necrosis factor-related protein 3 OS=Homo sapiens GN=C1QTNF3 PE=1 SV=1	sp|Q9BXJ4|C1QT3_HUMAN	SP-Human-010118_20180101.fasta	26994.8	1	5	7	7	0.000188	0.183
SBI-7048_S_University of Miami	Control	S1.2	MSB33908A (F144253)	Gelsolin OS=Homo sapiens GN=GSN PE=1 SV=1	sp|P06396|GELS_HUMAN	SP-Human-010118_20180101.fasta	85697.8	1	11	14	16	0.000431	0.146
SBI-7048_S_University of Miami	Control	S1.2	MSB33908A (F144253)	Alpha-fetoprotein OS=Homo sapiens GN=AFP PE=1 SV=1	sp|P02771|FETA_HUMAN	SP-Human-010118_20180101.fasta	68678.2	1	2	3	3	8.08e-05	0.0296
SBI-7048_S_University of Miami	Control	S1.2	MSB33908A (F144253)	Desmoplakin OS=Homo sapiens GN=DSP PE=1 SV=3	sp|P15924|DESP_HUMAN	SP-Human-010118_20180101.fasta	331781	1	6	6	6	0.000162	0.0202
SBI-7048_S_University of Miami	Control	S1.2	MSB33908A (F144253)	Heparin cofactor 2 OS=Homo sapiens GN=SERPIND1 PE=1 SV=3	sp|P05546|HEP2_HUMAN	SP-Human-010118_20180101.fasta	57072.9	1	4	5	6	0.000162	0.0661
SBI-7048_S_University of Miami	Control	S1.2	MSB33908A (F144253)	L-lactate dehydrogenase B chain OS=Homo sapiens GN=LDHB PE=1 SV=2	sp|P07195|LDHB_HUMAN	SP-Human-010118_20180101.fasta	36638.6	1	4	4	4	0.000108	0.129
SBI-7048_S_University of Miami	Control	S1.2	MSB33908A (F144253)	Glypican-6 OS=Homo sapiens GN=GPC6 PE=1 SV=1	sp|Q9Y625|GPC6_HUMAN	SP-Human-010118_20180101.fasta	62736.4	1	3	3	3	8.08e-05	0.0486
SBI-7048_S_University of Miami	Control	S1.2	MSB33908A (F144253)	Fibrillin-2 OS=Homo sapiens GN=FBN2 PE=1 SV=3	sp|P35556|FBN2_HUMAN	SP-Human-010118_20180101.fasta	314762	0.999	2	2	2	5.38e-05	0.0158
SBI-7048_S_University of Miami	Control	S1.2	MSB33908A (F144253)	Profilin-1 OS=Homo sapiens GN=PFN1 PE=1 SV=2	sp|P07737|PROF1_HUMAN	SP-Human-010118_20180101.fasta	15054.3	1	4	4	6	0.000162	0.357
SBI-7048_S_University of Miami	Control	S1.2	MSB33908A (F144253)	Prolyl endopeptidase FAP OS=Homo sapiens GN=FAP PE=1 SV=5	sp|Q12884|SEPR_HUMAN	SP-Human-010118_20180101.fasta	87715.2	0.996	2	2	2	5.38e-05	0.0316
SBI-7048_S_University of Miami	Control	S1.2	MSB33908A (F144253)	78 kDa glucose-regulated protein OS=Homo sapiens GN=HSPA5 PE=1 SV=2	sp|P11021|GRP78_HUMAN	SP-Human-010118_20180101.fasta	72334.7	1	2	2	2	5.38e-05	0.0489
SBI-7048_S_University of Miami	Control	S1.2	MSB33908A (F144253)	Tubulin beta chain OS=Homo sapiens GN=TUBB PE=1 SV=2	sp|P07437|TBB5_HUMAN	SP-Human-010118_20180101.fasta	49670.6	1	8	9	11	0.000296	0.221
SBI-7048_S_University of Miami	Control	S1.2	MSB33908A (F144253)	Keratin, type II cytoskeletal 2 epidermal OS=Homo sapiens GN=KRT2 PE=1 SV=2	sp|P35908|K22E_HUMAN	SP-Human-010118_20180101.fasta	65433.9	1	43	55	65	0.00175	0.721
SBI-7048_S_University of Miami	Control	S1.2	MSB33908A (F144253)	Talin-1 OS=Homo sapiens GN=TLN1 PE=1 SV=3	sp|Q9Y490|TLN1_HUMAN	SP-Human-010118_20180101.fasta	269765	1	9	9	10	0.000269	0.0488
SBI-7048_S_University of Miami	Control	S1.2	MSB33908A (F144253)	Threonine--tRNA ligase, cytoplasmic OS=Homo sapiens GN=TARS PE=1 SV=3	sp|P26639|SYTC_HUMAN	SP-Human-010118_20180101.fasta	83437.8	1	2	2	2	5.38e-05	0.029
SBI-7048_S_University of Miami	Control	S1.2	MSB33908A (F144253)	Peptidyl-prolyl cis-trans isomerase A OS=Homo sapiens GN=PPIA PE=1 SV=2	sp|P62937|PPIA_HUMAN	SP-Human-010118_20180101.fasta	18012.9	1	5	5	5	0.000135	0.467
SBI-7048_S_University of Miami	Control	S1.2	MSB33908A (F144253)	Cofilin-1 OS=Homo sapiens GN=CFL1 PE=1 SV=3	sp|P23528|COF1_HUMAN	SP-Human-010118_20180101.fasta	18503.2	1	2	2	2	5.38e-05	0.151
SBI-7048_S_University of Miami	Control	S1.2	MSB33908A (F144253)	EMILIN-1 OS=Homo sapiens GN=EMILIN1 PE=1 SV=3	sp|Q9Y6C2|EMIL1_HUMAN	SP-Human-010118_20180101.fasta	106695	1	16	17	17	0.000458	0.223
SBI-7048_S_University of Miami	Control	S1.2	MSB33908A (F144253)	Glyceraldehyde-3-phosphate dehydrogenase OS=Homo sapiens GN=GAPDH PE=1 SV=3	sp|P04406|G3P_HUMAN	SP-Human-010118_20180101.fasta	36053.4	1	11	14	16	0.000431	0.433
SBI-7048_S_University of Miami	Control	S1.2	MSB33908A (F144253)	Heat shock 70 kDa protein 1A OS=Homo sapiens GN=HSPA1A PE=1 SV=1	sp|P0DMV8|HS71A_HUMAN,sp|P0DMV9|HS71B_HUMAN	SP-Human-010118_20180101.fasta	70054	1	2	2	2	5.38e-05	0.0671
SBI-7048_S_University of Miami	Control	S1.2	MSB33908A (F144253)	Collagen alpha-3(VI) chain OS=Homo sapiens GN=COL6A3 PE=1 SV=5	sp|P12111|CO6A3_HUMAN	SP-Human-010118_20180101.fasta	343667	1	131	191	281	0.00757	0.458
SBI-7048_S_University of Miami	Control	S1.2	MSB33908A (F144253)	Basement membrane-specific heparan sulfate proteoglycan core protein OS=Homo sapiens GN=HSPG2 PE=1 SV=4	sp|P98160|PGBM_HUMAN	SP-Human-010118_20180101.fasta	468811	1	96	115	138	0.00372	0.287
SBI-7048_S_University of Miami	Control	S1.2	MSB33908A (F144253)	Latent-transforming growth factor beta-binding protein 1 OS=Homo sapiens GN=LTBP1 PE=1 SV=4	sp|Q14766|LTBP1_HUMAN	SP-Human-010118_20180101.fasta	186787	1	4	4	4	0.000108	0.0256
SBI-7048_S_University of Miami	Control	S1.2	MSB33908A (F144253)	Collagen alpha-2(IV) chain OS=Homo sapiens GN=COL4A2 PE=1 SV=4	sp|P08572|CO4A2_HUMAN	SP-Human-010118_20180101.fasta	167558	1	7	9	12	0.000323	0.0485
SBI-7048_S_University of Miami	Control	S1.2	MSB33908A (F144253)	T-complex protein 1 subunit delta OS=Homo sapiens GN=CCT4 PE=1 SV=4	sp|P50991|TCPD_HUMAN	SP-Human-010118_20180101.fasta	57926	0.994	2	2	2	5.38e-05	0.0538
SBI-7048_S_University of Miami	Control	S1.2	MSB33908A (F144253)	Thrombospondin-4 OS=Homo sapiens GN=THBS4 PE=1 SV=2	sp|P35443|TSP4_HUMAN	SP-Human-010118_20180101.fasta	105869	1	3	3	3	8.08e-05	0.0583
SBI-7048_S_University of Miami	Control	S1.2	MSB33908A (F144253)	Ras-related protein Rap-1b OS=Homo sapiens GN=RAP1B PE=1 SV=1	sp|P61224|RAP1B_HUMAN	SP-Human-010118_20180101.fasta	20824.9	1	3	3	3	8.08e-05	0.147
SBI-7048_S_University of Miami	Control	S1.2	MSB33908A (F144253)	Inter-alpha-trypsin inhibitor heavy chain H3 OS=Homo sapiens GN=ITIH3 PE=1 SV=2	sp|Q06033|ITIH3_HUMAN	SP-Human-010118_20180101.fasta	99850.9	1	8	11	15	0.000404	0.0753
SBI-7048_S_University of Miami	Control	S1.2	MSB33908A (F144253)	Streptavidin (S.avidinii)	IPI:CON_Strepavidin|IPI12345678	SP-Human-010118_20180101.fasta	16622	1	8	19	578	0.0156	0.469
SBI-7048_S_University of Miami	Control	S1.2	MSB33908A (F144253)	Actin, cytoplasmic 1 OS=Homo sapiens GN=ACTB PE=1 SV=1	sp|P60709|ACTB_HUMAN	SP-Human-010118_20180101.fasta	41737.8	1	19	27	38	0.00102	0.547
SBI-7048_S_University of Miami	Control	S1.2	MSB33908A (F144253)	Thrombospondin-1 OS=Homo sapiens GN=THBS1 PE=1 SV=2	sp|P07996|TSP1_HUMAN	SP-Human-010118_20180101.fasta	129382	1	29	35	41	0.0011	0.25
SBI-7048_S_University of Miami	Control	S1.2	MSB33908A (F144253)	Filamin-A OS=Homo sapiens GN=FLNA PE=1 SV=4	sp|P21333|FLNA_HUMAN	SP-Human-010118_20180101.fasta	280729	1	16	16	17	0.000458	0.0665
SBI-7048_S_University of Miami	Control	S1.2	MSB33908A (F144253)	Growth arrest-specific protein 6 OS=Homo sapiens GN=GAS6 PE=1 SV=2	sp|Q14393|GAS6_HUMAN	SP-Human-010118_20180101.fasta	79675.9	1	2	2	2	5.38e-05	0.0291
SBI-7048_S_University of Miami	Control	S1.2	MSB33908A (F144253)	Adenosylhomocysteinase OS=Homo sapiens GN=AHCY PE=1 SV=4	sp|P23526|SAHH_HUMAN	SP-Human-010118_20180101.fasta	47717.1	1	5	5	6	0.000162	0.13
SBI-7048_S_University of Miami	Control	S1.2	MSB33908A (F144253)	Vitronectin OS=Homo sapiens GN=VTN PE=1 SV=1	sp|P04004|VTNC_HUMAN	SP-Human-010118_20180101.fasta	54306.1	1	3	3	5	0.000135	0.0649
SBI-7048_S_University of Miami	Control	S1.2	MSB33908A (F144253)	Fatty acid synthase OS=Homo sapiens GN=FASN PE=1 SV=3	sp|P49327|FAS_HUMAN	SP-Human-010118_20180101.fasta	273427	1	5	5	5	0.000135	0.0243
SBI-7048_S_University of Miami	Control	S1.2	MSB33908A (F144253)	Collagen alpha-1(XI) chain OS=Homo sapiens GN=COL11A1 PE=1 SV=4	sp|P12107|COBA1_HUMAN	SP-Human-010118_20180101.fasta	181066	1	3	3	3	8.08e-05	0.0161
SBI-7048_S_University of Miami	Control	S1.2	MSB33908A (F144253)	von Willebrand factor OS=Homo sapiens GN=VWF PE=1 SV=4	sp|P04275|VWF_HUMAN	SP-Human-010118_20180101.fasta	309251	1	11	11	11	0.000296	0.0498
SBI-7048_S_University of Miami	Control	S1.2	MSB33908A (F144253)	Guanine nucleotide-binding protein G(i) subunit alpha-2 OS=Homo sapiens GN=GNAI2 PE=1 SV=3	sp|P04899|GNAI2_HUMAN	SP-Human-010118_20180101.fasta	40452	1	2	2	2	5.38e-05	0.0563
SBI-7048_S_University of Miami	Control	S1.2	MSB33908A (F144253)	Ras-related protein Rab-1B OS=Homo sapiens GN=RAB1B PE=1 SV=1	sp|Q9H0U4|RAB1B_HUMAN	SP-Human-010118_20180101.fasta	22172	1	2	2	2	5.38e-05	0.159
SBI-7048_S_University of Miami	Control	S1.2	MSB33908A (F144253)	Galectin-1 OS=Homo sapiens GN=LGALS1 PE=1 SV=2	sp|P09382|LEG1_HUMAN	SP-Human-010118_20180101.fasta	14715.8	1	3	3	3	8.08e-05	0.207
SBI-7048_S_University of Miami	Control	S1.2	MSB33908A (F144253)	Metalloproteinase inhibitor 3 OS=Homo sapiens GN=TIMP3 PE=1 SV=2	sp|P35625|TIMP3_HUMAN	SP-Human-010118_20180101.fasta	24145.5	0.989	2	2	2	5.38e-05	0.0948
SBI-7048_S_University of Miami	Control	S1.2	MSB33908A (F144253)	Alpha-2-macroglobulin OS=Homo sapiens GN=A2M PE=1 SV=3	sp|P01023|A2MG_HUMAN	SP-Human-010118_20180101.fasta	163290	1	13	17	31	0.000835	0.0834
SBI-7048_S_University of Miami	Control	S1.2	MSB33908A (F144253)	Complement C5 OS=Homo sapiens GN=C5 PE=1 SV=4	sp|P01031|CO5_HUMAN	SP-Human-010118_20180101.fasta	188309	1	12	16	16	0.000431	0.0567
SBI-7048_S_University of Miami	Control	S1.2	MSB33908A (F144253)	Collagen alpha-1(VII) chain OS=Homo sapiens GN=COL7A1 PE=1 SV=2	sp|Q02388|CO7A1_HUMAN	SP-Human-010118_20180101.fasta	295218	1	11	11	11	0.000296	0.0523
SBI-7048_S_University of Miami	Control	S1.2	MSB33908A (F144253)	Myosin-9 OS=Homo sapiens GN=MYH9 PE=1 SV=4	sp|P35579|MYH9_HUMAN	SP-Human-010118_20180101.fasta	226538	1	16	16	16	0.000431	0.102
SBI-7048_S_University of Miami	Control	S1.2	MSB33908A (F144253)	WD repeat-containing protein 1 OS=Homo sapiens GN=WDR1 PE=1 SV=4	sp|O75083|WDR1_HUMAN	SP-Human-010118_20180101.fasta	66193.2	0.994	2	2	2	5.38e-05	0.0347
SBI-7048_S_University of Miami	Control	S1.2	MSB33908A (F144253)	Laminin subunit alpha-4 OS=Homo sapiens GN=LAMA4 PE=1 SV=4	sp|Q16363|LAMA4_HUMAN	SP-Human-010118_20180101.fasta	202526	1	38	41	44	0.00118	0.219
SBI-7048_S_University of Miami	Control	S1.2	MSB33908A (F144253)	Inter-alpha-trypsin inhibitor heavy chain H2 OS=Homo sapiens GN=ITIH2 PE=1 SV=2	sp|P19823|ITIH2_HUMAN	SP-Human-010118_20180101.fasta	106466	1	11	13	17	0.000458	0.1
SBI-7048_S_University of Miami	Control	S1.2	MSB33908A (F144253)	Heat shock protein HSP 90-beta OS=Homo sapiens GN=HSP90AB1 PE=1 SV=4	sp|P08238|HS90B_HUMAN	SP-Human-010118_20180101.fasta	83267.3	1	13	14	14	0.000377	0.196
SBI-7048_S_University of Miami	Control	S1.2	MSB33908A (F144253)	Collagen alpha-2(V) chain OS=Homo sapiens GN=COL5A2 PE=1 SV=3	sp|P05997|CO5A2_HUMAN	SP-Human-010118_20180101.fasta	144910	1	5	6	6	0.000162	0.0487
SBI-7048_S_University of Miami	Control	S1.2	MSB33908A (F144253)	Soluble scavenger receptor cysteine-rich domain-containing protein SSC5D OS=Homo sapiens GN=SSC5D PE=1 SV=3	sp|A1L4H1|SRCRL_HUMAN	SP-Human-010118_20180101.fasta	165741	0.998	2	2	2	5.38e-05	0.0165
SBI-7048_S_University of Miami	Control	S1.2	MSB33908A (F144253)	Amyloid-beta A4 protein OS=Homo sapiens GN=APP PE=1 SV=3	sp|P05067|A4_HUMAN	SP-Human-010118_20180101.fasta	86941.3	1	11	15	20	0.000538	0.175
SBI-7048_S_University of Miami	Control	S1.2	MSB33908A (F144253)	Procollagen C-endopeptidase enhancer 1 OS=Homo sapiens GN=PCOLCE PE=1 SV=2	sp|Q15113|PCOC1_HUMAN	SP-Human-010118_20180101.fasta	47972.5	1	3	3	3	8.08e-05	0.0913
SBI-7048_S_University of Miami	Control	S1.2	MSB33908A (F144253)	Collagen alpha-1(I) chain OS=Homo sapiens GN=COL1A1 PE=1 SV=5	sp|P02452|CO1A1_HUMAN	SP-Human-010118_20180101.fasta	138941	1	27	47	77	0.00207	0.21
SBI-7048_S_University of Miami	Control	S1.2	MSB33908A (F144253)	Retinoic acid receptor responder protein 1 OS=Homo sapiens GN=RARRES1 PE=1 SV=2	sp|P49788|TIG1_HUMAN	SP-Human-010118_20180101.fasta	33285.5	1	3	3	3	8.08e-05	0.112
SBI-7048_S_University of Miami	Control	S1.2	MSB33908A (F144253)	Nidogen-2 OS=Homo sapiens GN=NID2 PE=1 SV=3	sp|Q14112|NID2_HUMAN	SP-Human-010118_20180101.fasta	151253	1	5	5	5	0.000135	0.0575
SBI-7048_S_University of Miami	Control	S1.2	MSB33908A (F144253)	Alpha-enolase OS=Homo sapiens GN=ENO1 PE=1 SV=2	sp|P06733|ENOA_HUMAN	SP-Human-010118_20180101.fasta	47170.2	1	10	11	11	0.000296	0.304
SBI-7048_S_University of Miami	Control	S1.2	MSB33908A (F144253)	Alpha-amylase 1 OS=Homo sapiens GN=AMY1A PE=1 SV=2	sp|P04745|AMY1_HUMAN,sp|P19961|AMY2B_HUMAN	SP-Human-010118_20180101.fasta	57768.4	1	4	4	4	0.000108	0.0841
SBI-7048_S_University of Miami	Control	S1.2	MSB33908A (F144253)	72 kDa type IV collagenase OS=Homo sapiens GN=MMP2 PE=1 SV=2	sp|P08253|MMP2_HUMAN	SP-Human-010118_20180101.fasta	73885.1	1	3	3	3	8.08e-05	0.0424
SBI-7048_S_University of Miami	Control	S1.2	MSB33908A (F144253)	Transgelin-2 OS=Homo sapiens GN=TAGLN2 PE=1 SV=3	sp|P37802|TAGL2_HUMAN	SP-Human-010118_20180101.fasta	22391.9	1	3	3	3	8.08e-05	0.146
SBI-7048_S_University of Miami	Control	S1.2	MSB33908A (F144253)	Collagen alpha-2(I) chain OS=Homo sapiens GN=COL1A2 PE=1 SV=7	sp|P08123|CO1A2_HUMAN	SP-Human-010118_20180101.fasta	129315	1	29	44	78	0.0021	0.204
SBI-7048_S_University of Miami	Control	S1.2	MSB33908A (F144253)	Programmed cell death 6-interacting protein OS=Homo sapiens GN=PDCD6IP PE=1 SV=1	sp|Q8WUM4|PDC6I_HUMAN	SP-Human-010118_20180101.fasta	96025.4	1	7	7	7	0.000188	0.111
SBI-7048_S_University of Miami	Control	S1.2	MSB33908A (F144253)	Heat shock cognate 71 kDa protein OS=Homo sapiens GN=HSPA8 PE=1 SV=1	sp|P11142|HSP7C_HUMAN	SP-Human-010118_20180101.fasta	70899.8	1	13	14	14	0.000377	0.249
SBI-7048_S_University of Miami	Control	S1.2	MSB33908A (F144253)	Keratin, type I cytoskeletal 9 OS=Homo sapiens GN=KRT9 PE=1 SV=3	sp|P35527|K1C9_HUMAN	SP-Human-010118_20180101.fasta	62065.9	1	29	42	61	0.00164	0.597
SBI-7048_S_University of Miami	Control	S1.2	MSB33908A (F144253)	Glypican-1 OS=Homo sapiens GN=GPC1 PE=1 SV=2	sp|P35052|GPC1_HUMAN	SP-Human-010118_20180101.fasta	61681.3	1	13	14	19	0.000512	0.289
SBI-7048_S_University of Miami	Control	S1.2	MSB33908A (F144253)	Alpha-actinin-4 OS=Homo sapiens GN=ACTN4 PE=1 SV=2	sp|O43707|ACTN4_HUMAN	SP-Human-010118_20180101.fasta	104857	1	13	14	14	0.000377	0.329
SBI-7048_S_University of Miami	Control	S1.2	MSB33908A (F144253)	Apolipoprotein B-100 OS=Homo sapiens GN=APOB PE=1 SV=2	sp|P04114|APOB_HUMAN	SP-Human-010118_20180101.fasta	515615	1	8	8	11	0.000296	0.0171
SBI-7048_S_University of Miami	Control	S1.2	MSB33908A (F144253)	14-3-3 protein epsilon OS=Homo sapiens GN=YWHAE PE=1 SV=1	sp|P62258|1433E_HUMAN	SP-Human-010118_20180101.fasta	29175	1	2	2	3	8.08e-05	0.161
SBI-7048_S_University of Miami	Control	S1.2	MSB33908A (F144253)	Laminin subunit beta-1 OS=Homo sapiens GN=LAMB1 PE=1 SV=2	sp|P07942|LAMB1_HUMAN	SP-Human-010118_20180101.fasta	198035	1	42	56	70	0.00188	0.243
SBI-7048_S_University of Miami	Control	S1.2	MSB33908A (F144253)	Phosphatidylcholine-sterol acyltransferase OS=Homo sapiens GN=LCAT PE=1 SV=1	sp|P04180|LCAT_HUMAN	SP-Human-010118_20180101.fasta	49579	1	2	2	2	5.38e-05	0.0409
SBI-7048_S_University of Miami	Control	S1.2	MSB33908A (F144253)	A disintegrin and metalloproteinase with thrombospondin motifs 12 OS=Homo sapiens GN=ADAMTS12 PE=1 SV=2	sp|P58397|ATS12_HUMAN	SP-Human-010118_20180101.fasta	177674	1	4	4	4	0.000108	0.0238
SBI-7048_S_University of Miami	Control	S1.2	MSB33908A (F144253)	Fibronectin OS=Homo sapiens GN=FN1 PE=1 SV=4	sp|P02751|FINC_HUMAN	SP-Human-010118_20180101.fasta	262617	1	126	287	627	0.0169	0.561
SBI-7048_S_University of Miami	Control	S1.2	MSB33908A (F144253)	GTP-binding nuclear protein Ran OS=Homo sapiens GN=RAN PE=1 SV=3	sp|P62826|RAN_HUMAN	SP-Human-010118_20180101.fasta	24423.1	1	5	5	5	0.000135	0.245
SBI-7048_S_University of Miami	Control	S1.2	MSB33908A (F144253)	Tropomyosin alpha-4 chain OS=Homo sapiens GN=TPM4 PE=1 SV=3	sp|P67936|TPM4_HUMAN	SP-Human-010118_20180101.fasta	28522.4	1	5	5	6	0.000162	0.173
SBI-7048_S_University of Miami	Control	S1.2	MSB33908A (F144253)	ADP-ribosylation factor 3 OS=Homo sapiens GN=ARF3 PE=1 SV=2	sp|P61204|ARF3_HUMAN,sp|P84077|ARF1_HUMAN	SP-Human-010118_20180101.fasta	20697.6	0.995	2	2	2	5.38e-05	0.193
SBI-7048_S_University of Miami	Control	S1.2	MSB33908A (F144253)	Keratin, type II cytoskeletal 1 OS=Homo sapiens GN=KRT1 PE=1 SV=6	sp|P04264|K2C1_HUMAN	SP-Human-010118_20180101.fasta	66040.3	1	45	66	106	0.00285	0.599
SBI-7048_S_University of Miami	Control	S1.2	MSB33908A (F144253)	Transforming growth factor-beta-induced protein ig-h3 OS=Homo sapiens GN=TGFBI PE=1 SV=1	sp|Q15582|BGH3_HUMAN	SP-Human-010118_20180101.fasta	74682.9	1	31	43	66	0.00178	0.508
SBI-7048_S_University of Miami	Control	S1.2	MSB33908A (F144253)	Adenylyl cyclase-associated protein 1 OS=Homo sapiens GN=CAP1 PE=1 SV=5	sp|Q01518|CAP1_HUMAN	SP-Human-010118_20180101.fasta	51901.6	1	2	2	2	5.38e-05	0.0379
SBI-7048_S_University of Miami	Control	S1.2	MSB33908A (F144253)	Sushi repeat-containing protein SRPX OS=Homo sapiens GN=SRPX PE=1 SV=1	sp|P78539|SRPX_HUMAN	SP-Human-010118_20180101.fasta	51572.9	1	9	10	10	0.000269	0.218
SBI-7048_S_University of Miami	Control	S1.2	MSB33908A (F144253)	Eukaryotic initiation factor 4A-I OS=Homo sapiens GN=EIF4A1 PE=1 SV=1	sp|P60842|IF4A1_HUMAN	SP-Human-010118_20180101.fasta	46155.3	1	2	2	2	5.38e-05	0.0591
SBI-7048_S_University of Miami	Control	S1.2	MSB33908A (F144253)	Elongation factor 1-gamma OS=Homo sapiens GN=EEF1G PE=1 SV=3	sp|P26641|EF1G_HUMAN	SP-Human-010118_20180101.fasta	50119.4	1	3	3	3	8.08e-05	0.0755
SBI-7048_S_University of Miami	Control	S1.2	MSB33908A (F144253)	Filamin-C OS=Homo sapiens GN=FLNC PE=1 SV=3	sp|Q14315|FLNC_HUMAN	SP-Human-010118_20180101.fasta	291015	1	2	2	2	5.38e-05	0.0246
SBI-7048_S_University of Miami	Control	S1.2	MSB33908A (F144253)	Collagen alpha-1(XV) chain OS=Homo sapiens GN=COL15A1 PE=1 SV=2	sp|P39059|COFA1_HUMAN	SP-Human-010118_20180101.fasta	141722	1	5	6	6	0.000162	0.0425
SBI-7048_S_University of Miami	Control	S1.2	MSB33908A (F144253)	Dystonin OS=Homo sapiens GN=DST PE=1 SV=4	REV_sp|Q03001|DYST_HUMAN	SP-Human-010118_20180101.fasta	860678	0.998	2	2	2	5.38e-05	0.00198
SBI-7048_S_University of Miami	Control	S1.2	MSB33908A (F144253)	Collagen triple helix repeat-containing protein 1 OS=Homo sapiens GN=CTHRC1 PE=1 SV=1	sp|Q96CG8|CTHR1_HUMAN	SP-Human-010118_20180101.fasta	26224.8	1	6	6	9	0.000242	0.259
SBI-7048_S_University of Miami	Control	S1.2	MSB33908A (F144253)	Filaggrin-2 OS=Homo sapiens GN=FLG2 PE=1 SV=1	sp|Q5D862|FILA2_HUMAN	SP-Human-010118_20180101.fasta	248052	1	2	2	3	8.08e-05	0.00878
SBI-7048_S_University of Miami	Control	S1.2	MSB33908A (F144253)	Procollagen-lysine,2-oxoglutarate 5-dioxygenase 3 OS=Homo sapiens GN=PLOD3 PE=1 SV=1	sp|O60568|PLOD3_HUMAN	SP-Human-010118_20180101.fasta	84786.8	1	4	5	7	0.000188	0.0556
SBI-7048_S_University of Miami	Control	S1.2	MSB33908A (F144253)	Vimentin OS=Homo sapiens GN=VIM PE=1 SV=4	sp|P08670|VIME_HUMAN	SP-Human-010118_20180101.fasta	53652.7	1	7	7	7	0.000188	0.167
SBI-7048_S_University of Miami	Control	S1.2	MSB33908A (F144253)	Actin-related protein 2 OS=Homo sapiens GN=ACTR2 PE=1 SV=1	sp|P61160|ARP2_HUMAN	SP-Human-010118_20180101.fasta	44761.7	1	4	4	4	0.000108	0.142
SBI-7048_S_University of Miami	Control	S1.2	MSB33908A (F144253)	Pentraxin-related protein PTX3 OS=Homo sapiens GN=PTX3 PE=1 SV=3	sp|P26022|PTX3_HUMAN	SP-Human-010118_20180101.fasta	41975.9	1	12	16	21	0.000565	0.36
SBI-7048_S_University of Miami	Control	S1.2	MSB33908A (F144253)	Phosphoglycerate kinase 1 OS=Homo sapiens GN=PGK1 PE=1 SV=3	sp|P00558|PGK1_HUMAN	SP-Human-010118_20180101.fasta	44615.3	1	6	6	7	0.000188	0.23
SBI-7048_S_University of Miami	Control	S1.2	MSB33908A (F144253)	Fibulin-1 OS=Homo sapiens GN=FBLN1 PE=1 SV=4	sp|P23142|FBLN1_HUMAN	SP-Human-010118_20180101.fasta	77211.6	1	7	8	9	0.000242	0.114
SBI-7048_S_University of Miami	Control	S1.2	MSB33908A (F144253)	Alpha-actinin-1 OS=Homo sapiens GN=ACTN1 PE=1 SV=2	sp|P12814|ACTN1_HUMAN	SP-Human-010118_20180101.fasta	103061	1	27	32	40	0.00108	0.382
SBI-7048_S_University of Miami	Control	S1.2	MSB33908A (F144253)	Peroxidasin homolog OS=Homo sapiens GN=PXDN PE=1 SV=2	sp|Q92626|PXDN_HUMAN	SP-Human-010118_20180101.fasta	165276	1	40	43	48	0.00129	0.331
SBI-7048_S_University of Miami	Control	S1.2	MSB33908A (F144253)	Pigment epithelium-derived factor OS=Homo sapiens GN=SERPINF1 PE=1 SV=4	sp|P36955|PEDF_HUMAN	SP-Human-010118_20180101.fasta	46314.3	1	7	7	12	0.000323	0.144
SBI-7048_S_University of Miami	Control	S1.2	MSB33908A (F144253)	Exostosin-1 OS=Homo sapiens GN=EXT1 PE=1 SV=2	sp|Q16394|EXT1_HUMAN	SP-Human-010118_20180101.fasta	86257.4	1	2	2	2	5.38e-05	0.0402
SBI-7048_S_University of Miami	Control	S1.2	MSB33908A (F144253)	Myosin light polypeptide 6 OS=Homo sapiens GN=MYL6 PE=1 SV=2	sp|P60660|MYL6_HUMAN	SP-Human-010118_20180101.fasta	16929.8	1	2	2	2	5.38e-05	0.152
SBI-7048_S_University of Miami	Control	S1.2	MSB33908A (F144253)	Desmoglein-1 OS=Homo sapiens GN=DSG1 PE=1 SV=2	sp|Q02413|DSG1_HUMAN	SP-Human-010118_20180101.fasta	113749	1	4	4	4	0.000108	0.0505
SBI-7048_S_University of Miami	Control	S1.2	MSB33908A (F144253)	Leucine-rich repeat-containing protein 17 OS=Homo sapiens GN=LRRC17 PE=2 SV=1	sp|Q8N6Y2|LRC17_HUMAN	SP-Human-010118_20180101.fasta	51801.5	1	3	3	3	8.08e-05	0.0794
SBI-7048_S_University of Miami	Control	S1.2	MSB33908A (F144253)	Keratin, type II cytoskeletal 6B OS=Homo sapiens GN=KRT6B PE=1 SV=5	sp|P04259|K2C6B_HUMAN	SP-Human-010118_20180101.fasta	60068.6	0.998	2	2	2	5.38e-05	0.491
SBI-7048_S_University of Miami	Control	S1.2	MSB33908A (F144253)	Coiled-coil domain-containing protein 80 OS=Homo sapiens GN=CCDC80 PE=1 SV=1	sp|Q76M96|CCD80_HUMAN	SP-Human-010118_20180101.fasta	108176	1	3	3	4	0.000108	0.0295
SBI-7048_S_University of Miami	Control	S1.2	MSB33908A (F144253)	Lumican OS=Homo sapiens GN=LUM PE=1 SV=2	sp|P51884|LUM_HUMAN	SP-Human-010118_20180101.fasta	38431.5	1	2	2	2	5.38e-05	0.0828
SBI-7048_S_University of Miami	Control	S1.2	MSB33908A (F144253)	Vinculin OS=Homo sapiens GN=VCL PE=1 SV=4	sp|P18206|VINC_HUMAN	SP-Human-010118_20180101.fasta	123801	1	6	7	7	0.000188	0.0538
SBI-7048_S_University of Miami	Control	S1.2	MSB33908A (F144253)	Inter-alpha-trypsin inhibitor heavy chain H1 OS=Homo sapiens GN=ITIH1 PE=1 SV=3	sp|P19827|ITIH1_HUMAN	SP-Human-010118_20180101.fasta	101390	1	3	5	6	0.000162	0.0318
SBI-7048_S_University of Miami	Control	S1.2	MSB33908A (F144253)	Complement C1s subcomponent OS=Homo sapiens GN=C1S PE=1 SV=1	sp|P09871|C1S_HUMAN	SP-Human-010118_20180101.fasta	76684.2	1	2	3	3	8.08e-05	0.0334
SBI-7048_S_University of Miami	Control	S1.2	MSB33908A (F144253)	Integrin alpha-V OS=Homo sapiens GN=ITGAV PE=1 SV=2	sp|P06756|ITAV_HUMAN	SP-Human-010118_20180101.fasta	116041	0.996	2	2	2	5.38e-05	0.02
SBI-7048_S_University of Miami	Control	S1.2	MSB33908A (F144253)	Apolipoprotein E OS=Homo sapiens GN=APOE PE=1 SV=1	sp|P02649|APOE_HUMAN	SP-Human-010118_20180101.fasta	36153.5	1	19	23	25	0.000673	0.599
SBI-7048_S_University of Miami	Control	S1.2	MSB33908A (F144253)	Alpha-2-HS-glycoprotein OS=Homo sapiens GN=AHSG PE=1 SV=1	sp|P02765|FETUA_HUMAN	SP-Human-010118_20180101.fasta	39323.4	1	3	4	7	0.000188	0.0545
SBI-7048_S_University of Miami	Control	S1.2	MSB33908A (F144253)	Collagen alpha-1(V) chain OS=Homo sapiens GN=COL5A1 PE=1 SV=3	sp|P20908|CO5A1_HUMAN	SP-Human-010118_20180101.fasta	183563	1	7	7	7	0.000188	0.0522
SBI-7048_S_University of Miami	Control	S1.2	MSB33908A (F144253)	Fermitin family homolog 3 OS=Homo sapiens GN=FERMT3 PE=1 SV=1	sp|Q86UX7|URP2_HUMAN	SP-Human-010118_20180101.fasta	75954.9	0.997	2	2	2	5.38e-05	0.0345
SBI-7048_S_University of Miami	Control	S1.2	MSB33908A (F144253)	Fibrinogen beta chain OS=Homo sapiens GN=FGB PE=1 SV=2	sp|P02675|FIBB_HUMAN	SP-Human-010118_20180101.fasta	55928.6	1	3	3	3	8.08e-05	0.0489
SBI-7048_S_University of Miami	Control	S1.2	MSB33908A (F144253)	Adipocyte enhancer-binding protein 1 OS=Homo sapiens GN=AEBP1 PE=1 SV=1	sp|Q8IUX7|AEBP1_HUMAN	SP-Human-010118_20180101.fasta	130931	1	13	14	15	0.000404	0.157
SBI-7048_S_University of Miami	Control	S1.2	MSB33908A (F144253)	Moesin OS=Homo sapiens GN=MSN PE=1 SV=3	sp|P26038|MOES_HUMAN	SP-Human-010118_20180101.fasta	67821.8	1	10	10	10	0.000269	0.128
SBI-7048_S_University of Miami	Control	S1.2	MSB33908A (F144253)	Triosephosphate isomerase OS=Homo sapiens GN=TPI1 PE=1 SV=3	sp|P60174|TPIS_HUMAN	SP-Human-010118_20180101.fasta	30790.8	1	6	6	6	0.000162	0.245
SBI-7048_S_University of Miami	Control	S1.2	MSB33908A (F144253)	Hemoglobin subunit beta OS=Homo sapiens GN=HBB PE=1 SV=2	sp|P68871|HBB_HUMAN	SP-Human-010118_20180101.fasta	15998	1	2	4	9	0.000242	0.129
SBI-7048_S_University of Miami	Control	S1.2	MSB33908A (F144253)	Receptor of activated protein C kinase 1 OS=Homo sapiens GN=RACK1 PE=1 SV=3	sp|P63244|RACK1_HUMAN	SP-Human-010118_20180101.fasta	35077	1	3	3	3	8.08e-05	0.104
SBI-7048_S_University of Miami	Control	S1.2	MSB33908A (F144253)	Complement C4-A OS=Homo sapiens GN=C4A PE=1 SV=2	sp|P0C0L4|CO4A_HUMAN	SP-Human-010118_20180101.fasta	192787	1	16	20	28	0.000754	0.0883
SBI-7048_S_University of Miami	Control	S1.2	MSB33908A (F144253)	Procollagen-lysine,2-oxoglutarate 5-dioxygenase 1 OS=Homo sapiens GN=PLOD1 PE=1 SV=2	sp|Q02809|PLOD1_HUMAN	SP-Human-010118_20180101.fasta	83552.5	1	15	21	25	0.000673	0.246
SBI-7048_S_University of Miami	Control	S1.2	MSB33908A (F144253)	Extracellular sulfatase Sulf-2 OS=Homo sapiens GN=SULF2 PE=1 SV=1	sp|Q8IWU5|SULF2_HUMAN	SP-Human-010118_20180101.fasta	100458	1	4	4	4	0.000108	0.0494
SBI-7048_S_University of Miami	Control	S1.2	MSB33908A (F144253)	Tax_Id=9606 Gene_Symbol=KRT5 Keratin, type II cytoskeletal 5	IPI:CON_00009867.3|SWISS-PROT:P13647,sp|P13647|K2C5_HUMAN	SP-Human-010118_20180101.fasta	62379.6	1	14	16	19	0.000512	0.415
SBI-7048_S_University of Miami	Control	S1.2	MSB33908A (F144253)	14-3-3 protein gamma OS=Homo sapiens GN=YWHAG PE=1 SV=2	sp|P61981|1433G_HUMAN	SP-Human-010118_20180101.fasta	28303.1	1	4	4	4	0.000108	0.255
SBI-7048_S_University of Miami	Control	S1.2	MSB33908A (F144253)	Collagen alpha-2(VI) chain OS=Homo sapiens GN=COL6A2 PE=1 SV=4	sp|P12110|CO6A2_HUMAN	SP-Human-010118_20180101.fasta	108581	1	24	36	48	0.00129	0.266
SBI-7048_S_University of Miami	Control	S1.2	MSB33908A (F144253)	Clathrin heavy chain 1 OS=Homo sapiens GN=CLTC PE=1 SV=5	sp|Q00610|CLH1_HUMAN	SP-Human-010118_20180101.fasta	191619	1	10	10	10	0.000269	0.0716
SBI-7048_S_University of Miami	Control	S1.2	MSB33908A (F144253)	Protein disulfide-isomerase A3 OS=Homo sapiens GN=PDIA3 PE=1 SV=4	sp|P30101|PDIA3_HUMAN	SP-Human-010118_20180101.fasta	56784.6	1	2	2	2	5.38e-05	0.0356
SBI-7048_S_University of Miami	Control	S1.2	MSB33908A (F144253)	Collagen alpha-1(VI) chain OS=Homo sapiens GN=COL6A1 PE=1 SV=3	sp|P12109|CO6A1_HUMAN	SP-Human-010118_20180101.fasta	108531	1	37	54	80	0.00215	0.388
SBI-7048_S_University of Miami	Control	S1.2	MSB33908A (F144253)	Annexin A2 OS=Homo sapiens GN=ANXA2 PE=1 SV=2	sp|P07355|ANXA2_HUMAN	SP-Human-010118_20180101.fasta	38606.1	1	15	17	20	0.000538	0.475
SBI-7048_S_University of Miami	Control	S1.2	MSB33908A (F144253)	Prostaglandin F2 receptor negative regulator OS=Homo sapiens GN=PTGFRN PE=1 SV=2	sp|Q9P2B2|FPRP_HUMAN	SP-Human-010118_20180101.fasta	98555.6	1	6	7	7	0.000188	0.0796
SBI-7048_S_University of Miami	Control	S1.2	MSB33908A (F144253)	Collagen alpha-1(IV) chain OS=Homo sapiens GN=COL4A1 PE=1 SV=3	sp|P02462|CO4A1_HUMAN	SP-Human-010118_20180101.fasta	160618	1	5	8	9	0.000242	0.0377
SBI-7048_S_University of Miami	Control	S1.2	MSB33908A (F144253)	UTP--glucose-1-phosphate uridylyltransferase OS=Homo sapiens GN=UGP2 PE=1 SV=5	sp|Q16851|UGPA_HUMAN	SP-Human-010118_20180101.fasta	56942	1	2	2	2	5.38e-05	0.0531
SBI-7048_S_University of Miami	Control	S1.2	MSB33908A (F144253)	Integrin beta-1 OS=Homo sapiens GN=ITGB1 PE=1 SV=2	sp|P05556|ITB1_HUMAN	SP-Human-010118_20180101.fasta	88415.1	1	6	6	6	0.000162	0.0739
SBI-7048_S_University of Miami	Control	S1.2	MSB33908A (F144253)	Hemoglobin subunit alpha OS=Homo sapiens GN=HBA1 PE=1 SV=2	sp|P69905|HBA_HUMAN	SP-Human-010118_20180101.fasta	15257.6	1	5	9	19	0.000512	0.345
SBI-7048_S_University of Miami	Control	S1.2	MSB33908A (F144253)	Fibrillin-1 OS=Homo sapiens GN=FBN1 PE=1 SV=3	sp|P35555|FBN1_HUMAN	SP-Human-010118_20180101.fasta	312226	1	19	19	21	0.000565	0.0773
SBI-7048_S_University of Miami	Control	S1.2	MSB33908A (F144253)	Collagen alpha-1(III) chain OS=Homo sapiens GN=COL3A1 PE=1 SV=4	sp|P02461|CO3A1_HUMAN	SP-Human-010118_20180101.fasta	138565	1	13	17	21	0.000565	0.0914
SBI-7048_S_University of Miami	Control	S1.2	MSB33908A (F144253)	Inter-alpha-trypsin inhibitor heavy chain H4 OS=Homo sapiens GN=ITIH4 PE=1 SV=4	sp|Q14624|ITIH4_HUMAN	SP-Human-010118_20180101.fasta	103358	1	3	5	5	0.000135	0.0269
SBI-7048_S_University of Miami	Control	S1.2	MSB33908A (F144253)	Complement component C7 OS=Homo sapiens GN=C7 PE=1 SV=2	sp|P10643|CO7_HUMAN	SP-Human-010118_20180101.fasta	93516.6	0.996	2	2	2	5.38e-05	0.0202
SBI-7048_S_University of Miami	Control	S1.2	MSB33908A (F144253)	Thrombospondin-3 OS=Homo sapiens GN=THBS3 PE=1 SV=1	sp|P49746|TSP3_HUMAN	SP-Human-010118_20180101.fasta	104200	1	5	5	5	0.000135	0.0649
SBI-7048_S_University of Miami	Control	S1.2	MSB33908A (F144253)	Prolyl 3-hydroxylase 1 OS=Homo sapiens GN=P3H1 PE=1 SV=2	sp|Q32P28|P3H1_HUMAN	SP-Human-010118_20180101.fasta	83394.8	1	2	2	2	5.38e-05	0.034
SBI-7048_S_University of Miami	Control	S1.2	MSB33908A (F144253)	Keratinocyte proline-rich protein OS=Homo sapiens GN=KPRP PE=1 SV=1	sp|Q5T749|KPRP_HUMAN	SP-Human-010118_20180101.fasta	64132.6	1	4	4	4	0.000108	0.0708
SBI-7048_S_University of Miami	Control	S1.2	MSB33908A (F144253)	Extracellular sulfatase Sulf-1 OS=Homo sapiens GN=SULF1 PE=1 SV=1	sp|Q8IWU6|SULF1_HUMAN	SP-Human-010118_20180101.fasta	101029	1	6	6	6	0.000162	0.0735
SBI-7048_S_University of Miami	Control	S1.2	MSB33908A (F144253)	Peroxiredoxin-4 OS=Homo sapiens GN=PRDX4 PE=1 SV=1	sp|Q13162|PRDX4_HUMAN	SP-Human-010118_20180101.fasta	30541.1	0.994	2	2	2	5.38e-05	0.0886
SBI-7048_S_University of Miami	Control	S1.2	MSB33908A (F144253)	L-lactate dehydrogenase A chain OS=Homo sapiens GN=LDHA PE=1 SV=2	sp|P00338|LDHA_HUMAN	SP-Human-010118_20180101.fasta	36689.2	1	3	3	3	8.08e-05	0.12
SBI-7048_S_University of Miami	Control	S1.2	MSB33908A (F144253)	Integrin alpha-3 OS=Homo sapiens GN=ITGA3 PE=1 SV=5	sp|P26006|ITA3_HUMAN	SP-Human-010118_20180101.fasta	116614	1	5	5	5	0.000135	0.0485
SBI-7048_S_University of Miami	Control	S1.2	MSB33908A (F144253)	40S ribosomal protein SA OS=Homo sapiens GN=RPSA PE=1 SV=4	sp|P08865|RSSA_HUMAN	SP-Human-010118_20180101.fasta	32854.1	1	2	2	2	5.38e-05	0.0847
SBI-7048_S_University of Miami	Control	S1.2	MSB33908A (F144253)	Transitional endoplasmic reticulum ATPase OS=Homo sapiens GN=VCP PE=1 SV=4	sp|P55072|TERA_HUMAN	SP-Human-010118_20180101.fasta	89324.8	1	3	3	3	8.08e-05	0.0422
SBI-7048_S_University of Miami	Control	S1.2	MSB33908A (F144253)	Laminin subunit gamma-1 OS=Homo sapiens GN=LAMC1 PE=1 SV=3	sp|P11047|LAMC1_HUMAN	SP-Human-010118_20180101.fasta	177601	1	56	67	85	0.00229	0.393
SBI-7048_S_University of Miami	Control	S1.2	MSB33908A (F144253)	Antithrombin-III OS=Homo sapiens GN=SERPINC1 PE=1 SV=1	sp|P01008|ANT3_HUMAN	SP-Human-010118_20180101.fasta	52604.1	1	7	7	8	0.000215	0.116
SBI-7048_S_University of Miami	Control	S1.2	MSB33908A (F144253)	Trypsin - Sus scrofa (Pig).	IPI:CON_Trypsin|SWISS-PROT:P00761|TRYP_PIG	SP-Human-010118_20180101.fasta	24409.3	1	9	20	75	0.00202	0.468
SBI-7048_S_University of Miami	Control	S1.2	MSB33908A (F144253)	Coagulation factor V OS=Homo sapiens GN=F5 PE=1 SV=4	sp|P12259|FA5_HUMAN	SP-Human-010118_20180101.fasta	251710	1	5	7	8	0.000215	0.0283
SBI-7048_S_University of Miami	Control	S1.2	MSB33908A (F144253)	Collagen alpha-1(XII) chain OS=Homo sapiens GN=COL12A1 PE=1 SV=2	sp|Q99715|COCA1_HUMAN	SP-Human-010118_20180101.fasta	333145	1	37	41	46	0.00124	0.139
SBI-7048_S_University of Miami	Control	S1.2	MSB33908A (F144253)	Glutathione S-transferase P OS=Homo sapiens GN=GSTP1 PE=1 SV=2	sp|P09211|GSTP1_HUMAN	SP-Human-010118_20180101.fasta	23356.7	1	3	3	3	8.08e-05	0.133
SBI-7048_S_University of Miami	Control	S1.2	MSB33908A (F144253)	Cartilage oligomeric matrix protein OS=Homo sapiens GN=COMP PE=1 SV=2	sp|P49747|COMP_HUMAN	SP-Human-010118_20180101.fasta	82858	1	7	7	8	0.000215	0.11
SBI-7048_S_University of Miami	Control	S1.2	MSB33908A (F144253)	Annexin A6 OS=Homo sapiens GN=ANXA6 PE=1 SV=3	sp|P08133|ANXA6_HUMAN	SP-Human-010118_20180101.fasta	75877.5	1	10	10	11	0.000296	0.172
SBI-7048_S_University of Miami	Control	S1.2	MSB33908A (F144253)	Complement C3 OS=Homo sapiens GN=C3 PE=1 SV=2	sp|P01024|CO3_HUMAN	SP-Human-010118_20180101.fasta	187149	1	12	15	27	0.000727	0.0595
SBI-7048_S_University of Miami	Control	S1.2	MSB33908A (F144253)	Galectin-3-binding protein OS=Homo sapiens GN=LGALS3BP PE=1 SV=1	sp|Q08380|LG3BP_HUMAN	SP-Human-010118_20180101.fasta	65332.1	1	14	17	22	0.000592	0.27
SBI-7048_S_University of Miami	Control	S1.2	MSB33908A (F144253)	14-3-3 protein zeta/delta OS=Homo sapiens GN=YWHAZ PE=1 SV=1	sp|P63104|1433Z_HUMAN	SP-Human-010118_20180101.fasta	27745.9	1	4	4	5	0.000135	0.151
SBI-7048_S_University of Miami	Control	S1.2	MSB33908A (F144253)	Ferritin heavy chain OS=Homo sapiens GN=FTH1 PE=1 SV=2	sp|P02794|FRIH_HUMAN	SP-Human-010118_20180101.fasta	21226.2	1	2	2	2	5.38e-05	0.109
SBI-7048_S_University of Miami	Control	S1.2	MSB33908A (F144253)	Plasminogen OS=Homo sapiens GN=PLG PE=1 SV=2	sp|P00747|PLMN_HUMAN	SP-Human-010118_20180101.fasta	90567.4	1	4	4	4	0.000108	0.0494
SBI-7048_S_University of Miami	Control	S1.2	MSB33908A (F144253)	Acidic mammalian chitinase OS=Homo sapiens GN=CHIA PE=1 SV=1	sp|Q9BZP6|CHIA_HUMAN	SP-Human-010118_20180101.fasta	52271.9	1	2	2	2	5.38e-05	0.0399
SBI-7048_S_University of Miami	Control	S1.2	MSB33908A (F144253)	C-type lectin domain family 11 member A OS=Homo sapiens GN=CLEC11A PE=1 SV=1	sp|Q9Y240|CLC11_HUMAN	SP-Human-010118_20180101.fasta	35694.4	1	10	11	11	0.000296	0.325
SBI-7048_S_University of Miami	Control	S1.2	MSB33908A (F144253)	Beta-enolase OS=Homo sapiens GN=ENO3 PE=1 SV=5	sp|P13929|ENOB_HUMAN	SP-Human-010118_20180101.fasta	46988.2	0.999	2	2	2	5.38e-05	0.141
SBI-7048_S_University of Miami	Control	S1.2	MSB33908A (F144253)	Lysyl oxidase homolog 2 OS=Homo sapiens GN=LOXL2 PE=1 SV=1	sp|Q9Y4K0|LOXL2_HUMAN	SP-Human-010118_20180101.fasta	86723.1	1	2	2	2	5.38e-05	0.0426
SBI-7048_S_University of Miami	Control	S1.2	MSB33908A (F144253)	Elongation factor 2 OS=Homo sapiens GN=EEF2 PE=1 SV=4	sp|P13639|EF2_HUMAN	SP-Human-010118_20180101.fasta	95340.1	1	14	16	16	0.000431	0.17
SBI-7048_S_University of Miami	Control	S1.2	MSB33908A (F144253)	Olfactomedin-like protein 3 OS=Homo sapiens GN=OLFML3 PE=2 SV=1	sp|Q9NRN5|OLFL3_HUMAN	SP-Human-010118_20180101.fasta	46011.2	1	14	20	28	0.000754	0.325
SBI-7048_S_University of Miami	Control	S1.2	MSB33908A (F144253)	Plectin OS=Homo sapiens GN=PLEC PE=1 SV=3	sp|Q15149|PLEC_HUMAN	SP-Human-010118_20180101.fasta	531784	1	5	5	5	0.000135	0.0124
SBI-7048_S_University of Miami	Control	S1.2	MSB33908A (F144253)	Polyubiquitin-B OS=Homo sapiens GN=UBB PE=1 SV=1	sp|P0CG47|UBB_HUMAN,sp|P0CG48|UBC_HUMAN,sp|P62979|RS27A_HUMAN,sp|P62987|RL40_HUMAN	SP-Human-010118_20180101.fasta	14728.9	1	3	4	6	0.000162	0.166
SBI-7048_S_University of Miami	Control	S1.2	MSB33908A (F144253)	Tax_Id=9606 Gene_Symbol=KRT17 Keratin, type I cytoskeletal 17	IPI:CON_IPI00450768.7|SWISS-PROT:Q04695,sp|Q04695|K1C17_HUMAN	SP-Human-010118_20180101.fasta	48106.7	1	4	4	4	0.000108	0.245
SBI-7048_S_University of Miami	Control	S1.2	MSB33908A (F144253)	Mimecan OS=Homo sapiens GN=OGN PE=1 SV=1	sp|P20774|MIME_HUMAN	SP-Human-010118_20180101.fasta	33925	0.995	2	2	2	5.38e-05	0.0604
SBI-7048_S_University of Miami	Control	S1.2	MSB33908A (F144253)	Peroxiredoxin-1 OS=Homo sapiens GN=PRDX1 PE=1 SV=1	sp|Q06830|PRDX1_HUMAN	SP-Human-010118_20180101.fasta	22110.9	0.997	2	2	2	5.38e-05	0.0905
SBI-7048_S_University of Miami	Control	S1.2	MSB33908A (F144253)	Ceruloplasmin OS=Homo sapiens GN=CP PE=1 SV=1	sp|P00450|CERU_HUMAN	SP-Human-010118_20180101.fasta	122208	1	4	4	4	0.000108	0.0376
SBI-7048_S_University of Miami	Control	S1.2	MSB33908A (F144253)	Decorin OS=Homo sapiens GN=DCN PE=1 SV=1	sp|P07585|PGS2_HUMAN	SP-Human-010118_20180101.fasta	39748.2	1	10	14	18	0.000485	0.267
SBI-7048_S_University of Miami	Control	S1.2	MSB33908A (F144253)	Laminin subunit alpha-2 OS=Homo sapiens GN=LAMA2 PE=1 SV=4	sp|P24043|LAMA2_HUMAN	SP-Human-010118_20180101.fasta	343905	1	34	38	45	0.00121	0.129
SBI-7048_S_University of Miami	Control	S1.2	MSB33908A (F144253)	Laminin subunit alpha-1 OS=Homo sapiens GN=LAMA1 PE=1 SV=2	sp|P25391|LAMA1_HUMAN	SP-Human-010118_20180101.fasta	337078	1	4	4	4	0.000108	0.0146
SBI-7048_S_University of Miami	Control	S1.2	MSB33908A (F144253)	Pyruvate kinase PKM OS=Homo sapiens GN=PKM PE=1 SV=4	sp|P14618|KPYM_HUMAN	SP-Human-010118_20180101.fasta	57937.5	1	19	20	20	0.000538	0.424
SBI-7048_S_University of Miami	Control	S1.2	MSB33908A (F144253)	60S acidic ribosomal protein P0 OS=Homo sapiens GN=RPLP0 PE=1 SV=1	sp|P05388|RLA0_HUMAN,sp|Q8NHW5|RLA0L_HUMAN	SP-Human-010118_20180101.fasta	34365.1	1	2	2	2	5.38e-05	0.0789
SBI-7048_S_University of Miami	Control	S1.2	MSB33908A (F144253)	Dermcidin OS=Homo sapiens GN=DCD PE=1 SV=2	sp|P81605|DCD_HUMAN	SP-Human-010118_20180101.fasta	11284.1	1	2	2	2	5.38e-05	0.2
SBI-7048_S_University of Miami	Control	S1.2	MSB33908A (F144253)	Collagen alpha-1(XVIII) chain OS=Homo sapiens GN=COL18A1 PE=1 SV=5	sp|P39060|COIA1_HUMAN	SP-Human-010118_20180101.fasta	178188	1	9	12	15	0.000404	0.0644
SBI-7048_S_University of Miami	Control	S1.2	MSB33908A (F144253)	Bone morphogenetic protein 1 OS=Homo sapiens GN=BMP1 PE=1 SV=2	sp|P13497|BMP1_HUMAN	SP-Human-010118_20180101.fasta	111249	1	12	12	14	0.000377	0.12
SBI-7048_S_University of Miami	Control	S1.2	MSB33908A (F144253)	Fascin OS=Homo sapiens GN=FSCN1 PE=1 SV=3	sp|Q16658|FSCN1_HUMAN	SP-Human-010118_20180101.fasta	54530.3	1	3	3	3	8.08e-05	0.0568
SBI-7048_S_University of Miami	Control	S1.2	MSB33908A (F144253)	Plasminogen activator inhibitor 1 OS=Homo sapiens GN=SERPINE1 PE=1 SV=1	sp|P05121|PAI1_HUMAN	SP-Human-010118_20180101.fasta	45060.3	1	3	3	3	8.08e-05	0.0721
SBI-7048_S_University of Miami	Control	S1.2	MSB33908A (F144253)	Versican core protein OS=Homo sapiens GN=VCAN PE=1 SV=3	sp|P13611|CSPG2_HUMAN	SP-Human-010118_20180101.fasta	372813	1	23	25	29	0.000781	0.0683
SBI-7048_S_University of Miami	Control	S1.2	MSB33908A (F144253)	Biglycan OS=Homo sapiens GN=BGN PE=1 SV=2	sp|P21810|PGS1_HUMAN	SP-Human-010118_20180101.fasta	41655.9	1	10	11	13	0.00035	0.37
SBI-7048_S_University of Miami	Control	S1.2	MSB33908A (F144253)	Syntenin-1 OS=Homo sapiens GN=SDCBP PE=1 SV=1	sp|O00560|SDCB1_HUMAN	SP-Human-010118_20180101.fasta	32445.3	1	6	7	7	0.000188	0.238
SBI-7048_S_University of Miami	Control	S1.2	MSB33908A (F144253)	Serine protease HTRA1 OS=Homo sapiens GN=HTRA1 PE=1 SV=1	sp|Q92743|HTRA1_HUMAN	SP-Human-010118_20180101.fasta	51287.3	1	4	4	4	0.000108	0.0875
SBI-7048_S_University of Miami	Control	S1.3	MSB33909A (F144254)	Heat shock protein HSP 90-alpha OS=Homo sapiens GN=HSP90AA1 PE=1 SV=5	sp|P07900|HS90A_HUMAN	SP-Human-010118_20180101.fasta	84663.2	0.996	2	2	2	6.53e-05	0.0765
SBI-7048_S_University of Miami	Control	S1.3	MSB33909A (F144254)	Junction plakoglobin OS=Homo sapiens GN=JUP PE=1 SV=3	sp|P14923|PLAK_HUMAN	SP-Human-010118_20180101.fasta	81745.9	1	6	6	6	0.000196	0.113
SBI-7048_S_University of Miami	Control	S1.3	MSB33909A (F144254)	Tubulin alpha-1B chain OS=Homo sapiens GN=TUBA1B PE=1 SV=1	sp|P68363|TBA1B_HUMAN	SP-Human-010118_20180101.fasta	50151.7	1	7	7	9	0.000294	0.18
SBI-7048_S_University of Miami	Control	S1.3	MSB33909A (F144254)	Prothrombin OS=Homo sapiens GN=F2 PE=1 SV=2	sp|P00734|THRB_HUMAN	SP-Human-010118_20180101.fasta	70036.8	1	4	6	8	0.000261	0.0643
SBI-7048_S_University of Miami	Control	S1.3	MSB33909A (F144254)	Type I hair keratin 1 - Homo sapiens (Human).	IPI:CON_109456|TREMBL:Q9UE12,sp|Q15323|K1H1_HUMAN	SP-Human-010118_20180101.fasta	47236.8	1	2	2	2	6.53e-05	0.0673
SBI-7048_S_University of Miami	Control	S1.3	MSB33909A (F144254)	Agrin OS=Homo sapiens GN=AGRN PE=1 SV=5	sp|O00468|AGRIN_HUMAN	SP-Human-010118_20180101.fasta	217225	1	7	7	7	0.000229	0.0406
SBI-7048_S_University of Miami	Control	S1.3	MSB33909A (F144254)	Ninein OS=Homo sapiens GN=NIN PE=1 SV=4	sp|Q8N4C6|NIN_HUMAN	SP-Human-010118_20180101.fasta	243248	0.996	2	2	3	9.8e-05	0.00813
SBI-7048_S_University of Miami	Control	S1.3	MSB33909A (F144254)	(Bos taurus) Bovine serum albumin precursor	IPI:CON_00708398.1|SWISS-PROT:P02769	SP-Human-010118_20180101.fasta	69294.2	1	72	145	405	0.0132	0.867
SBI-7048_S_University of Miami	Control	S1.3	MSB33909A (F144254)	Thrombospondin-2 OS=Homo sapiens GN=THBS2 PE=1 SV=2	sp|P35442|TSP2_HUMAN	SP-Human-010118_20180101.fasta	129989	1	7	7	8	0.000261	0.0845
SBI-7048_S_University of Miami	Control	S1.3	MSB33909A (F144254)	Carboxypeptidase N catalytic chain OS=Homo sapiens GN=CPN1 PE=1 SV=1	sp|P15169|CBPN_HUMAN	SP-Human-010118_20180101.fasta	52286.4	0.985	2	2	2	6.53e-05	0.0546
SBI-7048_S_University of Miami	Control	S1.3	MSB33909A (F144254)	Tax_Id=9606 Gene_Symbol=KRT6C Keratin, type II cytoskeletal 6C	IPI:CON_00299145.9|SWISS-PROT:P48668,sp|P48668|K2C6C_HUMAN	SP-Human-010118_20180101.fasta	60026.7	1	11	13	14	0.000457	0.289
SBI-7048_S_University of Miami	Control	S1.3	MSB33909A (F144254)	Nidogen-1 OS=Homo sapiens GN=NID1 PE=1 SV=3	sp|P14543|NID1_HUMAN	SP-Human-010118_20180101.fasta	136376	1	15	15	16	0.000523	0.12
SBI-7048_S_University of Miami	Control	S1.3	MSB33909A (F144254)	Laminin subunit alpha-5 OS=Homo sapiens GN=LAMA5 PE=1 SV=8	sp|O15230|LAMA5_HUMAN	SP-Human-010118_20180101.fasta	399725	1	8	8	8	0.000261	0.0263
SBI-7048_S_University of Miami	Control	S1.3	MSB33909A (F144254)	Lactotransferrin OS=Homo sapiens GN=LTF PE=1 SV=6	sp|P02788|TRFL_HUMAN	SP-Human-010118_20180101.fasta	78182.3	1	3	3	4	0.000131	0.0408
SBI-7048_S_University of Miami	Control	S1.3	MSB33909A (F144254)	Periostin OS=Homo sapiens GN=POSTN PE=1 SV=2	sp|Q15063|POSTN_HUMAN	SP-Human-010118_20180101.fasta	93318	1	24	34	44	0.00144	0.365
SBI-7048_S_University of Miami	Control	S1.3	MSB33909A (F144254)	Elongation factor 1-alpha 1 OS=Homo sapiens GN=EEF1A1 PE=1 SV=1	sp|P68104|EF1A1_HUMAN,sp|Q5VTE0|EF1A3_HUMAN	SP-Human-010118_20180101.fasta	50185.4	1	8	8	9	0.000294	0.18
SBI-7048_S_University of Miami	Control	S1.3	MSB33909A (F144254)	Tax_Id=9606 Gene_Symbol=KRT14 Keratin, type I cytoskeletal 14	IPI:CON_00384444.5|SWISS-PROT:P02533,sp|P02533|K1C14_HUMAN	SP-Human-010118_20180101.fasta	51622.6	1	10	11	13	0.000425	0.324
SBI-7048_S_University of Miami	Control	S1.3	MSB33909A (F144254)	Olfactomedin-like protein 3 OS=Homo sapiens GN=OLFML3 PE=2 SV=1	sp|Q9NRN5|OLFL3_HUMAN	SP-Human-010118_20180101.fasta	46011.2	1	7	7	10	0.000327	0.153
SBI-7048_S_University of Miami	Control	S1.3	MSB33909A (F144254)	Actin, alpha cardiac muscle 1 OS=Homo sapiens GN=ACTC1 PE=1 SV=1	sp|P68032|ACTC_HUMAN,sp|P68133|ACTS_HUMAN	SP-Human-010118_20180101.fasta	42052.2	1	3	3	3	9.8e-05	0.337
SBI-7048_S_University of Miami	Control	S1.3	MSB33909A (F144254)	Annexin A5 OS=Homo sapiens GN=ANXA5 PE=1 SV=2	sp|P08758|ANXA5_HUMAN	SP-Human-010118_20180101.fasta	35938.6	1	2	2	2	6.53e-05	0.0781
SBI-7048_S_University of Miami	Control	S1.3	MSB33909A (F144254)	Thyroxine-binding globulin OS=Homo sapiens GN=SERPINA7 PE=1 SV=2	sp|P05543|THBG_HUMAN	SP-Human-010118_20180101.fasta	46325.6	1	2	2	2	6.53e-05	0.0458
SBI-7048_S_University of Miami	Control	S1.3	MSB33909A (F144254)	Tax_Id=9606 Gene_Symbol=KRT16 Keratin, type I cytoskeletal 16	IPI:CON_00217963.3|SWISS-PROT:P08779,IPI:CON_IPI00217963.3|SWISS-PROT:P08779,sp|P08779|K1C16_HUMAN	SP-Human-010118_20180101.fasta	51269	1	3	3	3	9.8e-05	0.19
SBI-7048_S_University of Miami	Control	S1.3	MSB33909A (F144254)	Protein S100-A8 OS=Homo sapiens GN=S100A8 PE=1 SV=1	sp|P05109|S10A8_HUMAN	SP-Human-010118_20180101.fasta	10835	1	3	3	3	9.8e-05	0.323
SBI-7048_S_University of Miami	Control	S1.3	MSB33909A (F144254)	Serine protease HTRA1 OS=Homo sapiens GN=HTRA1 PE=1 SV=1	sp|Q92743|HTRA1_HUMAN	SP-Human-010118_20180101.fasta	51287.3	0.998	2	2	2	6.53e-05	0.0458
SBI-7048_S_University of Miami	Control	S1.3	MSB33909A (F144254)	Gelsolin OS=Homo sapiens GN=GSN PE=1 SV=1	sp|P06396|GELS_HUMAN	SP-Human-010118_20180101.fasta	85697.8	1	6	6	7	0.000229	0.0882
SBI-7048_S_University of Miami	Control	S1.3	MSB33909A (F144254)	Collagen triple helix repeat-containing protein 1 OS=Homo sapiens GN=CTHRC1 PE=1 SV=1	sp|Q96CG8|CTHR1_HUMAN	SP-Human-010118_20180101.fasta	26224.8	1	5	5	7	0.000229	0.198
SBI-7048_S_University of Miami	Control	S1.3	MSB33909A (F144254)	Alpha-fetoprotein OS=Homo sapiens GN=AFP PE=1 SV=1	sp|P02771|FETA_HUMAN	SP-Human-010118_20180101.fasta	68678.2	1	3	3	3	9.8e-05	0.0427
SBI-7048_S_University of Miami	Control	S1.3	MSB33909A (F144254)	Desmoplakin OS=Homo sapiens GN=DSP PE=1 SV=3	sp|P15924|DESP_HUMAN	SP-Human-010118_20180101.fasta	331781	1	11	11	11	0.000359	0.0404
SBI-7048_S_University of Miami	Control	S1.3	MSB33909A (F144254)	Laminin subunit beta-1 OS=Homo sapiens GN=LAMB1 PE=1 SV=2	sp|P07942|LAMB1_HUMAN	SP-Human-010118_20180101.fasta	198035	1	24	25	31	0.00101	0.146
SBI-7048_S_University of Miami	Control	S1.3	MSB33909A (F144254)	L-lactate dehydrogenase B chain OS=Homo sapiens GN=LDHB PE=1 SV=2	sp|P07195|LDHB_HUMAN	SP-Human-010118_20180101.fasta	36638.6	0.998	3	3	3	9.8e-05	0.0928
SBI-7048_S_University of Miami	Control	S1.3	MSB33909A (F144254)	Profilin-1 OS=Homo sapiens GN=PFN1 PE=1 SV=2	sp|P07737|PROF1_HUMAN	SP-Human-010118_20180101.fasta	15054.3	1	2	2	2	6.53e-05	0.143
SBI-7048_S_University of Miami	Control	S1.3	MSB33909A (F144254)	Skin-specific protein 32 OS=Homo sapiens GN=XP32 PE=1 SV=1	sp|Q5T750|XP32_HUMAN	SP-Human-010118_20180101.fasta	26235.7	1	2	2	3	9.8e-05	0.036
SBI-7048_S_University of Miami	Control	S1.3	MSB33909A (F144254)	Keratin, type II cytoskeletal 2 epidermal OS=Homo sapiens GN=KRT2 PE=1 SV=2	sp|P35908|K22E_HUMAN	SP-Human-010118_20180101.fasta	65433.9	1	30	39	52	0.0017	0.479
SBI-7048_S_University of Miami	Control	S1.3	MSB33909A (F144254)	Cofilin-1 OS=Homo sapiens GN=CFL1 PE=1 SV=3	sp|P23528|COF1_HUMAN	SP-Human-010118_20180101.fasta	18503.2	0.999	2	2	2	6.53e-05	0.133
SBI-7048_S_University of Miami	Control	S1.3	MSB33909A (F144254)	EMILIN-1 OS=Homo sapiens GN=EMILIN1 PE=1 SV=3	sp|Q9Y6C2|EMIL1_HUMAN	SP-Human-010118_20180101.fasta	106695	1	8	8	8	0.000261	0.113
SBI-7048_S_University of Miami	Control	S1.3	MSB33909A (F144254)	Endoplasmin OS=Homo sapiens GN=HSP90B1 PE=1 SV=1	sp|P14625|ENPL_HUMAN	SP-Human-010118_20180101.fasta	92471.7	0.994	2	2	2	6.53e-05	0.0386
SBI-7048_S_University of Miami	Control	S1.3	MSB33909A (F144254)	Glyceraldehyde-3-phosphate dehydrogenase OS=Homo sapiens GN=GAPDH PE=1 SV=3	sp|P04406|G3P_HUMAN	SP-Human-010118_20180101.fasta	36053.4	1	6	7	9	0.000294	0.212
SBI-7048_S_University of Miami	Control	S1.3	MSB33909A (F144254)	Collagen alpha-3(VI) chain OS=Homo sapiens GN=COL6A3 PE=1 SV=5	sp|P12111|CO6A3_HUMAN	SP-Human-010118_20180101.fasta	343667	1	97	124	173	0.00565	0.332
SBI-7048_S_University of Miami	Control	S1.3	MSB33909A (F144254)	Basement membrane-specific heparan sulfate proteoglycan core protein OS=Homo sapiens GN=HSPG2 PE=1 SV=4	sp|P98160|PGBM_HUMAN	SP-Human-010118_20180101.fasta	468811	1	44	47	54	0.00176	0.12
SBI-7048_S_University of Miami	Control	S1.3	MSB33909A (F144254)	Inter-alpha-trypsin inhibitor heavy chain H3 OS=Homo sapiens GN=ITIH3 PE=1 SV=2	sp|Q06033|ITIH3_HUMAN	SP-Human-010118_20180101.fasta	99850.9	1	8	9	11	0.000359	0.0753
SBI-7048_S_University of Miami	Control	S1.3	MSB33909A (F144254)	Streptavidin (S.avidinii)	IPI:CON_Strepavidin|IPI12345678	SP-Human-010118_20180101.fasta	16622	1	8	23	582	0.019	0.469
SBI-7048_S_University of Miami	Control	S1.3	MSB33909A (F144254)	Actin, cytoplasmic 1 OS=Homo sapiens GN=ACTB PE=1 SV=1	sp|P60709|ACTB_HUMAN	SP-Human-010118_20180101.fasta	41737.8	1	13	18	23	0.000751	0.411
SBI-7048_S_University of Miami	Control	S1.3	MSB33909A (F144254)	Thrombospondin-1 OS=Homo sapiens GN=THBS1 PE=1 SV=2	sp|P07996|TSP1_HUMAN	SP-Human-010118_20180101.fasta	129382	1	15	16	19	0.000621	0.117
SBI-7048_S_University of Miami	Control	S1.3	MSB33909A (F144254)	Filamin-A OS=Homo sapiens GN=FLNA PE=1 SV=4	sp|P21333|FLNA_HUMAN	SP-Human-010118_20180101.fasta	280729	1	6	6	7	0.000229	0.0268
SBI-7048_S_University of Miami	Control	S1.3	MSB33909A (F144254)	Keratin, type II cuticular Hb1 (Hair keratin, type II Hb1) (ghHKb1) (ghHb1) (MLN 137) - Homo sapiens (Human).	IPI:CON_103456|SWISS-PROT:Q14533,IPI:CON_107456|SWISS-PROT:O43790,sp|O43790|KRT86_HUMAN,sp|Q14533|KRT81_HUMAN	SP-Human-010118_20180101.fasta	54970.8	1	3	3	3	9.8e-05	0.0653
SBI-7048_S_University of Miami	Control	S1.3	MSB33909A (F144254)	Tax_Id=9606 Gene_Symbol=PRSS1 Trypsin-1 precursor	IPI:CON_IPI00011694.1|SWISS-PROT:P07477,sp|P07477|TRY1_HUMAN	SP-Human-010118_20180101.fasta	26558.1	1	2	3	5	0.000163	0.154
SBI-7048_S_University of Miami	Control	S1.3	MSB33909A (F144254)	Tax_Id=9606 Gene_Symbol=KRT10 Keratin, type I cytoskeletal 10	IPI:CON_00009865.2|SWISS-PROT:P13645,sp|P13645|K1C10_HUMAN	SP-Human-010118_20180101.fasta	59512.4	1	33	55	82	0.00268	0.504
SBI-7048_S_University of Miami	Control	S1.3	MSB33909A (F144254)	von Willebrand factor OS=Homo sapiens GN=VWF PE=1 SV=4	sp|P04275|VWF_HUMAN	SP-Human-010118_20180101.fasta	309251	1	6	6	6	0.000196	0.0213
SBI-7048_S_University of Miami	Control	S1.3	MSB33909A (F144254)	Laminin subunit alpha-4 OS=Homo sapiens GN=LAMA4 PE=1 SV=4	sp|Q16363|LAMA4_HUMAN	SP-Human-010118_20180101.fasta	202526	1	15	16	17	0.000555	0.0889
SBI-7048_S_University of Miami	Control	S1.3	MSB33909A (F144254)	Fibrinogen beta chain OS=Homo sapiens GN=FGB PE=1 SV=2	sp|P02675|FIBB_HUMAN	SP-Human-010118_20180101.fasta	55928.6	0.993	2	2	2	6.53e-05	0.0346
SBI-7048_S_University of Miami	Control	S1.3	MSB33909A (F144254)	Galectin-1 OS=Homo sapiens GN=LGALS1 PE=1 SV=2	sp|P09382|LEG1_HUMAN	SP-Human-010118_20180101.fasta	14715.8	0.998	3	3	3	9.8e-05	0.252
SBI-7048_S_University of Miami	Control	S1.3	MSB33909A (F144254)	Alpha-2-macroglobulin OS=Homo sapiens GN=A2M PE=1 SV=3	sp|P01023|A2MG_HUMAN	SP-Human-010118_20180101.fasta	163290	1	8	13	26	0.000849	0.0495
SBI-7048_S_University of Miami	Control	S1.3	MSB33909A (F144254)	Complement C5 OS=Homo sapiens GN=C5 PE=1 SV=4	sp|P01031|CO5_HUMAN	SP-Human-010118_20180101.fasta	188309	1	7	8	8	0.000261	0.0352
SBI-7048_S_University of Miami	Control	S1.3	MSB33909A (F144254)	Myosin-9 OS=Homo sapiens GN=MYH9 PE=1 SV=4	sp|P35579|MYH9_HUMAN	SP-Human-010118_20180101.fasta	226538	1	7	7	7	0.000229	0.0393
SBI-7048_S_University of Miami	Control	S1.3	MSB33909A (F144254)	Inter-alpha-trypsin inhibitor heavy chain H2 OS=Homo sapiens GN=ITIH2 PE=1 SV=2	sp|P19823|ITIH2_HUMAN	SP-Human-010118_20180101.fasta	106466	1	8	9	12	0.000392	0.0655
SBI-7048_S_University of Miami	Control	S1.3	MSB33909A (F144254)	Heat shock protein HSP 90-beta OS=Homo sapiens GN=HSP90AB1 PE=1 SV=4	sp|P08238|HS90B_HUMAN	SP-Human-010118_20180101.fasta	83267.3	1	8	8	9	0.000294	0.124
SBI-7048_S_University of Miami	Control	S1.3	MSB33909A (F144254)	Collagen alpha-1(I) chain OS=Homo sapiens GN=COL1A1 PE=1 SV=5	sp|P02452|CO1A1_HUMAN	SP-Human-010118_20180101.fasta	138941	1	5	6	9	0.000294	0.0396
SBI-7048_S_University of Miami	Control	S1.3	MSB33909A (F144254)	Nidogen-2 OS=Homo sapiens GN=NID2 PE=1 SV=3	sp|Q14112|NID2_HUMAN	SP-Human-010118_20180101.fasta	151253	0.999	3	3	3	9.8e-05	0.0255
SBI-7048_S_University of Miami	Control	S1.3	MSB33909A (F144254)	Alpha-enolase OS=Homo sapiens GN=ENO1 PE=1 SV=2	sp|P06733|ENOA_HUMAN	SP-Human-010118_20180101.fasta	47170.2	1	3	3	3	9.8e-05	0.0853
SBI-7048_S_University of Miami	Control	S1.3	MSB33909A (F144254)	Collagen alpha-2(I) chain OS=Homo sapiens GN=COL1A2 PE=1 SV=7	sp|P08123|CO1A2_HUMAN	SP-Human-010118_20180101.fasta	129315	1	11	13	14	0.000457	0.107
SBI-7048_S_University of Miami	Control	S1.3	MSB33909A (F144254)	Heat shock cognate 71 kDa protein OS=Homo sapiens GN=HSPA8 PE=1 SV=1	sp|P11142|HSP7C_HUMAN	SP-Human-010118_20180101.fasta	70899.8	1	7	7	7	0.000229	0.107
SBI-7048_S_University of Miami	Control	S1.3	MSB33909A (F144254)	Keratin, type I cytoskeletal 9 OS=Homo sapiens GN=KRT9 PE=1 SV=3	sp|P35527|K1C9_HUMAN	SP-Human-010118_20180101.fasta	62065.9	1	24	35	52	0.0017	0.411
SBI-7048_S_University of Miami	Control	S1.3	MSB33909A (F144254)	Heat shock 70 kDa protein 1A OS=Homo sapiens GN=HSPA1A PE=1 SV=1	sp|P0DMV8|HS71A_HUMAN,sp|P0DMV9|HS71B_HUMAN	SP-Human-010118_20180101.fasta	70054	0.986	2	2	2	6.53e-05	0.092
SBI-7048_S_University of Miami	Control	S1.3	MSB33909A (F144254)	Glypican-1 OS=Homo sapiens GN=GPC1 PE=1 SV=2	sp|P35052|GPC1_HUMAN	SP-Human-010118_20180101.fasta	61681.3	1	2	2	2	6.53e-05	0.0484
SBI-7048_S_University of Miami	Control	S1.3	MSB33909A (F144254)	Alpha-actinin-4 OS=Homo sapiens GN=ACTN4 PE=1 SV=2	sp|O43707|ACTN4_HUMAN	SP-Human-010118_20180101.fasta	104857	0.999	3	3	3	9.8e-05	0.139
SBI-7048_S_University of Miami	Control	S1.3	MSB33909A (F144254)	Apolipoprotein B-100 OS=Homo sapiens GN=APOB PE=1 SV=2	sp|P04114|APOB_HUMAN	SP-Human-010118_20180101.fasta	515615	1	4	4	4	0.000131	0.00877
SBI-7048_S_University of Miami	Control	S1.3	MSB33909A (F144254)	GTP-binding nuclear protein Ran OS=Homo sapiens GN=RAN PE=1 SV=3	sp|P62826|RAN_HUMAN	SP-Human-010118_20180101.fasta	24423.1	0.999	3	3	3	9.8e-05	0.134
SBI-7048_S_University of Miami	Control	S1.3	MSB33909A (F144254)	Keratin, type II cytoskeletal 1 OS=Homo sapiens GN=KRT1 PE=1 SV=6	sp|P04264|K2C1_HUMAN	SP-Human-010118_20180101.fasta	66040.3	1	42	66	136	0.00444	0.516
SBI-7048_S_University of Miami	Control	S1.3	MSB33909A (F144254)	Transforming growth factor-beta-induced protein ig-h3 OS=Homo sapiens GN=TGFBI PE=1 SV=1	sp|Q15582|BGH3_HUMAN	SP-Human-010118_20180101.fasta	74682.9	1	19	23	30	0.00098	0.338
SBI-7048_S_University of Miami	Control	S1.3	MSB33909A (F144254)	Eukaryotic initiation factor 4A-I OS=Homo sapiens GN=EIF4A1 PE=1 SV=1	sp|P60842|IF4A1_HUMAN	SP-Human-010118_20180101.fasta	46155.3	0.998	2	2	2	6.53e-05	0.0493
SBI-7048_S_University of Miami	Control	S1.3	MSB33909A (F144254)	Collagen alpha-1(XV) chain OS=Homo sapiens GN=COL15A1 PE=1 SV=2	sp|P39059|COFA1_HUMAN	SP-Human-010118_20180101.fasta	141722	0.999	2	2	2	6.53e-05	0.0166
SBI-7048_S_University of Miami	Control	S1.3	MSB33909A (F144254)	Desmoglein-1 OS=Homo sapiens GN=DSG1 PE=1 SV=2	sp|Q02413|DSG1_HUMAN	SP-Human-010118_20180101.fasta	113749	1	6	6	6	0.000196	0.0801
SBI-7048_S_University of Miami	Control	S1.3	MSB33909A (F144254)	Talin-1 OS=Homo sapiens GN=TLN1 PE=1 SV=3	sp|Q9Y490|TLN1_HUMAN	SP-Human-010118_20180101.fasta	269765	1	3	3	3	9.8e-05	0.0134
SBI-7048_S_University of Miami	Control	S1.3	MSB33909A (F144254)	Filaggrin-2 OS=Homo sapiens GN=FLG2 PE=1 SV=1	sp|Q5D862|FILA2_HUMAN	SP-Human-010118_20180101.fasta	248052	1	2	2	3	9.8e-05	0.00878
SBI-7048_S_University of Miami	Control	S1.3	MSB33909A (F144254)	Complement C1q tumor necrosis factor-related protein 3 OS=Homo sapiens GN=C1QTNF3 PE=1 SV=1	sp|Q9BXJ4|C1QT3_HUMAN	SP-Human-010118_20180101.fasta	26994.8	1	3	4	4	0.000131	0.122
SBI-7048_S_University of Miami	Control	S1.3	MSB33909A (F144254)	Vimentin OS=Homo sapiens GN=VIM PE=1 SV=4	sp|P08670|VIME_HUMAN	SP-Human-010118_20180101.fasta	53652.7	1	4	4	4	0.000131	0.0987
SBI-7048_S_University of Miami	Control	S1.3	MSB33909A (F144254)	Pentraxin-related protein PTX3 OS=Homo sapiens GN=PTX3 PE=1 SV=3	sp|P26022|PTX3_HUMAN	SP-Human-010118_20180101.fasta	41975.9	1	10	11	12	0.000392	0.31
SBI-7048_S_University of Miami	Control	S1.3	MSB33909A (F144254)	Alpha-actinin-1 OS=Homo sapiens GN=ACTN1 PE=1 SV=2	sp|P12814|ACTN1_HUMAN	SP-Human-010118_20180101.fasta	103061	1	10	11	13	0.000425	0.126
SBI-7048_S_University of Miami	Control	S1.3	MSB33909A (F144254)	Peroxidasin homolog OS=Homo sapiens GN=PXDN PE=1 SV=2	sp|Q92626|PXDN_HUMAN	SP-Human-010118_20180101.fasta	165276	1	16	16	19	0.000621	0.12
SBI-7048_S_University of Miami	Control	S1.3	MSB33909A (F144254)	Pigment epithelium-derived factor OS=Homo sapiens GN=SERPINF1 PE=1 SV=4	sp|P36955|PEDF_HUMAN	SP-Human-010118_20180101.fasta	46314.3	1	7	7	10	0.000327	0.144
SBI-7048_S_University of Miami	Control	S1.3	MSB33909A (F144254)	Tubulin beta chain OS=Homo sapiens GN=TUBB PE=1 SV=2	sp|P07437|TBB5_HUMAN	SP-Human-010118_20180101.fasta	49670.6	1	4	6	7	0.000229	0.101
SBI-7048_S_University of Miami	Control	S1.3	MSB33909A (F144254)	Inter-alpha-trypsin inhibitor heavy chain H1 OS=Homo sapiens GN=ITIH1 PE=1 SV=3	sp|P19827|ITIH1_HUMAN	SP-Human-010118_20180101.fasta	101390	1	2	3	3	9.8e-05	0.0241
SBI-7048_S_University of Miami	Control	S1.3	MSB33909A (F144254)	Apolipoprotein E OS=Homo sapiens GN=APOE PE=1 SV=1	sp|P02649|APOE_HUMAN	SP-Human-010118_20180101.fasta	36153.5	1	4	4	4	0.000131	0.101
SBI-7048_S_University of Miami	Control	S1.3	MSB33909A (F144254)	Alpha-2-HS-glycoprotein OS=Homo sapiens GN=AHSG PE=1 SV=1	sp|P02765|FETUA_HUMAN	SP-Human-010118_20180101.fasta	39323.4	1	3	4	5	0.000163	0.0545
SBI-7048_S_University of Miami	Control	S1.3	MSB33909A (F144254)	Adipocyte enhancer-binding protein 1 OS=Homo sapiens GN=AEBP1 PE=1 SV=1	sp|Q8IUX7|AEBP1_HUMAN	SP-Human-010118_20180101.fasta	130931	1	5	5	5	0.000163	0.0466
SBI-7048_S_University of Miami	Control	S1.3	MSB33909A (F144254)	Moesin OS=Homo sapiens GN=MSN PE=1 SV=3	sp|P26038|MOES_HUMAN	SP-Human-010118_20180101.fasta	67821.8	1	3	3	3	9.8e-05	0.0485
SBI-7048_S_University of Miami	Control	S1.3	MSB33909A (F144254)	Triosephosphate isomerase OS=Homo sapiens GN=TPI1 PE=1 SV=3	sp|P60174|TPIS_HUMAN	SP-Human-010118_20180101.fasta	30790.8	1	4	4	4	0.000131	0.129
SBI-7048_S_University of Miami	Control	S1.3	MSB33909A (F144254)	Hemoglobin subunit beta OS=Homo sapiens GN=HBB PE=1 SV=2	sp|P68871|HBB_HUMAN	SP-Human-010118_20180101.fasta	15998	1	2	3	7	0.000229	0.129
SBI-7048_S_University of Miami	Control	S1.3	MSB33909A (F144254)	Collagen alpha-1(VI) chain OS=Homo sapiens GN=COL6A1 PE=1 SV=3	sp|P12109|CO6A1_HUMAN	SP-Human-010118_20180101.fasta	108531	1	27	34	47	0.00154	0.253
SBI-7048_S_University of Miami	Control	S1.3	MSB33909A (F144254)	Complement C4-A OS=Homo sapiens GN=C4A PE=1 SV=2	sp|P0C0L4|CO4A_HUMAN	SP-Human-010118_20180101.fasta	192787	1	4	7	11	0.000359	0.0201
SBI-7048_S_University of Miami	Control	S1.3	MSB33909A (F144254)	Procollagen-lysine,2-oxoglutarate 5-dioxygenase 1 OS=Homo sapiens GN=PLOD1 PE=1 SV=2	sp|Q02809|PLOD1_HUMAN	SP-Human-010118_20180101.fasta	83552.5	1	6	6	6	0.000196	0.12
SBI-7048_S_University of Miami	Control	S1.3	MSB33909A (F144254)	Tax_Id=9606 Gene_Symbol=KRT5 Keratin, type II cytoskeletal 5	IPI:CON_00009867.3|SWISS-PROT:P13647,sp|P13647|K2C5_HUMAN	SP-Human-010118_20180101.fasta	62379.6	1	16	19	22	0.000719	0.4
SBI-7048_S_University of Miami	Control	S1.3	MSB33909A (F144254)	Collagen alpha-2(VI) chain OS=Homo sapiens GN=COL6A2 PE=1 SV=4	sp|P12110|CO6A2_HUMAN	SP-Human-010118_20180101.fasta	108581	1	17	19	25	0.000817	0.181
SBI-7048_S_University of Miami	Control	S1.3	MSB33909A (F144254)	Clathrin heavy chain 1 OS=Homo sapiens GN=CLTC PE=1 SV=5	sp|Q00610|CLH1_HUMAN	SP-Human-010118_20180101.fasta	191619	1	3	3	3	9.8e-05	0.0197
SBI-7048_S_University of Miami	Control	S1.3	MSB33909A (F144254)	Protein disulfide-isomerase A3 OS=Homo sapiens GN=PDIA3 PE=1 SV=4	sp|P30101|PDIA3_HUMAN	SP-Human-010118_20180101.fasta	56784.6	0.999	2	2	2	6.53e-05	0.0356
SBI-7048_S_University of Miami	Control	S1.3	MSB33909A (F144254)	Annexin A2 OS=Homo sapiens GN=ANXA2 PE=1 SV=2	sp|P07355|ANXA2_HUMAN	SP-Human-010118_20180101.fasta	38606.1	1	7	8	8	0.000261	0.242
SBI-7048_S_University of Miami	Control	S1.3	MSB33909A (F144254)	Serum albumin OS=Homo sapiens GN=ALB PE=1 SV=2	IPI:CON_IPI00745872.2|SWISS-PROT:P02768-1,sp|P02768|ALBU_HUMAN	SP-Human-010118_20180101.fasta	69366.9	0.997	2	2	2	6.53e-05	0.092
SBI-7048_S_University of Miami	Control	S1.3	MSB33909A (F144254)	Collagen alpha-1(IV) chain OS=Homo sapiens GN=COL4A1 PE=1 SV=3	sp|P02462|CO4A1_HUMAN	SP-Human-010118_20180101.fasta	160618	0.99	2	2	2	6.53e-05	0.0174
SBI-7048_S_University of Miami	Control	S1.3	MSB33909A (F144254)	Hemoglobin subunit alpha OS=Homo sapiens GN=HBA1 PE=1 SV=2	sp|P69905|HBA_HUMAN	SP-Human-010118_20180101.fasta	15257.6	1	5	8	15	0.00049	0.345
SBI-7048_S_University of Miami	Control	S1.3	MSB33909A (F144254)	Collagen alpha-1(III) chain OS=Homo sapiens GN=COL3A1 PE=1 SV=4	sp|P02461|CO3A1_HUMAN	SP-Human-010118_20180101.fasta	138565	1	7	7	7	0.000229	0.0566
SBI-7048_S_University of Miami	Control	S1.3	MSB33909A (F144254)	Inter-alpha-trypsin inhibitor heavy chain H4 OS=Homo sapiens GN=ITIH4 PE=1 SV=4	sp|Q14624|ITIH4_HUMAN	SP-Human-010118_20180101.fasta	103358	0.999	2	4	4	0.000131	0.0194
SBI-7048_S_University of Miami	Control	S1.3	MSB33909A (F144254)	Complement component C7 OS=Homo sapiens GN=C7 PE=1 SV=2	sp|P10643|CO7_HUMAN	SP-Human-010118_20180101.fasta	93516.6	0.998	2	2	3	9.8e-05	0.0178
SBI-7048_S_University of Miami	Control	S1.3	MSB33909A (F144254)	Keratinocyte proline-rich protein OS=Homo sapiens GN=KPRP PE=1 SV=1	sp|Q5T749|KPRP_HUMAN	SP-Human-010118_20180101.fasta	64132.6	1	6	6	7	0.000229	0.13
SBI-7048_S_University of Miami	Control	S1.3	MSB33909A (F144254)	ADP-ribosylation factor 3 OS=Homo sapiens GN=ARF3 PE=1 SV=2	sp|P61204|ARF3_HUMAN,sp|P84077|ARF1_HUMAN	SP-Human-010118_20180101.fasta	20697.6	0.999	2	2	2	6.53e-05	0.116
SBI-7048_S_University of Miami	Control	S1.3	MSB33909A (F144254)	Aminopeptidase N OS=Homo sapiens GN=ANPEP PE=1 SV=4	sp|P15144|AMPN_HUMAN	SP-Human-010118_20180101.fasta	109542	1	3	3	3	9.8e-05	0.0352
SBI-7048_S_University of Miami	Control	S1.3	MSB33909A (F144254)	40S ribosomal protein SA OS=Homo sapiens GN=RPSA PE=1 SV=4	sp|P08865|RSSA_HUMAN	SP-Human-010118_20180101.fasta	32854.1	0.999	2	2	2	6.53e-05	0.0847
SBI-7048_S_University of Miami	Control	S1.3	MSB33909A (F144254)	Laminin subunit gamma-1 OS=Homo sapiens GN=LAMC1 PE=1 SV=3	sp|P11047|LAMC1_HUMAN	SP-Human-010118_20180101.fasta	177601	1	26	29	34	0.00111	0.201
SBI-7048_S_University of Miami	Control	S1.3	MSB33909A (F144254)	Antithrombin-III OS=Homo sapiens GN=SERPINC1 PE=1 SV=1	sp|P01008|ANT3_HUMAN	SP-Human-010118_20180101.fasta	52604.1	1	5	5	5	0.000163	0.0668
SBI-7048_S_University of Miami	Control	S1.3	MSB33909A (F144254)	Trypsin - Sus scrofa (Pig).	IPI:CON_Trypsin|SWISS-PROT:P00761|TRYP_PIG	SP-Human-010118_20180101.fasta	24409.3	1	8	20	142	0.00464	0.468
SBI-7048_S_University of Miami	Control	S1.3	MSB33909A (F144254)	Coagulation factor V OS=Homo sapiens GN=F5 PE=1 SV=4	sp|P12259|FA5_HUMAN	SP-Human-010118_20180101.fasta	251710	1	2	2	2	6.53e-05	0.0103
SBI-7048_S_University of Miami	Control	S1.3	MSB33909A (F144254)	Collagen alpha-1(XII) chain OS=Homo sapiens GN=COL12A1 PE=1 SV=2	sp|Q99715|COCA1_HUMAN	SP-Human-010118_20180101.fasta	333145	1	16	16	18	0.000588	0.0594
SBI-7048_S_University of Miami	Control	S1.3	MSB33909A (F144254)	Fibronectin OS=Homo sapiens GN=FN1 PE=1 SV=4	sp|P02751|FINC_HUMAN	SP-Human-010118_20180101.fasta	262617	1	92	164	287	0.00937	0.442
SBI-7048_S_University of Miami	Control	S1.3	MSB33909A (F144254)	Protein S100-A9 OS=Homo sapiens GN=S100A9 PE=1 SV=1	sp|P06702|S10A9_HUMAN	SP-Human-010118_20180101.fasta	13242.3	0.993	2	2	2	6.53e-05	0.175
SBI-7048_S_University of Miami	Control	S1.3	MSB33909A (F144254)	Annexin A6 OS=Homo sapiens GN=ANXA6 PE=1 SV=3	sp|P08133|ANXA6_HUMAN	SP-Human-010118_20180101.fasta	75877.5	1	5	5	6	0.000196	0.0758
SBI-7048_S_University of Miami	Control	S1.3	MSB33909A (F144254)	Complement C3 OS=Homo sapiens GN=C3 PE=1 SV=2	sp|P01024|CO3_HUMAN	SP-Human-010118_20180101.fasta	187149	1	10	10	14	0.000457	0.0469
SBI-7048_S_University of Miami	Control	S1.3	MSB33909A (F144254)	Galectin-3-binding protein OS=Homo sapiens GN=LGALS3BP PE=1 SV=1	sp|Q08380|LG3BP_HUMAN	SP-Human-010118_20180101.fasta	65332.1	1	9	10	10	0.000327	0.142
SBI-7048_S_University of Miami	Control	S1.3	MSB33909A (F144254)	14-3-3 protein zeta/delta OS=Homo sapiens GN=YWHAZ PE=1 SV=1	sp|P63104|1433Z_HUMAN	SP-Human-010118_20180101.fasta	27745.9	1	4	4	4	0.000131	0.155
SBI-7048_S_University of Miami	Control	S1.3	MSB33909A (F144254)	Elongation factor 2 OS=Homo sapiens GN=EEF2 PE=1 SV=4	sp|P13639|EF2_HUMAN	SP-Human-010118_20180101.fasta	95340.1	1	3	3	3	9.8e-05	0.0408
SBI-7048_S_University of Miami	Control	S1.3	MSB33909A (F144254)	Tax_Id=9606 Gene_Symbol=KRT17 Keratin, type I cytoskeletal 17	IPI:CON_IPI00450768.7|SWISS-PROT:Q04695,sp|Q04695|K1C17_HUMAN	SP-Human-010118_20180101.fasta	48106.7	1	2	2	2	6.53e-05	0.174
SBI-7048_S_University of Miami	Control	S1.3	MSB33909A (F144254)	Peroxiredoxin-1 OS=Homo sapiens GN=PRDX1 PE=1 SV=1	sp|Q06830|PRDX1_HUMAN	SP-Human-010118_20180101.fasta	22110.9	1	2	2	2	6.53e-05	0.0905
SBI-7048_S_University of Miami	Control	S1.3	MSB33909A (F144254)	Ceruloplasmin OS=Homo sapiens GN=CP PE=1 SV=1	sp|P00450|CERU_HUMAN	SP-Human-010118_20180101.fasta	122208	1	5	6	6	0.000196	0.0479
SBI-7048_S_University of Miami	Control	S1.3	MSB33909A (F144254)	Decorin OS=Homo sapiens GN=DCN PE=1 SV=1	sp|P07585|PGS2_HUMAN	SP-Human-010118_20180101.fasta	39748.2	1	6	6	6	0.000196	0.156
SBI-7048_S_University of Miami	Control	S1.3	MSB33909A (F144254)	Laminin subunit alpha-2 OS=Homo sapiens GN=LAMA2 PE=1 SV=4	sp|P24043|LAMA2_HUMAN	SP-Human-010118_20180101.fasta	343905	1	10	10	10	0.000327	0.0336
SBI-7048_S_University of Miami	Control	S1.3	MSB33909A (F144254)	Pyruvate kinase PKM OS=Homo sapiens GN=PKM PE=1 SV=4	sp|P14618|KPYM_HUMAN	SP-Human-010118_20180101.fasta	57937.5	1	8	8	8	0.000261	0.164
SBI-7048_S_University of Miami	Control	S1.3	MSB33909A (F144254)	Dermcidin OS=Homo sapiens GN=DCD PE=1 SV=2	sp|P81605|DCD_HUMAN	SP-Human-010118_20180101.fasta	11284.1	1	3	3	3	9.8e-05	0.273
SBI-7048_S_University of Miami	Control	S1.3	MSB33909A (F144254)	Collagen alpha-1(XVIII) chain OS=Homo sapiens GN=COL18A1 PE=1 SV=5	sp|P39060|COIA1_HUMAN	SP-Human-010118_20180101.fasta	178188	1	3	3	3	9.8e-05	0.0171
SBI-7048_S_University of Miami	Control	S1.3	MSB33909A (F144254)	Bone morphogenetic protein 1 OS=Homo sapiens GN=BMP1 PE=1 SV=2	sp|P13497|BMP1_HUMAN	SP-Human-010118_20180101.fasta	111249	1	6	6	6	0.000196	0.0609
SBI-7048_S_University of Miami	Control	S1.3	MSB33909A (F144254)	Versican core protein OS=Homo sapiens GN=VCAN PE=1 SV=3	sp|P13611|CSPG2_HUMAN	SP-Human-010118_20180101.fasta	372813	1	18	19	24	0.000784	0.0521
SBI-7048_S_University of Miami	Control	S1.3	MSB33909A (F144254)	Biglycan OS=Homo sapiens GN=BGN PE=1 SV=2	sp|P21810|PGS1_HUMAN	SP-Human-010118_20180101.fasta	41655.9	1	2	2	2	6.53e-05	0.0761
SBI-7048_S_University of Miami	Control	S1.4	MSB33910A (F144255)	Heat shock protein HSP 90-alpha OS=Homo sapiens GN=HSP90AA1 PE=1 SV=5	sp|P07900|HS90A_HUMAN	SP-Human-010118_20180101.fasta	84663.2	1	8	8	8	0.000223	0.212
SBI-7048_S_University of Miami	Control	S1.4	MSB33910A (F144255)	Junction plakoglobin OS=Homo sapiens GN=JUP PE=1 SV=3	sp|P14923|PLAK_HUMAN	SP-Human-010118_20180101.fasta	81745.9	1	3	3	3	8.37e-05	0.0389
SBI-7048_S_University of Miami	Control	S1.4	MSB33910A (F144255)	Tubulin alpha-1B chain OS=Homo sapiens GN=TUBA1B PE=1 SV=1	sp|P68363|TBA1B_HUMAN	SP-Human-010118_20180101.fasta	50151.7	1	11	11	14	0.000391	0.319
SBI-7048_S_University of Miami	Control	S1.4	MSB33910A (F144255)	Prothrombin OS=Homo sapiens GN=F2 PE=1 SV=2	sp|P00734|THRB_HUMAN	SP-Human-010118_20180101.fasta	70036.8	1	6	10	14	0.000391	0.0804
SBI-7048_S_University of Miami	Control	S1.4	MSB33910A (F144255)	Agrin OS=Homo sapiens GN=AGRN PE=1 SV=5	sp|O00468|AGRIN_HUMAN	SP-Human-010118_20180101.fasta	217225	1	13	14	14	0.000391	0.0721
SBI-7048_S_University of Miami	Control	S1.4	MSB33910A (F144255)	Exostosin-2 OS=Homo sapiens GN=EXT2 PE=1 SV=1	sp|Q93063|EXT2_HUMAN	SP-Human-010118_20180101.fasta	82256	0.995	2	2	2	5.58e-05	0.0237
SBI-7048_S_University of Miami	Control	S1.4	MSB33910A (F144255)	Ninein OS=Homo sapiens GN=NIN PE=1 SV=4	sp|Q8N4C6|NIN_HUMAN	SP-Human-010118_20180101.fasta	243248	0.996	2	2	2	5.58e-05	0.00813
SBI-7048_S_University of Miami	Control	S1.4	MSB33910A (F144255)	(Bos taurus) Bovine serum albumin precursor	IPI:CON_00708398.1|SWISS-PROT:P02769	SP-Human-010118_20180101.fasta	69294.2	1	71	144	403	0.0112	0.85
SBI-7048_S_University of Miami	Control	S1.4	MSB33910A (F144255)	Hornerin OS=Homo sapiens GN=HRNR PE=1 SV=2	sp|Q86YZ3|HORN_HUMAN	SP-Human-010118_20180101.fasta	282373	1	2	2	2	5.58e-05	0.0123
SBI-7048_S_University of Miami	Control	S1.4	MSB33910A (F144255)	Thrombospondin-2 OS=Homo sapiens GN=THBS2 PE=1 SV=2	sp|P35442|TSP2_HUMAN	SP-Human-010118_20180101.fasta	129989	1	18	26	28	0.000781	0.212
SBI-7048_S_University of Miami	Control	S1.4	MSB33910A (F144255)	Carboxypeptidase N catalytic chain OS=Homo sapiens GN=CPN1 PE=1 SV=1	sp|P15169|CBPN_HUMAN	SP-Human-010118_20180101.fasta	52286.4	1	2	2	2	5.58e-05	0.0546
SBI-7048_S_University of Miami	Control	S1.4	MSB33910A (F144255)	Tax_Id=9606 Gene_Symbol=KRT6C Keratin, type II cytoskeletal 6C	IPI:CON_00299145.9|SWISS-PROT:P48668,sp|P48668|K2C6C_HUMAN	SP-Human-010118_20180101.fasta	60026.7	1	17	18	18	0.000502	0.399
SBI-7048_S_University of Miami	Control	S1.4	MSB33910A (F144255)	Nidogen-1 OS=Homo sapiens GN=NID1 PE=1 SV=3	sp|P14543|NID1_HUMAN	SP-Human-010118_20180101.fasta	136376	1	23	25	27	0.000753	0.24
SBI-7048_S_University of Miami	Control	S1.4	MSB33910A (F144255)	Laminin subunit alpha-5 OS=Homo sapiens GN=LAMA5 PE=1 SV=8	sp|O15230|LAMA5_HUMAN	SP-Human-010118_20180101.fasta	399725	1	25	25	27	0.000753	0.0834
SBI-7048_S_University of Miami	Control	S1.4	MSB33910A (F144255)	Sushi repeat-containing protein SRPX2 OS=Homo sapiens GN=SRPX2 PE=1 SV=1	sp|O60687|SRPX2_HUMAN	SP-Human-010118_20180101.fasta	52972.3	1	3	3	3	8.37e-05	0.086
SBI-7048_S_University of Miami	Control	S1.4	MSB33910A (F144255)	Lactotransferrin OS=Homo sapiens GN=LTF PE=1 SV=6	sp|P02788|TRFL_HUMAN	SP-Human-010118_20180101.fasta	78182.3	1	3	3	4	0.000112	0.0408
SBI-7048_S_University of Miami	Control	S1.4	MSB33910A (F144255)	Fructose-bisphosphate aldolase A OS=Homo sapiens GN=ALDOA PE=1 SV=2	sp|P04075|ALDOA_HUMAN	SP-Human-010118_20180101.fasta	39420.6	1	2	2	2	5.58e-05	0.0549
SBI-7048_S_University of Miami	Control	S1.4	MSB33910A (F144255)	Periostin OS=Homo sapiens GN=POSTN PE=1 SV=2	sp|Q15063|POSTN_HUMAN	SP-Human-010118_20180101.fasta	93318	1	42	70	98	0.00273	0.541
SBI-7048_S_University of Miami	Control	S1.4	MSB33910A (F144255)	5'-nucleotidase OS=Homo sapiens GN=NT5E PE=1 SV=1	sp|P21589|5NTD_HUMAN	SP-Human-010118_20180101.fasta	63369	1	6	6	6	0.000167	0.124
SBI-7048_S_University of Miami	Control	S1.4	MSB33910A (F144255)	Coagulation factor XIII A chain OS=Homo sapiens GN=F13A1 PE=1 SV=4	sp|P00488|F13A_HUMAN	SP-Human-010118_20180101.fasta	83267.3	1	2	2	2	5.58e-05	0.0342
SBI-7048_S_University of Miami	Control	S1.4	MSB33910A (F144255)	Elongation factor 1-alpha 1 OS=Homo sapiens GN=EEF1A1 PE=1 SV=1	sp|P68104|EF1A1_HUMAN,sp|Q5VTE0|EF1A3_HUMAN	SP-Human-010118_20180101.fasta	50185.4	1	7	7	9	0.000251	0.162
SBI-7048_S_University of Miami	Control	S1.4	MSB33910A (F144255)	Tax_Id=9606 Gene_Symbol=KRT14 Keratin, type I cytoskeletal 14	IPI:CON_00384444.5|SWISS-PROT:P02533,sp|P02533|K1C14_HUMAN	SP-Human-010118_20180101.fasta	51622.6	1	12	13	15	0.000418	0.367
SBI-7048_S_University of Miami	Control	S1.4	MSB33910A (F144255)	Serotransferrin OS=Homo sapiens GN=TF PE=1 SV=3	sp|P02787|TRFE_HUMAN	SP-Human-010118_20180101.fasta	77064.3	1	3	3	3	8.37e-05	0.0358
SBI-7048_S_University of Miami	Control	S1.4	MSB33910A (F144255)	Actin, alpha cardiac muscle 1 OS=Homo sapiens GN=ACTC1 PE=1 SV=1	sp|P68032|ACTC_HUMAN,sp|P68133|ACTS_HUMAN	SP-Human-010118_20180101.fasta	42052.2	0.997	2	2	2	5.58e-05	0.35
SBI-7048_S_University of Miami	Control	S1.4	MSB33910A (F144255)	Annexin A5 OS=Homo sapiens GN=ANXA5 PE=1 SV=2	sp|P08758|ANXA5_HUMAN	SP-Human-010118_20180101.fasta	35938.6	1	7	7	8	0.000223	0.222
SBI-7048_S_University of Miami	Control	S1.4	MSB33910A (F144255)	Guanine nucleotide-binding protein G(I)/G(S)/G(T) subunit beta-1 OS=Homo sapiens GN=GNB1 PE=1 SV=3	sp|P62873|GBB1_HUMAN	SP-Human-010118_20180101.fasta	37377.5	1	2	2	2	5.58e-05	0.0647
SBI-7048_S_University of Miami	Control	S1.4	MSB33910A (F144255)	14-3-3 protein theta OS=Homo sapiens GN=YWHAQ PE=1 SV=1	sp|P27348|1433T_HUMAN	SP-Human-010118_20180101.fasta	27765.4	1	2	2	2	5.58e-05	0.212
SBI-7048_S_University of Miami	Control	S1.4	MSB33910A (F144255)	Thyroxine-binding globulin OS=Homo sapiens GN=SERPINA7 PE=1 SV=2	sp|P05543|THBG_HUMAN	SP-Human-010118_20180101.fasta	46325.6	1	4	4	5	0.000139	0.0964
SBI-7048_S_University of Miami	Control	S1.4	MSB33910A (F144255)	Tax_Id=9606 Gene_Symbol=KRT16 Keratin, type I cytoskeletal 16	IPI:CON_00217963.3|SWISS-PROT:P08779,IPI:CON_IPI00217963.3|SWISS-PROT:P08779,sp|P08779|K1C16_HUMAN	SP-Human-010118_20180101.fasta	51269	1	4	4	5	0.000139	0.281
SBI-7048_S_University of Miami	Control	S1.4	MSB33910A (F144255)	Serine protease HTRA1 OS=Homo sapiens GN=HTRA1 PE=1 SV=1	sp|Q92743|HTRA1_HUMAN	SP-Human-010118_20180101.fasta	51287.3	1	4	4	4	0.000112	0.0771
SBI-7048_S_University of Miami	Control	S1.4	MSB33910A (F144255)	Complement C1q tumor necrosis factor-related protein 3 OS=Homo sapiens GN=C1QTNF3 PE=1 SV=1	sp|Q9BXJ4|C1QT3_HUMAN	SP-Human-010118_20180101.fasta	26994.8	1	4	4	5	0.000139	0.175
SBI-7048_S_University of Miami	Control	S1.4	MSB33910A (F144255)	Gelsolin OS=Homo sapiens GN=GSN PE=1 SV=1	sp|P06396|GELS_HUMAN	SP-Human-010118_20180101.fasta	85697.8	1	10	12	13	0.000363	0.146
SBI-7048_S_University of Miami	Control	S1.4	MSB33910A (F144255)	Collagen triple helix repeat-containing protein 1 OS=Homo sapiens GN=CTHRC1 PE=1 SV=1	sp|Q96CG8|CTHR1_HUMAN	SP-Human-010118_20180101.fasta	26224.8	1	6	6	8	0.000223	0.259
SBI-7048_S_University of Miami	Control	S1.4	MSB33910A (F144255)	Complement factor H OS=Homo sapiens GN=CFH PE=1 SV=4	sp|P08603|CFAH_HUMAN	SP-Human-010118_20180101.fasta	139096	1	5	5	5	0.000139	0.0431
SBI-7048_S_University of Miami	Control	S1.4	MSB33910A (F144255)	Alpha-fetoprotein OS=Homo sapiens GN=AFP PE=1 SV=1	sp|P02771|FETA_HUMAN	SP-Human-010118_20180101.fasta	68678.2	1	2	3	3	8.37e-05	0.0296
SBI-7048_S_University of Miami	Control	S1.4	MSB33910A (F144255)	Desmoplakin OS=Homo sapiens GN=DSP PE=1 SV=3	sp|P15924|DESP_HUMAN	SP-Human-010118_20180101.fasta	331781	1	4	4	4	0.000112	0.0122
SBI-7048_S_University of Miami	Control	S1.4	MSB33910A (F144255)	Heparin cofactor 2 OS=Homo sapiens GN=SERPIND1 PE=1 SV=3	sp|P05546|HEP2_HUMAN	SP-Human-010118_20180101.fasta	57072.9	0.999	2	2	2	5.58e-05	0.0381
SBI-7048_S_University of Miami	Control	S1.4	MSB33910A (F144255)	L-lactate dehydrogenase B chain OS=Homo sapiens GN=LDHB PE=1 SV=2	sp|P07195|LDHB_HUMAN	SP-Human-010118_20180101.fasta	36638.6	1	3	3	3	8.37e-05	0.102
SBI-7048_S_University of Miami	Control	S1.4	MSB33910A (F144255)	Glypican-6 OS=Homo sapiens GN=GPC6 PE=1 SV=1	sp|Q9Y625|GPC6_HUMAN	SP-Human-010118_20180101.fasta	62736.4	1	4	4	4	0.000112	0.0865
SBI-7048_S_University of Miami	Control	S1.4	MSB33910A (F144255)	Fibrillin-2 OS=Homo sapiens GN=FBN2 PE=1 SV=3	sp|P35556|FBN2_HUMAN	SP-Human-010118_20180101.fasta	314762	1	3	3	3	8.37e-05	0.0189
SBI-7048_S_University of Miami	Control	S1.4	MSB33910A (F144255)	Profilin-1 OS=Homo sapiens GN=PFN1 PE=1 SV=2	sp|P07737|PROF1_HUMAN	SP-Human-010118_20180101.fasta	15054.3	1	3	3	4	0.000112	0.271
SBI-7048_S_University of Miami	Control	S1.4	MSB33910A (F144255)	Nidogen-2 OS=Homo sapiens GN=NID2 PE=1 SV=3	sp|Q14112|NID2_HUMAN	SP-Human-010118_20180101.fasta	151253	1	5	5	5	0.000139	0.0436
SBI-7048_S_University of Miami	Control	S1.4	MSB33910A (F144255)	ATP-citrate synthase OS=Homo sapiens GN=ACLY PE=1 SV=3	sp|P53396|ACLY_HUMAN	SP-Human-010118_20180101.fasta	120843	0.998	2	2	2	5.58e-05	0.0173
SBI-7048_S_University of Miami	Control	S1.4	MSB33910A (F144255)	78 kDa glucose-regulated protein OS=Homo sapiens GN=HSPA5 PE=1 SV=2	sp|P11021|GRP78_HUMAN	SP-Human-010118_20180101.fasta	72334.7	1	5	5	5	0.000139	0.15
SBI-7048_S_University of Miami	Control	S1.4	MSB33910A (F144255)	Tubulin beta chain OS=Homo sapiens GN=TUBB PE=1 SV=2	sp|P07437|TBB5_HUMAN	SP-Human-010118_20180101.fasta	49670.6	1	6	7	8	0.000223	0.149
SBI-7048_S_University of Miami	Control	S1.4	MSB33910A (F144255)	Keratin, type II cytoskeletal 2 epidermal OS=Homo sapiens GN=KRT2 PE=1 SV=2	sp|P35908|K22E_HUMAN	SP-Human-010118_20180101.fasta	65433.9	1	33	44	54	0.00151	0.545
SBI-7048_S_University of Miami	Control	S1.4	MSB33910A (F144255)	Talin-1 OS=Homo sapiens GN=TLN1 PE=1 SV=3	sp|Q9Y490|TLN1_HUMAN	SP-Human-010118_20180101.fasta	269765	1	6	6	6	0.000167	0.0295
SBI-7048_S_University of Miami	Control	S1.4	MSB33910A (F144255)	Peptidyl-prolyl cis-trans isomerase A OS=Homo sapiens GN=PPIA PE=1 SV=2	sp|P62937|PPIA_HUMAN	SP-Human-010118_20180101.fasta	18012.9	1	2	2	2	5.58e-05	0.097
SBI-7048_S_University of Miami	Control	S1.4	MSB33910A (F144255)	Cofilin-1 OS=Homo sapiens GN=CFL1 PE=1 SV=3	sp|P23528|COF1_HUMAN	SP-Human-010118_20180101.fasta	18503.2	0.996	2	2	2	5.58e-05	0.151
SBI-7048_S_University of Miami	Control	S1.4	MSB33910A (F144255)	EMILIN-1 OS=Homo sapiens GN=EMILIN1 PE=1 SV=3	sp|Q9Y6C2|EMIL1_HUMAN	SP-Human-010118_20180101.fasta	106695	1	21	24	25	0.000697	0.267
SBI-7048_S_University of Miami	Control	S1.4	MSB33910A (F144255)	Endoplasmin OS=Homo sapiens GN=HSP90B1 PE=1 SV=1	sp|P14625|ENPL_HUMAN	SP-Human-010118_20180101.fasta	92471.7	1	4	4	4	0.000112	0.0548
SBI-7048_S_University of Miami	Control	S1.4	MSB33910A (F144255)	Glyceraldehyde-3-phosphate dehydrogenase OS=Homo sapiens GN=GAPDH PE=1 SV=3	sp|P04406|G3P_HUMAN	SP-Human-010118_20180101.fasta	36053.4	1	10	14	18	0.000502	0.409
SBI-7048_S_University of Miami	Control	S1.4	MSB33910A (F144255)	Disintegrin and metalloproteinase domain-containing protein 20 OS=Homo sapiens GN=ADAM20 PE=2 SV=2	REV_sp|O43506|ADA20_HUMAN	SP-Human-010118_20180101.fasta	81601.4	0.995	2	2	3	8.37e-05	0.0207
SBI-7048_S_University of Miami	Control	S1.4	MSB33910A (F144255)	Collagen alpha-3(VI) chain OS=Homo sapiens GN=COL6A3 PE=1 SV=5	sp|P12111|CO6A3_HUMAN	SP-Human-010118_20180101.fasta	343667	1	126	178	260	0.00725	0.449
SBI-7048_S_University of Miami	Control	S1.4	MSB33910A (F144255)	Basement membrane-specific heparan sulfate proteoglycan core protein OS=Homo sapiens GN=HSPG2 PE=1 SV=4	sp|P98160|PGBM_HUMAN	SP-Human-010118_20180101.fasta	468811	1	85	102	122	0.0034	0.246
SBI-7048_S_University of Miami	Control	S1.4	MSB33910A (F144255)	Latent-transforming growth factor beta-binding protein 1 OS=Homo sapiens GN=LTBP1 PE=1 SV=4	sp|Q14766|LTBP1_HUMAN	SP-Human-010118_20180101.fasta	186787	1	3	3	3	8.37e-05	0.018
SBI-7048_S_University of Miami	Control	S1.4	MSB33910A (F144255)	Thrombospondin-4 OS=Homo sapiens GN=THBS4 PE=1 SV=2	sp|P35443|TSP4_HUMAN	SP-Human-010118_20180101.fasta	105869	0.998	2	2	2	5.58e-05	0.0708
SBI-7048_S_University of Miami	Control	S1.4	MSB33910A (F144255)	Inter-alpha-trypsin inhibitor heavy chain H3 OS=Homo sapiens GN=ITIH3 PE=1 SV=2	sp|Q06033|ITIH3_HUMAN	SP-Human-010118_20180101.fasta	99850.9	1	8	12	18	0.000502	0.0753
SBI-7048_S_University of Miami	Control	S1.4	MSB33910A (F144255)	Streptavidin (S.avidinii)	IPI:CON_Strepavidin|IPI12345678	SP-Human-010118_20180101.fasta	16622	1	6	18	467	0.013	0.456
SBI-7048_S_University of Miami	Control	S1.4	MSB33910A (F144255)	Actin, cytoplasmic 1 OS=Homo sapiens GN=ACTB PE=1 SV=1	sp|P60709|ACTB_HUMAN	SP-Human-010118_20180101.fasta	41737.8	1	21	28	37	0.00103	0.632
SBI-7048_S_University of Miami	Control	S1.4	MSB33910A (F144255)	Thrombospondin-1 OS=Homo sapiens GN=THBS1 PE=1 SV=2	sp|P07996|TSP1_HUMAN	SP-Human-010118_20180101.fasta	129382	1	22	28	33	0.000921	0.205
SBI-7048_S_University of Miami	Control	S1.4	MSB33910A (F144255)	Coagulation factor XI OS=Homo sapiens GN=F11 PE=1 SV=1	sp|P03951|FA11_HUMAN	SP-Human-010118_20180101.fasta	70109.2	0.997	2	2	2	5.58e-05	0.0144
SBI-7048_S_University of Miami	Control	S1.4	MSB33910A (F144255)	Filamin-A OS=Homo sapiens GN=FLNA PE=1 SV=4	sp|P21333|FLNA_HUMAN	SP-Human-010118_20180101.fasta	280729	1	10	10	11	0.000307	0.0427
SBI-7048_S_University of Miami	Control	S1.4	MSB33910A (F144255)	Adenosylhomocysteinase OS=Homo sapiens GN=AHCY PE=1 SV=4	sp|P23526|SAHH_HUMAN	SP-Human-010118_20180101.fasta	47717.1	1	4	4	4	0.000112	0.109
SBI-7048_S_University of Miami	Control	S1.4	MSB33910A (F144255)	Vitronectin OS=Homo sapiens GN=VTN PE=1 SV=1	sp|P04004|VTNC_HUMAN	SP-Human-010118_20180101.fasta	54306.1	1	3	3	5	0.000139	0.0649
SBI-7048_S_University of Miami	Control	S1.4	MSB33910A (F144255)	Tax_Id=9606 Gene_Symbol=KRT10 Keratin, type I cytoskeletal 10	IPI:CON_00009865.2|SWISS-PROT:P13645,sp|P13645|K1C10_HUMAN	SP-Human-010118_20180101.fasta	59512.4	1	34	48	63	0.00176	0.55
SBI-7048_S_University of Miami	Control	S1.4	MSB33910A (F144255)	von Willebrand factor OS=Homo sapiens GN=VWF PE=1 SV=4	sp|P04275|VWF_HUMAN	SP-Human-010118_20180101.fasta	309251	1	11	11	11	0.000307	0.043
SBI-7048_S_University of Miami	Control	S1.4	MSB33910A (F144255)	Guanine nucleotide-binding protein G(i) subunit alpha-2 OS=Homo sapiens GN=GNAI2 PE=1 SV=3	sp|P04899|GNAI2_HUMAN	SP-Human-010118_20180101.fasta	40452	0.993	2	2	2	5.58e-05	0.0676
SBI-7048_S_University of Miami	Control	S1.4	MSB33910A (F144255)	Galectin-1 OS=Homo sapiens GN=LGALS1 PE=1 SV=2	sp|P09382|LEG1_HUMAN	SP-Human-010118_20180101.fasta	14715.8	0.999	2	2	2	5.58e-05	0.119
SBI-7048_S_University of Miami	Control	S1.4	MSB33910A (F144255)	Alpha-2-macroglobulin OS=Homo sapiens GN=A2M PE=1 SV=3	sp|P01023|A2MG_HUMAN	SP-Human-010118_20180101.fasta	163290	1	15	19	37	0.00103	0.109
SBI-7048_S_University of Miami	Control	S1.4	MSB33910A (F144255)	Complement C5 OS=Homo sapiens GN=C5 PE=1 SV=4	sp|P01031|CO5_HUMAN	SP-Human-010118_20180101.fasta	188309	1	8	9	10	0.000279	0.0358
SBI-7048_S_University of Miami	Control	S1.4	MSB33910A (F144255)	Collagen alpha-1(VII) chain OS=Homo sapiens GN=COL7A1 PE=1 SV=2	sp|Q02388|CO7A1_HUMAN	SP-Human-010118_20180101.fasta	295218	1	6	6	6	0.000167	0.0272
SBI-7048_S_University of Miami	Control	S1.4	MSB33910A (F144255)	Myosin-9 OS=Homo sapiens GN=MYH9 PE=1 SV=4	sp|P35579|MYH9_HUMAN	SP-Human-010118_20180101.fasta	226538	1	11	11	11	0.000307	0.0638
SBI-7048_S_University of Miami	Control	S1.4	MSB33910A (F144255)	Laminin subunit alpha-4 OS=Homo sapiens GN=LAMA4 PE=1 SV=4	sp|Q16363|LAMA4_HUMAN	SP-Human-010118_20180101.fasta	202526	1	37	42	47	0.00131	0.225
SBI-7048_S_University of Miami	Control	S1.4	MSB33910A (F144255)	Inter-alpha-trypsin inhibitor heavy chain H2 OS=Homo sapiens GN=ITIH2 PE=1 SV=2	sp|P19823|ITIH2_HUMAN	SP-Human-010118_20180101.fasta	106466	1	9	11	17	0.000474	0.0782
SBI-7048_S_University of Miami	Control	S1.4	MSB33910A (F144255)	Heat shock protein HSP 90-beta OS=Homo sapiens GN=HSP90AB1 PE=1 SV=4	sp|P08238|HS90B_HUMAN	SP-Human-010118_20180101.fasta	83267.3	1	13	13	14	0.000391	0.191
SBI-7048_S_University of Miami	Control	S1.4	MSB33910A (F144255)	Collagen alpha-2(V) chain OS=Homo sapiens GN=COL5A2 PE=1 SV=3	sp|P05997|CO5A2_HUMAN	SP-Human-010118_20180101.fasta	144910	0.997	2	3	3	8.37e-05	0.0213
SBI-7048_S_University of Miami	Control	S1.4	MSB33910A (F144255)	Soluble scavenger receptor cysteine-rich domain-containing protein SSC5D OS=Homo sapiens GN=SSC5D PE=1 SV=3	sp|A1L4H1|SRCRL_HUMAN	SP-Human-010118_20180101.fasta	165741	1	2	2	2	5.58e-05	0.0121
SBI-7048_S_University of Miami	Control	S1.4	MSB33910A (F144255)	Amyloid-beta A4 protein OS=Homo sapiens GN=APP PE=1 SV=3	sp|P05067|A4_HUMAN	SP-Human-010118_20180101.fasta	86941.3	1	8	9	13	0.000363	0.127
SBI-7048_S_University of Miami	Control	S1.4	MSB33910A (F144255)	Collagen alpha-1(I) chain OS=Homo sapiens GN=COL1A1 PE=1 SV=5	sp|P02452|CO1A1_HUMAN	SP-Human-010118_20180101.fasta	138941	1	23	39	60	0.00167	0.17
SBI-7048_S_University of Miami	Control	S1.4	MSB33910A (F144255)	Alpha-enolase OS=Homo sapiens GN=ENO1 PE=1 SV=2	sp|P06733|ENOA_HUMAN	SP-Human-010118_20180101.fasta	47170.2	1	10	11	11	0.000307	0.288
SBI-7048_S_University of Miami	Control	S1.4	MSB33910A (F144255)	Alpha-amylase 1 OS=Homo sapiens GN=AMY1A PE=1 SV=2	sp|P04745|AMY1_HUMAN,sp|P19961|AMY2B_HUMAN	SP-Human-010118_20180101.fasta	57768.4	1	5	5	5	0.000139	0.11
SBI-7048_S_University of Miami	Control	S1.4	MSB33910A (F144255)	72 kDa type IV collagenase OS=Homo sapiens GN=MMP2 PE=1 SV=2	sp|P08253|MMP2_HUMAN	SP-Human-010118_20180101.fasta	73885.1	1	4	4	4	0.000112	0.0606
SBI-7048_S_University of Miami	Control	S1.4	MSB33910A (F144255)	Collagen alpha-2(I) chain OS=Homo sapiens GN=COL1A2 PE=1 SV=7	sp|P08123|CO1A2_HUMAN	SP-Human-010118_20180101.fasta	129315	1	26	40	68	0.0019	0.187
SBI-7048_S_University of Miami	Control	S1.4	MSB33910A (F144255)	Programmed cell death 6-interacting protein OS=Homo sapiens GN=PDCD6IP PE=1 SV=1	sp|Q8WUM4|PDC6I_HUMAN	SP-Human-010118_20180101.fasta	96025.4	1	2	2	2	5.58e-05	0.0219
SBI-7048_S_University of Miami	Control	S1.4	MSB33910A (F144255)	Actin-related protein 3 OS=Homo sapiens GN=ACTR3 PE=1 SV=3	sp|P61158|ARP3_HUMAN	SP-Human-010118_20180101.fasta	47371.9	1	2	2	2	5.58e-05	0.0502
SBI-7048_S_University of Miami	Control	S1.4	MSB33910A (F144255)	Heat shock cognate 71 kDa protein OS=Homo sapiens GN=HSPA8 PE=1 SV=1	sp|P11142|HSP7C_HUMAN	SP-Human-010118_20180101.fasta	70899.8	1	11	11	12	0.000335	0.226
SBI-7048_S_University of Miami	Control	S1.4	MSB33910A (F144255)	Keratin, type I cytoskeletal 9 OS=Homo sapiens GN=KRT9 PE=1 SV=3	sp|P35527|K1C9_HUMAN	SP-Human-010118_20180101.fasta	62065.9	1	26	35	50	0.00139	0.533
SBI-7048_S_University of Miami	Control	S1.4	MSB33910A (F144255)	Heat shock 70 kDa protein 1A OS=Homo sapiens GN=HSPA1A PE=1 SV=1	sp|P0DMV8|HS71A_HUMAN,sp|P0DMV9|HS71B_HUMAN	SP-Human-010118_20180101.fasta	70054	1	3	3	3	8.37e-05	0.12
SBI-7048_S_University of Miami	Control	S1.4	MSB33910A (F144255)	Glypican-1 OS=Homo sapiens GN=GPC1 PE=1 SV=2	sp|P35052|GPC1_HUMAN	SP-Human-010118_20180101.fasta	61681.3	1	12	13	15	0.000418	0.292
SBI-7048_S_University of Miami	Control	S1.4	MSB33910A (F144255)	Filamin-C OS=Homo sapiens GN=FLNC PE=1 SV=3	sp|Q14315|FLNC_HUMAN	SP-Human-010118_20180101.fasta	291015	1	3	3	3	8.37e-05	0.025
SBI-7048_S_University of Miami	Control	S1.4	MSB33910A (F144255)	Alpha-actinin-4 OS=Homo sapiens GN=ACTN4 PE=1 SV=2	sp|O43707|ACTN4_HUMAN	SP-Human-010118_20180101.fasta	104857	1	11	12	12	0.000335	0.288
SBI-7048_S_University of Miami	Control	S1.4	MSB33910A (F144255)	Annexin A1 OS=Homo sapiens GN=ANXA1 PE=1 SV=2	sp|P04083|ANXA1_HUMAN	SP-Human-010118_20180101.fasta	38715.9	1	2	3	3	8.37e-05	0.0867
SBI-7048_S_University of Miami	Control	S1.4	MSB33910A (F144255)	Apolipoprotein B-100 OS=Homo sapiens GN=APOB PE=1 SV=2	sp|P04114|APOB_HUMAN	SP-Human-010118_20180101.fasta	515615	1	4	4	5	0.000139	0.00986
SBI-7048_S_University of Miami	Control	S1.4	MSB33910A (F144255)	14-3-3 protein epsilon OS=Homo sapiens GN=YWHAE PE=1 SV=1	sp|P62258|1433E_HUMAN	SP-Human-010118_20180101.fasta	29175	1	3	3	3	8.37e-05	0.208
SBI-7048_S_University of Miami	Control	S1.4	MSB33910A (F144255)	Laminin subunit beta-1 OS=Homo sapiens GN=LAMB1 PE=1 SV=2	sp|P07942|LAMB1_HUMAN	SP-Human-010118_20180101.fasta	198035	1	42	52	63	0.00176	0.256
SBI-7048_S_University of Miami	Control	S1.4	MSB33910A (F144255)	HLA class I histocompatibility antigen, A-34 alpha chain OS=Homo sapiens GN=HLA-A PE=1 SV=1	sp|P30453|1A34_HUMAN	SP-Human-010118_20180101.fasta	41054.6	1	3	3	3	8.37e-05	0.129
SBI-7048_S_University of Miami	Control	S1.4	MSB33910A (F144255)	Actin-related protein 2/3 complex subunit 4 OS=Homo sapiens GN=ARPC4 PE=1 SV=3	sp|P59998|ARPC4_HUMAN	SP-Human-010118_20180101.fasta	19667.4	0.99	2	2	2	5.58e-05	0.101
SBI-7048_S_University of Miami	Control	S1.4	MSB33910A (F144255)	A disintegrin and metalloproteinase with thrombospondin motifs 12 OS=Homo sapiens GN=ADAMTS12 PE=1 SV=2	sp|P58397|ATS12_HUMAN	SP-Human-010118_20180101.fasta	177674	1	3	3	3	8.37e-05	0.0207
SBI-7048_S_University of Miami	Control	S1.4	MSB33910A (F144255)	40S ribosomal protein S16 OS=Homo sapiens GN=RPS16 PE=1 SV=2	sp|P62249|RS16_HUMAN	SP-Human-010118_20180101.fasta	16445.9	0.988	2	2	2	5.58e-05	0.116
SBI-7048_S_University of Miami	Control	S1.4	MSB33910A (F144255)	Tropomyosin alpha-4 chain OS=Homo sapiens GN=TPM4 PE=1 SV=3	sp|P67936|TPM4_HUMAN	SP-Human-010118_20180101.fasta	28522.4	1	4	4	4	0.000112	0.141
SBI-7048_S_University of Miami	Control	S1.4	MSB33910A (F144255)	Keratin, type II cytoskeletal 1 OS=Homo sapiens GN=KRT1 PE=1 SV=6	sp|P04264|K2C1_HUMAN	SP-Human-010118_20180101.fasta	66040.3	1	42	61	86	0.0024	0.564
SBI-7048_S_University of Miami	Control	S1.4	MSB33910A (F144255)	Transforming growth factor-beta-induced protein ig-h3 OS=Homo sapiens GN=TGFBI PE=1 SV=1	sp|Q15582|BGH3_HUMAN	SP-Human-010118_20180101.fasta	74682.9	1	26	39	62	0.00173	0.397
SBI-7048_S_University of Miami	Control	S1.4	MSB33910A (F144255)	Adenylyl cyclase-associated protein 1 OS=Homo sapiens GN=CAP1 PE=1 SV=5	sp|Q01518|CAP1_HUMAN	SP-Human-010118_20180101.fasta	51901.6	1	2	2	2	5.58e-05	0.0379
SBI-7048_S_University of Miami	Control	S1.4	MSB33910A (F144255)	Sushi repeat-containing protein SRPX OS=Homo sapiens GN=SRPX PE=1 SV=1	sp|P78539|SRPX_HUMAN	SP-Human-010118_20180101.fasta	51572.9	1	6	7	7	0.000195	0.142
SBI-7048_S_University of Miami	Control	S1.4	MSB33910A (F144255)	Eukaryotic initiation factor 4A-I OS=Homo sapiens GN=EIF4A1 PE=1 SV=1	sp|P60842|IF4A1_HUMAN	SP-Human-010118_20180101.fasta	46155.3	1	3	3	3	8.37e-05	0.0961
SBI-7048_S_University of Miami	Control	S1.4	MSB33910A (F144255)	Phosphoglycerate kinase 1 OS=Homo sapiens GN=PGK1 PE=1 SV=3	sp|P00558|PGK1_HUMAN	SP-Human-010118_20180101.fasta	44615.3	1	6	6	6	0.000167	0.187
SBI-7048_S_University of Miami	Control	S1.4	MSB33910A (F144255)	Filamin-B OS=Homo sapiens GN=FLNB PE=1 SV=2	sp|O75369|FLNB_HUMAN	SP-Human-010118_20180101.fasta	278159	1	3	3	3	8.37e-05	0.0238
SBI-7048_S_University of Miami	Control	S1.4	MSB33910A (F144255)	Collagen alpha-1(XV) chain OS=Homo sapiens GN=COL15A1 PE=1 SV=2	sp|P39059|COFA1_HUMAN	SP-Human-010118_20180101.fasta	141722	1	6	6	6	0.000167	0.049
SBI-7048_S_University of Miami	Control	S1.4	MSB33910A (F144255)	Filaggrin-2 OS=Homo sapiens GN=FLG2 PE=1 SV=1	sp|Q5D862|FILA2_HUMAN	SP-Human-010118_20180101.fasta	248052	1	3	3	3	8.37e-05	0.0138
SBI-7048_S_University of Miami	Control	S1.4	MSB33910A (F144255)	Immunoglobulin lambda-1 light chain OS=Homo sapiens PE=1 SV=1	sp|P0DOX8|IGL1_HUMAN	SP-Human-010118_20180101.fasta	22829.5	0.997	2	2	2	5.58e-05	0.0741
SBI-7048_S_University of Miami	Control	S1.4	MSB33910A (F144255)	Vimentin OS=Homo sapiens GN=VIM PE=1 SV=4	sp|P08670|VIME_HUMAN	SP-Human-010118_20180101.fasta	53652.7	1	4	4	4	0.000112	0.107
SBI-7048_S_University of Miami	Control	S1.4	MSB33910A (F144255)	Actin-related protein 2 OS=Homo sapiens GN=ACTR2 PE=1 SV=1	sp|P61160|ARP2_HUMAN	SP-Human-010118_20180101.fasta	44761.7	1	3	3	3	8.37e-05	0.0964
SBI-7048_S_University of Miami	Control	S1.4	MSB33910A (F144255)	Pentraxin-related protein PTX3 OS=Homo sapiens GN=PTX3 PE=1 SV=3	sp|P26022|PTX3_HUMAN	SP-Human-010118_20180101.fasta	41975.9	1	12	16	20	0.000558	0.36
SBI-7048_S_University of Miami	Control	S1.4	MSB33910A (F144255)	Apolipoprotein A-IV OS=Homo sapiens GN=APOA4 PE=1 SV=3	sp|P06727|APOA4_HUMAN	SP-Human-010118_20180101.fasta	45399.4	1	2	2	2	5.58e-05	0.048
SBI-7048_S_University of Miami	Control	S1.4	MSB33910A (F144255)	Serum albumin OS=Homo sapiens GN=ALB PE=1 SV=2	IPI:CON_IPI00745872.2|SWISS-PROT:P02768-1,sp|P02768|ALBU_HUMAN	SP-Human-010118_20180101.fasta	69366.9	0.999	2	2	2	5.58e-05	0.0985
SBI-7048_S_University of Miami	Control	S1.4	MSB33910A (F144255)	Fibulin-1 OS=Homo sapiens GN=FBLN1 PE=1 SV=4	sp|P23142|FBLN1_HUMAN	SP-Human-010118_20180101.fasta	77211.6	1	5	5	6	0.000167	0.0597
SBI-7048_S_University of Miami	Control	S1.4	MSB33910A (F144255)	A disintegrin and metalloproteinase with thrombospondin motifs 13 OS=Homo sapiens GN=ADAMTS13 PE=1 SV=1	sp|Q76LX8|ATS13_HUMAN	SP-Human-010118_20180101.fasta	153601	0.998	2	2	2	5.58e-05	0.014
SBI-7048_S_University of Miami	Control	S1.4	MSB33910A (F144255)	Alpha-actinin-1 OS=Homo sapiens GN=ACTN1 PE=1 SV=2	sp|P12814|ACTN1_HUMAN	SP-Human-010118_20180101.fasta	103061	1	22	24	28	0.000781	0.3
SBI-7048_S_University of Miami	Control	S1.4	MSB33910A (F144255)	Peroxidasin homolog OS=Homo sapiens GN=PXDN PE=1 SV=2	sp|Q92626|PXDN_HUMAN	SP-Human-010118_20180101.fasta	165276	1	30	30	35	0.000976	0.239
SBI-7048_S_University of Miami	Control	S1.4	MSB33910A (F144255)	Pigment epithelium-derived factor OS=Homo sapiens GN=SERPINF1 PE=1 SV=4	sp|P36955|PEDF_HUMAN	SP-Human-010118_20180101.fasta	46314.3	1	7	8	10	0.000279	0.144
SBI-7048_S_University of Miami	Control	S1.4	MSB33910A (F144255)	Exostosin-1 OS=Homo sapiens GN=EXT1 PE=1 SV=2	sp|Q16394|EXT1_HUMAN	SP-Human-010118_20180101.fasta	86257.4	1	3	3	3	8.37e-05	0.0429
SBI-7048_S_University of Miami	Control	S1.4	MSB33910A (F144255)	Desmoglein-1 OS=Homo sapiens GN=DSG1 PE=1 SV=2	sp|Q02413|DSG1_HUMAN	SP-Human-010118_20180101.fasta	113749	1	2	2	2	5.58e-05	0.0276
SBI-7048_S_University of Miami	Control	S1.4	MSB33910A (F144255)	6-phosphogluconate dehydrogenase, decarboxylating OS=Homo sapiens GN=PGD PE=1 SV=3	sp|P52209|6PGD_HUMAN	SP-Human-010118_20180101.fasta	53141.9	1	2	2	3	8.37e-05	0.0393
SBI-7048_S_University of Miami	Control	S1.4	MSB33910A (F144255)	Coiled-coil domain-containing protein 80 OS=Homo sapiens GN=CCDC80 PE=1 SV=1	sp|Q76M96|CCD80_HUMAN	SP-Human-010118_20180101.fasta	108176	1	3	3	3	8.37e-05	0.0295
SBI-7048_S_University of Miami	Control	S1.4	MSB33910A (F144255)	Vinculin OS=Homo sapiens GN=VCL PE=1 SV=4	sp|P18206|VINC_HUMAN	SP-Human-010118_20180101.fasta	123801	1	12	13	13	0.000363	0.12
SBI-7048_S_University of Miami	Control	S1.4	MSB33910A (F144255)	Inter-alpha-trypsin inhibitor heavy chain H1 OS=Homo sapiens GN=ITIH1 PE=1 SV=3	sp|P19827|ITIH1_HUMAN	SP-Human-010118_20180101.fasta	101390	1	3	4	5	0.000139	0.0318
SBI-7048_S_University of Miami	Control	S1.4	MSB33910A (F144255)	Apolipoprotein E OS=Homo sapiens GN=APOE PE=1 SV=1	sp|P02649|APOE_HUMAN	SP-Human-010118_20180101.fasta	36153.5	1	12	16	18	0.000502	0.363
SBI-7048_S_University of Miami	Control	S1.4	MSB33910A (F144255)	Alpha-2-HS-glycoprotein OS=Homo sapiens GN=AHSG PE=1 SV=1	sp|P02765|FETUA_HUMAN	SP-Human-010118_20180101.fasta	39323.4	1	3	4	6	0.000167	0.0545
SBI-7048_S_University of Miami	Control	S1.4	MSB33910A (F144255)	Collagen alpha-1(V) chain OS=Homo sapiens GN=COL5A1 PE=1 SV=3	sp|P20908|CO5A1_HUMAN	SP-Human-010118_20180101.fasta	183563	1	6	6	6	0.000167	0.037
SBI-7048_S_University of Miami	Control	S1.4	MSB33910A (F144255)	Fibrinogen beta chain OS=Homo sapiens GN=FGB PE=1 SV=2	sp|P02675|FIBB_HUMAN	SP-Human-010118_20180101.fasta	55928.6	1	3	3	3	8.37e-05	0.0489
SBI-7048_S_University of Miami	Control	S1.4	MSB33910A (F144255)	Adipocyte enhancer-binding protein 1 OS=Homo sapiens GN=AEBP1 PE=1 SV=1	sp|Q8IUX7|AEBP1_HUMAN	SP-Human-010118_20180101.fasta	130931	1	14	17	19	0.00053	0.159
SBI-7048_S_University of Miami	Control	S1.4	MSB33910A (F144255)	Moesin OS=Homo sapiens GN=MSN PE=1 SV=3	sp|P26038|MOES_HUMAN	SP-Human-010118_20180101.fasta	67821.8	1	9	9	9	0.000251	0.116
SBI-7048_S_University of Miami	Control	S1.4	MSB33910A (F144255)	Triosephosphate isomerase OS=Homo sapiens GN=TPI1 PE=1 SV=3	sp|P60174|TPIS_HUMAN	SP-Human-010118_20180101.fasta	30790.8	1	5	5	5	0.000139	0.217
SBI-7048_S_University of Miami	Control	S1.4	MSB33910A (F144255)	Hemoglobin subunit beta OS=Homo sapiens GN=HBB PE=1 SV=2	sp|P68871|HBB_HUMAN	SP-Human-010118_20180101.fasta	15998	1	2	3	8	0.000223	0.129
SBI-7048_S_University of Miami	Control	S1.4	MSB33910A (F144255)	Receptor of activated protein C kinase 1 OS=Homo sapiens GN=RACK1 PE=1 SV=3	sp|P63244|RACK1_HUMAN	SP-Human-010118_20180101.fasta	35077	1	3	3	3	8.37e-05	0.104
SBI-7048_S_University of Miami	Control	S1.4	MSB33910A (F144255)	Complement C4-A OS=Homo sapiens GN=C4A PE=1 SV=2	sp|P0C0L4|CO4A_HUMAN	SP-Human-010118_20180101.fasta	192787	1	14	17	23	0.000642	0.0837
SBI-7048_S_University of Miami	Control	S1.4	MSB33910A (F144255)	Procollagen-lysine,2-oxoglutarate 5-dioxygenase 1 OS=Homo sapiens GN=PLOD1 PE=1 SV=2	sp|Q02809|PLOD1_HUMAN	SP-Human-010118_20180101.fasta	83552.5	1	14	15	18	0.000502	0.238
SBI-7048_S_University of Miami	Control	S1.4	MSB33910A (F144255)	Extracellular sulfatase Sulf-2 OS=Homo sapiens GN=SULF2 PE=1 SV=1	sp|Q8IWU5|SULF2_HUMAN	SP-Human-010118_20180101.fasta	100458	1	2	2	2	5.58e-05	0.0172
SBI-7048_S_University of Miami	Control	S1.4	MSB33910A (F144255)	Tax_Id=9606 Gene_Symbol=KRT5 Keratin, type II cytoskeletal 5	IPI:CON_00009867.3|SWISS-PROT:P13647,sp|P13647|K2C5_HUMAN	SP-Human-010118_20180101.fasta	62379.6	1	12	12	14	0.000391	0.373
SBI-7048_S_University of Miami	Control	S1.4	MSB33910A (F144255)	Cation-independent mannose-6-phosphate receptor OS=Homo sapiens GN=IGF2R PE=1 SV=3	sp|P11717|MPRI_HUMAN	SP-Human-010118_20180101.fasta	274373	1	2	2	2	5.58e-05	0.00763
SBI-7048_S_University of Miami	Control	S1.4	MSB33910A (F144255)	Collagen alpha-2(VI) chain OS=Homo sapiens GN=COL6A2 PE=1 SV=4	sp|P12110|CO6A2_HUMAN	SP-Human-010118_20180101.fasta	108581	1	26	34	44	0.00123	0.281
SBI-7048_S_University of Miami	Control	S1.4	MSB33910A (F144255)	Clathrin heavy chain 1 OS=Homo sapiens GN=CLTC PE=1 SV=5	sp|Q00610|CLH1_HUMAN	SP-Human-010118_20180101.fasta	191619	1	6	6	7	0.000195	0.0442
SBI-7048_S_University of Miami	Control	S1.4	MSB33910A (F144255)	Protein disulfide-isomerase A3 OS=Homo sapiens GN=PDIA3 PE=1 SV=4	sp|P30101|PDIA3_HUMAN	SP-Human-010118_20180101.fasta	56784.6	1	2	2	2	5.58e-05	0.0356
SBI-7048_S_University of Miami	Control	S1.4	MSB33910A (F144255)	Collagen alpha-1(VI) chain OS=Homo sapiens GN=COL6A1 PE=1 SV=3	sp|P12109|CO6A1_HUMAN	SP-Human-010118_20180101.fasta	108531	1	35	49	76	0.00212	0.363
SBI-7048_S_University of Miami	Control	S1.4	MSB33910A (F144255)	Chloride intracellular channel protein 1 OS=Homo sapiens GN=CLIC1 PE=1 SV=4	sp|O00299|CLIC1_HUMAN	SP-Human-010118_20180101.fasta	26923.3	0.998	2	2	2	5.58e-05	0.112
SBI-7048_S_University of Miami	Control	S1.4	MSB33910A (F144255)	Annexin A2 OS=Homo sapiens GN=ANXA2 PE=1 SV=2	sp|P07355|ANXA2_HUMAN	SP-Human-010118_20180101.fasta	38606.1	1	14	16	18	0.000502	0.469
SBI-7048_S_University of Miami	Control	S1.4	MSB33910A (F144255)	Prostaglandin F2 receptor negative regulator OS=Homo sapiens GN=PTGFRN PE=1 SV=2	sp|Q9P2B2|FPRP_HUMAN	SP-Human-010118_20180101.fasta	98555.6	1	4	4	4	0.000112	0.0489
SBI-7048_S_University of Miami	Control	S1.4	MSB33910A (F144255)	Collagen alpha-1(IV) chain OS=Homo sapiens GN=COL4A1 PE=1 SV=3	sp|P02462|CO4A1_HUMAN	SP-Human-010118_20180101.fasta	160618	1	4	7	8	0.000223	0.033
SBI-7048_S_University of Miami	Control	S1.4	MSB33910A (F144255)	WD repeat-containing protein 1 OS=Homo sapiens GN=WDR1 PE=1 SV=4	sp|O75083|WDR1_HUMAN	SP-Human-010118_20180101.fasta	66193.2	1	3	3	3	8.37e-05	0.071
SBI-7048_S_University of Miami	Control	S1.4	MSB33910A (F144255)	Integrin beta-1 OS=Homo sapiens GN=ITGB1 PE=1 SV=2	sp|P05556|ITB1_HUMAN	SP-Human-010118_20180101.fasta	88415.1	1	3	3	3	8.37e-05	0.0376
SBI-7048_S_University of Miami	Control	S1.4	MSB33910A (F144255)	Hemoglobin subunit alpha OS=Homo sapiens GN=HBA1 PE=1 SV=2	sp|P69905|HBA_HUMAN	SP-Human-010118_20180101.fasta	15257.6	1	5	9	16	0.000446	0.345
SBI-7048_S_University of Miami	Control	S1.4	MSB33910A (F144255)	Fibrillin-1 OS=Homo sapiens GN=FBN1 PE=1 SV=3	sp|P35555|FBN1_HUMAN	SP-Human-010118_20180101.fasta	312226	1	24	25	28	0.000781	0.0993
SBI-7048_S_University of Miami	Control	S1.4	MSB33910A (F144255)	Collagen alpha-1(III) chain OS=Homo sapiens GN=COL3A1 PE=1 SV=4	sp|P02461|CO3A1_HUMAN	SP-Human-010118_20180101.fasta	138565	1	14	17	22	0.000614	0.0962
SBI-7048_S_University of Miami	Control	S1.4	MSB33910A (F144255)	Inter-alpha-trypsin inhibitor heavy chain H4 OS=Homo sapiens GN=ITIH4 PE=1 SV=4	sp|Q14624|ITIH4_HUMAN	SP-Human-010118_20180101.fasta	103358	1	2	4	4	0.000112	0.0194
SBI-7048_S_University of Miami	Control	S1.4	MSB33910A (F144255)	Complement component C7 OS=Homo sapiens GN=C7 PE=1 SV=2	sp|P10643|CO7_HUMAN	SP-Human-010118_20180101.fasta	93516.6	1	2	2	2	5.58e-05	0.0202
SBI-7048_S_University of Miami	Control	S1.4	MSB33910A (F144255)	Thrombospondin-3 OS=Homo sapiens GN=THBS3 PE=1 SV=1	sp|P49746|TSP3_HUMAN	SP-Human-010118_20180101.fasta	104200	1	2	2	2	5.58e-05	0.0293
SBI-7048_S_University of Miami	Control	S1.4	MSB33910A (F144255)	Lysyl oxidase homolog 2 OS=Homo sapiens GN=LOXL2 PE=1 SV=1	sp|Q9Y4K0|LOXL2_HUMAN	SP-Human-010118_20180101.fasta	86723.1	1	6	6	6	0.000167	0.093
SBI-7048_S_University of Miami	Control	S1.4	MSB33910A (F144255)	Extracellular sulfatase Sulf-1 OS=Homo sapiens GN=SULF1 PE=1 SV=1	sp|Q8IWU6|SULF1_HUMAN	SP-Human-010118_20180101.fasta	101029	1	4	4	4	0.000112	0.0528
SBI-7048_S_University of Miami	Control	S1.4	MSB33910A (F144255)	ADP-ribosylation factor 3 OS=Homo sapiens GN=ARF3 PE=1 SV=2	sp|P61204|ARF3_HUMAN,sp|P84077|ARF1_HUMAN	SP-Human-010118_20180101.fasta	20697.6	1	2	2	2	5.58e-05	0.116
SBI-7048_S_University of Miami	Control	S1.4	MSB33910A (F144255)	L-lactate dehydrogenase A chain OS=Homo sapiens GN=LDHA PE=1 SV=2	sp|P00338|LDHA_HUMAN	SP-Human-010118_20180101.fasta	36689.2	1	2	2	3	8.37e-05	0.0964
SBI-7048_S_University of Miami	Control	S1.4	MSB33910A (F144255)	Integrin alpha-3 OS=Homo sapiens GN=ITGA3 PE=1 SV=5	sp|P26006|ITA3_HUMAN	SP-Human-010118_20180101.fasta	116614	0.998	3	3	3	8.37e-05	0.0285
SBI-7048_S_University of Miami	Control	S1.4	MSB33910A (F144255)	40S ribosomal protein SA OS=Homo sapiens GN=RPSA PE=1 SV=4	sp|P08865|RSSA_HUMAN	SP-Human-010118_20180101.fasta	32854.1	0.999	2	2	2	5.58e-05	0.0847
SBI-7048_S_University of Miami	Control	S1.4	MSB33910A (F144255)	Procollagen-lysine,2-oxoglutarate 5-dioxygenase 3 OS=Homo sapiens GN=PLOD3 PE=1 SV=1	sp|O60568|PLOD3_HUMAN	SP-Human-010118_20180101.fasta	84786.8	1	4	5	5	0.000139	0.0556
SBI-7048_S_University of Miami	Control	S1.4	MSB33910A (F144255)	Transitional endoplasmic reticulum ATPase OS=Homo sapiens GN=VCP PE=1 SV=4	sp|P55072|TERA_HUMAN	SP-Human-010118_20180101.fasta	89324.8	1	3	3	3	8.37e-05	0.0471
SBI-7048_S_University of Miami	Control	S1.4	MSB33910A (F144255)	Laminin subunit gamma-1 OS=Homo sapiens GN=LAMC1 PE=1 SV=3	sp|P11047|LAMC1_HUMAN	SP-Human-010118_20180101.fasta	177601	1	50	61	74	0.00206	0.341
SBI-7048_S_University of Miami	Control	S1.4	MSB33910A (F144255)	Antithrombin-III OS=Homo sapiens GN=SERPINC1 PE=1 SV=1	sp|P01008|ANT3_HUMAN	SP-Human-010118_20180101.fasta	52604.1	1	7	7	8	0.000223	0.097
SBI-7048_S_University of Miami	Control	S1.4	MSB33910A (F144255)	Trypsin - Sus scrofa (Pig).	IPI:CON_Trypsin|SWISS-PROT:P00761|TRYP_PIG	SP-Human-010118_20180101.fasta	24409.3	1	9	25	101	0.00282	0.468
SBI-7048_S_University of Miami	Control	S1.4	MSB33910A (F144255)	Coagulation factor V OS=Homo sapiens GN=F5 PE=1 SV=4	sp|P12259|FA5_HUMAN	SP-Human-010118_20180101.fasta	251710	1	5	5	6	0.000167	0.0252
SBI-7048_S_University of Miami	Control	S1.4	MSB33910A (F144255)	Collagen alpha-1(XII) chain OS=Homo sapiens GN=COL12A1 PE=1 SV=2	sp|Q99715|COCA1_HUMAN	SP-Human-010118_20180101.fasta	333145	1	29	31	34	0.000948	0.112
SBI-7048_S_University of Miami	Control	S1.4	MSB33910A (F144255)	Fibronectin OS=Homo sapiens GN=FN1 PE=1 SV=4	sp|P02751|FINC_HUMAN	SP-Human-010118_20180101.fasta	262617	1	136	324	790	0.022	0.583
SBI-7048_S_University of Miami	Control	S1.4	MSB33910A (F144255)	Cartilage oligomeric matrix protein OS=Homo sapiens GN=COMP PE=1 SV=2	sp|P49747|COMP_HUMAN	SP-Human-010118_20180101.fasta	82858	1	7	7	8	0.000223	0.0964
SBI-7048_S_University of Miami	Control	S1.4	MSB33910A (F144255)	Annexin A6 OS=Homo sapiens GN=ANXA6 PE=1 SV=3	sp|P08133|ANXA6_HUMAN	SP-Human-010118_20180101.fasta	75877.5	1	7	7	7	0.000195	0.113
SBI-7048_S_University of Miami	Control	S1.4	MSB33910A (F144255)	Complement C3 OS=Homo sapiens GN=C3 PE=1 SV=2	sp|P01024|CO3_HUMAN	SP-Human-010118_20180101.fasta	187149	1	12	16	25	0.000697	0.0595
SBI-7048_S_University of Miami	Control	S1.4	MSB33910A (F144255)	Galectin-3-binding protein OS=Homo sapiens GN=LGALS3BP PE=1 SV=1	sp|Q08380|LG3BP_HUMAN	SP-Human-010118_20180101.fasta	65332.1	1	14	17	22	0.000614	0.234
SBI-7048_S_University of Miami	Control	S1.4	MSB33910A (F144255)	GTP-binding nuclear protein Ran OS=Homo sapiens GN=RAN PE=1 SV=3	sp|P62826|RAN_HUMAN	SP-Human-010118_20180101.fasta	24423.1	1	5	5	5	0.000139	0.199
SBI-7048_S_University of Miami	Control	S1.4	MSB33910A (F144255)	14-3-3 protein zeta/delta OS=Homo sapiens GN=YWHAZ PE=1 SV=1	sp|P63104|1433Z_HUMAN	SP-Human-010118_20180101.fasta	27745.9	1	5	5	7	0.000195	0.245
SBI-7048_S_University of Miami	Control	S1.4	MSB33910A (F144255)	Tubulin alpha-1A chain OS=Homo sapiens GN=TUBA1A PE=1 SV=1	sp|Q71U36|TBA1A_HUMAN	SP-Human-010118_20180101.fasta	50135.7	1	2	2	2	5.58e-05	0.319
SBI-7048_S_University of Miami	Control	S1.4	MSB33910A (F144255)	Plasminogen OS=Homo sapiens GN=PLG PE=1 SV=2	sp|P00747|PLMN_HUMAN	SP-Human-010118_20180101.fasta	90567.4	1	3	3	3	8.37e-05	0.0296
SBI-7048_S_University of Miami	Control	S1.4	MSB33910A (F144255)	Acidic mammalian chitinase OS=Homo sapiens GN=CHIA PE=1 SV=1	sp|Q9BZP6|CHIA_HUMAN	SP-Human-010118_20180101.fasta	52271.9	1	2	2	2	5.58e-05	0.0399
SBI-7048_S_University of Miami	Control	S1.4	MSB33910A (F144255)	C-type lectin domain family 11 member A OS=Homo sapiens GN=CLEC11A PE=1 SV=1	sp|Q9Y240|CLC11_HUMAN	SP-Human-010118_20180101.fasta	35694.4	1	9	9	9	0.000251	0.282
SBI-7048_S_University of Miami	Control	S1.4	MSB33910A (F144255)	Elongation factor 2 OS=Homo sapiens GN=EEF2 PE=1 SV=4	sp|P13639|EF2_HUMAN	SP-Human-010118_20180101.fasta	95340.1	1	13	13	13	0.000363	0.155
SBI-7048_S_University of Miami	Control	S1.4	MSB33910A (F144255)	Olfactomedin-like protein 3 OS=Homo sapiens GN=OLFML3 PE=2 SV=1	sp|Q9NRN5|OLFL3_HUMAN	SP-Human-010118_20180101.fasta	46011.2	1	12	15	21	0.000586	0.268
SBI-7048_S_University of Miami	Control	S1.4	MSB33910A (F144255)	Plectin OS=Homo sapiens GN=PLEC PE=1 SV=3	sp|Q15149|PLEC_HUMAN	SP-Human-010118_20180101.fasta	531784	1	3	3	3	8.37e-05	0.00726
SBI-7048_S_University of Miami	Control	S1.4	MSB33910A (F144255)	Polyubiquitin-B OS=Homo sapiens GN=UBB PE=1 SV=1	sp|P0CG47|UBB_HUMAN,sp|P0CG48|UBC_HUMAN,sp|P62979|RS27A_HUMAN,sp|P62987|RL40_HUMAN	SP-Human-010118_20180101.fasta	14728.9	0.998	2	2	3	8.37e-05	0.109
SBI-7048_S_University of Miami	Control	S1.4	MSB33910A (F144255)	Tax_Id=9606 Gene_Symbol=KRT17 Keratin, type I cytoskeletal 17	IPI:CON_IPI00450768.7|SWISS-PROT:Q04695,sp|Q04695|K1C17_HUMAN	SP-Human-010118_20180101.fasta	48106.7	0.998	2	2	2	5.58e-05	0.178
SBI-7048_S_University of Miami	Control	S1.4	MSB33910A (F144255)	Ceruloplasmin OS=Homo sapiens GN=CP PE=1 SV=1	sp|P00450|CERU_HUMAN	SP-Human-010118_20180101.fasta	122208	1	4	4	4	0.000112	0.0385
SBI-7048_S_University of Miami	Control	S1.4	MSB33910A (F144255)	Decorin OS=Homo sapiens GN=DCN PE=1 SV=1	sp|P07585|PGS2_HUMAN	SP-Human-010118_20180101.fasta	39748.2	1	9	12	15	0.000418	0.276
SBI-7048_S_University of Miami	Control	S1.4	MSB33910A (F144255)	Laminin subunit alpha-2 OS=Homo sapiens GN=LAMA2 PE=1 SV=4	sp|P24043|LAMA2_HUMAN	SP-Human-010118_20180101.fasta	343905	1	41	46	50	0.00139	0.156
SBI-7048_S_University of Miami	Control	S1.4	MSB33910A (F144255)	Laminin subunit alpha-1 OS=Homo sapiens GN=LAMA1 PE=1 SV=2	sp|P25391|LAMA1_HUMAN	SP-Human-010118_20180101.fasta	337078	1	2	2	2	5.58e-05	0.00878
SBI-7048_S_University of Miami	Control	S1.4	MSB33910A (F144255)	Pyruvate kinase PKM OS=Homo sapiens GN=PKM PE=1 SV=4	sp|P14618|KPYM_HUMAN	SP-Human-010118_20180101.fasta	57937.5	1	17	19	19	0.00053	0.331
SBI-7048_S_University of Miami	Control	S1.4	MSB33910A (F144255)	Collagen alpha-1(XVIII) chain OS=Homo sapiens GN=COL18A1 PE=1 SV=5	sp|P39060|COIA1_HUMAN	SP-Human-010118_20180101.fasta	178188	1	9	9	11	0.000307	0.0639
SBI-7048_S_University of Miami	Control	S1.4	MSB33910A (F144255)	Bone morphogenetic protein 1 OS=Homo sapiens GN=BMP1 PE=1 SV=2	sp|P13497|BMP1_HUMAN	SP-Human-010118_20180101.fasta	111249	1	13	13	16	0.000446	0.142
SBI-7048_S_University of Miami	Control	S1.4	MSB33910A (F144255)	Fascin OS=Homo sapiens GN=FSCN1 PE=1 SV=3	sp|Q16658|FSCN1_HUMAN	SP-Human-010118_20180101.fasta	54530.3	1	3	3	3	8.37e-05	0.0568
SBI-7048_S_University of Miami	Control	S1.4	MSB33910A (F144255)	Collagen alpha-2(IV) chain OS=Homo sapiens GN=COL4A2 PE=1 SV=4	sp|P08572|CO4A2_HUMAN	SP-Human-010118_20180101.fasta	167558	1	7	9	10	0.000279	0.0502
SBI-7048_S_University of Miami	Control	S1.4	MSB33910A (F144255)	Plasminogen activator inhibitor 1 OS=Homo sapiens GN=SERPINE1 PE=1 SV=1	sp|P05121|PAI1_HUMAN	SP-Human-010118_20180101.fasta	45060.3	1	2	2	2	5.58e-05	0.0473
SBI-7048_S_University of Miami	Control	S1.4	MSB33910A (F144255)	Versican core protein OS=Homo sapiens GN=VCAN PE=1 SV=3	sp|P13611|CSPG2_HUMAN	SP-Human-010118_20180101.fasta	372813	1	24	29	36	0.001	0.071
SBI-7048_S_University of Miami	Control	S1.4	MSB33910A (F144255)	Biglycan OS=Homo sapiens GN=BGN PE=1 SV=2	sp|P21810|PGS1_HUMAN	SP-Human-010118_20180101.fasta	41655.9	1	10	10	13	0.000363	0.37
SBI-7048_S_University of Miami	Control	S1.4	MSB33910A (F144255)	Syntenin-1 OS=Homo sapiens GN=SDCBP PE=1 SV=1	sp|O00560|SDCB1_HUMAN	SP-Human-010118_20180101.fasta	32445.3	1	2	2	2	5.58e-05	0.094
SBI-7048_S_University of Miami	Ab	S2.1	MSB33911A (F144256)	Peripheral-type benzodiazepine receptor-associated protein 1 OS=Homo sapiens GN=TSPOAP1 PE=1 SV=2	sp|O95153|RIMB1_HUMAN	SP-Human-010118_20180101.fasta	200051	0.994	2	2	2	6.53e-05	0.00754
SBI-7048_S_University of Miami	Ab	S2.1	MSB33911A (F144256)	Apolipoprotein M OS=Homo sapiens GN=APOM PE=1 SV=2	sp|O95445|APOM_HUMAN	SP-Human-010118_20180101.fasta	21253.9	0.989	2	2	3	9.79e-05	0.0745
SBI-7048_S_University of Miami	Ab	S2.1	MSB33911A (F144256)	Heat shock protein HSP 90-alpha OS=Homo sapiens GN=HSP90AA1 PE=1 SV=5	sp|P07900|HS90A_HUMAN	SP-Human-010118_20180101.fasta	84663.2	1	6	6	6	0.000196	0.157
SBI-7048_S_University of Miami	Ab	S2.1	MSB33911A (F144256)	Tubulin alpha-1B chain OS=Homo sapiens GN=TUBA1B PE=1 SV=1	sp|P68363|TBA1B_HUMAN	SP-Human-010118_20180101.fasta	50151.7	1	13	14	18	0.000588	0.344
SBI-7048_S_University of Miami	Ab	S2.1	MSB33911A (F144256)	Agrin OS=Homo sapiens GN=AGRN PE=1 SV=5	sp|O00468|AGRIN_HUMAN	SP-Human-010118_20180101.fasta	217225	1	8	8	8	0.000261	0.046
SBI-7048_S_University of Miami	Ab	S2.1	MSB33911A (F144256)	Clusterin OS=Homo sapiens GN=CLU PE=1 SV=1	sp|P10909|CLUS_HUMAN	SP-Human-010118_20180101.fasta	52495	1	2	2	2	6.53e-05	0.0512
SBI-7048_S_University of Miami	Ab	S2.1	MSB33911A (F144256)	(Bos taurus) Bovine serum albumin precursor	IPI:CON_00708398.1|SWISS-PROT:P02769	SP-Human-010118_20180101.fasta	69294.2	1	68	143	396	0.0129	0.842
SBI-7048_S_University of Miami	Ab	S2.1	MSB33911A (F144256)	Thrombospondin-2 OS=Homo sapiens GN=THBS2 PE=1 SV=2	sp|P35442|TSP2_HUMAN	SP-Human-010118_20180101.fasta	129989	1	14	14	16	0.000522	0.175
SBI-7048_S_University of Miami	Ab	S2.1	MSB33911A (F144256)	Carboxypeptidase N catalytic chain OS=Homo sapiens GN=CPN1 PE=1 SV=1	sp|P15169|CBPN_HUMAN	SP-Human-010118_20180101.fasta	52286.4	1	2	3	3	9.79e-05	0.0546
SBI-7048_S_University of Miami	Ab	S2.1	MSB33911A (F144256)	Tax_Id=9606 Gene_Symbol=KRT6C Keratin, type II cytoskeletal 6C	IPI:CON_00299145.9|SWISS-PROT:P48668,sp|P48668|K2C6C_HUMAN	SP-Human-010118_20180101.fasta	60026.7	1	14	15	16	0.000522	0.362
SBI-7048_S_University of Miami	Ab	S2.1	MSB33911A (F144256)	Laminin subunit alpha-5 OS=Homo sapiens GN=LAMA5 PE=1 SV=8	sp|O15230|LAMA5_HUMAN	SP-Human-010118_20180101.fasta	399725	1	9	9	9	0.000294	0.0306
SBI-7048_S_University of Miami	Ab	S2.1	MSB33911A (F144256)	Sushi repeat-containing protein SRPX2 OS=Homo sapiens GN=SRPX2 PE=1 SV=1	sp|O60687|SRPX2_HUMAN	SP-Human-010118_20180101.fasta	52972.3	1	4	4	4	0.000131	0.0796
SBI-7048_S_University of Miami	Ab	S2.1	MSB33911A (F144256)	Lactotransferrin OS=Homo sapiens GN=LTF PE=1 SV=6	sp|P02788|TRFL_HUMAN	SP-Human-010118_20180101.fasta	78182.3	1	2	2	3	9.79e-05	0.0296
SBI-7048_S_University of Miami	Ab	S2.1	MSB33911A (F144256)	Fructose-bisphosphate aldolase A OS=Homo sapiens GN=ALDOA PE=1 SV=2	sp|P04075|ALDOA_HUMAN	SP-Human-010118_20180101.fasta	39420.6	1	2	2	2	6.53e-05	0.0549
SBI-7048_S_University of Miami	Ab	S2.1	MSB33911A (F144256)	Protein Wnt-5a OS=Homo sapiens GN=WNT5A PE=1 SV=2	sp|P41221|WNT5A_HUMAN	SP-Human-010118_20180101.fasta	42339.1	1	2	2	2	6.53e-05	0.0579
SBI-7048_S_University of Miami	Ab	S2.1	MSB33911A (F144256)	Periostin OS=Homo sapiens GN=POSTN PE=1 SV=2	sp|Q15063|POSTN_HUMAN	SP-Human-010118_20180101.fasta	93318	1	41	65	87	0.00284	0.531
SBI-7048_S_University of Miami	Ab	S2.1	MSB33911A (F144256)	5'-nucleotidase OS=Homo sapiens GN=NT5E PE=1 SV=1	sp|P21589|5NTD_HUMAN	SP-Human-010118_20180101.fasta	63369	1	4	4	4	0.000131	0.0749
SBI-7048_S_University of Miami	Ab	S2.1	MSB33911A (F144256)	Plasminogen OS=Homo sapiens GN=PLG PE=1 SV=2	sp|P00747|PLMN_HUMAN	SP-Human-010118_20180101.fasta	90567.4	1	4	4	4	0.000131	0.0494
SBI-7048_S_University of Miami	Ab	S2.1	MSB33911A (F144256)	Tax_Id=9606 Gene_Symbol=KRT14 Keratin, type I cytoskeletal 14	IPI:CON_00384444.5|SWISS-PROT:P02533,sp|P02533|K1C14_HUMAN	SP-Human-010118_20180101.fasta	51622.6	1	14	15	16	0.000522	0.413
SBI-7048_S_University of Miami	Ab	S2.1	MSB33911A (F144256)	Annexin A5 OS=Homo sapiens GN=ANXA5 PE=1 SV=2	sp|P08758|ANXA5_HUMAN	SP-Human-010118_20180101.fasta	35938.6	1	5	6	6	0.000196	0.178
SBI-7048_S_University of Miami	Ab	S2.1	MSB33911A (F144256)	Guanine nucleotide-binding protein G(I)/G(S)/G(T) subunit beta-1 OS=Homo sapiens GN=GNB1 PE=1 SV=3	sp|P62873|GBB1_HUMAN	SP-Human-010118_20180101.fasta	37377.5	1	2	3	3	9.79e-05	0.0588
SBI-7048_S_University of Miami	Ab	S2.1	MSB33911A (F144256)	Thyroxine-binding globulin OS=Homo sapiens GN=SERPINA7 PE=1 SV=2	sp|P05543|THBG_HUMAN	SP-Human-010118_20180101.fasta	46325.6	1	2	2	3	9.79e-05	0.0458
SBI-7048_S_University of Miami	Ab	S2.1	MSB33911A (F144256)	Tax_Id=9606 Gene_Symbol=KRT16 Keratin, type I cytoskeletal 16	IPI:CON_00217963.3|SWISS-PROT:P08779,IPI:CON_IPI00217963.3|SWISS-PROT:P08779,sp|P08779|K1C16_HUMAN	SP-Human-010118_20180101.fasta	51269	1	3	3	3	9.79e-05	0.235
SBI-7048_S_University of Miami	Ab	S2.1	MSB33911A (F144256)	Protein S100-A8 OS=Homo sapiens GN=S100A8 PE=1 SV=1	sp|P05109|S10A8_HUMAN	SP-Human-010118_20180101.fasta	10835	1	3	3	3	9.79e-05	0.28
SBI-7048_S_University of Miami	Ab	S2.1	MSB33911A (F144256)	Complement C1q tumor necrosis factor-related protein 3 OS=Homo sapiens GN=C1QTNF3 PE=1 SV=1	sp|Q9BXJ4|C1QT3_HUMAN	SP-Human-010118_20180101.fasta	26994.8	1	4	6	6	0.000196	0.13
SBI-7048_S_University of Miami	Ab	S2.1	MSB33911A (F144256)	Alpha-fetoprotein OS=Homo sapiens GN=AFP PE=1 SV=1	sp|P02771|FETA_HUMAN	SP-Human-010118_20180101.fasta	68678.2	1	3	4	4	0.000131	0.0427
SBI-7048_S_University of Miami	Ab	S2.1	MSB33911A (F144256)	Desmoplakin OS=Homo sapiens GN=DSP PE=1 SV=3	sp|P15924|DESP_HUMAN	SP-Human-010118_20180101.fasta	331781	1	4	4	4	0.000131	0.0174
SBI-7048_S_University of Miami	Ab	S2.1	MSB33911A (F144256)	Ras-related protein Rab-11A OS=Homo sapiens GN=RAB11A PE=1 SV=3	sp|P62491|RB11A_HUMAN,sp|Q15907|RB11B_HUMAN	SP-Human-010118_20180101.fasta	24489	0.996	2	2	2	6.53e-05	0.0833
SBI-7048_S_University of Miami	Ab	S2.1	MSB33911A (F144256)	L-lactate dehydrogenase B chain OS=Homo sapiens GN=LDHB PE=1 SV=2	sp|P07195|LDHB_HUMAN	SP-Human-010118_20180101.fasta	36638.6	1	5	5	5	0.000163	0.162
SBI-7048_S_University of Miami	Ab	S2.1	MSB33911A (F144256)	Glypican-6 OS=Homo sapiens GN=GPC6 PE=1 SV=1	sp|Q9Y625|GPC6_HUMAN	SP-Human-010118_20180101.fasta	62736.4	1	3	3	3	9.79e-05	0.0486
SBI-7048_S_University of Miami	Ab	S2.1	MSB33911A (F144256)	L-lactate dehydrogenase A chain OS=Homo sapiens GN=LDHA PE=1 SV=2	sp|P00338|LDHA_HUMAN	SP-Human-010118_20180101.fasta	36689.2	1	4	4	4	0.000131	0.148
SBI-7048_S_University of Miami	Ab	S2.1	MSB33911A (F144256)	Profilin-1 OS=Homo sapiens GN=PFN1 PE=1 SV=2	sp|P07737|PROF1_HUMAN	SP-Human-010118_20180101.fasta	15054.3	1	4	4	5	0.000163	0.357
SBI-7048_S_University of Miami	Ab	S2.1	MSB33911A (F144256)	Nidogen-2 OS=Homo sapiens GN=NID2 PE=1 SV=3	sp|Q14112|NID2_HUMAN	SP-Human-010118_20180101.fasta	151253	1	5	5	5	0.000163	0.0582
SBI-7048_S_University of Miami	Ab	S2.1	MSB33911A (F144256)	Tubulin beta chain OS=Homo sapiens GN=TUBB PE=1 SV=2	sp|P07437|TBB5_HUMAN	SP-Human-010118_20180101.fasta	49670.6	1	5	7	8	0.000261	0.131
SBI-7048_S_University of Miami	Ab	S2.1	MSB33911A (F144256)	Keratin, type II cytoskeletal 2 epidermal OS=Homo sapiens GN=KRT2 PE=1 SV=2	sp|P35908|K22E_HUMAN	SP-Human-010118_20180101.fasta	65433.9	1	29	38	50	0.00163	0.563
SBI-7048_S_University of Miami	Ab	S2.1	MSB33911A (F144256)	Talin-1 OS=Homo sapiens GN=TLN1 PE=1 SV=3	sp|Q9Y490|TLN1_HUMAN	SP-Human-010118_20180101.fasta	269765	1	8	8	8	0.000261	0.0401
SBI-7048_S_University of Miami	Ab	S2.1	MSB33911A (F144256)	Peptidyl-prolyl cis-trans isomerase A OS=Homo sapiens GN=PPIA PE=1 SV=2	sp|P62937|PPIA_HUMAN	SP-Human-010118_20180101.fasta	18012.9	1	4	5	5	0.000163	0.236
SBI-7048_S_University of Miami	Ab	S2.1	MSB33911A (F144256)	Cofilin-1 OS=Homo sapiens GN=CFL1 PE=1 SV=3	sp|P23528|COF1_HUMAN	SP-Human-010118_20180101.fasta	18503.2	1	4	4	4	0.000131	0.289
SBI-7048_S_University of Miami	Ab	S2.1	MSB33911A (F144256)	Endoplasmin OS=Homo sapiens GN=HSP90B1 PE=1 SV=1	sp|P14625|ENPL_HUMAN	SP-Human-010118_20180101.fasta	92471.7	1	2	2	2	6.53e-05	0.0448
SBI-7048_S_University of Miami	Ab	S2.1	MSB33911A (F144256)	Glyceraldehyde-3-phosphate dehydrogenase OS=Homo sapiens GN=GAPDH PE=1 SV=3	sp|P04406|G3P_HUMAN	SP-Human-010118_20180101.fasta	36053.4	1	11	15	18	0.000588	0.472
SBI-7048_S_University of Miami	Ab	S2.1	MSB33911A (F144256)	Basement membrane-specific heparan sulfate proteoglycan core protein OS=Homo sapiens GN=HSPG2 PE=1 SV=4	sp|P98160|PGBM_HUMAN	SP-Human-010118_20180101.fasta	468811	1	63	66	69	0.00225	0.179
SBI-7048_S_University of Miami	Ab	S2.1	MSB33911A (F144256)	Thrombospondin-4 OS=Homo sapiens GN=THBS4 PE=1 SV=2	sp|P35443|TSP4_HUMAN	SP-Human-010118_20180101.fasta	105869	1	3	3	3	9.79e-05	0.0572
SBI-7048_S_University of Miami	Ab	S2.1	MSB33911A (F144256)	Thrombospondin-3 OS=Homo sapiens GN=THBS3 PE=1 SV=1	sp|P49746|TSP3_HUMAN	SP-Human-010118_20180101.fasta	104200	1	5	5	5	0.000163	0.0565
SBI-7048_S_University of Miami	Ab	S2.1	MSB33911A (F144256)	Ras-related protein Rap-1b OS=Homo sapiens GN=RAP1B PE=1 SV=1	sp|P61224|RAP1B_HUMAN	SP-Human-010118_20180101.fasta	20824.9	1	4	4	4	0.000131	0.25
SBI-7048_S_University of Miami	Ab	S2.1	MSB33911A (F144256)	Streptavidin (S.avidinii)	IPI:CON_Strepavidin|IPI12345678	SP-Human-010118_20180101.fasta	16622	1	8	23	614	0.02	0.469
SBI-7048_S_University of Miami	Ab	S2.1	MSB33911A (F144256)	Actin, cytoplasmic 1 OS=Homo sapiens GN=ACTB PE=1 SV=1	sp|P60709|ACTB_HUMAN	SP-Human-010118_20180101.fasta	41737.8	1	18	29	40	0.00131	0.507
SBI-7048_S_University of Miami	Ab	S2.1	MSB33911A (F144256)	Thrombospondin-1 OS=Homo sapiens GN=THBS1 PE=1 SV=2	sp|P07996|TSP1_HUMAN	SP-Human-010118_20180101.fasta	129382	1	21	23	29	0.000947	0.188
SBI-7048_S_University of Miami	Ab	S2.1	MSB33911A (F144256)	Coagulation factor XI OS=Homo sapiens GN=F11 PE=1 SV=1	sp|P03951|FA11_HUMAN	SP-Human-010118_20180101.fasta	70109.2	0.989	2	2	2	6.53e-05	0.0144
SBI-7048_S_University of Miami	Ab	S2.1	MSB33911A (F144256)	Filamin-A OS=Homo sapiens GN=FLNA PE=1 SV=4	sp|P21333|FLNA_HUMAN	SP-Human-010118_20180101.fasta	280729	1	8	8	9	0.000294	0.0351
SBI-7048_S_University of Miami	Ab	S2.1	MSB33911A (F144256)	Chloride intracellular channel protein 4 OS=Homo sapiens GN=CLIC4 PE=1 SV=4	sp|Q9Y696|CLIC4_HUMAN	SP-Human-010118_20180101.fasta	28773.6	0.999	2	2	2	6.53e-05	0.0949
SBI-7048_S_University of Miami	Ab	S2.1	MSB33911A (F144256)	Adenosylhomocysteinase OS=Homo sapiens GN=AHCY PE=1 SV=4	sp|P23526|SAHH_HUMAN	SP-Human-010118_20180101.fasta	47717.1	1	4	4	4	0.000131	0.102
SBI-7048_S_University of Miami	Ab	S2.1	MSB33911A (F144256)	Tax_Id=9606 Gene_Symbol=KRT10 Keratin, type I cytoskeletal 10	IPI:CON_00009865.2|SWISS-PROT:P13645,sp|P13645|K1C10_HUMAN	SP-Human-010118_20180101.fasta	59512.4	1	32	44	61	0.00199	0.583
SBI-7048_S_University of Miami	Ab	S2.1	MSB33911A (F144256)	von Willebrand factor OS=Homo sapiens GN=VWF PE=1 SV=4	sp|P04275|VWF_HUMAN	SP-Human-010118_20180101.fasta	309251	1	11	11	11	0.000359	0.0437
SBI-7048_S_University of Miami	Ab	S2.1	MSB33911A (F144256)	Laminin subunit alpha-4 OS=Homo sapiens GN=LAMA4 PE=1 SV=4	sp|Q16363|LAMA4_HUMAN	SP-Human-010118_20180101.fasta	202526	1	25	26	28	0.000914	0.163
SBI-7048_S_University of Miami	Ab	S2.1	MSB33911A (F144256)	Galectin-1 OS=Homo sapiens GN=LGALS1 PE=1 SV=2	sp|P09382|LEG1_HUMAN	SP-Human-010118_20180101.fasta	14715.8	1	4	4	4	0.000131	0.341
SBI-7048_S_University of Miami	Ab	S2.1	MSB33911A (F144256)	Alpha-2-macroglobulin OS=Homo sapiens GN=A2M PE=1 SV=3	sp|P01023|A2MG_HUMAN	SP-Human-010118_20180101.fasta	163290	1	8	12	27	0.000881	0.0509
SBI-7048_S_University of Miami	Ab	S2.1	MSB33911A (F144256)	Apolipoprotein E OS=Homo sapiens GN=APOE PE=1 SV=1	sp|P02649|APOE_HUMAN	SP-Human-010118_20180101.fasta	36153.5	1	19	25	29	0.000947	0.58
SBI-7048_S_University of Miami	Ab	S2.1	MSB33911A (F144256)	Myosin-9 OS=Homo sapiens GN=MYH9 PE=1 SV=4	sp|P35579|MYH9_HUMAN	SP-Human-010118_20180101.fasta	226538	1	10	10	10	0.000326	0.0551
SBI-7048_S_University of Miami	Ab	S2.1	MSB33911A (F144256)	WD repeat-containing protein 1 OS=Homo sapiens GN=WDR1 PE=1 SV=4	sp|O75083|WDR1_HUMAN	SP-Human-010118_20180101.fasta	66193.2	0.997	3	3	3	9.79e-05	0.0611
SBI-7048_S_University of Miami	Ab	S2.1	MSB33911A (F144256)	Inter-alpha-trypsin inhibitor heavy chain H2 OS=Homo sapiens GN=ITIH2 PE=1 SV=2	sp|P19823|ITIH2_HUMAN	SP-Human-010118_20180101.fasta	106466	1	10	13	17	0.000555	0.0729
SBI-7048_S_University of Miami	Ab	S2.1	MSB33911A (F144256)	Heat shock protein HSP 90-beta OS=Homo sapiens GN=HSP90AB1 PE=1 SV=4	sp|P08238|HS90B_HUMAN	SP-Human-010118_20180101.fasta	83267.3	1	12	13	15	0.00049	0.191
SBI-7048_S_University of Miami	Ab	S2.1	MSB33911A (F144256)	Collagen alpha-2(V) chain OS=Homo sapiens GN=COL5A2 PE=1 SV=3	sp|P05997|CO5A2_HUMAN	SP-Human-010118_20180101.fasta	144910	0.999	2	3	3	9.79e-05	0.0173
SBI-7048_S_University of Miami	Ab	S2.1	MSB33911A (F144256)	Amyloid-beta A4 protein OS=Homo sapiens GN=APP PE=1 SV=3	sp|P05067|A4_HUMAN	SP-Human-010118_20180101.fasta	86941.3	1	7	7	8	0.000261	0.108
SBI-7048_S_University of Miami	Ab	S2.1	MSB33911A (F144256)	Phosphoglucomutase-1 OS=Homo sapiens GN=PGM1 PE=1 SV=3	sp|P36871|PGM1_HUMAN	SP-Human-010118_20180101.fasta	61451.1	0.999	2	3	3	9.79e-05	0.0374
SBI-7048_S_University of Miami	Ab	S2.1	MSB33911A (F144256)	Collagen alpha-1(I) chain OS=Homo sapiens GN=COL1A1 PE=1 SV=5	sp|P02452|CO1A1_HUMAN	SP-Human-010118_20180101.fasta	138941	1	20	34	57	0.00186	0.147
SBI-7048_S_University of Miami	Ab	S2.1	MSB33911A (F144256)	60S ribosomal protein L11 OS=Homo sapiens GN=RPL11 PE=1 SV=2	sp|P62913|RL11_HUMAN	SP-Human-010118_20180101.fasta	20253.2	1	2	2	2	6.53e-05	0.118
SBI-7048_S_University of Miami	Ab	S2.1	MSB33911A (F144256)	Retinoic acid receptor responder protein 1 OS=Homo sapiens GN=RARRES1 PE=1 SV=2	sp|P49788|TIG1_HUMAN	SP-Human-010118_20180101.fasta	33285.5	0.999	2	2	2	6.53e-05	0.0986
SBI-7048_S_University of Miami	Ab	S2.1	MSB33911A (F144256)	Collagen alpha-3(VI) chain OS=Homo sapiens GN=COL6A3 PE=1 SV=5	sp|P12111|CO6A3_HUMAN	SP-Human-010118_20180101.fasta	343667	1	99	135	195	0.00637	0.354
SBI-7048_S_University of Miami	Ab	S2.1	MSB33911A (F144256)	Alpha-enolase OS=Homo sapiens GN=ENO1 PE=1 SV=2	sp|P06733|ENOA_HUMAN	SP-Human-010118_20180101.fasta	47170.2	1	10	11	11	0.000359	0.29
SBI-7048_S_University of Miami	Ab	S2.1	MSB33911A (F144256)	Alpha-amylase 1 OS=Homo sapiens GN=AMY1A PE=1 SV=2	sp|P04745|AMY1_HUMAN,sp|P19961|AMY2B_HUMAN	SP-Human-010118_20180101.fasta	57768.4	1	3	3	3	9.79e-05	0.0744
SBI-7048_S_University of Miami	Ab	S2.1	MSB33911A (F144256)	Collagen alpha-2(I) chain OS=Homo sapiens GN=COL1A2 PE=1 SV=7	sp|P08123|CO1A2_HUMAN	SP-Human-010118_20180101.fasta	129315	1	23	35	57	0.00186	0.165
SBI-7048_S_University of Miami	Ab	S2.1	MSB33911A (F144256)	Programmed cell death 6-interacting protein OS=Homo sapiens GN=PDCD6IP PE=1 SV=1	sp|Q8WUM4|PDC6I_HUMAN	SP-Human-010118_20180101.fasta	96025.4	1	5	5	5	0.000163	0.0806
SBI-7048_S_University of Miami	Ab	S2.1	MSB33911A (F144256)	Actin-related protein 3 OS=Homo sapiens GN=ACTR3 PE=1 SV=3	sp|P61158|ARP3_HUMAN	SP-Human-010118_20180101.fasta	47371.9	1	4	5	5	0.000163	0.103
SBI-7048_S_University of Miami	Ab	S2.1	MSB33911A (F144256)	Keratin, type I cytoskeletal 9 OS=Homo sapiens GN=KRT9 PE=1 SV=3	sp|P35527|K1C9_HUMAN	SP-Human-010118_20180101.fasta	62065.9	1	28	41	56	0.00183	0.522
SBI-7048_S_University of Miami	Ab	S2.1	MSB33911A (F144256)	Heat shock 70 kDa protein 1A OS=Homo sapiens GN=HSPA1A PE=1 SV=1	sp|P0DMV8|HS71A_HUMAN,sp|P0DMV9|HS71B_HUMAN	SP-Human-010118_20180101.fasta	70054	1	3	3	3	9.79e-05	0.12
SBI-7048_S_University of Miami	Ab	S2.1	MSB33911A (F144256)	Glypican-1 OS=Homo sapiens GN=GPC1 PE=1 SV=2	sp|P35052|GPC1_HUMAN	SP-Human-010118_20180101.fasta	61681.3	1	9	9	10	0.000326	0.213
SBI-7048_S_University of Miami	Ab	S2.1	MSB33911A (F144256)	Annexin A1 OS=Homo sapiens GN=ANXA1 PE=1 SV=2	sp|P04083|ANXA1_HUMAN	SP-Human-010118_20180101.fasta	38715.9	1	3	3	3	9.79e-05	0.124
SBI-7048_S_University of Miami	Ab	S2.1	MSB33911A (F144256)	Apolipoprotein B-100 OS=Homo sapiens GN=APOB PE=1 SV=2	sp|P04114|APOB_HUMAN	SP-Human-010118_20180101.fasta	515615	1	4	4	4	0.000131	0.00855
SBI-7048_S_University of Miami	Ab	S2.1	MSB33911A (F144256)	14-3-3 protein epsilon OS=Homo sapiens GN=YWHAE PE=1 SV=1	sp|P62258|1433E_HUMAN	SP-Human-010118_20180101.fasta	29175	1	2	2	2	6.53e-05	0.161
SBI-7048_S_University of Miami	Ab	S2.1	MSB33911A (F144256)	Laminin subunit beta-1 OS=Homo sapiens GN=LAMB1 PE=1 SV=2	sp|P07942|LAMB1_HUMAN	SP-Human-010118_20180101.fasta	198035	1	35	39	48	0.00157	0.233
SBI-7048_S_University of Miami	Ab	S2.1	MSB33911A (F144256)	Phosphatidylcholine-sterol acyltransferase OS=Homo sapiens GN=LCAT PE=1 SV=1	sp|P04180|LCAT_HUMAN	SP-Human-010118_20180101.fasta	49579	1	2	2	2	6.53e-05	0.0409
SBI-7048_S_University of Miami	Ab	S2.1	MSB33911A (F144256)	Actin-related protein 2/3 complex subunit 4 OS=Homo sapiens GN=ARPC4 PE=1 SV=3	sp|P59998|ARPC4_HUMAN	SP-Human-010118_20180101.fasta	19667.4	0.997	2	2	2	6.53e-05	0.113
SBI-7048_S_University of Miami	Ab	S2.1	MSB33911A (F144256)	Transgelin-2 OS=Homo sapiens GN=TAGLN2 PE=1 SV=3	sp|P37802|TAGL2_HUMAN	SP-Human-010118_20180101.fasta	22391.9	1	2	2	3	9.79e-05	0.106
SBI-7048_S_University of Miami	Ab	S2.1	MSB33911A (F144256)	GTP-binding nuclear protein Ran OS=Homo sapiens GN=RAN PE=1 SV=3	sp|P62826|RAN_HUMAN	SP-Human-010118_20180101.fasta	24423.1	1	6	6	6	0.000196	0.241
SBI-7048_S_University of Miami	Ab	S2.1	MSB33911A (F144256)	Tropomyosin alpha-4 chain OS=Homo sapiens GN=TPM4 PE=1 SV=3	sp|P67936|TPM4_HUMAN	SP-Human-010118_20180101.fasta	28522.4	0.999	2	2	2	6.53e-05	0.0847
SBI-7048_S_University of Miami	Ab	S2.1	MSB33911A (F144256)	Keratin, type II cytoskeletal 1 OS=Homo sapiens GN=KRT1 PE=1 SV=6	sp|P04264|K2C1_HUMAN	SP-Human-010118_20180101.fasta	66040.3	1	41	56	89	0.00291	0.582
SBI-7048_S_University of Miami	Ab	S2.1	MSB33911A (F144256)	Transforming growth factor-beta-induced protein ig-h3 OS=Homo sapiens GN=TGFBI PE=1 SV=1	sp|Q15582|BGH3_HUMAN	SP-Human-010118_20180101.fasta	74682.9	1	25	33	51	0.00166	0.397
SBI-7048_S_University of Miami	Ab	S2.1	MSB33911A (F144256)	Adenylyl cyclase-associated protein 1 OS=Homo sapiens GN=CAP1 PE=1 SV=5	sp|Q01518|CAP1_HUMAN	SP-Human-010118_20180101.fasta	51901.6	1	2	2	2	6.53e-05	0.0379
SBI-7048_S_University of Miami	Ab	S2.1	MSB33911A (F144256)	Sushi repeat-containing protein SRPX OS=Homo sapiens GN=SRPX PE=1 SV=1	sp|P78539|SRPX_HUMAN	SP-Human-010118_20180101.fasta	51572.9	1	8	8	8	0.000261	0.2
SBI-7048_S_University of Miami	Ab	S2.1	MSB33911A (F144256)	Eukaryotic initiation factor 4A-I OS=Homo sapiens GN=EIF4A1 PE=1 SV=1	sp|P60842|IF4A1_HUMAN	SP-Human-010118_20180101.fasta	46155.3	0.996	2	2	2	6.53e-05	0.0542
SBI-7048_S_University of Miami	Ab	S2.1	MSB33911A (F144256)	Phosphoglycerate kinase 1 OS=Homo sapiens GN=PGK1 PE=1 SV=3	sp|P00558|PGK1_HUMAN	SP-Human-010118_20180101.fasta	44615.3	1	6	6	7	0.000229	0.161
SBI-7048_S_University of Miami	Ab	S2.1	MSB33911A (F144256)	Cartilage oligomeric matrix protein OS=Homo sapiens GN=COMP PE=1 SV=2	sp|P49747|COMP_HUMAN	SP-Human-010118_20180101.fasta	82858	1	3	3	4	0.000131	0.0436
SBI-7048_S_University of Miami	Ab	S2.1	MSB33911A (F144256)	Collagen alpha-1(XV) chain OS=Homo sapiens GN=COL15A1 PE=1 SV=2	sp|P39059|COFA1_HUMAN	SP-Human-010118_20180101.fasta	141722	1	2	2	2	6.53e-05	0.0231
SBI-7048_S_University of Miami	Ab	S2.1	MSB33911A (F144256)	Filaggrin-2 OS=Homo sapiens GN=FLG2 PE=1 SV=1	sp|Q5D862|FILA2_HUMAN	SP-Human-010118_20180101.fasta	248052	1	2	2	3	9.79e-05	0.00878
SBI-7048_S_University of Miami	Ab	S2.1	MSB33911A (F144256)	Neutral alpha-glucosidase AB OS=Homo sapiens GN=GANAB PE=1 SV=3	sp|Q14697|GANAB_HUMAN	SP-Human-010118_20180101.fasta	106876	0.992	2	2	2	6.53e-05	0.0254
SBI-7048_S_University of Miami	Ab	S2.1	MSB33911A (F144256)	Vimentin OS=Homo sapiens GN=VIM PE=1 SV=4	sp|P08670|VIME_HUMAN	SP-Human-010118_20180101.fasta	53652.7	1	7	7	8	0.000261	0.174
SBI-7048_S_University of Miami	Ab	S2.1	MSB33911A (F144256)	Pentraxin-related protein PTX3 OS=Homo sapiens GN=PTX3 PE=1 SV=3	sp|P26022|PTX3_HUMAN	SP-Human-010118_20180101.fasta	41975.9	1	15	18	21	0.000686	0.465
SBI-7048_S_University of Miami	Ab	S2.1	MSB33911A (F144256)	Fibulin-1 OS=Homo sapiens GN=FBLN1 PE=1 SV=4	sp|P23142|FBLN1_HUMAN	SP-Human-010118_20180101.fasta	77211.6	1	4	4	4	0.000131	0.0541
SBI-7048_S_University of Miami	Ab	S2.1	MSB33911A (F144256)	Alpha-actinin-1 OS=Homo sapiens GN=ACTN1 PE=1 SV=2	sp|P12814|ACTN1_HUMAN	SP-Human-010118_20180101.fasta	103061	1	21	24	27	0.000881	0.279
SBI-7048_S_University of Miami	Ab	S2.1	MSB33911A (F144256)	Peroxidasin homolog OS=Homo sapiens GN=PXDN PE=1 SV=2	sp|Q92626|PXDN_HUMAN	SP-Human-010118_20180101.fasta	165276	1	21	22	24	0.000783	0.183
SBI-7048_S_University of Miami	Ab	S2.1	MSB33911A (F144256)	Glutathione S-transferase A5 OS=Homo sapiens GN=GSTA5 PE=1 SV=1	sp|Q7RTV2|GSTA5_HUMAN	SP-Human-010118_20180101.fasta	25723.7	0.996	2	2	2	6.53e-05	0.0676
SBI-7048_S_University of Miami	Ab	S2.1	MSB33911A (F144256)	Peroxiredoxin-6 OS=Homo sapiens GN=PRDX6 PE=1 SV=3	sp|P30041|PRDX6_HUMAN	SP-Human-010118_20180101.fasta	25036.1	0.992	2	2	2	6.53e-05	0.0804
SBI-7048_S_University of Miami	Ab	S2.1	MSB33911A (F144256)	Exostosin-1 OS=Homo sapiens GN=EXT1 PE=1 SV=2	sp|Q16394|EXT1_HUMAN	SP-Human-010118_20180101.fasta	86257.4	1	2	2	2	6.53e-05	0.0268
SBI-7048_S_University of Miami	Ab	S2.1	MSB33911A (F144256)	Lumican OS=Homo sapiens GN=LUM PE=1 SV=2	sp|P51884|LUM_HUMAN	SP-Human-010118_20180101.fasta	38431.5	1	2	2	2	6.53e-05	0.0592
SBI-7048_S_University of Miami	Ab	S2.1	MSB33911A (F144256)	Vinculin OS=Homo sapiens GN=VCL PE=1 SV=4	sp|P18206|VINC_HUMAN	SP-Human-010118_20180101.fasta	123801	1	6	7	7	0.000229	0.052
SBI-7048_S_University of Miami	Ab	S2.1	MSB33911A (F144256)	Inter-alpha-trypsin inhibitor heavy chain H1 OS=Homo sapiens GN=ITIH1 PE=1 SV=3	sp|P19827|ITIH1_HUMAN	SP-Human-010118_20180101.fasta	101390	1	2	3	4	0.000131	0.0241
SBI-7048_S_University of Miami	Ab	S2.1	MSB33911A (F144256)	Collagen alpha-1(V) chain OS=Homo sapiens GN=COL5A1 PE=1 SV=3	sp|P20908|CO5A1_HUMAN	SP-Human-010118_20180101.fasta	183563	1	6	6	6	0.000196	0.037
SBI-7048_S_University of Miami	Ab	S2.1	MSB33911A (F144256)	Fermitin family homolog 3 OS=Homo sapiens GN=FERMT3 PE=1 SV=1	sp|Q86UX7|URP2_HUMAN	SP-Human-010118_20180101.fasta	75954.9	1	2	2	2	6.53e-05	0.024
SBI-7048_S_University of Miami	Ab	S2.1	MSB33911A (F144256)	Fibrinogen beta chain OS=Homo sapiens GN=FGB PE=1 SV=2	sp|P02675|FIBB_HUMAN	SP-Human-010118_20180101.fasta	55928.6	1	3	3	3	9.79e-05	0.0489
SBI-7048_S_University of Miami	Ab	S2.1	MSB33911A (F144256)	Adipocyte enhancer-binding protein 1 OS=Homo sapiens GN=AEBP1 PE=1 SV=1	sp|Q8IUX7|AEBP1_HUMAN	SP-Human-010118_20180101.fasta	130931	1	8	8	8	0.000261	0.0915
SBI-7048_S_University of Miami	Ab	S2.1	MSB33911A (F144256)	Moesin OS=Homo sapiens GN=MSN PE=1 SV=3	sp|P26038|MOES_HUMAN	SP-Human-010118_20180101.fasta	67821.8	1	11	12	12	0.000392	0.165
SBI-7048_S_University of Miami	Ab	S2.1	MSB33911A (F144256)	Triosephosphate isomerase OS=Homo sapiens GN=TPI1 PE=1 SV=3	sp|P60174|TPIS_HUMAN	SP-Human-010118_20180101.fasta	30790.8	1	2	2	2	6.53e-05	0.0769
SBI-7048_S_University of Miami	Ab	S2.1	MSB33911A (F144256)	Receptor of activated protein C kinase 1 OS=Homo sapiens GN=RACK1 PE=1 SV=3	sp|P63244|RACK1_HUMAN	SP-Human-010118_20180101.fasta	35077	1	2	2	2	6.53e-05	0.0599
SBI-7048_S_University of Miami	Ab	S2.1	MSB33911A (F144256)	Complement C4-A OS=Homo sapiens GN=C4A PE=1 SV=2	sp|P0C0L4|CO4A_HUMAN	SP-Human-010118_20180101.fasta	192787	1	13	15	19	0.00062	0.0642
SBI-7048_S_University of Miami	Ab	S2.1	MSB33911A (F144256)	Procollagen-lysine,2-oxoglutarate 5-dioxygenase 1 OS=Homo sapiens GN=PLOD1 PE=1 SV=2	sp|Q02809|PLOD1_HUMAN	SP-Human-010118_20180101.fasta	83552.5	1	11	12	14	0.000457	0.183
SBI-7048_S_University of Miami	Ab	S2.1	MSB33911A (F144256)	Extracellular sulfatase Sulf-2 OS=Homo sapiens GN=SULF2 PE=1 SV=1	sp|Q8IWU5|SULF2_HUMAN	SP-Human-010118_20180101.fasta	100458	0.999	2	2	2	6.53e-05	0.0172
SBI-7048_S_University of Miami	Ab	S2.1	MSB33911A (F144256)	Tax_Id=9606 Gene_Symbol=KRT5 Keratin, type II cytoskeletal 5	IPI:CON_00009867.3|SWISS-PROT:P13647,sp|P13647|K2C5_HUMAN	SP-Human-010118_20180101.fasta	62379.6	1	12	14	16	0.000522	0.346
SBI-7048_S_University of Miami	Ab	S2.1	MSB33911A (F144256)	Collagen alpha-2(VI) chain OS=Homo sapiens GN=COL6A2 PE=1 SV=4	sp|P12110|CO6A2_HUMAN	SP-Human-010118_20180101.fasta	108581	1	24	27	34	0.00111	0.231
SBI-7048_S_University of Miami	Ab	S2.1	MSB33911A (F144256)	Pyruvate kinase PKM OS=Homo sapiens GN=PKM PE=1 SV=4	sp|P14618|KPYM_HUMAN	SP-Human-010118_20180101.fasta	57937.5	1	17	20	20	0.000653	0.395
SBI-7048_S_University of Miami	Ab	S2.1	MSB33911A (F144256)	Clathrin heavy chain 1 OS=Homo sapiens GN=CLTC PE=1 SV=5	sp|Q00610|CLH1_HUMAN	SP-Human-010118_20180101.fasta	191619	1	4	4	4	0.000131	0.0245
SBI-7048_S_University of Miami	Ab	S2.1	MSB33911A (F144256)	Collagen alpha-1(VI) chain OS=Homo sapiens GN=COL6A1 PE=1 SV=3	sp|P12109|CO6A1_HUMAN	SP-Human-010118_20180101.fasta	108531	1	28	38	54	0.00176	0.291
SBI-7048_S_University of Miami	Ab	S2.1	MSB33911A (F144256)	Annexin A2 OS=Homo sapiens GN=ANXA2 PE=1 SV=2	sp|P07355|ANXA2_HUMAN	SP-Human-010118_20180101.fasta	38606.1	1	11	12	13	0.000424	0.357
SBI-7048_S_University of Miami	Ab	S2.1	MSB33911A (F144256)	Prostaglandin F2 receptor negative regulator OS=Homo sapiens GN=PTGFRN PE=1 SV=2	sp|Q9P2B2|FPRP_HUMAN	SP-Human-010118_20180101.fasta	98555.6	1	4	4	4	0.000131	0.0535
SBI-7048_S_University of Miami	Ab	S2.1	MSB33911A (F144256)	Collagen alpha-1(IV) chain OS=Homo sapiens GN=COL4A1 PE=1 SV=3	sp|P02462|CO4A1_HUMAN	SP-Human-010118_20180101.fasta	160618	1	4	6	6	0.000196	0.033
SBI-7048_S_University of Miami	Ab	S2.1	MSB33911A (F144256)	Integrin beta-1 OS=Homo sapiens GN=ITGB1 PE=1 SV=2	sp|P05556|ITB1_HUMAN	SP-Human-010118_20180101.fasta	88415.1	1	3	3	3	9.79e-05	0.0376
SBI-7048_S_University of Miami	Ab	S2.1	MSB33911A (F144256)	Hemoglobin subunit alpha OS=Homo sapiens GN=HBA1 PE=1 SV=2	sp|P69905|HBA_HUMAN	SP-Human-010118_20180101.fasta	15257.6	1	6	11	23	0.000751	0.43
SBI-7048_S_University of Miami	Ab	S2.1	MSB33911A (F144256)	Fibrillin-1 OS=Homo sapiens GN=FBN1 PE=1 SV=3	sp|P35555|FBN1_HUMAN	SP-Human-010118_20180101.fasta	312226	1	6	6	6	0.000196	0.0212
SBI-7048_S_University of Miami	Ab	S2.1	MSB33911A (F144256)	Collagen alpha-1(III) chain OS=Homo sapiens GN=COL3A1 PE=1 SV=4	sp|P02461|CO3A1_HUMAN	SP-Human-010118_20180101.fasta	138565	1	11	13	18	0.000588	0.0832
SBI-7048_S_University of Miami	Ab	S2.1	MSB33911A (F144256)	Complement component C7 OS=Homo sapiens GN=C7 PE=1 SV=2	sp|P10643|CO7_HUMAN	SP-Human-010118_20180101.fasta	93516.6	1	3	3	3	9.79e-05	0.0285
SBI-7048_S_University of Miami	Ab	S2.1	MSB33911A (F144256)	Extracellular sulfatase Sulf-1 OS=Homo sapiens GN=SULF1 PE=1 SV=1	sp|Q8IWU6|SULF1_HUMAN	SP-Human-010118_20180101.fasta	101029	1	2	2	2	6.53e-05	0.0276
SBI-7048_S_University of Miami	Ab	S2.1	MSB33911A (F144256)	ADP-ribosylation factor 3 OS=Homo sapiens GN=ARF3 PE=1 SV=2	sp|P61204|ARF3_HUMAN,sp|P84077|ARF1_HUMAN	SP-Human-010118_20180101.fasta	20697.6	1	3	4	4	0.000131	0.16
SBI-7048_S_University of Miami	Ab	S2.1	MSB33911A (F144256)	Integrin alpha-3 OS=Homo sapiens GN=ITGA3 PE=1 SV=5	sp|P26006|ITA3_HUMAN	SP-Human-010118_20180101.fasta	116614	1	4	4	4	0.000131	0.039
SBI-7048_S_University of Miami	Ab	S2.1	MSB33911A (F144256)	Actin, alpha cardiac muscle 1 OS=Homo sapiens GN=ACTC1 PE=1 SV=1	sp|P68032|ACTC_HUMAN,sp|P68133|ACTS_HUMAN	SP-Human-010118_20180101.fasta	42052.2	1	3	3	3	9.79e-05	0.377
SBI-7048_S_University of Miami	Ab	S2.1	MSB33911A (F144256)	Transitional endoplasmic reticulum ATPase OS=Homo sapiens GN=VCP PE=1 SV=4	sp|P55072|TERA_HUMAN	SP-Human-010118_20180101.fasta	89324.8	1	5	5	5	0.000163	0.0757
SBI-7048_S_University of Miami	Ab	S2.1	MSB33911A (F144256)	Laminin subunit gamma-1 OS=Homo sapiens GN=LAMC1 PE=1 SV=3	sp|P11047|LAMC1_HUMAN	SP-Human-010118_20180101.fasta	177601	1	39	42	49	0.0016	0.296
SBI-7048_S_University of Miami	Ab	S2.1	MSB33911A (F144256)	Trypsin - Sus scrofa (Pig).	IPI:CON_Trypsin|SWISS-PROT:P00761|TRYP_PIG	SP-Human-010118_20180101.fasta	24409.3	1	7	18	93	0.00304	0.433
SBI-7048_S_University of Miami	Ab	S2.1	MSB33911A (F144256)	Collagen alpha-1(XII) chain OS=Homo sapiens GN=COL12A1 PE=1 SV=2	sp|Q99715|COCA1_HUMAN	SP-Human-010118_20180101.fasta	333145	1	21	21	22	0.000718	0.0823
SBI-7048_S_University of Miami	Ab	S2.1	MSB33911A (F144256)	Fibronectin OS=Homo sapiens GN=FN1 PE=1 SV=4	sp|P02751|FINC_HUMAN	SP-Human-010118_20180101.fasta	262617	1	105	205	398	0.013	0.497
SBI-7048_S_University of Miami	Ab	S2.1	MSB33911A (F144256)	Inter-alpha-trypsin inhibitor heavy chain H3 OS=Homo sapiens GN=ITIH3 PE=1 SV=2	sp|Q06033|ITIH3_HUMAN	SP-Human-010118_20180101.fasta	99850.9	1	8	11	15	0.00049	0.0753
SBI-7048_S_University of Miami	Ab	S2.1	MSB33911A (F144256)	HLA class I histocompatibility antigen, A-34 alpha chain OS=Homo sapiens GN=HLA-A PE=1 SV=1	sp|P30453|1A34_HUMAN	SP-Human-010118_20180101.fasta	41054.6	1	2	2	2	6.53e-05	0.063
SBI-7048_S_University of Miami	Ab	S2.1	MSB33911A (F144256)	Annexin A6 OS=Homo sapiens GN=ANXA6 PE=1 SV=3	sp|P08133|ANXA6_HUMAN	SP-Human-010118_20180101.fasta	75877.5	1	4	4	4	0.000131	0.0654
SBI-7048_S_University of Miami	Ab	S2.1	MSB33911A (F144256)	Complement C3 OS=Homo sapiens GN=C3 PE=1 SV=2	sp|P01024|CO3_HUMAN	SP-Human-010118_20180101.fasta	187149	1	12	14	24	0.000783	0.0595
SBI-7048_S_University of Miami	Ab	S2.1	MSB33911A (F144256)	Galectin-3-binding protein OS=Homo sapiens GN=LGALS3BP PE=1 SV=1	sp|Q08380|LG3BP_HUMAN	SP-Human-010118_20180101.fasta	65332.1	1	13	15	19	0.00062	0.221
SBI-7048_S_University of Miami	Ab	S2.1	MSB33911A (F144256)	14-3-3 protein zeta/delta OS=Homo sapiens GN=YWHAZ PE=1 SV=1	sp|P63104|1433Z_HUMAN	SP-Human-010118_20180101.fasta	27745.9	1	3	3	3	9.79e-05	0.11
SBI-7048_S_University of Miami	Ab	S2.1	MSB33911A (F144256)	Ferritin heavy chain OS=Homo sapiens GN=FTH1 PE=1 SV=2	sp|P02794|FRIH_HUMAN	SP-Human-010118_20180101.fasta	21226.2	0.999	2	2	2	6.53e-05	0.109
SBI-7048_S_University of Miami	Ab	S2.1	MSB33911A (F144256)	Acidic mammalian chitinase OS=Homo sapiens GN=CHIA PE=1 SV=1	sp|Q9BZP6|CHIA_HUMAN	SP-Human-010118_20180101.fasta	52271.9	1	2	2	2	6.53e-05	0.0399
SBI-7048_S_University of Miami	Ab	S2.1	MSB33911A (F144256)	Lysyl oxidase homolog 2 OS=Homo sapiens GN=LOXL2 PE=1 SV=1	sp|Q9Y4K0|LOXL2_HUMAN	SP-Human-010118_20180101.fasta	86723.1	0.998	3	3	3	9.79e-05	0.0439
SBI-7048_S_University of Miami	Ab	S2.1	MSB33911A (F144256)	Olfactomedin-like protein 3 OS=Homo sapiens GN=OLFML3 PE=2 SV=1	sp|Q9NRN5|OLFL3_HUMAN	SP-Human-010118_20180101.fasta	46011.2	1	15	16	22	0.000718	0.33
SBI-7048_S_University of Miami	Ab	S2.1	MSB33911A (F144256)	Nidogen-1 OS=Homo sapiens GN=NID1 PE=1 SV=3	sp|P14543|NID1_HUMAN	SP-Human-010118_20180101.fasta	136376	1	18	18	20	0.000653	0.174
SBI-7048_S_University of Miami	Ab	S2.1	MSB33911A (F144256)	Polyubiquitin-B OS=Homo sapiens GN=UBB PE=1 SV=1	sp|P0CG47|UBB_HUMAN,sp|P0CG48|UBC_HUMAN,sp|P62979|RS27A_HUMAN,sp|P62987|RL40_HUMAN	SP-Human-010118_20180101.fasta	14728.9	1	2	3	4	0.000131	0.109
SBI-7048_S_University of Miami	Ab	S2.1	MSB33911A (F144256)	Peroxiredoxin-1 OS=Homo sapiens GN=PRDX1 PE=1 SV=1	sp|Q06830|PRDX1_HUMAN	SP-Human-010118_20180101.fasta	22110.9	1	3	3	3	9.79e-05	0.146
SBI-7048_S_University of Miami	Ab	S2.1	MSB33911A (F144256)	Laminin subunit alpha-2 OS=Homo sapiens GN=LAMA2 PE=1 SV=4	sp|P24043|LAMA2_HUMAN	SP-Human-010118_20180101.fasta	343905	1	11	11	11	0.000359	0.0407
SBI-7048_S_University of Miami	Ab	S2.1	MSB33911A (F144256)	Laminin subunit alpha-1 OS=Homo sapiens GN=LAMA1 PE=1 SV=2	sp|P25391|LAMA1_HUMAN	SP-Human-010118_20180101.fasta	337078	0.993	2	2	2	6.53e-05	0.00878
SBI-7048_S_University of Miami	Ab	S2.1	MSB33911A (F144256)	Dermcidin OS=Homo sapiens GN=DCD PE=1 SV=2	sp|P81605|DCD_HUMAN	SP-Human-010118_20180101.fasta	11284.1	1	2	2	2	6.53e-05	0.2
SBI-7048_S_University of Miami	Ab	S2.1	MSB33911A (F144256)	Fascin OS=Homo sapiens GN=FSCN1 PE=1 SV=3	sp|Q16658|FSCN1_HUMAN	SP-Human-010118_20180101.fasta	54530.3	1	2	2	2	6.53e-05	0.0385
SBI-7048_S_University of Miami	Ab	S2.1	MSB33911A (F144256)	Collagen alpha-2(IV) chain OS=Homo sapiens GN=COL4A2 PE=1 SV=4	sp|P08572|CO4A2_HUMAN	SP-Human-010118_20180101.fasta	167558	1	6	6	7	0.000229	0.0426
SBI-7048_S_University of Miami	Ab	S2.1	MSB33911A (F144256)	Versican core protein OS=Homo sapiens GN=VCAN PE=1 SV=3	sp|P13611|CSPG2_HUMAN	SP-Human-010118_20180101.fasta	372813	1	14	15	20	0.000653	0.0436
SBI-7048_S_University of Miami	Ab	S2.1	MSB33911A (F144256)	Syntenin-1 OS=Homo sapiens GN=SDCBP PE=1 SV=1	sp|O00560|SDCB1_HUMAN	SP-Human-010118_20180101.fasta	32445.3	1	3	3	3	9.79e-05	0.158
SBI-7048_S_University of Miami	Ab	S2.1	MSB33911A (F144256)	Serine protease HTRA1 OS=Homo sapiens GN=HTRA1 PE=1 SV=1	sp|Q92743|HTRA1_HUMAN	SP-Human-010118_20180101.fasta	51287.3	1	3	3	3	9.79e-05	0.0625
SBI-7048_S_University of Miami	Ab	S2.1	MSB33911A (F144256)	Pigment epithelium-derived factor OS=Homo sapiens GN=SERPINF1 PE=1 SV=4	sp|P36955|PEDF_HUMAN	SP-Human-010118_20180101.fasta	46314.3	1	7	8	12	0.000392	0.144
SBI-7048_S_University of Miami	Ab	S2.1	MSB33911A (F144256)	Biglycan OS=Homo sapiens GN=BGN PE=1 SV=2	sp|P21810|PGS1_HUMAN	SP-Human-010118_20180101.fasta	41655.9	1	6	6	8	0.000261	0.196
SBI-7048_S_University of Miami	Ab	S2.1	MSB33911A (F144256)	Decorin OS=Homo sapiens GN=DCN PE=1 SV=1	sp|P07585|PGS2_HUMAN	SP-Human-010118_20180101.fasta	39748.2	1	5	6	7	0.000229	0.142
SBI-7048_S_University of Miami	Ab	S2.1	MSB33911A (F144256)	Elongation factor 2 OS=Homo sapiens GN=EEF2 PE=1 SV=4	sp|P13639|EF2_HUMAN	SP-Human-010118_20180101.fasta	95340.1	1	14	15	15	0.00049	0.174
SBI-7048_S_University of Miami	Ab	S2.1	MSB33911A (F144256)	Gelsolin OS=Homo sapiens GN=GSN PE=1 SV=1	sp|P06396|GELS_HUMAN	SP-Human-010118_20180101.fasta	85697.8	1	14	15	17	0.000555	0.174
SBI-7048_S_University of Miami	Ab	S2.1	MSB33911A (F144256)	Serotransferrin OS=Homo sapiens GN=TF PE=1 SV=3	sp|P02787|TRFE_HUMAN	SP-Human-010118_20180101.fasta	77064.3	0.999	2	3	3	9.79e-05	0.0229
SBI-7048_S_University of Miami	Ab	S2.1	MSB33911A (F144256)	Procollagen-lysine,2-oxoglutarate 5-dioxygenase 3 OS=Homo sapiens GN=PLOD3 PE=1 SV=1	sp|O60568|PLOD3_HUMAN	SP-Human-010118_20180101.fasta	84786.8	1	4	4	4	0.000131	0.0556
SBI-7048_S_University of Miami	Ab	S2.1	MSB33911A (F144256)	Vitronectin OS=Homo sapiens GN=VTN PE=1 SV=1	sp|P04004|VTNC_HUMAN	SP-Human-010118_20180101.fasta	54306.1	1	2	2	3	9.79e-05	0.046
SBI-7048_S_University of Miami	Ab	S2.1	MSB33911A (F144256)	Alpha-actinin-4 OS=Homo sapiens GN=ACTN4 PE=1 SV=2	sp|O43707|ACTN4_HUMAN	SP-Human-010118_20180101.fasta	104857	1	10	10	11	0.000359	0.318
SBI-7048_S_University of Miami	Ab	S2.1	MSB33911A (F144256)	Heat shock cognate 71 kDa protein OS=Homo sapiens GN=HSPA8 PE=1 SV=1	sp|P11142|HSP7C_HUMAN	SP-Human-010118_20180101.fasta	70899.8	1	15	15	18	0.000588	0.254
SBI-7048_S_University of Miami	Ab	S2.1	MSB33911A (F144256)	EMILIN-1 OS=Homo sapiens GN=EMILIN1 PE=1 SV=3	sp|Q9Y6C2|EMIL1_HUMAN	SP-Human-010118_20180101.fasta	106695	1	10	10	10	0.000326	0.119
SBI-7048_S_University of Miami	Ab	S2.1	MSB33911A (F144256)	Heparin cofactor 2 OS=Homo sapiens GN=SERPIND1 PE=1 SV=3	sp|P05546|HEP2_HUMAN	SP-Human-010118_20180101.fasta	57072.9	1	3	4	5	0.000163	0.0541
SBI-7048_S_University of Miami	Ab	S2.1	MSB33911A (F144256)	Antithrombin-III OS=Homo sapiens GN=SERPINC1 PE=1 SV=1	sp|P01008|ANT3_HUMAN	SP-Human-010118_20180101.fasta	52604.1	1	7	7	9	0.000294	0.116
SBI-7048_S_University of Miami	Ab	S2.1	MSB33911A (F144256)	Complement C5 OS=Homo sapiens GN=C5 PE=1 SV=4	sp|P01031|CO5_HUMAN	SP-Human-010118_20180101.fasta	188309	1	10	11	13	0.000424	0.0442
SBI-7048_S_University of Miami	Ab	S2.1	MSB33911A (F144256)	Collagen triple helix repeat-containing protein 1 OS=Homo sapiens GN=CTHRC1 PE=1 SV=1	sp|Q96CG8|CTHR1_HUMAN	SP-Human-010118_20180101.fasta	26224.8	1	5	5	9	0.000294	0.198
SBI-7048_S_University of Miami	Ab	S2.1	MSB33911A (F144256)	Alpha-2-HS-glycoprotein OS=Homo sapiens GN=AHSG PE=1 SV=1	sp|P02765|FETUA_HUMAN	SP-Human-010118_20180101.fasta	39323.4	1	3	4	6	0.000196	0.0545
SBI-7048_S_University of Miami	Ab	S2.1	MSB33911A (F144256)	Elongation factor 1-alpha 1 OS=Homo sapiens GN=EEF1A1 PE=1 SV=1	sp|P68104|EF1A1_HUMAN,sp|Q5VTE0|EF1A3_HUMAN	SP-Human-010118_20180101.fasta	50185.4	1	6	7	9	0.000294	0.143
SBI-7048_S_University of Miami	Ab	S2.1	MSB33911A (F144256)	C-type lectin domain family 11 member A OS=Homo sapiens GN=CLEC11A PE=1 SV=1	sp|Q9Y240|CLC11_HUMAN	SP-Human-010118_20180101.fasta	35694.4	1	8	9	11	0.000359	0.257
SBI-7048_S_University of Miami	Ab	S2.1	MSB33911A (F144256)	Prothrombin OS=Homo sapiens GN=F2 PE=1 SV=2	sp|P00734|THRB_HUMAN	SP-Human-010118_20180101.fasta	70036.8	1	7	10	14	0.000457	0.105
SBI-7048_S_University of Miami	Ab	S2.1	MSB33911A (F144256)	Collagen alpha-1(XVIII) chain OS=Homo sapiens GN=COL18A1 PE=1 SV=5	sp|P39060|COIA1_HUMAN	SP-Human-010118_20180101.fasta	178188	1	5	5	5	0.000163	0.0371
SBI-7048_S_University of Miami	Ab	S2.1	MSB33911A (F144256)	Bone morphogenetic protein 1 OS=Homo sapiens GN=BMP1 PE=1 SV=2	sp|P13497|BMP1_HUMAN	SP-Human-010118_20180101.fasta	111249	1	10	10	11	0.000359	0.11
SBI-7048_S_University of Miami	Ab	S2.1	MSB33911A (F144256)	Inter-alpha-trypsin inhibitor heavy chain H4 OS=Homo sapiens GN=ITIH4 PE=1 SV=4	sp|Q14624|ITIH4_HUMAN	SP-Human-010118_20180101.fasta	103358	1	4	6	6	0.000196	0.0333
SBI-7048_S_University of Miami	Ab	S2.1	MSB33911A (F144256)	Ceruloplasmin OS=Homo sapiens GN=CP PE=1 SV=1	sp|P00450|CERU_HUMAN	SP-Human-010118_20180101.fasta	122208	1	5	5	5	0.000163	0.0479
SBI-7048_S_University of Miami	Ab	S2.1	MSB33911A (F144256)	Junction plakoglobin OS=Homo sapiens GN=JUP PE=1 SV=3	sp|P14923|PLAK_HUMAN	SP-Human-010118_20180101.fasta	81745.9	1	4	4	4	0.000131	0.0631
SBI-7048_S_University of Miami	Ab	S2.1	MSB33911A (F144256)	Coagulation factor V OS=Homo sapiens GN=F5 PE=1 SV=4	sp|P12259|FA5_HUMAN	SP-Human-010118_20180101.fasta	251710	1	6	6	8	0.000261	0.0283
SBI-7048_S_University of Miami	Ab	S2.1	MSB33911A (F144256)	Desmoglein-1 OS=Homo sapiens GN=DSG1 PE=1 SV=2	sp|Q02413|DSG1_HUMAN	SP-Human-010118_20180101.fasta	113749	1	4	4	4	0.000131	0.0543
SBI-7048_S_University of Miami	Ab	S2.1	MSB33911A (F144256)	Hemoglobin subunit beta OS=Homo sapiens GN=HBB PE=1 SV=2	sp|P68871|HBB_HUMAN	SP-Human-010118_20180101.fasta	15998	1	2	3	11	0.000359	0.129
SBI-7048_S_University of Miami	Ab	S2.1	MSB33911A (F144256)	Hornerin OS=Homo sapiens GN=HRNR PE=1 SV=2	sp|Q86YZ3|HORN_HUMAN	SP-Human-010118_20180101.fasta	282373	1	2	2	2	6.53e-05	0.0123
SBI-7048_S_University of Miami	Ab	S2.2	MSB33912A (F144257)	Skin-specific protein 32 OS=Homo sapiens GN=XP32 PE=1 SV=1	sp|Q5T750|XP32_HUMAN	SP-Human-010118_20180101.fasta	26235.7	1	3	3	3	0.000105	0.076
SBI-7048_S_University of Miami	Ab	S2.2	MSB33912A (F144257)	Collagen alpha-3(VI) chain OS=Homo sapiens GN=COL6A3 PE=1 SV=5	sp|P12111|CO6A3_HUMAN	SP-Human-010118_20180101.fasta	343667	1	69	83	96	0.00338	0.247
SBI-7048_S_University of Miami	Ab	S2.2	MSB33912A (F144257)	Versican core protein OS=Homo sapiens GN=VCAN PE=1 SV=3	sp|P13611|CSPG2_HUMAN	SP-Human-010118_20180101.fasta	372813	1	12	12	13	0.000457	0.0398
SBI-7048_S_University of Miami	Ab	S2.2	MSB33912A (F144257)	Thrombospondin-1 OS=Homo sapiens GN=THBS1 PE=1 SV=2	sp|P07996|TSP1_HUMAN	SP-Human-010118_20180101.fasta	129382	1	6	6	7	0.000246	0.0504
SBI-7048_S_University of Miami	Ab	S2.2	MSB33912A (F144257)	Gamma-glutamylcyclotransferase OS=Homo sapiens GN=GGCT PE=1 SV=1	sp|O75223|GGCT_HUMAN	SP-Human-010118_20180101.fasta	21008	0.993	2	2	2	7.03e-05	0.106
SBI-7048_S_University of Miami	Ab	S2.2	MSB33912A (F144257)	Alpha-actinin-1 OS=Homo sapiens GN=ACTN1 PE=1 SV=2	sp|P12814|ACTN1_HUMAN	SP-Human-010118_20180101.fasta	103061	1	2	2	2	7.03e-05	0.0247
SBI-7048_S_University of Miami	Ab	S2.2	MSB33912A (F144257)	Glyceraldehyde-3-phosphate dehydrogenase OS=Homo sapiens GN=GAPDH PE=1 SV=3	sp|P04406|G3P_HUMAN	SP-Human-010118_20180101.fasta	36053.4	1	4	5	5	0.000176	0.149
SBI-7048_S_University of Miami	Ab	S2.2	MSB33912A (F144257)	Transforming growth factor-beta-induced protein ig-h3 OS=Homo sapiens GN=TGFBI PE=1 SV=1	sp|Q15582|BGH3_HUMAN	SP-Human-010118_20180101.fasta	74682.9	1	13	15	18	0.000633	0.228
SBI-7048_S_University of Miami	Ab	S2.2	MSB33912A (F144257)	Tax_Id=9606 Gene_Symbol=KRT14 Keratin, type I cytoskeletal 14	IPI:CON_00384444.5|SWISS-PROT:P02533,sp|P02533|K1C14_HUMAN	SP-Human-010118_20180101.fasta	51622.6	1	23	29	34	0.0012	0.57
SBI-7048_S_University of Miami	Ab	S2.2	MSB33912A (F144257)	Protein-glutamine gamma-glutamyltransferase E OS=Homo sapiens GN=TGM3 PE=1 SV=4	sp|Q08188|TGM3_HUMAN	SP-Human-010118_20180101.fasta	76633	1	3	3	3	0.000105	0.0519
SBI-7048_S_University of Miami	Ab	S2.2	MSB33912A (F144257)	Laminin subunit alpha-4 OS=Homo sapiens GN=LAMA4 PE=1 SV=4	sp|Q16363|LAMA4_HUMAN	SP-Human-010118_20180101.fasta	202526	1	8	8	8	0.000281	0.0499
SBI-7048_S_University of Miami	Ab	S2.2	MSB33912A (F144257)	Collagen alpha-1(XII) chain OS=Homo sapiens GN=COL12A1 PE=1 SV=2	sp|Q99715|COCA1_HUMAN	SP-Human-010118_20180101.fasta	333145	1	4	4	4	0.000141	0.0157
SBI-7048_S_University of Miami	Ab	S2.2	MSB33912A (F144257)	Laminin subunit gamma-1 OS=Homo sapiens GN=LAMC1 PE=1 SV=3	sp|P11047|LAMC1_HUMAN	SP-Human-010118_20180101.fasta	177601	1	8	8	8	0.000281	0.0566
SBI-7048_S_University of Miami	Ab	S2.2	MSB33912A (F144257)	Inter-alpha-trypsin inhibitor heavy chain H2 OS=Homo sapiens GN=ITIH2 PE=1 SV=2	sp|P19823|ITIH2_HUMAN	SP-Human-010118_20180101.fasta	106466	1	7	8	11	0.000387	0.0624
SBI-7048_S_University of Miami	Ab	S2.2	MSB33912A (F144257)	Streptavidin (S.avidinii)	IPI:CON_Strepavidin|IPI12345678	SP-Human-010118_20180101.fasta	16622	1	8	24	667	0.0235	0.469
SBI-7048_S_University of Miami	Ab	S2.2	MSB33912A (F144257)	Polyubiquitin-B OS=Homo sapiens GN=UBB PE=1 SV=1	sp|P0CG47|UBB_HUMAN,sp|P0CG48|UBC_HUMAN,sp|P62979|RS27A_HUMAN,sp|P62987|RL40_HUMAN	SP-Human-010118_20180101.fasta	14728.9	0.992	2	2	2	7.03e-05	0.109
SBI-7048_S_University of Miami	Ab	S2.2	MSB33912A (F144257)	Dermcidin OS=Homo sapiens GN=DCD PE=1 SV=2	sp|P81605|DCD_HUMAN	SP-Human-010118_20180101.fasta	11284.1	1	3	3	3	0.000105	0.227
SBI-7048_S_University of Miami	Ab	S2.2	MSB33912A (F144257)	Collagen alpha-2(I) chain OS=Homo sapiens GN=COL1A2 PE=1 SV=7	sp|P08123|CO1A2_HUMAN	SP-Human-010118_20180101.fasta	129315	1	7	8	8	0.000281	0.0637
SBI-7048_S_University of Miami	Ab	S2.2	MSB33912A (F144257)	Prolactin-inducible protein OS=Homo sapiens GN=PIP PE=1 SV=1	sp|P12273|PIP_HUMAN	SP-Human-010118_20180101.fasta	16573.1	1	2	2	2	7.03e-05	0.151
SBI-7048_S_University of Miami	Ab	S2.2	MSB33912A (F144257)	Cathepsin D OS=Homo sapiens GN=CTSD PE=1 SV=1	sp|P07339|CATD_HUMAN	SP-Human-010118_20180101.fasta	44553	0.996	2	2	2	7.03e-05	0.0364
SBI-7048_S_University of Miami	Ab	S2.2	MSB33912A (F144257)	Keratin, type II cytoskeletal 78 OS=Homo sapiens GN=KRT78 PE=1 SV=2	sp|Q8N1N4|K2C78_HUMAN	SP-Human-010118_20180101.fasta	56866.4	1	7	7	7	0.000246	0.188
SBI-7048_S_University of Miami	Ab	S2.2	MSB33912A (F144257)	Keratin, type II cytoskeletal 2 epidermal OS=Homo sapiens GN=KRT2 PE=1 SV=2	sp|P35908|K22E_HUMAN	SP-Human-010118_20180101.fasta	65433.9	1	40	57	87	0.00306	0.642
SBI-7048_S_University of Miami	Ab	S2.2	MSB33912A (F144257)	Apolipoprotein E OS=Homo sapiens GN=APOE PE=1 SV=1	sp|P02649|APOE_HUMAN	SP-Human-010118_20180101.fasta	36153.5	0.999	2	2	2	7.03e-05	0.0789
SBI-7048_S_University of Miami	Ab	S2.2	MSB33912A (F144257)	Alpha-2-macroglobulin OS=Homo sapiens GN=A2M PE=1 SV=3	sp|P01023|A2MG_HUMAN	SP-Human-010118_20180101.fasta	163290	1	8	12	21	0.000738	0.0448
SBI-7048_S_University of Miami	Ab	S2.2	MSB33912A (F144257)	Trypsin - Sus scrofa (Pig).	IPI:CON_Trypsin|SWISS-PROT:P00761|TRYP_PIG	SP-Human-010118_20180101.fasta	24409.3	1	9	20	122	0.00429	0.468
SBI-7048_S_University of Miami	Ab	S2.2	MSB33912A (F144257)	Serpin B12 OS=Homo sapiens GN=SERPINB12 PE=1 SV=1	sp|Q96P63|SPB12_HUMAN	SP-Human-010118_20180101.fasta	46277.7	1	3	3	4	0.000141	0.0593
SBI-7048_S_University of Miami	Ab	S2.2	MSB33912A (F144257)	Peroxidasin homolog OS=Homo sapiens GN=PXDN PE=1 SV=2	sp|Q92626|PXDN_HUMAN	SP-Human-010118_20180101.fasta	165276	1	8	8	9	0.000316	0.0595
SBI-7048_S_University of Miami	Ab	S2.2	MSB33912A (F144257)	Annexin A2 OS=Homo sapiens GN=ANXA2 PE=1 SV=2	sp|P07355|ANXA2_HUMAN	SP-Human-010118_20180101.fasta	38606.1	1	4	4	4	0.000141	0.127
SBI-7048_S_University of Miami	Ab	S2.2	MSB33912A (F144257)	Heat shock protein HSP 90-beta OS=Homo sapiens GN=HSP90AB1 PE=1 SV=4	sp|P08238|HS90B_HUMAN	SP-Human-010118_20180101.fasta	83267.3	1	3	3	3	0.000105	0.0456
SBI-7048_S_University of Miami	Ab	S2.2	MSB33912A (F144257)	Desmoplakin OS=Homo sapiens GN=DSP PE=1 SV=3	sp|P15924|DESP_HUMAN	SP-Human-010118_20180101.fasta	331781	1	18	18	20	0.000703	0.0637
SBI-7048_S_University of Miami	Ab	S2.2	MSB33912A (F144257)	Basement membrane-specific heparan sulfate proteoglycan core protein OS=Homo sapiens GN=HSPG2 PE=1 SV=4	sp|P98160|PGBM_HUMAN	SP-Human-010118_20180101.fasta	468811	1	15	15	15	0.000527	0.0364
SBI-7048_S_University of Miami	Ab	S2.2	MSB33912A (F144257)	Thrombospondin-2 OS=Homo sapiens GN=THBS2 PE=1 SV=2	sp|P35442|TSP2_HUMAN	SP-Human-010118_20180101.fasta	129989	1	3	3	3	0.000105	0.0358
SBI-7048_S_University of Miami	Ab	S2.2	MSB33912A (F144257)	Corneodesmosin OS=Homo sapiens GN=CDSN PE=1 SV=3	sp|Q15517|CDSN_HUMAN	SP-Human-010118_20180101.fasta	51521.9	0.993	2	2	3	0.000105	0.051
SBI-7048_S_University of Miami	Ab	S2.2	MSB33912A (F144257)	Galectin-3-binding protein OS=Homo sapiens GN=LGALS3BP PE=1 SV=1	sp|Q08380|LG3BP_HUMAN	SP-Human-010118_20180101.fasta	65332.1	1	2	2	2	7.03e-05	0.041
SBI-7048_S_University of Miami	Ab	S2.2	MSB33912A (F144257)	Alpha-enolase OS=Homo sapiens GN=ENO1 PE=1 SV=2	sp|P06733|ENOA_HUMAN	SP-Human-010118_20180101.fasta	47170.2	0.993	2	2	2	7.03e-05	0.0576
SBI-7048_S_University of Miami	Ab	S2.2	MSB33912A (F144257)	Tax_Id=9606 Gene_Symbol=KRT10 Keratin, type I cytoskeletal 10	IPI:CON_00009865.2|SWISS-PROT:P13645,sp|P13645|K1C10_HUMAN	SP-Human-010118_20180101.fasta	59512.4	1	38	64	104	0.00366	0.585
SBI-7048_S_University of Miami	Ab	S2.2	MSB33912A (F144257)	Nidogen-1 OS=Homo sapiens GN=NID1 PE=1 SV=3	sp|P14543|NID1_HUMAN	SP-Human-010118_20180101.fasta	136376	1	9	9	9	0.000316	0.0698
SBI-7048_S_University of Miami	Ab	S2.2	MSB33912A (F144257)	Tax_Id=9606 Gene_Symbol=KRT71 Keratin, type II cytoskeletal 71	IPI:CON_IPI00061200.4|SWISS-PROT:Q3SY84,sp|Q3SY84|K2C71_HUMAN	SP-Human-010118_20180101.fasta	57251.1	1	3	3	3	0.000105	0.0937
SBI-7048_S_University of Miami	Ab	S2.2	MSB33912A (F144257)	Tax_Id=9606 Gene_Symbol=KRT80 Isoform 1 of Keratin, type II cytoskeletal 80	IPI:CON_IPI00853265.1|SWISS-PROT:Q6KB66-1,sp|Q6KB66|K2C80_HUMAN	SP-Human-010118_20180101.fasta	50525.7	0.999	3	3	3	0.000105	0.0819
SBI-7048_S_University of Miami	Ab	S2.2	MSB33912A (F144257)	Tax_Id=9606 Gene_Symbol=KRT13 Isoform 1 of Keratin, type I cytoskeletal 13	IPI:CON_IPI00009866.6|SWISS-PROT:P13646-1	SP-Human-010118_20180101.fasta	49587.3	1	3	3	3	0.000105	0.111
SBI-7048_S_University of Miami	Ab	S2.2	MSB33912A (F144257)	Xylosyltransferase 1 OS=Homo sapiens GN=XYLT1 PE=1 SV=1	sp|Q86Y38|XYLT1_HUMAN	SP-Human-010118_20180101.fasta	107571	0.99	2	2	2	7.03e-05	0.0146
SBI-7048_S_University of Miami	Ab	S2.2	MSB33912A (F144257)	Collagen alpha-1(VI) chain OS=Homo sapiens GN=COL6A1 PE=1 SV=3	sp|P12109|CO6A1_HUMAN	SP-Human-010118_20180101.fasta	108531	1	21	28	34	0.0012	0.192
SBI-7048_S_University of Miami	Ab	S2.2	MSB33912A (F144257)	Tax_Id=9606 Gene_Symbol=KRT17 Keratin, type I cytoskeletal 17	IPI:CON_IPI00450768.7|SWISS-PROT:Q04695,sp|Q04695|K1C17_HUMAN	SP-Human-010118_20180101.fasta	48106.7	1	8	9	9	0.000316	0.431
SBI-7048_S_University of Miami	Ab	S2.2	MSB33912A (F144257)	Tax_Id=9606 Gene_Symbol=KRT6A Keratin, type II cytoskeletal 6A	IPI:CON_00300725.7|SWISS-PROT:P02538,sp|P02538|K2C6A_HUMAN	SP-Human-010118_20180101.fasta	60046.4	1	2	2	2	7.03e-05	0.622
SBI-7048_S_University of Miami	Ab	S2.2	MSB33912A (F144257)	Laminin subunit beta-1 OS=Homo sapiens GN=LAMB1 PE=1 SV=2	sp|P07942|LAMB1_HUMAN	SP-Human-010118_20180101.fasta	198035	1	12	12	12	0.000422	0.0677
SBI-7048_S_University of Miami	Ab	S2.2	MSB33912A (F144257)	Filaggrin-2 OS=Homo sapiens GN=FLG2 PE=1 SV=1	sp|Q5D862|FILA2_HUMAN	SP-Human-010118_20180101.fasta	248052	1	2	2	3	0.000105	0.00962
SBI-7048_S_University of Miami	Ab	S2.2	MSB33912A (F144257)	Arginase-1 OS=Homo sapiens GN=ARG1 PE=1 SV=2	sp|P05089|ARGI1_HUMAN	SP-Human-010118_20180101.fasta	34736.1	0.997	2	2	2	7.03e-05	0.0559
SBI-7048_S_University of Miami	Ab	S2.2	MSB33912A (F144257)	Peroxiredoxin-1 OS=Homo sapiens GN=PRDX1 PE=1 SV=1	sp|Q06830|PRDX1_HUMAN	SP-Human-010118_20180101.fasta	22110.9	1	2	2	2	7.03e-05	0.111
SBI-7048_S_University of Miami	Ab	S2.2	MSB33912A (F144257)	Keratin, type I cytoskeletal 9 OS=Homo sapiens GN=KRT9 PE=1 SV=3	sp|P35527|K1C9_HUMAN	SP-Human-010118_20180101.fasta	62065.9	1	28	42	67	0.00236	0.549
SBI-7048_S_University of Miami	Ab	S2.2	MSB33912A (F144257)	Complement C3 OS=Homo sapiens GN=C3 PE=1 SV=2	sp|P01024|CO3_HUMAN	SP-Human-010118_20180101.fasta	187149	1	7	7	10	0.000352	0.0313
SBI-7048_S_University of Miami	Ab	S2.2	MSB33912A (F144257)	Serum albumin - Mus musculus (Mouse).	IPI:CON_MSA|SWISS-PROT:P07724	SP-Human-010118_20180101.fasta	68692.9	1	2	2	2	7.03e-05	0.0921
SBI-7048_S_University of Miami	Ab	S2.2	MSB33912A (F144257)	Tubulin alpha-1B chain OS=Homo sapiens GN=TUBA1B PE=1 SV=1	sp|P68363|TBA1B_HUMAN	SP-Human-010118_20180101.fasta	50151.7	1	5	5	5	0.000176	0.122
SBI-7048_S_University of Miami	Ab	S2.2	MSB33912A (F144257)	Desmocollin-1 OS=Homo sapiens GN=DSC1 PE=1 SV=2	sp|Q08554|DSC1_HUMAN	SP-Human-010118_20180101.fasta	99988.1	1	2	2	2	7.03e-05	0.0324
SBI-7048_S_University of Miami	Ab	S2.2	MSB33912A (F144257)	Vimentin OS=Homo sapiens GN=VIM PE=1 SV=4	sp|P08670|VIME_HUMAN	SP-Human-010118_20180101.fasta	53652.7	1	2	2	2	7.03e-05	0.0579
SBI-7048_S_University of Miami	Ab	S2.2	MSB33912A (F144257)	Tax_Id=9606 Gene_Symbol=KRT16 Keratin, type I cytoskeletal 16	IPI:CON_00217963.3|SWISS-PROT:P08779,IPI:CON_IPI00217963.3|SWISS-PROT:P08779,sp|P08779|K1C16_HUMAN	SP-Human-010118_20180101.fasta	51269	1	14	17	18	0.000633	0.577
SBI-7048_S_University of Miami	Ab	S2.2	MSB33912A (F144257)	Collagen alpha-1(I) chain OS=Homo sapiens GN=COL1A1 PE=1 SV=5	sp|P02452|CO1A1_HUMAN	SP-Human-010118_20180101.fasta	138941	1	3	3	3	0.000105	0.0219
SBI-7048_S_University of Miami	Ab	S2.2	MSB33912A (F144257)	Collagen alpha-1(III) chain OS=Homo sapiens GN=COL3A1 PE=1 SV=4	sp|P02461|CO3A1_HUMAN	SP-Human-010118_20180101.fasta	138565	1	2	2	2	7.03e-05	0.0171
SBI-7048_S_University of Miami	Ab	S2.2	MSB33912A (F144257)	Olfactomedin-like protein 3 OS=Homo sapiens GN=OLFML3 PE=2 SV=1	sp|Q9NRN5|OLFL3_HUMAN	SP-Human-010118_20180101.fasta	46011.2	1	4	4	4	0.000141	0.0911
SBI-7048_S_University of Miami	Ab	S2.2	MSB33912A (F144257)	Fibronectin OS=Homo sapiens GN=FN1 PE=1 SV=4	sp|P02751|FINC_HUMAN	SP-Human-010118_20180101.fasta	262617	1	73	106	150	0.00527	0.387
SBI-7048_S_University of Miami	Ab	S2.2	MSB33912A (F144257)	Tax_Id=9606 Gene_Symbol=KRT6C Keratin, type II cytoskeletal 6C	IPI:CON_00299145.9|SWISS-PROT:P48668,sp|P48668|K2C6C_HUMAN	SP-Human-010118_20180101.fasta	60026.7	1	28	34	41	0.00144	0.578
SBI-7048_S_University of Miami	Ab	S2.2	MSB33912A (F144257)	Alpha-fetoprotein OS=Homo sapiens GN=AFP PE=1 SV=1	sp|P02771|FETA_HUMAN	SP-Human-010118_20180101.fasta	68678.2	1	2	2	2	7.03e-05	0.0296
SBI-7048_S_University of Miami	Ab	S2.2	MSB33912A (F144257)	Pyruvate kinase PKM OS=Homo sapiens GN=PKM PE=1 SV=4	sp|P14618|KPYM_HUMAN	SP-Human-010118_20180101.fasta	57937.5	1	5	5	5	0.000176	0.107
SBI-7048_S_University of Miami	Ab	S2.2	MSB33912A (F144257)	Actin, cytoplasmic 1 OS=Homo sapiens GN=ACTB PE=1 SV=1	sp|P60709|ACTB_HUMAN	SP-Human-010118_20180101.fasta	41737.8	1	7	9	11	0.000387	0.216
SBI-7048_S_University of Miami	Ab	S2.2	MSB33912A (F144257)	Collagen alpha-2(VI) chain OS=Homo sapiens GN=COL6A2 PE=1 SV=4	sp|P12110|CO6A2_HUMAN	SP-Human-010118_20180101.fasta	108581	1	13	15	20	0.000703	0.147
SBI-7048_S_University of Miami	Ab	S2.2	MSB33912A (F144257)	Tax_Id=10090 Gene_Symbol=Krt77 Keratin, type II cytoskeletal 1b	IPI:CON_00462140.1|SWISS-PROT:Q6IFZ6	SP-Human-010118_20180101.fasta	61359.9	1	2	2	2	7.03e-05	0.11
SBI-7048_S_University of Miami	Ab	S2.2	MSB33912A (F144257)	Inter-alpha-trypsin inhibitor heavy chain H3 OS=Homo sapiens GN=ITIH3 PE=1 SV=2	sp|Q06033|ITIH3_HUMAN	SP-Human-010118_20180101.fasta	99850.9	1	4	4	5	0.000176	0.0517
SBI-7048_S_University of Miami	Ab	S2.2	MSB33912A (F144257)	Lysozyme C OS=Homo sapiens GN=LYZ PE=1 SV=1	sp|P61626|LYSC_HUMAN	SP-Human-010118_20180101.fasta	16536.9	1	4	4	4	0.000141	0.243
SBI-7048_S_University of Miami	Ab	S2.2	MSB33912A (F144257)	Hemoglobin subunit alpha OS=Homo sapiens GN=HBA1 PE=1 SV=2	sp|P69905|HBA_HUMAN	SP-Human-010118_20180101.fasta	15257.6	1	5	7	11	0.000387	0.345
SBI-7048_S_University of Miami	Ab	S2.2	MSB33912A (F144257)	Protein S100-A8 OS=Homo sapiens GN=S100A8 PE=1 SV=1	sp|P05109|S10A8_HUMAN	SP-Human-010118_20180101.fasta	10835	1	3	3	3	0.000105	0.28
SBI-7048_S_University of Miami	Ab	S2.2	MSB33912A (F144257)	(Bos taurus) Bovine serum albumin precursor	IPI:CON_00708398.1|SWISS-PROT:P02769	SP-Human-010118_20180101.fasta	69294.2	1	71	144	415	0.0146	0.848
SBI-7048_S_University of Miami	Ab	S2.2	MSB33912A (F144257)	Pentraxin-related protein PTX3 OS=Homo sapiens GN=PTX3 PE=1 SV=3	sp|P26022|PTX3_HUMAN	SP-Human-010118_20180101.fasta	41975.9	1	4	4	4	0.000141	0.118
SBI-7048_S_University of Miami	Ab	S2.2	MSB33912A (F144257)	Tax_Id=9606 Gene_Symbol=KRT5 Keratin, type II cytoskeletal 5	IPI:CON_00009867.3|SWISS-PROT:P13647,sp|P13647|K2C5_HUMAN	SP-Human-010118_20180101.fasta	62379.6	1	20	25	33	0.00116	0.483
SBI-7048_S_University of Miami	Ab	S2.2	MSB33912A (F144257)	Complement C4-A OS=Homo sapiens GN=C4A PE=1 SV=2	sp|P0C0L4|CO4A_HUMAN	SP-Human-010118_20180101.fasta	192787	1	4	4	5	0.000176	0.0224
SBI-7048_S_University of Miami	Ab	S2.2	MSB33912A (F144257)	Keratin, type II cytoskeletal 1 OS=Homo sapiens GN=KRT1 PE=1 SV=6	sp|P04264|K2C1_HUMAN	SP-Human-010118_20180101.fasta	66040.3	1	46	75	142	0.00499	0.646
SBI-7048_S_University of Miami	Ab	S2.2	MSB33912A (F144257)	Periostin OS=Homo sapiens GN=POSTN PE=1 SV=2	sp|Q15063|POSTN_HUMAN	SP-Human-010118_20180101.fasta	93318	1	18	25	27	0.000949	0.239
SBI-7048_S_University of Miami	Ab	S2.2	MSB33912A (F144257)	Pigment epithelium-derived factor OS=Homo sapiens GN=SERPINF1 PE=1 SV=4	sp|P36955|PEDF_HUMAN	SP-Human-010118_20180101.fasta	46314.3	1	7	7	8	0.000281	0.144
SBI-7048_S_University of Miami	Ab	S2.2	MSB33912A (F144257)	Gelsolin OS=Homo sapiens GN=GSN PE=1 SV=1	sp|P06396|GELS_HUMAN	SP-Human-010118_20180101.fasta	85697.8	0.999	2	2	2	7.03e-05	0.0243
SBI-7048_S_University of Miami	Ab	S2.2	MSB33912A (F144257)	Ceruloplasmin OS=Homo sapiens GN=CP PE=1 SV=1	sp|P00450|CERU_HUMAN	SP-Human-010118_20180101.fasta	122208	1	5	5	5	0.000176	0.0479
SBI-7048_S_University of Miami	Ab	S2.2	MSB33912A (F144257)	Heat shock cognate 71 kDa protein OS=Homo sapiens GN=HSPA8 PE=1 SV=1	sp|P11142|HSP7C_HUMAN	SP-Human-010118_20180101.fasta	70899.8	1	6	6	6	0.000211	0.113
SBI-7048_S_University of Miami	Ab	S2.2	MSB33912A (F144257)	Desmoglein-1 OS=Homo sapiens GN=DSG1 PE=1 SV=2	sp|Q02413|DSG1_HUMAN	SP-Human-010118_20180101.fasta	113749	1	9	9	10	0.000352	0.111
SBI-7048_S_University of Miami	Ab	S2.2	MSB33912A (F144257)	Antithrombin-III OS=Homo sapiens GN=SERPINC1 PE=1 SV=1	sp|P01008|ANT3_HUMAN	SP-Human-010118_20180101.fasta	52604.1	0.987	2	2	2	7.03e-05	0.0302
SBI-7048_S_University of Miami	Ab	S2.2	MSB33912A (F144257)	Complement C5 OS=Homo sapiens GN=C5 PE=1 SV=4	sp|P01031|CO5_HUMAN	SP-Human-010118_20180101.fasta	188309	1	2	2	2	7.03e-05	0.0125
SBI-7048_S_University of Miami	Ab	S2.2	MSB33912A (F144257)	Elongation factor 2 OS=Homo sapiens GN=EEF2 PE=1 SV=4	sp|P13639|EF2_HUMAN	SP-Human-010118_20180101.fasta	95340.1	1	5	5	5	0.000176	0.0536
SBI-7048_S_University of Miami	Ab	S2.2	MSB33912A (F144257)	Junction plakoglobin OS=Homo sapiens GN=JUP PE=1 SV=3	sp|P14923|PLAK_HUMAN	SP-Human-010118_20180101.fasta	81745.9	1	12	13	15	0.000527	0.209
SBI-7048_S_University of Miami	Ab	S2.2	MSB33912A (F144257)	EMILIN-1 OS=Homo sapiens GN=EMILIN1 PE=1 SV=3	sp|Q9Y6C2|EMIL1_HUMAN	SP-Human-010118_20180101.fasta	106695	1	4	4	4	0.000141	0.0384
SBI-7048_S_University of Miami	Ab	S2.2	MSB33912A (F144257)	Bone morphogenetic protein 1 OS=Homo sapiens GN=BMP1 PE=1 SV=2	sp|P13497|BMP1_HUMAN	SP-Human-010118_20180101.fasta	111249	0.995	2	2	2	7.03e-05	0.0172
SBI-7048_S_University of Miami	Ab	S2.2	MSB33912A (F144257)	Alpha-2-HS-glycoprotein OS=Homo sapiens GN=AHSG PE=1 SV=1	sp|P02765|FETUA_HUMAN	SP-Human-010118_20180101.fasta	39323.4	1	3	4	4	0.000141	0.0545
SBI-7048_S_University of Miami	Ab	S2.2	MSB33912A (F144257)	Collagen triple helix repeat-containing protein 1 OS=Homo sapiens GN=CTHRC1 PE=1 SV=1	sp|Q96CG8|CTHR1_HUMAN	SP-Human-010118_20180101.fasta	26224.8	1	6	6	6	0.000211	0.259
SBI-7048_S_University of Miami	Ab	S2.2	MSB33912A (F144257)	Decorin OS=Homo sapiens GN=DCN PE=1 SV=1	sp|P07585|PGS2_HUMAN	SP-Human-010118_20180101.fasta	39748.2	1	3	3	3	0.000105	0.0752
SBI-7048_S_University of Miami	Ab	S2.2	MSB33912A (F144257)	Keratinocyte proline-rich protein OS=Homo sapiens GN=KPRP PE=1 SV=1	sp|Q5T749|KPRP_HUMAN	SP-Human-010118_20180101.fasta	64132.6	1	7	7	7	0.000246	0.0933
SBI-7048_S_University of Miami	Ab	S2.2	MSB33912A (F144257)	Elongation factor 1-alpha 1 OS=Homo sapiens GN=EEF1A1 PE=1 SV=1	sp|P68104|EF1A1_HUMAN,sp|Q5VTE0|EF1A3_HUMAN	SP-Human-010118_20180101.fasta	50185.4	1	4	4	4	0.000141	0.0931
SBI-7048_S_University of Miami	Ab	S2.2	MSB33912A (F144257)	Biglycan OS=Homo sapiens GN=BGN PE=1 SV=2	sp|P21810|PGS1_HUMAN	SP-Human-010118_20180101.fasta	41655.9	1	2	2	2	7.03e-05	0.0761
SBI-7048_S_University of Miami	Ab	S2.2	MSB33912A (F144257)	Collagen alpha-1(XVIII) chain OS=Homo sapiens GN=COL18A1 PE=1 SV=5	sp|P39060|COIA1_HUMAN	SP-Human-010118_20180101.fasta	178188	1	2	2	2	7.03e-05	0.0131
SBI-7048_S_University of Miami	Ab	S2.2	MSB33912A (F144257)	Hemoglobin subunit beta OS=Homo sapiens GN=HBB PE=1 SV=2	sp|P68871|HBB_HUMAN	SP-Human-010118_20180101.fasta	15998	1	2	3	7	0.000246	0.129
SBI-7048_S_University of Miami	Ab	S2.2	MSB33912A (F144257)	Hornerin OS=Homo sapiens GN=HRNR PE=1 SV=2	sp|Q86YZ3|HORN_HUMAN	SP-Human-010118_20180101.fasta	282373	0.995	2	2	2	7.03e-05	0.0123
SBI-7048_S_University of Miami	Ab	S2.2	MSB33912A (F144257)	Serum albumin OS=Homo sapiens GN=ALB PE=1 SV=2	IPI:CON_IPI00745872.2|SWISS-PROT:P02768-1,sp|P02768|ALBU_HUMAN	SP-Human-010118_20180101.fasta	69366.9	1	2	2	4	0.000141	0.0887
SBI-7048_S_University of Miami	Ab	S2.3	MSB33913A (F144258)	Skin-specific protein 32 OS=Homo sapiens GN=XP32 PE=1 SV=1	sp|Q5T750|XP32_HUMAN	SP-Human-010118_20180101.fasta	26235.7	1	3	3	4	0.000137	0.076
SBI-7048_S_University of Miami	Ab	S2.3	MSB33913A (F144258)	Collagen alpha-3(VI) chain OS=Homo sapiens GN=COL6A3 PE=1 SV=5	sp|P12111|CO6A3_HUMAN	SP-Human-010118_20180101.fasta	343667	1	32	34	36	0.00123	0.119
SBI-7048_S_University of Miami	Ab	S2.3	MSB33913A (F144258)	Versican core protein OS=Homo sapiens GN=VCAN PE=1 SV=3	sp|P13611|CSPG2_HUMAN	SP-Human-010118_20180101.fasta	372813	1	3	3	3	0.000103	0.0109
SBI-7048_S_University of Miami	Ab	S2.3	MSB33913A (F144258)	Glyceraldehyde-3-phosphate dehydrogenase OS=Homo sapiens GN=GAPDH PE=1 SV=3	sp|P04406|G3P_HUMAN	SP-Human-010118_20180101.fasta	36053.4	0.998	2	2	3	0.000103	0.0866
SBI-7048_S_University of Miami	Ab	S2.3	MSB33913A (F144258)	Transforming growth factor-beta-induced protein ig-h3 OS=Homo sapiens GN=TGFBI PE=1 SV=1	sp|Q15582|BGH3_HUMAN	SP-Human-010118_20180101.fasta	74682.9	1	4	4	4	0.000137	0.0659
SBI-7048_S_University of Miami	Ab	S2.3	MSB33913A (F144258)	Tax_Id=9606 Gene_Symbol=KRT14 Keratin, type I cytoskeletal 14	IPI:CON_00384444.5|SWISS-PROT:P02533,sp|P02533|K1C14_HUMAN	SP-Human-010118_20180101.fasta	51622.6	1	19	23	27	0.000926	0.506
SBI-7048_S_University of Miami	Ab	S2.3	MSB33913A (F144258)	Protein-glutamine gamma-glutamyltransferase E OS=Homo sapiens GN=TGM3 PE=1 SV=4	sp|Q08188|TGM3_HUMAN	SP-Human-010118_20180101.fasta	76633	1	3	3	3	0.000103	0.0462
SBI-7048_S_University of Miami	Ab	S2.3	MSB33913A (F144258)	Inter-alpha-trypsin inhibitor heavy chain H2 OS=Homo sapiens GN=ITIH2 PE=1 SV=2	sp|P19823|ITIH2_HUMAN	SP-Human-010118_20180101.fasta	106466	1	4	4	4	0.000137	0.0423
SBI-7048_S_University of Miami	Ab	S2.3	MSB33913A (F144258)	Streptavidin (S.avidinii)	IPI:CON_Strepavidin|IPI12345678	SP-Human-010118_20180101.fasta	16622	1	9	23	721	0.0247	0.469
SBI-7048_S_University of Miami	Ab	S2.3	MSB33913A (F144258)	Protein S100-A7 OS=Homo sapiens GN=S100A7 PE=1 SV=4	sp|P31151|S10A7_HUMAN	SP-Human-010118_20180101.fasta	11471.7	1	2	2	2	6.86e-05	0.218
SBI-7048_S_University of Miami	Ab	S2.3	MSB33913A (F144258)	Collagen alpha-2(I) chain OS=Homo sapiens GN=COL1A2 PE=1 SV=7	sp|P08123|CO1A2_HUMAN	SP-Human-010118_20180101.fasta	129315	1	2	2	2	6.86e-05	0.0205
SBI-7048_S_University of Miami	Ab	S2.3	MSB33913A (F144258)	Tax_Id=9606 Gene_Symbol=KRT6C Keratin, type II cytoskeletal 6C	IPI:CON_00299145.9|SWISS-PROT:P48668,sp|P48668|K2C6C_HUMAN	SP-Human-010118_20180101.fasta	60026.7	1	22	28	32	0.0011	0.457
SBI-7048_S_University of Miami	Ab	S2.3	MSB33913A (F144258)	Keratin, type II cytoskeletal 78 OS=Homo sapiens GN=KRT78 PE=1 SV=2	sp|Q8N1N4|K2C78_HUMAN	SP-Human-010118_20180101.fasta	56866.4	1	9	9	9	0.000309	0.21
SBI-7048_S_University of Miami	Ab	S2.3	MSB33913A (F144258)	Keratin, type II cytoskeletal 2 epidermal OS=Homo sapiens GN=KRT2 PE=1 SV=2	sp|P35908|K22E_HUMAN	SP-Human-010118_20180101.fasta	65433.9	1	39	53	79	0.00271	0.598
SBI-7048_S_University of Miami	Ab	S2.3	MSB33913A (F144258)	Alpha-2-macroglobulin OS=Homo sapiens GN=A2M PE=1 SV=3	sp|P01023|A2MG_HUMAN	SP-Human-010118_20180101.fasta	163290	1	2	5	7	0.00024	0.0149
SBI-7048_S_University of Miami	Ab	S2.3	MSB33913A (F144258)	Trypsin - Sus scrofa (Pig).	IPI:CON_Trypsin|SWISS-PROT:P00761|TRYP_PIG	SP-Human-010118_20180101.fasta	24409.3	1	9	22	106	0.00364	0.468
SBI-7048_S_University of Miami	Ab	S2.3	MSB33913A (F144258)	Serpin B12 OS=Homo sapiens GN=SERPINB12 PE=1 SV=1	sp|Q96P63|SPB12_HUMAN	SP-Human-010118_20180101.fasta	46277.7	1	3	3	3	0.000103	0.0667
SBI-7048_S_University of Miami	Ab	S2.3	MSB33913A (F144258)	Annexin A2 OS=Homo sapiens GN=ANXA2 PE=1 SV=2	sp|P07355|ANXA2_HUMAN	SP-Human-010118_20180101.fasta	38606.1	1	2	3	3	0.000103	0.0678
SBI-7048_S_University of Miami	Ab	S2.3	MSB33913A (F144258)	Desmoplakin OS=Homo sapiens GN=DSP PE=1 SV=3	sp|P15924|DESP_HUMAN	SP-Human-010118_20180101.fasta	331781	1	17	17	17	0.000583	0.0603
SBI-7048_S_University of Miami	Ab	S2.3	MSB33913A (F144258)	Basement membrane-specific heparan sulfate proteoglycan core protein OS=Homo sapiens GN=HSPG2 PE=1 SV=4	sp|P98160|PGBM_HUMAN	SP-Human-010118_20180101.fasta	468811	1	5	5	5	0.000171	0.0105
SBI-7048_S_University of Miami	Ab	S2.3	MSB33913A (F144258)	Corneodesmosin OS=Homo sapiens GN=CDSN PE=1 SV=3	sp|Q15517|CDSN_HUMAN	SP-Human-010118_20180101.fasta	51521.9	0.99	2	2	3	0.000103	0.051
SBI-7048_S_University of Miami	Ab	S2.3	MSB33913A (F144258)	Tax_Id=9606 Gene_Symbol=KRT10 Keratin, type I cytoskeletal 10	IPI:CON_00009865.2|SWISS-PROT:P13645,sp|P13645|K1C10_HUMAN	SP-Human-010118_20180101.fasta	59512.4	1	35	59	102	0.0035	0.551
SBI-7048_S_University of Miami	Ab	S2.3	MSB33913A (F144258)	Collagen alpha-1(VI) chain OS=Homo sapiens GN=COL6A1 PE=1 SV=3	sp|P12109|CO6A1_HUMAN	SP-Human-010118_20180101.fasta	108531	1	12	14	16	0.000549	0.119
SBI-7048_S_University of Miami	Ab	S2.3	MSB33913A (F144258)	Tax_Id=9606 Gene_Symbol=KRT17 Keratin, type I cytoskeletal 17	IPI:CON_IPI00450768.7|SWISS-PROT:Q04695,sp|Q04695|K1C17_HUMAN	SP-Human-010118_20180101.fasta	48106.7	1	4	4	4	0.000137	0.264
SBI-7048_S_University of Miami	Ab	S2.3	MSB33913A (F144258)	Type I hair keratin 1 - Homo sapiens (Human).	IPI:CON_109456|TREMBL:Q9UE12,sp|Q15323|K1H1_HUMAN	SP-Human-010118_20180101.fasta	47236.8	1	3	3	3	0.000103	0.0986
SBI-7048_S_University of Miami	Ab	S2.3	MSB33913A (F144258)	Caspase-14 OS=Homo sapiens GN=CASP14 PE=1 SV=2	sp|P31944|CASPE_HUMAN	SP-Human-010118_20180101.fasta	27679.8	1	2	2	2	6.86e-05	0.0744
SBI-7048_S_University of Miami	Ab	S2.3	MSB33913A (F144258)	Filaggrin-2 OS=Homo sapiens GN=FLG2 PE=1 SV=1	sp|Q5D862|FILA2_HUMAN	SP-Human-010118_20180101.fasta	248052	1	2	2	3	0.000103	0.00878
SBI-7048_S_University of Miami	Ab	S2.3	MSB33913A (F144258)	Arginase-1 OS=Homo sapiens GN=ARG1 PE=1 SV=2	sp|P05089|ARGI1_HUMAN	SP-Human-010118_20180101.fasta	34736.1	1	2	2	2	6.86e-05	0.059
SBI-7048_S_University of Miami	Ab	S2.3	MSB33913A (F144258)	Keratin, type I cytoskeletal 9 OS=Homo sapiens GN=KRT9 PE=1 SV=3	sp|P35527|K1C9_HUMAN	SP-Human-010118_20180101.fasta	62065.9	1	32	57	92	0.00316	0.605
SBI-7048_S_University of Miami	Ab	S2.3	MSB33913A (F144258)	Complement C3 OS=Homo sapiens GN=C3 PE=1 SV=2	sp|P01024|CO3_HUMAN	SP-Human-010118_20180101.fasta	187149	1	4	4	5	0.000171	0.0235
SBI-7048_S_University of Miami	Ab	S2.3	MSB33913A (F144258)	Protein S100-A9 OS=Homo sapiens GN=S100A9 PE=1 SV=1	sp|P06702|S10A9_HUMAN	SP-Human-010118_20180101.fasta	13242.3	1	3	3	3	0.000103	0.316
SBI-7048_S_University of Miami	Ab	S2.3	MSB33913A (F144258)	Desmocollin-1 OS=Homo sapiens GN=DSC1 PE=1 SV=2	sp|Q08554|DSC1_HUMAN	SP-Human-010118_20180101.fasta	99988.1	1	2	2	2	6.86e-05	0.028
SBI-7048_S_University of Miami	Ab	S2.3	MSB33913A (F144258)	Collagen alpha-2(VI) chain OS=Homo sapiens GN=COL6A2 PE=1 SV=4	sp|P12110|CO6A2_HUMAN	SP-Human-010118_20180101.fasta	108581	1	3	3	3	0.000103	0.0324
SBI-7048_S_University of Miami	Ab	S2.3	MSB33913A (F144258)	Tax_Id=9606 Gene_Symbol=KRT16 Keratin, type I cytoskeletal 16	IPI:CON_00217963.3|SWISS-PROT:P08779,IPI:CON_IPI00217963.3|SWISS-PROT:P08779,sp|P08779|K1C16_HUMAN	SP-Human-010118_20180101.fasta	51269	1	7	7	7	0.00024	0.355
SBI-7048_S_University of Miami	Ab	S2.3	MSB33913A (F144258)	Cornifin-B OS=Homo sapiens GN=SPRR1B PE=1 SV=2	sp|P22528|SPR1B_HUMAN,sp|P35321|SPR1A_HUMAN	SP-Human-010118_20180101.fasta	9876.5	0.994	2	2	2	6.86e-05	0.18
SBI-7048_S_University of Miami	Ab	S2.3	MSB33913A (F144258)	Dermcidin OS=Homo sapiens GN=DCD PE=1 SV=2	sp|P81605|DCD_HUMAN	SP-Human-010118_20180101.fasta	11284.1	1	5	5	5	0.000171	0.3
SBI-7048_S_University of Miami	Ab	S2.3	MSB33913A (F144258)	Fibronectin OS=Homo sapiens GN=FN1 PE=1 SV=4	sp|P02751|FINC_HUMAN	SP-Human-010118_20180101.fasta	262617	1	56	70	92	0.00316	0.302
SBI-7048_S_University of Miami	Ab	S2.3	MSB33913A (F144258)	Actin, cytoplasmic 1 OS=Homo sapiens GN=ACTB PE=1 SV=1	sp|P60709|ACTB_HUMAN	SP-Human-010118_20180101.fasta	41737.8	1	6	8	8	0.000274	0.189
SBI-7048_S_University of Miami	Ab	S2.3	MSB33913A (F144258)	Tax_Id=9606 Gene_Symbol=KRT13 Isoform 1 of Keratin, type I cytoskeletal 13	IPI:CON_IPI00009866.6|SWISS-PROT:P13646-1	SP-Human-010118_20180101.fasta	49587.3	1	2	2	2	6.86e-05	0.0873
SBI-7048_S_University of Miami	Ab	S2.3	MSB33913A (F144258)	Hemoglobin subunit alpha OS=Homo sapiens GN=HBA1 PE=1 SV=2	sp|P69905|HBA_HUMAN	SP-Human-010118_20180101.fasta	15257.6	1	5	5	7	0.00024	0.345
SBI-7048_S_University of Miami	Ab	S2.3	MSB33913A (F144258)	Tax_Id=10090 Gene_Symbol=Krt77 Keratin, type II cytoskeletal 1b	IPI:CON_00462140.1|SWISS-PROT:Q6IFZ6	SP-Human-010118_20180101.fasta	61359.9	1	2	2	3	0.000103	0.105
SBI-7048_S_University of Miami	Ab	S2.3	MSB33913A (F144258)	Prolactin-inducible protein OS=Homo sapiens GN=PIP PE=1 SV=1	sp|P12273|PIP_HUMAN	SP-Human-010118_20180101.fasta	16573.1	1	2	2	2	6.86e-05	0.137
SBI-7048_S_University of Miami	Ab	S2.3	MSB33913A (F144258)	Protein S100-A8 OS=Homo sapiens GN=S100A8 PE=1 SV=1	sp|P05109|S10A8_HUMAN	SP-Human-010118_20180101.fasta	10835	1	5	6	7	0.00024	0.473
SBI-7048_S_University of Miami	Ab	S2.3	MSB33913A (F144258)	Filaggrin OS=Homo sapiens GN=FLG PE=1 SV=3	sp|P20930|FILA_HUMAN	SP-Human-010118_20180101.fasta	435146	1	3	4	4	0.000137	0.00394
SBI-7048_S_University of Miami	Ab	S2.3	MSB33913A (F144258)	(Bos taurus) Bovine serum albumin precursor	IPI:CON_00708398.1|SWISS-PROT:P02769	SP-Human-010118_20180101.fasta	69294.2	1	81	167	468	0.0161	0.898
SBI-7048_S_University of Miami	Ab	S2.3	MSB33913A (F144258)	Tax_Id=9606 Gene_Symbol=KRT5 Keratin, type II cytoskeletal 5	IPI:CON_00009867.3|SWISS-PROT:P13647,sp|P13647|K2C5_HUMAN	SP-Human-010118_20180101.fasta	62379.6	1	20	25	31	0.00106	0.475
SBI-7048_S_University of Miami	Ab	S2.3	MSB33913A (F144258)	Keratin, type II cytoskeletal 1 OS=Homo sapiens GN=KRT1 PE=1 SV=6	sp|P04264|K2C1_HUMAN	SP-Human-010118_20180101.fasta	66040.3	1	50	86	180	0.00617	0.585
SBI-7048_S_University of Miami	Ab	S2.3	MSB33913A (F144258)	Histone H4 OS=Homo sapiens GN=HIST1H4A PE=1 SV=2	sp|P62805|H4_HUMAN	SP-Human-010118_20180101.fasta	11367.7	0.993	2	2	2	6.86e-05	0.175
SBI-7048_S_University of Miami	Ab	S2.3	MSB33913A (F144258)	Periostin OS=Homo sapiens GN=POSTN PE=1 SV=2	sp|Q15063|POSTN_HUMAN	SP-Human-010118_20180101.fasta	93318	1	9	9	9	0.000309	0.138
SBI-7048_S_University of Miami	Ab	S2.3	MSB33913A (F144258)	Ceruloplasmin OS=Homo sapiens GN=CP PE=1 SV=1	sp|P00450|CERU_HUMAN	SP-Human-010118_20180101.fasta	122208	1	5	6	6	0.000206	0.0479
SBI-7048_S_University of Miami	Ab	S2.3	MSB33913A (F144258)	Pigment epithelium-derived factor OS=Homo sapiens GN=SERPINF1 PE=1 SV=4	sp|P36955|PEDF_HUMAN	SP-Human-010118_20180101.fasta	46314.3	0.993	2	2	2	6.86e-05	0.0335
SBI-7048_S_University of Miami	Ab	S2.3	MSB33913A (F144258)	Junction plakoglobin OS=Homo sapiens GN=JUP PE=1 SV=3	sp|P14923|PLAK_HUMAN	SP-Human-010118_20180101.fasta	81745.9	1	14	14	15	0.000514	0.22
SBI-7048_S_University of Miami	Ab	S2.3	MSB33913A (F144258)	Alpha-2-HS-glycoprotein OS=Homo sapiens GN=AHSG PE=1 SV=1	sp|P02765|FETUA_HUMAN	SP-Human-010118_20180101.fasta	39323.4	0.999	2	3	3	0.000103	0.0545
SBI-7048_S_University of Miami	Ab	S2.3	MSB33913A (F144258)	Hornerin OS=Homo sapiens GN=HRNR PE=1 SV=2	sp|Q86YZ3|HORN_HUMAN	SP-Human-010118_20180101.fasta	282373	1	6	7	7	0.00024	0.034
SBI-7048_S_University of Miami	Ab	S2.3	MSB33913A (F144258)	Keratinocyte proline-rich protein OS=Homo sapiens GN=KPRP PE=1 SV=1	sp|Q5T749|KPRP_HUMAN	SP-Human-010118_20180101.fasta	64132.6	1	10	11	12	0.000412	0.183
SBI-7048_S_University of Miami	Ab	S2.3	MSB33913A (F144258)	Desmoglein-1 OS=Homo sapiens GN=DSG1 PE=1 SV=2	sp|Q02413|DSG1_HUMAN	SP-Human-010118_20180101.fasta	113749	1	10	10	10	0.000343	0.123
SBI-7048_S_University of Miami	Ab	S2.3	MSB33913A (F144258)	Hemoglobin subunit beta OS=Homo sapiens GN=HBB PE=1 SV=2	sp|P68871|HBB_HUMAN	SP-Human-010118_20180101.fasta	15998	1	2	2	3	0.000103	0.129
SBI-7048_S_University of Miami	Ab	S2.3	MSB33913A (F144258)	Serum albumin OS=Homo sapiens GN=ALB PE=1 SV=2	IPI:CON_IPI00745872.2|SWISS-PROT:P02768-1,sp|P02768|ALBU_HUMAN	SP-Human-010118_20180101.fasta	69366.9	1	7	7	9	0.000309	0.2
SBI-7048_S_University of Miami	Ab	S2.4	MSB33914A (F144259)	Collagen alpha-3(VI) chain OS=Homo sapiens GN=COL6A3 PE=1 SV=5	sp|P12111|CO6A3_HUMAN	SP-Human-010118_20180101.fasta	343667	1	23	24	25	0.000846	0.0844
SBI-7048_S_University of Miami	Ab	S2.4	MSB33914A (F144259)	Versican core protein OS=Homo sapiens GN=VCAN PE=1 SV=3	sp|P13611|CSPG2_HUMAN	SP-Human-010118_20180101.fasta	372813	1	3	3	3	0.000102	0.01
SBI-7048_S_University of Miami	Ab	S2.4	MSB33914A (F144259)	Thrombospondin-1 OS=Homo sapiens GN=THBS1 PE=1 SV=2	sp|P07996|TSP1_HUMAN	SP-Human-010118_20180101.fasta	129382	1	2	2	2	6.77e-05	0.0171
SBI-7048_S_University of Miami	Ab	S2.4	MSB33914A (F144259)	Glyceraldehyde-3-phosphate dehydrogenase OS=Homo sapiens GN=GAPDH PE=1 SV=3	sp|P04406|G3P_HUMAN	SP-Human-010118_20180101.fasta	36053.4	1	4	4	5	0.000169	0.14
SBI-7048_S_University of Miami	Ab	S2.4	MSB33914A (F144259)	Transforming growth factor-beta-induced protein ig-h3 OS=Homo sapiens GN=TGFBI PE=1 SV=1	sp|Q15582|BGH3_HUMAN	SP-Human-010118_20180101.fasta	74682.9	1	3	3	3	0.000102	0.0586
SBI-7048_S_University of Miami	Ab	S2.4	MSB33914A (F144259)	Tax_Id=9606 Gene_Symbol=KRT14 Keratin, type I cytoskeletal 14	IPI:CON_00384444.5|SWISS-PROT:P02533,sp|P02533|K1C14_HUMAN	SP-Human-010118_20180101.fasta	51622.6	1	17	18	20	0.000677	0.508
SBI-7048_S_University of Miami	Ab	S2.4	MSB33914A (F144259)	Protein-glutamine gamma-glutamyltransferase E OS=Homo sapiens GN=TGM3 PE=1 SV=4	sp|Q08188|TGM3_HUMAN	SP-Human-010118_20180101.fasta	76633	1	3	3	3	0.000102	0.0447
SBI-7048_S_University of Miami	Ab	S2.4	MSB33914A (F144259)	Inter-alpha-trypsin inhibitor heavy chain H2 OS=Homo sapiens GN=ITIH2 PE=1 SV=2	sp|P19823|ITIH2_HUMAN	SP-Human-010118_20180101.fasta	106466	1	3	3	3	0.000102	0.0349
SBI-7048_S_University of Miami	Ab	S2.4	MSB33914A (F144259)	Streptavidin (S.avidinii)	IPI:CON_Strepavidin|IPI12345678	SP-Human-010118_20180101.fasta	16622	1	8	24	696	0.0236	0.469
SBI-7048_S_University of Miami	Ab	S2.4	MSB33914A (F144259)	Protein S100-A7 OS=Homo sapiens GN=S100A7 PE=1 SV=4	sp|P31151|S10A7_HUMAN	SP-Human-010118_20180101.fasta	11471.7	1	2	2	2	6.77e-05	0.218
SBI-7048_S_University of Miami	Ab	S2.4	MSB33914A (F144259)	Collagen alpha-2(I) chain OS=Homo sapiens GN=COL1A2 PE=1 SV=7	sp|P08123|CO1A2_HUMAN	SP-Human-010118_20180101.fasta	129315	1	3	3	3	0.000102	0.03
SBI-7048_S_University of Miami	Ab	S2.4	MSB33914A (F144259)	Cathepsin D OS=Homo sapiens GN=CTSD PE=1 SV=1	sp|P07339|CATD_HUMAN	SP-Human-010118_20180101.fasta	44553	0.999	2	2	2	6.77e-05	0.0364
SBI-7048_S_University of Miami	Ab	S2.4	MSB33914A (F144259)	Tax_Id=9606 Gene_Symbol=KRT6C Keratin, type II cytoskeletal 6C	IPI:CON_00299145.9|SWISS-PROT:P48668,sp|P48668|K2C6C_HUMAN	SP-Human-010118_20180101.fasta	60026.7	1	16	19	22	0.000745	0.387
SBI-7048_S_University of Miami	Ab	S2.4	MSB33914A (F144259)	Keratin, type II cytoskeletal 2 epidermal OS=Homo sapiens GN=KRT2 PE=1 SV=2	sp|P35908|K22E_HUMAN	SP-Human-010118_20180101.fasta	65433.9	1	37	51	72	0.00244	0.54
SBI-7048_S_University of Miami	Ab	S2.4	MSB33914A (F144259)	Alpha-2-macroglobulin OS=Homo sapiens GN=A2M PE=1 SV=3	sp|P01023|A2MG_HUMAN	SP-Human-010118_20180101.fasta	163290	1	3	5	7	0.000237	0.0217
SBI-7048_S_University of Miami	Ab	S2.4	MSB33914A (F144259)	Trypsin - Sus scrofa (Pig).	IPI:CON_Trypsin|SWISS-PROT:P00761|TRYP_PIG	SP-Human-010118_20180101.fasta	24409.3	1	8	21	106	0.00359	0.39
SBI-7048_S_University of Miami	Ab	S2.4	MSB33914A (F144259)	Serpin B12 OS=Homo sapiens GN=SERPINB12 PE=1 SV=1	sp|Q96P63|SPB12_HUMAN	SP-Human-010118_20180101.fasta	46277.7	1	3	3	3	0.000102	0.0593
SBI-7048_S_University of Miami	Ab	S2.4	MSB33914A (F144259)	Skin-specific protein 32 OS=Homo sapiens GN=XP32 PE=1 SV=1	sp|Q5T750|XP32_HUMAN	SP-Human-010118_20180101.fasta	26235.7	1	2	2	4	0.000135	0.036
SBI-7048_S_University of Miami	Ab	S2.4	MSB33914A (F144259)	Annexin A2 OS=Homo sapiens GN=ANXA2 PE=1 SV=2	sp|P07355|ANXA2_HUMAN	SP-Human-010118_20180101.fasta	38606.1	1	4	5	5	0.000169	0.124
SBI-7048_S_University of Miami	Ab	S2.4	MSB33914A (F144259)	Desmoplakin OS=Homo sapiens GN=DSP PE=1 SV=3	sp|P15924|DESP_HUMAN	SP-Human-010118_20180101.fasta	331781	1	18	18	18	0.000609	0.0665
SBI-7048_S_University of Miami	Ab	S2.4	MSB33914A (F144259)	Basement membrane-specific heparan sulfate proteoglycan core protein OS=Homo sapiens GN=HSPG2 PE=1 SV=4	sp|P98160|PGBM_HUMAN	SP-Human-010118_20180101.fasta	468811	1	3	3	3	0.000102	0.00683
SBI-7048_S_University of Miami	Ab	S2.4	MSB33914A (F144259)	Tax_Id=9606 Gene_Symbol=KRT10 Keratin, type I cytoskeletal 10	IPI:CON_00009865.2|SWISS-PROT:P13645,sp|P13645|K1C10_HUMAN	SP-Human-010118_20180101.fasta	59512.4	1	36	60	103	0.00349	0.562
SBI-7048_S_University of Miami	Ab	S2.4	MSB33914A (F144259)	Collagen alpha-1(VI) chain OS=Homo sapiens GN=COL6A1 PE=1 SV=3	sp|P12109|CO6A1_HUMAN	SP-Human-010118_20180101.fasta	108531	1	11	12	13	0.00044	0.11
SBI-7048_S_University of Miami	Ab	S2.4	MSB33914A (F144259)	Tax_Id=9606 Gene_Symbol=KRT17 Keratin, type I cytoskeletal 17	IPI:CON_IPI00450768.7|SWISS-PROT:Q04695,sp|Q04695|K1C17_HUMAN	SP-Human-010118_20180101.fasta	48106.7	1	2	2	2	6.77e-05	0.192
SBI-7048_S_University of Miami	Ab	S2.4	MSB33914A (F144259)	Caspase-14 OS=Homo sapiens GN=CASP14 PE=1 SV=2	sp|P31944|CASPE_HUMAN	SP-Human-010118_20180101.fasta	27679.8	1	2	2	2	6.77e-05	0.0868
SBI-7048_S_University of Miami	Ab	S2.4	MSB33914A (F144259)	Filaggrin-2 OS=Homo sapiens GN=FLG2 PE=1 SV=1	sp|Q5D862|FILA2_HUMAN	SP-Human-010118_20180101.fasta	248052	1	2	2	2	6.77e-05	0.00753
SBI-7048_S_University of Miami	Ab	S2.4	MSB33914A (F144259)	Tax_Id=9606 Gene_Symbol=KRT5 Keratin, type II cytoskeletal 5	IPI:CON_00009867.3|SWISS-PROT:P13647,sp|P13647|K2C5_HUMAN	SP-Human-010118_20180101.fasta	62379.6	1	17	21	26	0.00088	0.459
SBI-7048_S_University of Miami	Ab	S2.4	MSB33914A (F144259)	Peroxiredoxin-1 OS=Homo sapiens GN=PRDX1 PE=1 SV=1	sp|Q06830|PRDX1_HUMAN	SP-Human-010118_20180101.fasta	22110.9	1	2	2	2	6.77e-05	0.0955
SBI-7048_S_University of Miami	Ab	S2.4	MSB33914A (F144259)	Keratin, type I cytoskeletal 9 OS=Homo sapiens GN=KRT9 PE=1 SV=3	sp|P35527|K1C9_HUMAN	SP-Human-010118_20180101.fasta	62065.9	1	26	41	63	0.00213	0.52
SBI-7048_S_University of Miami	Ab	S2.4	MSB33914A (F144259)	Complement C3 OS=Homo sapiens GN=C3 PE=1 SV=2	sp|P01024|CO3_HUMAN	SP-Human-010118_20180101.fasta	187149	1	3	3	4	0.000135	0.0168
SBI-7048_S_University of Miami	Ab	S2.4	MSB33914A (F144259)	Protein S100-A9 OS=Homo sapiens GN=S100A9 PE=1 SV=1	sp|P06702|S10A9_HUMAN	SP-Human-010118_20180101.fasta	13242.3	0.989	2	2	2	6.77e-05	0.175
SBI-7048_S_University of Miami	Ab	S2.4	MSB33914A (F144259)	Tax_Id=9606 Gene_Symbol=KRT16 Keratin, type I cytoskeletal 16	IPI:CON_00217963.3|SWISS-PROT:P08779,IPI:CON_IPI00217963.3|SWISS-PROT:P08779,sp|P08779|K1C16_HUMAN	SP-Human-010118_20180101.fasta	51269	1	4	4	4	0.000135	0.26
SBI-7048_S_University of Miami	Ab	S2.4	MSB33914A (F144259)	Protein S100-A8 OS=Homo sapiens GN=S100A8 PE=1 SV=1	sp|P05109|S10A8_HUMAN	SP-Human-010118_20180101.fasta	10835	1	5	6	7	0.000237	0.473
SBI-7048_S_University of Miami	Ab	S2.4	MSB33914A (F144259)	Collagen alpha-1(I) chain OS=Homo sapiens GN=COL1A1 PE=1 SV=5	sp|P02452|CO1A1_HUMAN	SP-Human-010118_20180101.fasta	138941	1	2	2	2	6.77e-05	0.0116
SBI-7048_S_University of Miami	Ab	S2.4	MSB33914A (F144259)	Cornifin-B OS=Homo sapiens GN=SPRR1B PE=1 SV=2	sp|P22528|SPR1B_HUMAN,sp|P35321|SPR1A_HUMAN	SP-Human-010118_20180101.fasta	9876.5	1	2	3	3	0.000102	0.18
SBI-7048_S_University of Miami	Ab	S2.4	MSB33914A (F144259)	Dermcidin OS=Homo sapiens GN=DCD PE=1 SV=2	sp|P81605|DCD_HUMAN	SP-Human-010118_20180101.fasta	11284.1	1	5	5	6	0.000203	0.3
SBI-7048_S_University of Miami	Ab	S2.4	MSB33914A (F144259)	Fibronectin OS=Homo sapiens GN=FN1 PE=1 SV=4	sp|P02751|FINC_HUMAN	SP-Human-010118_20180101.fasta	262617	1	53	64	82	0.00278	0.291
SBI-7048_S_University of Miami	Ab	S2.4	MSB33914A (F144259)	Tax_Id=9606 Gene_Symbol=KRT77 Keratin 77	IPI:CON_IPI00376379.3|SWISS-PROT:Q7Z794,sp|Q7Z794|K2C1B_HUMAN	SP-Human-010118_20180101.fasta	61802.8	1	4	4	4	0.000135	0.176
SBI-7048_S_University of Miami	Ab	S2.4	MSB33914A (F144259)	Actin, cytoplasmic 1 OS=Homo sapiens GN=ACTB PE=1 SV=1	sp|P60709|ACTB_HUMAN	SP-Human-010118_20180101.fasta	41737.8	1	7	9	11	0.000372	0.211
SBI-7048_S_University of Miami	Ab	S2.4	MSB33914A (F144259)	Tax_Id=9606 Gene_Symbol=KRT13 Isoform 1 of Keratin, type I cytoskeletal 13	IPI:CON_IPI00009866.6|SWISS-PROT:P13646-1	SP-Human-010118_20180101.fasta	49587.3	1	9	10	10	0.000338	0.214
SBI-7048_S_University of Miami	Ab	S2.4	MSB33914A (F144259)	Hemoglobin subunit alpha OS=Homo sapiens GN=HBA1 PE=1 SV=2	sp|P69905|HBA_HUMAN	SP-Human-010118_20180101.fasta	15257.6	1	4	4	5	0.000169	0.232
SBI-7048_S_University of Miami	Ab	S2.4	MSB33914A (F144259)	Tax_Id=10090 Gene_Symbol=Krt77 Keratin, type II cytoskeletal 1b	IPI:CON_00462140.1|SWISS-PROT:Q6IFZ6	SP-Human-010118_20180101.fasta	61359.9	1	3	3	3	0.000102	0.112
SBI-7048_S_University of Miami	Ab	S2.4	MSB33914A (F144259)	Prolactin-inducible protein OS=Homo sapiens GN=PIP PE=1 SV=1	sp|P12273|PIP_HUMAN	SP-Human-010118_20180101.fasta	16573.1	1	2	2	2	6.77e-05	0.137
SBI-7048_S_University of Miami	Ab	S2.4	MSB33914A (F144259)	Inter-alpha-trypsin inhibitor heavy chain H3 OS=Homo sapiens GN=ITIH3 PE=1 SV=2	sp|Q06033|ITIH3_HUMAN	SP-Human-010118_20180101.fasta	99850.9	1	2	2	2	6.77e-05	0.0225
SBI-7048_S_University of Miami	Ab	S2.4	MSB33914A (F144259)	Protein-glutamine gamma-glutamyltransferase K OS=Homo sapiens GN=TGM1 PE=1 SV=4	sp|P22735|TGM1_HUMAN	SP-Human-010118_20180101.fasta	89786	0.999	2	2	2	6.77e-05	0.0294
SBI-7048_S_University of Miami	Ab	S2.4	MSB33914A (F144259)	Lysozyme C OS=Homo sapiens GN=LYZ PE=1 SV=1	sp|P61626|LYSC_HUMAN	SP-Human-010118_20180101.fasta	16536.9	1	2	2	2	6.77e-05	0.101
SBI-7048_S_University of Miami	Ab	S2.4	MSB33914A (F144259)	Filaggrin OS=Homo sapiens GN=FLG PE=1 SV=3	sp|P20930|FILA_HUMAN	SP-Human-010118_20180101.fasta	435146	1	3	3	3	0.000102	0.00369
SBI-7048_S_University of Miami	Ab	S2.4	MSB33914A (F144259)	(Bos taurus) Bovine serum albumin precursor	IPI:CON_00708398.1|SWISS-PROT:P02769	SP-Human-010118_20180101.fasta	69294.2	1	78	152	412	0.0139	0.868
SBI-7048_S_University of Miami	Ab	S2.4	MSB33914A (F144259)	Keratin, type II cytoskeletal 1 OS=Homo sapiens GN=KRT1 PE=1 SV=6	sp|P04264|K2C1_HUMAN	SP-Human-010118_20180101.fasta	66040.3	1	46	79	151	0.00511	0.585
SBI-7048_S_University of Miami	Ab	S2.4	MSB33914A (F144259)	Periostin OS=Homo sapiens GN=POSTN PE=1 SV=2	sp|Q15063|POSTN_HUMAN	SP-Human-010118_20180101.fasta	93318	1	3	3	3	0.000102	0.049
SBI-7048_S_University of Miami	Ab	S2.4	MSB33914A (F144259)	Keratinocyte proline-rich protein OS=Homo sapiens GN=KPRP PE=1 SV=1	sp|Q5T749|KPRP_HUMAN	SP-Human-010118_20180101.fasta	64132.6	1	10	10	11	0.000372	0.18
SBI-7048_S_University of Miami	Ab	S2.4	MSB33914A (F144259)	Ceruloplasmin OS=Homo sapiens GN=CP PE=1 SV=1	sp|P00450|CERU_HUMAN	SP-Human-010118_20180101.fasta	122208	1	2	2	2	6.77e-05	0.0197
SBI-7048_S_University of Miami	Ab	S2.4	MSB33914A (F144259)	Pigment epithelium-derived factor OS=Homo sapiens GN=SERPINF1 PE=1 SV=4	sp|P36955|PEDF_HUMAN	SP-Human-010118_20180101.fasta	46314.3	1	2	2	2	6.77e-05	0.0502
SBI-7048_S_University of Miami	Ab	S2.4	MSB33914A (F144259)	Elongation factor 2 OS=Homo sapiens GN=EEF2 PE=1 SV=4	sp|P13639|EF2_HUMAN	SP-Human-010118_20180101.fasta	95340.1	0.998	2	2	2	6.77e-05	0.0245
SBI-7048_S_University of Miami	Ab	S2.4	MSB33914A (F144259)	Junction plakoglobin OS=Homo sapiens GN=JUP PE=1 SV=3	sp|P14923|PLAK_HUMAN	SP-Human-010118_20180101.fasta	81745.9	1	12	12	13	0.00044	0.211
SBI-7048_S_University of Miami	Ab	S2.4	MSB33914A (F144259)	Alpha-2-HS-glycoprotein OS=Homo sapiens GN=AHSG PE=1 SV=1	sp|P02765|FETUA_HUMAN	SP-Human-010118_20180101.fasta	39323.4	1	3	3	3	0.000102	0.0545
SBI-7048_S_University of Miami	Ab	S2.4	MSB33914A (F144259)	Desmoglein-1 OS=Homo sapiens GN=DSG1 PE=1 SV=2	sp|Q02413|DSG1_HUMAN	SP-Human-010118_20180101.fasta	113749	1	7	7	8	0.000271	0.0848
SBI-7048_S_University of Miami	Ab	S2.4	MSB33914A (F144259)	Hemoglobin subunit beta OS=Homo sapiens GN=HBB PE=1 SV=2	sp|P68871|HBB_HUMAN	SP-Human-010118_20180101.fasta	15998	1	2	3	4	0.000135	0.129
SBI-7048_S_University of Miami	Ab	S2.4	MSB33914A (F144259)	Elongation factor 1-alpha 1 OS=Homo sapiens GN=EEF1A1 PE=1 SV=1	sp|P68104|EF1A1_HUMAN,sp|Q5VTE0|EF1A3_HUMAN	SP-Human-010118_20180101.fasta	50185.4	1	2	2	2	6.77e-05	0.0519
SBI-7048_S_University of Miami	Ab	S2.4	MSB33914A (F144259)	Hornerin OS=Homo sapiens GN=HRNR PE=1 SV=2	sp|Q86YZ3|HORN_HUMAN	SP-Human-010118_20180101.fasta	282373	1	5	5	5	0.000169	0.0291
SBI-7048_S_University of Miami	Ab	S2.4	MSB33914A (F144259)	Serum albumin OS=Homo sapiens GN=ALB PE=1 SV=2	IPI:CON_IPI00745872.2|SWISS-PROT:P02768-1,sp|P02768|ALBU_HUMAN	SP-Human-010118_20180101.fasta	69366.9	1	4	4	6	0.000203	0.144
SBI-7048_S_University of Miami	HIV	S3.1	MSB33915A (F144260)	Skin-specific protein 32 OS=Homo sapiens GN=XP32 PE=1 SV=1	sp|Q5T750|XP32_HUMAN	SP-Human-010118_20180101.fasta	26235.7	0.999	2	3	4	0.000142	0.036
SBI-7048_S_University of Miami	HIV	S3.1	MSB33915A (F144260)	Collagen alpha-3(VI) chain OS=Homo sapiens GN=COL6A3 PE=1 SV=5	sp|P12111|CO6A3_HUMAN	SP-Human-010118_20180101.fasta	343667	1	41	44	53	0.00188	0.149
SBI-7048_S_University of Miami	HIV	S3.1	MSB33915A (F144260)	Versican core protein OS=Homo sapiens GN=VCAN PE=1 SV=3	sp|P13611|CSPG2_HUMAN	SP-Human-010118_20180101.fasta	372813	1	9	9	10	0.000355	0.0306
SBI-7048_S_University of Miami	HIV	S3.1	MSB33915A (F144260)	Pigment epithelium-derived factor OS=Homo sapiens GN=SERPINF1 PE=1 SV=4	sp|P36955|PEDF_HUMAN	SP-Human-010118_20180101.fasta	46314.3	1	6	6	6	0.000213	0.127
SBI-7048_S_University of Miami	HIV	S3.1	MSB33915A (F144260)	Thrombospondin-1 OS=Homo sapiens GN=THBS1 PE=1 SV=2	sp|P07996|TSP1_HUMAN	SP-Human-010118_20180101.fasta	129382	1	3	4	4	0.000142	0.0231
SBI-7048_S_University of Miami	HIV	S3.1	MSB33915A (F144260)	Ceruloplasmin OS=Homo sapiens GN=CP PE=1 SV=1	sp|P00450|CERU_HUMAN	SP-Human-010118_20180101.fasta	122208	1	3	4	4	0.000142	0.03
SBI-7048_S_University of Miami	HIV	S3.1	MSB33915A (F144260)	Alpha-actinin-1 OS=Homo sapiens GN=ACTN1 PE=1 SV=2	sp|P12814|ACTN1_HUMAN	SP-Human-010118_20180101.fasta	103061	0.997	2	2	2	7.09e-05	0.0269
SBI-7048_S_University of Miami	HIV	S3.1	MSB33915A (F144260)	Glyceraldehyde-3-phosphate dehydrogenase OS=Homo sapiens GN=GAPDH PE=1 SV=3	sp|P04406|G3P_HUMAN	SP-Human-010118_20180101.fasta	36053.4	1	3	3	3	0.000106	0.116
SBI-7048_S_University of Miami	HIV	S3.1	MSB33915A (F144260)	Transforming growth factor-beta-induced protein ig-h3 OS=Homo sapiens GN=TGFBI PE=1 SV=1	sp|Q15582|BGH3_HUMAN	SP-Human-010118_20180101.fasta	74682.9	1	14	16	18	0.000639	0.242
SBI-7048_S_University of Miami	HIV	S3.1	MSB33915A (F144260)	Tax_Id=9606 Gene_Symbol=KRT14 Keratin, type I cytoskeletal 14	IPI:CON_00384444.5|SWISS-PROT:P02533,sp|P02533|K1C14_HUMAN	SP-Human-010118_20180101.fasta	51622.6	1	20	21	23	0.000816	0.513
SBI-7048_S_University of Miami	HIV	S3.1	MSB33915A (F144260)	Collagen triple helix repeat-containing protein 1 OS=Homo sapiens GN=CTHRC1 PE=1 SV=1	sp|Q96CG8|CTHR1_HUMAN	SP-Human-010118_20180101.fasta	26224.8	0.999	2	2	2	7.09e-05	0.0823
SBI-7048_S_University of Miami	HIV	S3.1	MSB33915A (F144260)	Hornerin OS=Homo sapiens GN=HRNR PE=1 SV=2	sp|Q86YZ3|HORN_HUMAN	SP-Human-010118_20180101.fasta	282373	1	2	2	2	7.09e-05	0.0126
SBI-7048_S_University of Miami	HIV	S3.1	MSB33915A (F144260)	Laminin subunit gamma-1 OS=Homo sapiens GN=LAMC1 PE=1 SV=3	sp|P11047|LAMC1_HUMAN	SP-Human-010118_20180101.fasta	177601	1	4	4	4	0.000142	0.0267
SBI-7048_S_University of Miami	HIV	S3.1	MSB33915A (F144260)	Complement C5 OS=Homo sapiens GN=C5 PE=1 SV=4	sp|P01031|CO5_HUMAN	SP-Human-010118_20180101.fasta	188309	1	2	2	2	7.09e-05	0.0107
SBI-7048_S_University of Miami	HIV	S3.1	MSB33915A (F144260)	Inter-alpha-trypsin inhibitor heavy chain H2 OS=Homo sapiens GN=ITIH2 PE=1 SV=2	sp|P19823|ITIH2_HUMAN	SP-Human-010118_20180101.fasta	106466	1	5	5	6	0.000213	0.0507
SBI-7048_S_University of Miami	HIV	S3.1	MSB33915A (F144260)	Streptavidin (S.avidinii)	IPI:CON_Strepavidin|IPI12345678	SP-Human-010118_20180101.fasta	16622	1	7	21	696	0.0247	0.456
SBI-7048_S_University of Miami	HIV	S3.1	MSB33915A (F144260)	Dermcidin OS=Homo sapiens GN=DCD PE=1 SV=2	sp|P81605|DCD_HUMAN	SP-Human-010118_20180101.fasta	11284.1	1	3	3	3	0.000106	0.227
SBI-7048_S_University of Miami	HIV	S3.1	MSB33915A (F144260)	Collagen alpha-2(I) chain OS=Homo sapiens GN=COL1A2 PE=1 SV=7	sp|P08123|CO1A2_HUMAN	SP-Human-010118_20180101.fasta	129315	1	6	7	7	0.000248	0.0637
SBI-7048_S_University of Miami	HIV	S3.1	MSB33915A (F144260)	Immunoglobulin heavy constant gamma 2 OS=Homo sapiens GN=IGHG2 PE=1 SV=2	sp|P01859|IGHG2_HUMAN	SP-Human-010118_20180101.fasta	35899.2	1	3	3	3	0.000106	0.0982
SBI-7048_S_University of Miami	HIV	S3.1	MSB33915A (F144260)	Tax_Id=9606 Gene_Symbol=KRT6C Keratin, type II cytoskeletal 6C	IPI:CON_00299145.9|SWISS-PROT:P48668,sp|P48668|K2C6C_HUMAN	SP-Human-010118_20180101.fasta	60026.7	1	20	21	22	0.00078	0.422
SBI-7048_S_University of Miami	HIV	S3.1	MSB33915A (F144260)	Keratin, type II cytoskeletal 2 epidermal OS=Homo sapiens GN=KRT2 PE=1 SV=2	sp|P35908|K22E_HUMAN	SP-Human-010118_20180101.fasta	65433.9	1	33	40	60	0.00213	0.501
SBI-7048_S_University of Miami	HIV	S3.1	MSB33915A (F144260)	Alpha-2-macroglobulin OS=Homo sapiens GN=A2M PE=1 SV=3	sp|P01023|A2MG_HUMAN	SP-Human-010118_20180101.fasta	163290	1	7	10	17	0.000603	0.04
SBI-7048_S_University of Miami	HIV	S3.1	MSB33915A (F144260)	Trypsin - Sus scrofa (Pig).	IPI:CON_Trypsin|SWISS-PROT:P00761|TRYP_PIG	SP-Human-010118_20180101.fasta	24409.3	1	8	21	128	0.00454	0.468
SBI-7048_S_University of Miami	HIV	S3.1	MSB33915A (F144260)	Junction plakoglobin OS=Homo sapiens GN=JUP PE=1 SV=3	sp|P14923|PLAK_HUMAN	SP-Human-010118_20180101.fasta	81745.9	1	6	6	7	0.000248	0.0846
SBI-7048_S_University of Miami	HIV	S3.1	MSB33915A (F144260)	Desmoglein-1 OS=Homo sapiens GN=DSG1 PE=1 SV=2	sp|Q02413|DSG1_HUMAN	SP-Human-010118_20180101.fasta	113749	1	4	4	4	0.000142	0.0448
SBI-7048_S_University of Miami	HIV	S3.1	MSB33915A (F144260)	Peroxidasin homolog OS=Homo sapiens GN=PXDN PE=1 SV=2	sp|Q92626|PXDN_HUMAN	SP-Human-010118_20180101.fasta	165276	1	7	7	8	0.000284	0.0514
SBI-7048_S_University of Miami	HIV	S3.1	MSB33915A (F144260)	Nidogen-1 OS=Homo sapiens GN=NID1 PE=1 SV=3	sp|P14543|NID1_HUMAN	SP-Human-010118_20180101.fasta	136376	1	5	5	5	0.000177	0.0409
SBI-7048_S_University of Miami	HIV	S3.1	MSB33915A (F144260)	Decorin OS=Homo sapiens GN=DCN PE=1 SV=1	sp|P07585|PGS2_HUMAN	SP-Human-010118_20180101.fasta	39748.2	1	2	2	2	7.09e-05	0.0529
SBI-7048_S_University of Miami	HIV	S3.1	MSB33915A (F144260)	Annexin A2 OS=Homo sapiens GN=ANXA2 PE=1 SV=2	sp|P07355|ANXA2_HUMAN	SP-Human-010118_20180101.fasta	38606.1	1	3	4	4	0.000142	0.0944
SBI-7048_S_University of Miami	HIV	S3.1	MSB33915A (F144260)	Desmoplakin OS=Homo sapiens GN=DSP PE=1 SV=3	sp|P15924|DESP_HUMAN	SP-Human-010118_20180101.fasta	331781	1	13	13	13	0.000461	0.0442
SBI-7048_S_University of Miami	HIV	S3.1	MSB33915A (F144260)	Basement membrane-specific heparan sulfate proteoglycan core protein OS=Homo sapiens GN=HSPG2 PE=1 SV=4	sp|P98160|PGBM_HUMAN	SP-Human-010118_20180101.fasta	468811	1	5	5	5	0.000177	0.0114
SBI-7048_S_University of Miami	HIV	S3.1	MSB33915A (F144260)	Thrombospondin-2 OS=Homo sapiens GN=THBS2 PE=1 SV=2	sp|P35442|TSP2_HUMAN	SP-Human-010118_20180101.fasta	129989	1	2	2	2	7.09e-05	0.0256
SBI-7048_S_University of Miami	HIV	S3.1	MSB33915A (F144260)	Tax_Id=9606 Gene_Symbol=KRT10 Keratin, type I cytoskeletal 10	IPI:CON_00009865.2|SWISS-PROT:P13645,sp|P13645|K1C10_HUMAN	SP-Human-010118_20180101.fasta	59512.4	1	35	59	88	0.00312	0.595
SBI-7048_S_University of Miami	HIV	S3.1	MSB33915A (F144260)	Keratinocyte proline-rich protein OS=Homo sapiens GN=KPRP PE=1 SV=1	sp|Q5T749|KPRP_HUMAN	SP-Human-010118_20180101.fasta	64132.6	1	6	6	7	0.000248	0.105
SBI-7048_S_University of Miami	HIV	S3.1	MSB33915A (F144260)	Tax_Id=9606 Gene_Symbol=KRT13 Isoform 1 of Keratin, type I cytoskeletal 13	IPI:CON_IPI00009866.6|SWISS-PROT:P13646-1	SP-Human-010118_20180101.fasta	49587.3	1	3	3	3	0.000106	0.138
SBI-7048_S_University of Miami	HIV	S3.1	MSB33915A (F144260)	Titin OS=Homo sapiens GN=TTN PE=1 SV=4	sp|Q8WZ42|TITIN_HUMAN	SP-Human-010118_20180101.fasta	3.81569e+06	0.998	2	2	2	7.09e-05	0.000902
SBI-7048_S_University of Miami	HIV	S3.1	MSB33915A (F144260)	Collagen alpha-1(VI) chain OS=Homo sapiens GN=COL6A1 PE=1 SV=3	sp|P12109|CO6A1_HUMAN	SP-Human-010118_20180101.fasta	108531	1	18	22	25	0.000887	0.177
SBI-7048_S_University of Miami	HIV	S3.1	MSB33915A (F144260)	Alpha-2-HS-glycoprotein OS=Homo sapiens GN=AHSG PE=1 SV=1	sp|P02765|FETUA_HUMAN	SP-Human-010118_20180101.fasta	39323.4	1	3	3	3	0.000106	0.0545
SBI-7048_S_University of Miami	HIV	S3.1	MSB33915A (F144260)	Tax_Id=9606 Gene_Symbol=KRT17 Keratin, type I cytoskeletal 17	IPI:CON_IPI00450768.7|SWISS-PROT:Q04695,sp|Q04695|K1C17_HUMAN	SP-Human-010118_20180101.fasta	48106.7	1	3	3	3	0.000106	0.206
SBI-7048_S_University of Miami	HIV	S3.1	MSB33915A (F144260)	Elongation factor 2 OS=Homo sapiens GN=EEF2 PE=1 SV=4	sp|P13639|EF2_HUMAN	SP-Human-010118_20180101.fasta	95340.1	1	2	2	2	7.09e-05	0.028
SBI-7048_S_University of Miami	HIV	S3.1	MSB33915A (F144260)	Laminin subunit alpha-4 OS=Homo sapiens GN=LAMA4 PE=1 SV=4	sp|Q16363|LAMA4_HUMAN	SP-Human-010118_20180101.fasta	202526	1	3	3	3	0.000106	0.0165
SBI-7048_S_University of Miami	HIV	S3.1	MSB33915A (F144260)	Heat shock cognate 71 kDa protein OS=Homo sapiens GN=HSPA8 PE=1 SV=1	sp|P11142|HSP7C_HUMAN	SP-Human-010118_20180101.fasta	70899.8	1	3	3	3	0.000106	0.0573
SBI-7048_S_University of Miami	HIV	S3.1	MSB33915A (F144260)	Laminin subunit beta-1 OS=Homo sapiens GN=LAMB1 PE=1 SV=2	sp|P07942|LAMB1_HUMAN	SP-Human-010118_20180101.fasta	198035	1	8	8	8	0.000284	0.0454
SBI-7048_S_University of Miami	HIV	S3.1	MSB33915A (F144260)	Peroxiredoxin-1 OS=Homo sapiens GN=PRDX1 PE=1 SV=1	sp|Q06830|PRDX1_HUMAN	SP-Human-010118_20180101.fasta	22110.9	0.999	2	2	2	7.09e-05	0.0905
SBI-7048_S_University of Miami	HIV	S3.1	MSB33915A (F144260)	Keratin, type I cytoskeletal 9 OS=Homo sapiens GN=KRT9 PE=1 SV=3	sp|P35527|K1C9_HUMAN	SP-Human-010118_20180101.fasta	62065.9	1	25	38	56	0.00199	0.419
SBI-7048_S_University of Miami	HIV	S3.1	MSB33915A (F144260)	Complement C3 OS=Homo sapiens GN=C3 PE=1 SV=2	sp|P01024|CO3_HUMAN	SP-Human-010118_20180101.fasta	187149	1	7	8	11	0.00039	0.0343
SBI-7048_S_University of Miami	HIV	S3.1	MSB33915A (F144260)	Tubulin alpha-1B chain OS=Homo sapiens GN=TUBA1B PE=1 SV=1	sp|P68363|TBA1B_HUMAN	SP-Human-010118_20180101.fasta	50151.7	1	2	2	2	7.09e-05	0.0421
SBI-7048_S_University of Miami	HIV	S3.1	MSB33915A (F144260)	Tax_Id=9606 Gene_Symbol=KRT16 Keratin, type I cytoskeletal 16	IPI:CON_00217963.3|SWISS-PROT:P08779,IPI:CON_IPI00217963.3|SWISS-PROT:P08779,sp|P08779|K1C16_HUMAN	SP-Human-010118_20180101.fasta	51269	1	7	8	8	0.000284	0.41
SBI-7048_S_University of Miami	HIV	S3.1	MSB33915A (F144260)	Collagen alpha-1(I) chain OS=Homo sapiens GN=COL1A1 PE=1 SV=5	sp|P02452|CO1A1_HUMAN	SP-Human-010118_20180101.fasta	138941	1	4	4	4	0.000142	0.0369
SBI-7048_S_University of Miami	HIV	S3.1	MSB33915A (F144260)	Hemoglobin subunit beta OS=Homo sapiens GN=HBB PE=1 SV=2	sp|P68871|HBB_HUMAN	SP-Human-010118_20180101.fasta	15998	1	7	8	13	0.000461	0.497
SBI-7048_S_University of Miami	HIV	S3.1	MSB33915A (F144260)	Fibronectin OS=Homo sapiens GN=FN1 PE=1 SV=4	sp|P02751|FINC_HUMAN	SP-Human-010118_20180101.fasta	262617	1	66	84	116	0.00411	0.341
SBI-7048_S_University of Miami	HIV	S3.1	MSB33915A (F144260)	Tax_Id=9606 Gene_Symbol=KRT71 Keratin, type II cytoskeletal 71	IPI:CON_IPI00061200.4|SWISS-PROT:Q3SY84,sp|Q3SY84|K2C71_HUMAN	SP-Human-010118_20180101.fasta	57251.1	1	3	3	3	0.000106	0.0918
SBI-7048_S_University of Miami	HIV	S3.1	MSB33915A (F144260)	Elongation factor 1-alpha 1 OS=Homo sapiens GN=EEF1A1 PE=1 SV=1	sp|P68104|EF1A1_HUMAN,sp|Q5VTE0|EF1A3_HUMAN	SP-Human-010118_20180101.fasta	50185.4	0.999	2	2	2	7.09e-05	0.0519
SBI-7048_S_University of Miami	HIV	S3.1	MSB33915A (F144260)	Alpha-fetoprotein OS=Homo sapiens GN=AFP PE=1 SV=1	sp|P02771|FETA_HUMAN	SP-Human-010118_20180101.fasta	68678.2	1	2	2	2	7.09e-05	0.0296
SBI-7048_S_University of Miami	HIV	S3.1	MSB33915A (F144260)	Pyruvate kinase PKM OS=Homo sapiens GN=PKM PE=1 SV=4	sp|P14618|KPYM_HUMAN	SP-Human-010118_20180101.fasta	57937.5	0.989	2	2	2	7.09e-05	0.032
SBI-7048_S_University of Miami	HIV	S3.1	MSB33915A (F144260)	Dystonin OS=Homo sapiens GN=DST PE=1 SV=4	REV_sp|Q03001|DYST_HUMAN	SP-Human-010118_20180101.fasta	860678	0.993	2	2	2	7.09e-05	0.00198
SBI-7048_S_University of Miami	HIV	S3.1	MSB33915A (F144260)	Actin, cytoplasmic 1 OS=Homo sapiens GN=ACTB PE=1 SV=1	sp|P60709|ACTB_HUMAN	SP-Human-010118_20180101.fasta	41737.8	1	9	10	13	0.000461	0.243
SBI-7048_S_University of Miami	HIV	S3.1	MSB33915A (F144260)	Collagen alpha-2(VI) chain OS=Homo sapiens GN=COL6A2 PE=1 SV=4	sp|P12110|CO6A2_HUMAN	SP-Human-010118_20180101.fasta	108581	1	9	10	10	0.000355	0.0903
SBI-7048_S_University of Miami	HIV	S3.1	MSB33915A (F144260)	Gelsolin OS=Homo sapiens GN=GSN PE=1 SV=1	sp|P06396|GELS_HUMAN	SP-Human-010118_20180101.fasta	85697.8	0.999	2	2	2	7.09e-05	0.0192
SBI-7048_S_University of Miami	HIV	S3.1	MSB33915A (F144260)	Hemoglobin subunit alpha OS=Homo sapiens GN=HBA1 PE=1 SV=2	sp|P69905|HBA_HUMAN	SP-Human-010118_20180101.fasta	15257.6	1	8	9	13	0.000461	0.507
SBI-7048_S_University of Miami	HIV	S3.1	MSB33915A (F144260)	Prolactin-inducible protein OS=Homo sapiens GN=PIP PE=1 SV=1	sp|P12273|PIP_HUMAN	SP-Human-010118_20180101.fasta	16573.1	1	2	2	2	7.09e-05	0.137
SBI-7048_S_University of Miami	HIV	S3.1	MSB33915A (F144260)	Inter-alpha-trypsin inhibitor heavy chain H3 OS=Homo sapiens GN=ITIH3 PE=1 SV=2	sp|Q06033|ITIH3_HUMAN	SP-Human-010118_20180101.fasta	99850.9	1	2	2	3	0.000106	0.0225
SBI-7048_S_University of Miami	HIV	S3.1	MSB33915A (F144260)	Protein S100-A8 OS=Homo sapiens GN=S100A8 PE=1 SV=1	sp|P05109|S10A8_HUMAN	SP-Human-010118_20180101.fasta	10835	1	4	5	5	0.000177	0.398
SBI-7048_S_University of Miami	HIV	S3.1	MSB33915A (F144260)	(Bos taurus) Bovine serum albumin precursor	IPI:CON_00708398.1|SWISS-PROT:P02769	SP-Human-010118_20180101.fasta	69294.2	1	74	143	378	0.0134	0.868
SBI-7048_S_University of Miami	HIV	S3.1	MSB33915A (F144260)	Pentraxin-related protein PTX3 OS=Homo sapiens GN=PTX3 PE=1 SV=3	sp|P26022|PTX3_HUMAN	SP-Human-010118_20180101.fasta	41975.9	1	4	4	5	0.000177	0.113
SBI-7048_S_University of Miami	HIV	S3.1	MSB33915A (F144260)	Tax_Id=9606 Gene_Symbol=KRT5 Keratin, type II cytoskeletal 5	IPI:CON_00009867.3|SWISS-PROT:P13647,sp|P13647|K2C5_HUMAN	SP-Human-010118_20180101.fasta	62379.6	1	17	19	22	0.00078	0.425
SBI-7048_S_University of Miami	HIV	S3.1	MSB33915A (F144260)	Complement C4-A OS=Homo sapiens GN=C4A PE=1 SV=2	sp|P0C0L4|CO4A_HUMAN	SP-Human-010118_20180101.fasta	192787	1	3	3	3	0.000106	0.0149
SBI-7048_S_University of Miami	HIV	S3.1	MSB33915A (F144260)	Keratin, type II cytoskeletal 1 OS=Homo sapiens GN=KRT1 PE=1 SV=6	sp|P04264|K2C1_HUMAN	SP-Human-010118_20180101.fasta	66040.3	1	44	67	112	0.00397	0.492
SBI-7048_S_University of Miami	HIV	S3.1	MSB33915A (F144260)	Serum albumin OS=Homo sapiens GN=ALB PE=1 SV=2	IPI:CON_IPI00745872.2|SWISS-PROT:P02768-1,sp|P02768|ALBU_HUMAN	SP-Human-010118_20180101.fasta	69366.9	1	12	12	16	0.000568	0.273
SBI-7048_S_University of Miami	HIV	S3.1	MSB33915A (F144260)	Periostin OS=Homo sapiens GN=POSTN PE=1 SV=2	sp|Q15063|POSTN_HUMAN	SP-Human-010118_20180101.fasta	93318	1	14	16	19	0.000674	0.197
SBI-7048_S_University of Miami	HIV	S3.2	MSB33916A (F144261)	Skin-specific protein 32 OS=Homo sapiens GN=XP32 PE=1 SV=1	sp|Q5T750|XP32_HUMAN	SP-Human-010118_20180101.fasta	26235.7	1	2	2	2	6.91e-05	0.036
SBI-7048_S_University of Miami	HIV	S3.2	MSB33916A (F144261)	Antithrombin-III OS=Homo sapiens GN=SERPINC1 PE=1 SV=1	sp|P01008|ANT3_HUMAN	SP-Human-010118_20180101.fasta	52604.1	0.991	2	2	2	6.91e-05	0.0302
SBI-7048_S_University of Miami	HIV	S3.2	MSB33916A (F144261)	Collagen alpha-3(VI) chain OS=Homo sapiens GN=COL6A3 PE=1 SV=5	sp|P12111|CO6A3_HUMAN	SP-Human-010118_20180101.fasta	343667	1	56	63	75	0.00259	0.205
SBI-7048_S_University of Miami	HIV	S3.2	MSB33916A (F144261)	Versican core protein OS=Homo sapiens GN=VCAN PE=1 SV=3	sp|P13611|CSPG2_HUMAN	SP-Human-010118_20180101.fasta	372813	1	10	10	12	0.000415	0.0339
SBI-7048_S_University of Miami	HIV	S3.2	MSB33916A (F144261)	Pigment epithelium-derived factor OS=Homo sapiens GN=SERPINF1 PE=1 SV=4	sp|P36955|PEDF_HUMAN	SP-Human-010118_20180101.fasta	46314.3	1	6	6	6	0.000207	0.144
SBI-7048_S_University of Miami	HIV	S3.2	MSB33916A (F144261)	Thrombospondin-1 OS=Homo sapiens GN=THBS1 PE=1 SV=2	sp|P07996|TSP1_HUMAN	SP-Human-010118_20180101.fasta	129382	1	4	4	4	0.000138	0.0342
SBI-7048_S_University of Miami	HIV	S3.2	MSB33916A (F144261)	Ceruloplasmin OS=Homo sapiens GN=CP PE=1 SV=1	sp|P00450|CERU_HUMAN	SP-Human-010118_20180101.fasta	122208	1	3	4	4	0.000138	0.03
SBI-7048_S_University of Miami	HIV	S3.2	MSB33916A (F144261)	Alpha-actinin-1 OS=Homo sapiens GN=ACTN1 PE=1 SV=2	sp|P12814|ACTN1_HUMAN	SP-Human-010118_20180101.fasta	103061	1	2	2	2	6.91e-05	0.0235
SBI-7048_S_University of Miami	HIV	S3.2	MSB33916A (F144261)	Glyceraldehyde-3-phosphate dehydrogenase OS=Homo sapiens GN=GAPDH PE=1 SV=3	sp|P04406|G3P_HUMAN	SP-Human-010118_20180101.fasta	36053.4	1	6	7	7	0.000242	0.242
SBI-7048_S_University of Miami	HIV	S3.2	MSB33916A (F144261)	Transforming growth factor-beta-induced protein ig-h3 OS=Homo sapiens GN=TGFBI PE=1 SV=1	sp|Q15582|BGH3_HUMAN	SP-Human-010118_20180101.fasta	74682.9	1	14	16	20	0.000691	0.252
SBI-7048_S_University of Miami	HIV	S3.2	MSB33916A (F144261)	Tax_Id=9606 Gene_Symbol=KRT14 Keratin, type I cytoskeletal 14	IPI:CON_00384444.5|SWISS-PROT:P02533,sp|P02533|K1C14_HUMAN	SP-Human-010118_20180101.fasta	51622.6	1	16	18	20	0.000691	0.407
SBI-7048_S_University of Miami	HIV	S3.2	MSB33916A (F144261)	Collagen alpha-1(XII) chain OS=Homo sapiens GN=COL12A1 PE=1 SV=2	sp|Q99715|COCA1_HUMAN	SP-Human-010118_20180101.fasta	333145	1	3	3	3	0.000104	0.0108
SBI-7048_S_University of Miami	HIV	S3.2	MSB33916A (F144261)	Collagen triple helix repeat-containing protein 1 OS=Homo sapiens GN=CTHRC1 PE=1 SV=1	sp|Q96CG8|CTHR1_HUMAN	SP-Human-010118_20180101.fasta	26224.8	1	4	4	5	0.000173	0.148
SBI-7048_S_University of Miami	HIV	S3.2	MSB33916A (F144261)	Laminin subunit gamma-1 OS=Homo sapiens GN=LAMC1 PE=1 SV=3	sp|P11047|LAMC1_HUMAN	SP-Human-010118_20180101.fasta	177601	1	5	6	6	0.000207	0.0392
SBI-7048_S_University of Miami	HIV	S3.2	MSB33916A (F144261)	Complement C5 OS=Homo sapiens GN=C5 PE=1 SV=4	sp|P01031|CO5_HUMAN	SP-Human-010118_20180101.fasta	188309	1	5	5	5	0.000173	0.031
SBI-7048_S_University of Miami	HIV	S3.2	MSB33916A (F144261)	Inter-alpha-trypsin inhibitor heavy chain H2 OS=Homo sapiens GN=ITIH2 PE=1 SV=2	sp|P19823|ITIH2_HUMAN	SP-Human-010118_20180101.fasta	106466	1	6	7	9	0.000311	0.0624
SBI-7048_S_University of Miami	HIV	S3.2	MSB33916A (F144261)	Streptavidin (S.avidinii)	IPI:CON_Strepavidin|IPI12345678	SP-Human-010118_20180101.fasta	16622	1	8	23	658	0.0227	0.469
SBI-7048_S_University of Miami	HIV	S3.2	MSB33916A (F144261)	Hornerin OS=Homo sapiens GN=HRNR PE=1 SV=2	sp|Q86YZ3|HORN_HUMAN	SP-Human-010118_20180101.fasta	282373	1	2	2	2	6.91e-05	0.0123
SBI-7048_S_University of Miami	HIV	S3.2	MSB33916A (F144261)	Dermcidin OS=Homo sapiens GN=DCD PE=1 SV=2	sp|P81605|DCD_HUMAN	SP-Human-010118_20180101.fasta	11284.1	1	3	3	3	0.000104	0.227
SBI-7048_S_University of Miami	HIV	S3.2	MSB33916A (F144261)	Inter-alpha-trypsin inhibitor heavy chain H3 OS=Homo sapiens GN=ITIH3 PE=1 SV=2	sp|Q06033|ITIH3_HUMAN	SP-Human-010118_20180101.fasta	99850.9	1	4	4	5	0.000173	0.0506
SBI-7048_S_University of Miami	HIV	S3.2	MSB33916A (F144261)	Apolipoprotein B-100 OS=Homo sapiens GN=APOB PE=1 SV=2	sp|P04114|APOB_HUMAN	SP-Human-010118_20180101.fasta	515615	0.998	2	2	2	6.91e-05	0.00438
SBI-7048_S_University of Miami	HIV	S3.2	MSB33916A (F144261)	Collagen alpha-2(I) chain OS=Homo sapiens GN=COL1A2 PE=1 SV=7	sp|P08123|CO1A2_HUMAN	SP-Human-010118_20180101.fasta	129315	1	7	7	7	0.000242	0.0717
SBI-7048_S_University of Miami	HIV	S3.2	MSB33916A (F144261)	Dynein heavy chain 8, axonemal OS=Homo sapiens GN=DNAH8 PE=1 SV=2	sp|Q96JB1|DYH8_HUMAN	SP-Human-010118_20180101.fasta	514672	0.992	2	2	2	6.91e-05	0.00379
SBI-7048_S_University of Miami	HIV	S3.2	MSB33916A (F144261)	Keratin, type II cytoskeletal 78 OS=Homo sapiens GN=KRT78 PE=1 SV=2	sp|Q8N1N4|K2C78_HUMAN	SP-Human-010118_20180101.fasta	56866.4	1	4	4	4	0.000138	0.11
SBI-7048_S_University of Miami	HIV	S3.2	MSB33916A (F144261)	Keratin, type II cytoskeletal 2 epidermal OS=Homo sapiens GN=KRT2 PE=1 SV=2	sp|P35908|K22E_HUMAN	SP-Human-010118_20180101.fasta	65433.9	1	30	42	57	0.00197	0.443
SBI-7048_S_University of Miami	HIV	S3.2	MSB33916A (F144261)	Procollagen-lysine,2-oxoglutarate 5-dioxygenase 1 OS=Homo sapiens GN=PLOD1 PE=1 SV=2	sp|Q02809|PLOD1_HUMAN	SP-Human-010118_20180101.fasta	83552.5	1	3	3	3	0.000104	0.055
SBI-7048_S_University of Miami	HIV	S3.2	MSB33916A (F144261)	Alpha-2-macroglobulin OS=Homo sapiens GN=A2M PE=1 SV=3	sp|P01023|A2MG_HUMAN	SP-Human-010118_20180101.fasta	163290	1	6	9	12	0.000415	0.0346
SBI-7048_S_University of Miami	HIV	S3.2	MSB33916A (F144261)	Trypsin - Sus scrofa (Pig).	IPI:CON_Trypsin|SWISS-PROT:P00761|TRYP_PIG	SP-Human-010118_20180101.fasta	24409.3	1	9	19	116	0.00401	0.468
SBI-7048_S_University of Miami	HIV	S3.2	MSB33916A (F144261)	Junction plakoglobin OS=Homo sapiens GN=JUP PE=1 SV=3	sp|P14923|PLAK_HUMAN	SP-Human-010118_20180101.fasta	81745.9	1	11	11	12	0.000415	0.169
SBI-7048_S_University of Miami	HIV	S3.2	MSB33916A (F144261)	Desmoglein-1 OS=Homo sapiens GN=DSG1 PE=1 SV=2	sp|Q02413|DSG1_HUMAN	SP-Human-010118_20180101.fasta	113749	1	6	6	6	0.000207	0.0772
SBI-7048_S_University of Miami	HIV	S3.2	MSB33916A (F144261)	Peroxidasin homolog OS=Homo sapiens GN=PXDN PE=1 SV=2	sp|Q92626|PXDN_HUMAN	SP-Human-010118_20180101.fasta	165276	1	5	5	6	0.000207	0.0318
SBI-7048_S_University of Miami	HIV	S3.2	MSB33916A (F144261)	Decorin OS=Homo sapiens GN=DCN PE=1 SV=1	sp|P07585|PGS2_HUMAN	SP-Human-010118_20180101.fasta	39748.2	1	2	2	2	6.91e-05	0.0529
SBI-7048_S_University of Miami	HIV	S3.2	MSB33916A (F144261)	Annexin A2 OS=Homo sapiens GN=ANXA2 PE=1 SV=2	sp|P07355|ANXA2_HUMAN	SP-Human-010118_20180101.fasta	38606.1	1	3	3	3	0.000104	0.0973
SBI-7048_S_University of Miami	HIV	S3.2	MSB33916A (F144261)	Keratinocyte proline-rich protein OS=Homo sapiens GN=KPRP PE=1 SV=1	sp|Q5T749|KPRP_HUMAN	SP-Human-010118_20180101.fasta	64132.6	1	7	7	8	0.000277	0.0915
SBI-7048_S_University of Miami	HIV	S3.2	MSB33916A (F144261)	Desmoplakin OS=Homo sapiens GN=DSP PE=1 SV=3	sp|P15924|DESP_HUMAN	SP-Human-010118_20180101.fasta	331781	1	13	13	13	0.000449	0.0463
SBI-7048_S_University of Miami	HIV	S3.2	MSB33916A (F144261)	Basement membrane-specific heparan sulfate proteoglycan core protein OS=Homo sapiens GN=HSPG2 PE=1 SV=4	sp|P98160|PGBM_HUMAN	SP-Human-010118_20180101.fasta	468811	1	13	13	13	0.000449	0.0326
SBI-7048_S_University of Miami	HIV	S3.2	MSB33916A (F144261)	Galectin-3-binding protein OS=Homo sapiens GN=LGALS3BP PE=1 SV=1	sp|Q08380|LG3BP_HUMAN	SP-Human-010118_20180101.fasta	65332.1	1	4	4	4	0.000138	0.0752
SBI-7048_S_University of Miami	HIV	S3.2	MSB33916A (F144261)	Tax_Id=9606 Gene_Symbol=KRT10 Keratin, type I cytoskeletal 10	IPI:CON_00009865.2|SWISS-PROT:P13645,sp|P13645|K1C10_HUMAN	SP-Human-010118_20180101.fasta	59512.4	1	33	48	72	0.00249	0.585
SBI-7048_S_University of Miami	HIV	S3.2	MSB33916A (F144261)	Nidogen-1 OS=Homo sapiens GN=NID1 PE=1 SV=3	sp|P14543|NID1_HUMAN	SP-Human-010118_20180101.fasta	136376	1	5	5	5	0.000173	0.0353
SBI-7048_S_University of Miami	HIV	S3.2	MSB33916A (F144261)	Prothrombin OS=Homo sapiens GN=F2 PE=1 SV=2	sp|P00734|THRB_HUMAN	SP-Human-010118_20180101.fasta	70036.8	1	3	3	3	0.000104	0.0627
SBI-7048_S_University of Miami	HIV	S3.2	MSB33916A (F144261)	Tax_Id=9606 Gene_Symbol=KRT13 Isoform 1 of Keratin, type I cytoskeletal 13	IPI:CON_IPI00009866.6|SWISS-PROT:P13646-1	SP-Human-010118_20180101.fasta	49587.3	1	2	2	2	6.91e-05	0.0917
SBI-7048_S_University of Miami	HIV	S3.2	MSB33916A (F144261)	Laminin subunit alpha-4 OS=Homo sapiens GN=LAMA4 PE=1 SV=4	sp|Q16363|LAMA4_HUMAN	SP-Human-010118_20180101.fasta	202526	1	2	2	2	6.91e-05	0.011
SBI-7048_S_University of Miami	HIV	S3.2	MSB33916A (F144261)	Collagen alpha-1(VI) chain OS=Homo sapiens GN=COL6A1 PE=1 SV=3	sp|P12109|CO6A1_HUMAN	SP-Human-010118_20180101.fasta	108531	1	16	18	23	0.000795	0.166
SBI-7048_S_University of Miami	HIV	S3.2	MSB33916A (F144261)	Alpha-2-HS-glycoprotein OS=Homo sapiens GN=AHSG PE=1 SV=1	sp|P02765|FETUA_HUMAN	SP-Human-010118_20180101.fasta	39323.4	1	3	4	4	0.000138	0.0545
SBI-7048_S_University of Miami	HIV	S3.2	MSB33916A (F144261)	Tax_Id=9606 Gene_Symbol=KRT17 Keratin, type I cytoskeletal 17	IPI:CON_IPI00450768.7|SWISS-PROT:Q04695,sp|Q04695|K1C17_HUMAN	SP-Human-010118_20180101.fasta	48106.7	1	4	4	4	0.000138	0.238
SBI-7048_S_University of Miami	HIV	S3.2	MSB33916A (F144261)	Elongation factor 2 OS=Homo sapiens GN=EEF2 PE=1 SV=4	sp|P13639|EF2_HUMAN	SP-Human-010118_20180101.fasta	95340.1	1	2	2	2	6.91e-05	0.0245
SBI-7048_S_University of Miami	HIV	S3.2	MSB33916A (F144261)	Collagen alpha-1(I) chain OS=Homo sapiens GN=COL1A1 PE=1 SV=5	sp|P02452|CO1A1_HUMAN	SP-Human-010118_20180101.fasta	138941	1	4	4	4	0.000138	0.0369
SBI-7048_S_University of Miami	HIV	S3.2	MSB33916A (F144261)	Laminin subunit beta-1 OS=Homo sapiens GN=LAMB1 PE=1 SV=2	sp|P07942|LAMB1_HUMAN	SP-Human-010118_20180101.fasta	198035	1	10	10	10	0.000346	0.0538
SBI-7048_S_University of Miami	HIV	S3.2	MSB33916A (F144261)	Filaggrin-2 OS=Homo sapiens GN=FLG2 PE=1 SV=1	sp|Q5D862|FILA2_HUMAN	SP-Human-010118_20180101.fasta	248052	1	2	2	3	0.000104	0.00962
SBI-7048_S_University of Miami	HIV	S3.2	MSB33916A (F144261)	Peroxiredoxin-1 OS=Homo sapiens GN=PRDX1 PE=1 SV=1	sp|Q06830|PRDX1_HUMAN	SP-Human-010118_20180101.fasta	22110.9	1	2	2	2	6.91e-05	0.111
SBI-7048_S_University of Miami	HIV	S3.2	MSB33916A (F144261)	Keratin, type I cytoskeletal 9 OS=Homo sapiens GN=KRT9 PE=1 SV=3	sp|P35527|K1C9_HUMAN	SP-Human-010118_20180101.fasta	62065.9	1	25	41	66	0.00228	0.44
SBI-7048_S_University of Miami	HIV	S3.2	MSB33916A (F144261)	Complement C3 OS=Homo sapiens GN=C3 PE=1 SV=2	sp|P01024|CO3_HUMAN	SP-Human-010118_20180101.fasta	187149	1	6	6	8	0.000277	0.0379
SBI-7048_S_University of Miami	HIV	S3.2	MSB33916A (F144261)	Tubulin alpha-1B chain OS=Homo sapiens GN=TUBA1B PE=1 SV=1	sp|P68363|TBA1B_HUMAN	SP-Human-010118_20180101.fasta	50151.7	1	3	3	3	0.000104	0.0732
SBI-7048_S_University of Miami	HIV	S3.2	MSB33916A (F144261)	Tax_Id=9606 Gene_Symbol=KRT16 Keratin, type I cytoskeletal 16	IPI:CON_00217963.3|SWISS-PROT:P08779,IPI:CON_IPI00217963.3|SWISS-PROT:P08779,sp|P08779|K1C16_HUMAN	SP-Human-010118_20180101.fasta	51269	1	7	7	7	0.000242	0.294
SBI-7048_S_University of Miami	HIV	S3.2	MSB33916A (F144261)	Hemoglobin subunit beta OS=Homo sapiens GN=HBB PE=1 SV=2	sp|P68871|HBB_HUMAN	SP-Human-010118_20180101.fasta	15998	1	2	3	6	0.000207	0.129
SBI-7048_S_University of Miami	HIV	S3.2	MSB33916A (F144261)	Olfactomedin-like protein 3 OS=Homo sapiens GN=OLFML3 PE=2 SV=1	sp|Q9NRN5|OLFL3_HUMAN	SP-Human-010118_20180101.fasta	46011.2	1	2	2	2	6.91e-05	0.0394
SBI-7048_S_University of Miami	HIV	S3.2	MSB33916A (F144261)	Fibronectin OS=Homo sapiens GN=FN1 PE=1 SV=4	sp|P02751|FINC_HUMAN	SP-Human-010118_20180101.fasta	262617	1	70	90	129	0.00446	0.364
SBI-7048_S_University of Miami	HIV	S3.2	MSB33916A (F144261)	Tax_Id=9606 Gene_Symbol=KRT6C Keratin, type II cytoskeletal 6C	IPI:CON_00299145.9|SWISS-PROT:P48668,sp|P48668|K2C6C_HUMAN	SP-Human-010118_20180101.fasta	60026.7	1	23	25	29	0.001	0.495
SBI-7048_S_University of Miami	HIV	S3.2	MSB33916A (F144261)	Elongation factor 1-alpha 1 OS=Homo sapiens GN=EEF1A1 PE=1 SV=1	sp|P68104|EF1A1_HUMAN,sp|Q5VTE0|EF1A3_HUMAN	SP-Human-010118_20180101.fasta	50185.4	1	3	3	3	0.000104	0.0693
SBI-7048_S_University of Miami	HIV	S3.2	MSB33916A (F144261)	EMILIN-1 OS=Homo sapiens GN=EMILIN1 PE=1 SV=3	sp|Q9Y6C2|EMIL1_HUMAN	SP-Human-010118_20180101.fasta	106695	1	2	2	2	6.91e-05	0.0157
SBI-7048_S_University of Miami	HIV	S3.2	MSB33916A (F144261)	Actin, cytoplasmic 1 OS=Homo sapiens GN=ACTB PE=1 SV=1	sp|P60709|ACTB_HUMAN	SP-Human-010118_20180101.fasta	41737.8	1	9	10	11	0.00038	0.232
SBI-7048_S_University of Miami	HIV	S3.2	MSB33916A (F144261)	Collagen alpha-1(XVIII) chain OS=Homo sapiens GN=COL18A1 PE=1 SV=5	sp|P39060|COIA1_HUMAN	SP-Human-010118_20180101.fasta	178188	1	3	3	3	0.000104	0.0228
SBI-7048_S_University of Miami	HIV	S3.2	MSB33916A (F144261)	Pyruvate kinase PKM OS=Homo sapiens GN=PKM PE=1 SV=4	sp|P14618|KPYM_HUMAN	SP-Human-010118_20180101.fasta	57937.5	0.998	2	2	2	6.91e-05	0.0377
SBI-7048_S_University of Miami	HIV	S3.2	MSB33916A (F144261)	Collagen alpha-2(VI) chain OS=Homo sapiens GN=COL6A2 PE=1 SV=4	sp|P12110|CO6A2_HUMAN	SP-Human-010118_20180101.fasta	108581	1	9	9	9	0.000311	0.0815
SBI-7048_S_University of Miami	HIV	S3.2	MSB33916A (F144261)	Heat shock cognate 71 kDa protein OS=Homo sapiens GN=HSPA8 PE=1 SV=1	sp|P11142|HSP7C_HUMAN	SP-Human-010118_20180101.fasta	70899.8	1	4	4	4	0.000138	0.0712
SBI-7048_S_University of Miami	HIV	S3.2	MSB33916A (F144261)	Gelsolin OS=Homo sapiens GN=GSN PE=1 SV=1	sp|P06396|GELS_HUMAN	SP-Human-010118_20180101.fasta	85697.8	1	2	2	2	6.91e-05	0.0294
SBI-7048_S_University of Miami	HIV	S3.2	MSB33916A (F144261)	Complement C1q tumor necrosis factor-related protein 3 OS=Homo sapiens GN=C1QTNF3 PE=1 SV=1	sp|Q9BXJ4|C1QT3_HUMAN	SP-Human-010118_20180101.fasta	26994.8	0.987	2	2	2	6.91e-05	0.0935
SBI-7048_S_University of Miami	HIV	S3.2	MSB33916A (F144261)	Hemoglobin subunit alpha OS=Homo sapiens GN=HBA1 PE=1 SV=2	sp|P69905|HBA_HUMAN	SP-Human-010118_20180101.fasta	15257.6	1	5	7	11	0.00038	0.345
SBI-7048_S_University of Miami	HIV	S3.2	MSB33916A (F144261)	Protein S100-A8 OS=Homo sapiens GN=S100A8 PE=1 SV=1	sp|P05109|S10A8_HUMAN	SP-Human-010118_20180101.fasta	10835	1	4	4	4	0.000138	0.387
SBI-7048_S_University of Miami	HIV	S3.2	MSB33916A (F144261)	(Bos taurus) Bovine serum albumin precursor	IPI:CON_00708398.1|SWISS-PROT:P02769	SP-Human-010118_20180101.fasta	69294.2	1	74	146	376	0.013	0.852
SBI-7048_S_University of Miami	HIV	S3.2	MSB33916A (F144261)	Pentraxin-related protein PTX3 OS=Homo sapiens GN=PTX3 PE=1 SV=3	sp|P26022|PTX3_HUMAN	SP-Human-010118_20180101.fasta	41975.9	1	4	4	4	0.000138	0.113
SBI-7048_S_University of Miami	HIV	S3.2	MSB33916A (F144261)	Tax_Id=9606 Gene_Symbol=KRT5 Keratin, type II cytoskeletal 5	IPI:CON_00009867.3|SWISS-PROT:P13647,sp|P13647|K2C5_HUMAN	SP-Human-010118_20180101.fasta	62379.6	1	17	20	22	0.00076	0.449
SBI-7048_S_University of Miami	HIV	S3.2	MSB33916A (F144261)	Complement C4-A OS=Homo sapiens GN=C4A PE=1 SV=2	sp|P0C0L4|CO4A_HUMAN	SP-Human-010118_20180101.fasta	192787	1	3	5	6	0.000207	0.0149
SBI-7048_S_University of Miami	HIV	S3.2	MSB33916A (F144261)	Keratin, type II cytoskeletal 1 OS=Homo sapiens GN=KRT1 PE=1 SV=6	sp|P04264|K2C1_HUMAN	SP-Human-010118_20180101.fasta	66040.3	1	44	68	114	0.00394	0.553
SBI-7048_S_University of Miami	HIV	S3.2	MSB33916A (F144261)	Serum albumin OS=Homo sapiens GN=ALB PE=1 SV=2	IPI:CON_IPI00745872.2|SWISS-PROT:P02768-1,sp|P02768|ALBU_HUMAN	SP-Human-010118_20180101.fasta	69366.9	1	5	5	7	0.000242	0.161
SBI-7048_S_University of Miami	HIV	S3.2	MSB33916A (F144261)	Periostin OS=Homo sapiens GN=POSTN PE=1 SV=2	sp|Q15063|POSTN_HUMAN	SP-Human-010118_20180101.fasta	93318	1	15	17	20	0.000691	0.208
SBI-7048_S_University of Miami	HIV	S3.3	MSB33917A (F144262)	Collagen alpha-3(VI) chain OS=Homo sapiens GN=COL6A3 PE=1 SV=5	sp|P12111|CO6A3_HUMAN	SP-Human-010118_20180101.fasta	343667	1	65	71	87	0.00304	0.235
SBI-7048_S_University of Miami	HIV	S3.3	MSB33917A (F144262)	Versican core protein OS=Homo sapiens GN=VCAN PE=1 SV=3	sp|P13611|CSPG2_HUMAN	SP-Human-010118_20180101.fasta	372813	1	9	9	10	0.000349	0.0289
SBI-7048_S_University of Miami	HIV	S3.3	MSB33917A (F144262)	Pigment epithelium-derived factor OS=Homo sapiens GN=SERPINF1 PE=1 SV=4	sp|P36955|PEDF_HUMAN	SP-Human-010118_20180101.fasta	46314.3	1	7	7	9	0.000314	0.144
SBI-7048_S_University of Miami	HIV	S3.3	MSB33917A (F144262)	Thrombospondin-1 OS=Homo sapiens GN=THBS1 PE=1 SV=2	sp|P07996|TSP1_HUMAN	SP-Human-010118_20180101.fasta	129382	1	5	5	5	0.000175	0.047
SBI-7048_S_University of Miami	HIV	S3.3	MSB33917A (F144262)	Ceruloplasmin OS=Homo sapiens GN=CP PE=1 SV=1	sp|P00450|CERU_HUMAN	SP-Human-010118_20180101.fasta	122208	1	3	3	3	0.000105	0.0282
SBI-7048_S_University of Miami	HIV	S3.3	MSB33917A (F144262)	Alpha-actinin-1 OS=Homo sapiens GN=ACTN1 PE=1 SV=2	sp|P12814|ACTN1_HUMAN	SP-Human-010118_20180101.fasta	103061	1	3	3	3	0.000105	0.037
SBI-7048_S_University of Miami	HIV	S3.3	MSB33917A (F144262)	Glyceraldehyde-3-phosphate dehydrogenase OS=Homo sapiens GN=GAPDH PE=1 SV=3	sp|P04406|G3P_HUMAN	SP-Human-010118_20180101.fasta	36053.4	1	5	6	7	0.000244	0.2
SBI-7048_S_University of Miami	HIV	S3.3	MSB33917A (F144262)	Transforming growth factor-beta-induced protein ig-h3 OS=Homo sapiens GN=TGFBI PE=1 SV=1	sp|Q15582|BGH3_HUMAN	SP-Human-010118_20180101.fasta	74682.9	1	15	17	20	0.000698	0.265
SBI-7048_S_University of Miami	HIV	S3.3	MSB33917A (F144262)	Tax_Id=9606 Gene_Symbol=KRT14 Keratin, type I cytoskeletal 14	IPI:CON_00384444.5|SWISS-PROT:P02533,sp|P02533|K1C14_HUMAN	SP-Human-010118_20180101.fasta	51622.6	1	15	17	20	0.000698	0.407
SBI-7048_S_University of Miami	HIV	S3.3	MSB33917A (F144262)	Collagen triple helix repeat-containing protein 1 OS=Homo sapiens GN=CTHRC1 PE=1 SV=1	sp|Q96CG8|CTHR1_HUMAN	SP-Human-010118_20180101.fasta	26224.8	1	4	4	4	0.00014	0.148
SBI-7048_S_University of Miami	HIV	S3.3	MSB33917A (F144262)	Collagen alpha-1(XII) chain OS=Homo sapiens GN=COL12A1 PE=1 SV=2	sp|Q99715|COCA1_HUMAN	SP-Human-010118_20180101.fasta	333145	1	2	2	2	6.98e-05	0.00686
SBI-7048_S_University of Miami	HIV	S3.3	MSB33917A (F144262)	Laminin subunit gamma-1 OS=Homo sapiens GN=LAMC1 PE=1 SV=3	sp|P11047|LAMC1_HUMAN	SP-Human-010118_20180101.fasta	177601	1	9	10	11	0.000384	0.0702
SBI-7048_S_University of Miami	HIV	S3.3	MSB33917A (F144262)	Complement C5 OS=Homo sapiens GN=C5 PE=1 SV=4	sp|P01031|CO5_HUMAN	SP-Human-010118_20180101.fasta	188309	1	4	4	4	0.00014	0.0263
SBI-7048_S_University of Miami	HIV	S3.3	MSB33917A (F144262)	Inter-alpha-trypsin inhibitor heavy chain H2 OS=Homo sapiens GN=ITIH2 PE=1 SV=2	sp|P19823|ITIH2_HUMAN	SP-Human-010118_20180101.fasta	106466	1	8	9	10	0.000349	0.0634
SBI-7048_S_University of Miami	HIV	S3.3	MSB33917A (F144262)	Streptavidin (S.avidinii)	IPI:CON_Strepavidin|IPI12345678	SP-Human-010118_20180101.fasta	16622	1	8	24	667	0.0233	0.469
SBI-7048_S_University of Miami	HIV	S3.3	MSB33917A (F144262)	Dermcidin OS=Homo sapiens GN=DCD PE=1 SV=2	sp|P81605|DCD_HUMAN	SP-Human-010118_20180101.fasta	11284.1	1	2	2	2	6.98e-05	0.227
SBI-7048_S_University of Miami	HIV	S3.3	MSB33917A (F144262)	Galectin-1 OS=Homo sapiens GN=LGALS1 PE=1 SV=2	sp|P09382|LEG1_HUMAN	SP-Human-010118_20180101.fasta	14715.8	0.999	2	2	2	6.98e-05	0.133
SBI-7048_S_University of Miami	HIV	S3.3	MSB33917A (F144262)	Bone morphogenetic protein 1 OS=Homo sapiens GN=BMP1 PE=1 SV=2	sp|P13497|BMP1_HUMAN	SP-Human-010118_20180101.fasta	111249	1	2	2	2	6.98e-05	0.0172
SBI-7048_S_University of Miami	HIV	S3.3	MSB33917A (F144262)	Ninein OS=Homo sapiens GN=NIN PE=1 SV=4	sp|Q8N4C6|NIN_HUMAN	SP-Human-010118_20180101.fasta	243248	0.999	2	2	2	6.98e-05	0.00813
SBI-7048_S_University of Miami	HIV	S3.3	MSB33917A (F144262)	Apolipoprotein B-100 OS=Homo sapiens GN=APOB PE=1 SV=2	sp|P04114|APOB_HUMAN	SP-Human-010118_20180101.fasta	515615	0.988	2	2	2	6.98e-05	0.00438
SBI-7048_S_University of Miami	HIV	S3.3	MSB33917A (F144262)	Collagen alpha-2(I) chain OS=Homo sapiens GN=COL1A2 PE=1 SV=7	sp|P08123|CO1A2_HUMAN	SP-Human-010118_20180101.fasta	129315	1	7	7	7	0.000244	0.071
SBI-7048_S_University of Miami	HIV	S3.3	MSB33917A (F144262)	Heparin cofactor 2 OS=Homo sapiens GN=SERPIND1 PE=1 SV=3	sp|P05546|HEP2_HUMAN	SP-Human-010118_20180101.fasta	57072.9	0.991	2	2	2	6.98e-05	0.0301
SBI-7048_S_University of Miami	HIV	S3.3	MSB33917A (F144262)	Keratin, type II cytoskeletal 2 epidermal OS=Homo sapiens GN=KRT2 PE=1 SV=2	sp|P35908|K22E_HUMAN	SP-Human-010118_20180101.fasta	65433.9	1	31	42	58	0.00203	0.505
SBI-7048_S_University of Miami	HIV	S3.3	MSB33917A (F144262)	Alpha-2-macroglobulin OS=Homo sapiens GN=A2M PE=1 SV=3	sp|P01023|A2MG_HUMAN	SP-Human-010118_20180101.fasta	163290	1	7	10	17	0.000594	0.0441
SBI-7048_S_University of Miami	HIV	S3.3	MSB33917A (F144262)	Trypsin - Sus scrofa (Pig).	IPI:CON_Trypsin|SWISS-PROT:P00761|TRYP_PIG	SP-Human-010118_20180101.fasta	24409.3	1	8	20	118	0.00412	0.468
SBI-7048_S_University of Miami	HIV	S3.3	MSB33917A (F144262)	Tax_Id=9606 Gene_Symbol=KRT6C Keratin, type II cytoskeletal 6C	IPI:CON_00299145.9|SWISS-PROT:P48668,sp|P48668|K2C6C_HUMAN	SP-Human-010118_20180101.fasta	60026.7	1	11	11	12	0.000419	0.3
SBI-7048_S_University of Miami	HIV	S3.3	MSB33917A (F144262)	Skin-specific protein 32 OS=Homo sapiens GN=XP32 PE=1 SV=1	sp|Q5T750|XP32_HUMAN	SP-Human-010118_20180101.fasta	26235.7	1	2	2	3	0.000105	0.036
SBI-7048_S_University of Miami	HIV	S3.3	MSB33917A (F144262)	Junction plakoglobin OS=Homo sapiens GN=JUP PE=1 SV=3	sp|P14923|PLAK_HUMAN	SP-Human-010118_20180101.fasta	81745.9	1	10	10	10	0.000349	0.138
SBI-7048_S_University of Miami	HIV	S3.3	MSB33917A (F144262)	Heat shock 70 kDa protein 1A OS=Homo sapiens GN=HSPA1A PE=1 SV=1	sp|P0DMV8|HS71A_HUMAN,sp|P0DMV9|HS71B_HUMAN	SP-Human-010118_20180101.fasta	70054	0.987	2	2	2	6.98e-05	0.064
SBI-7048_S_University of Miami	HIV	S3.3	MSB33917A (F144262)	Desmoglein-1 OS=Homo sapiens GN=DSG1 PE=1 SV=2	sp|Q02413|DSG1_HUMAN	SP-Human-010118_20180101.fasta	113749	1	4	4	4	0.00014	0.0419
SBI-7048_S_University of Miami	HIV	S3.3	MSB33917A (F144262)	Peroxidasin homolog OS=Homo sapiens GN=PXDN PE=1 SV=2	sp|Q92626|PXDN_HUMAN	SP-Human-010118_20180101.fasta	165276	1	7	7	7	0.000244	0.0487
SBI-7048_S_University of Miami	HIV	S3.3	MSB33917A (F144262)	Decorin OS=Homo sapiens GN=DCN PE=1 SV=1	sp|P07585|PGS2_HUMAN	SP-Human-010118_20180101.fasta	39748.2	1	2	2	2	6.98e-05	0.0529
SBI-7048_S_University of Miami	HIV	S3.3	MSB33917A (F144262)	Annexin A2 OS=Homo sapiens GN=ANXA2 PE=1 SV=2	sp|P07355|ANXA2_HUMAN	SP-Human-010118_20180101.fasta	38606.1	1	5	5	5	0.000175	0.153
SBI-7048_S_University of Miami	HIV	S3.3	MSB33917A (F144262)	Keratinocyte proline-rich protein OS=Homo sapiens GN=KPRP PE=1 SV=1	sp|Q5T749|KPRP_HUMAN	SP-Human-010118_20180101.fasta	64132.6	1	6	6	7	0.000244	0.0898
SBI-7048_S_University of Miami	HIV	S3.3	MSB33917A (F144262)	Desmoplakin OS=Homo sapiens GN=DSP PE=1 SV=3	sp|P15924|DESP_HUMAN	SP-Human-010118_20180101.fasta	331781	1	13	14	14	0.000489	0.0408
SBI-7048_S_University of Miami	HIV	S3.3	MSB33917A (F144262)	Basement membrane-specific heparan sulfate proteoglycan core protein OS=Homo sapiens GN=HSPG2 PE=1 SV=4	sp|P98160|PGBM_HUMAN	SP-Human-010118_20180101.fasta	468811	1	16	16	17	0.000594	0.0403
SBI-7048_S_University of Miami	HIV	S3.3	MSB33917A (F144262)	Thrombospondin-2 OS=Homo sapiens GN=THBS2 PE=1 SV=2	sp|P35442|TSP2_HUMAN	SP-Human-010118_20180101.fasta	129989	1	2	2	2	6.98e-05	0.0256
SBI-7048_S_University of Miami	HIV	S3.3	MSB33917A (F144262)	Galectin-3-binding protein OS=Homo sapiens GN=LGALS3BP PE=1 SV=1	sp|Q08380|LG3BP_HUMAN	SP-Human-010118_20180101.fasta	65332.1	1	3	3	3	0.000105	0.0564
SBI-7048_S_University of Miami	HIV	S3.3	MSB33917A (F144262)	Tax_Id=9606 Gene_Symbol=KRT10 Keratin, type I cytoskeletal 10	IPI:CON_00009865.2|SWISS-PROT:P13645,sp|P13645|K1C10_HUMAN	SP-Human-010118_20180101.fasta	59512.4	1	30	48	73	0.00255	0.476
SBI-7048_S_University of Miami	HIV	S3.3	MSB33917A (F144262)	Nidogen-1 OS=Homo sapiens GN=NID1 PE=1 SV=3	sp|P14543|NID1_HUMAN	SP-Human-010118_20180101.fasta	136376	1	8	8	8	0.000279	0.0666
SBI-7048_S_University of Miami	HIV	S3.3	MSB33917A (F144262)	Prothrombin OS=Homo sapiens GN=F2 PE=1 SV=2	sp|P00734|THRB_HUMAN	SP-Human-010118_20180101.fasta	70036.8	1	2	2	2	6.98e-05	0.0386
SBI-7048_S_University of Miami	HIV	S3.3	MSB33917A (F144262)	Tax_Id=9606 Gene_Symbol=KRT13 Isoform 1 of Keratin, type I cytoskeletal 13	IPI:CON_IPI00009866.6|SWISS-PROT:P13646-1	SP-Human-010118_20180101.fasta	49587.3	1	2	2	2	6.98e-05	0.0873
SBI-7048_S_University of Miami	HIV	S3.3	MSB33917A (F144262)	Collagen alpha-1(VI) chain OS=Homo sapiens GN=COL6A1 PE=1 SV=3	sp|P12109|CO6A1_HUMAN	SP-Human-010118_20180101.fasta	108531	1	17	20	28	0.000978	0.167
SBI-7048_S_University of Miami	HIV	S3.3	MSB33917A (F144262)	Alpha-2-HS-glycoprotein OS=Homo sapiens GN=AHSG PE=1 SV=1	sp|P02765|FETUA_HUMAN	SP-Human-010118_20180101.fasta	39323.4	1	3	3	3	0.000105	0.0545
SBI-7048_S_University of Miami	HIV	S3.3	MSB33917A (F144262)	Tax_Id=9606 Gene_Symbol=KRT17 Keratin, type I cytoskeletal 17	IPI:CON_IPI00450768.7|SWISS-PROT:Q04695,sp|Q04695|K1C17_HUMAN	SP-Human-010118_20180101.fasta	48106.7	0.999	2	2	2	6.98e-05	0.19
SBI-7048_S_University of Miami	HIV	S3.3	MSB33917A (F144262)	Elongation factor 2 OS=Homo sapiens GN=EEF2 PE=1 SV=4	sp|P13639|EF2_HUMAN	SP-Human-010118_20180101.fasta	95340.1	1	3	3	3	0.000105	0.0303
SBI-7048_S_University of Miami	HIV	S3.3	MSB33917A (F144262)	Type I hair keratin 1 - Homo sapiens (Human).	IPI:CON_109456|TREMBL:Q9UE12,sp|Q15323|K1H1_HUMAN	SP-Human-010118_20180101.fasta	47236.8	1	2	2	2	6.98e-05	0.0601
SBI-7048_S_University of Miami	HIV	S3.3	MSB33917A (F144262)	Collagen alpha-1(I) chain OS=Homo sapiens GN=COL1A1 PE=1 SV=5	sp|P02452|CO1A1_HUMAN	SP-Human-010118_20180101.fasta	138941	1	3	4	4	0.00014	0.0219
SBI-7048_S_University of Miami	HIV	S3.3	MSB33917A (F144262)	Laminin subunit alpha-4 OS=Homo sapiens GN=LAMA4 PE=1 SV=4	sp|Q16363|LAMA4_HUMAN	SP-Human-010118_20180101.fasta	202526	1	4	4	4	0.00014	0.0247
SBI-7048_S_University of Miami	HIV	S3.3	MSB33917A (F144262)	Laminin subunit beta-1 OS=Homo sapiens GN=LAMB1 PE=1 SV=2	sp|P07942|LAMB1_HUMAN	SP-Human-010118_20180101.fasta	198035	1	10	10	10	0.000349	0.0538
SBI-7048_S_University of Miami	HIV	S3.3	MSB33917A (F144262)	Keratin, type II cuticular Hb1 (Hair keratin, type II Hb1) (ghHKb1) (ghHb1) (MLN 137) - Homo sapiens (Human).	IPI:CON_103456|SWISS-PROT:Q14533,IPI:CON_107456|SWISS-PROT:O43790,sp|O43790|KRT86_HUMAN,sp|Q14533|KRT81_HUMAN	SP-Human-010118_20180101.fasta	54970.8	1	6	6	6	0.00021	0.129
SBI-7048_S_University of Miami	HIV	S3.3	MSB33917A (F144262)	Keratin, type I cytoskeletal 9 OS=Homo sapiens GN=KRT9 PE=1 SV=3	sp|P35527|K1C9_HUMAN	SP-Human-010118_20180101.fasta	62065.9	1	27	43	63	0.0022	0.469
SBI-7048_S_University of Miami	HIV	S3.3	MSB33917A (F144262)	Complement C3 OS=Homo sapiens GN=C3 PE=1 SV=2	sp|P01024|CO3_HUMAN	SP-Human-010118_20180101.fasta	187149	1	7	7	8	0.000279	0.0367
SBI-7048_S_University of Miami	HIV	S3.3	MSB33917A (F144262)	Tubulin alpha-1B chain OS=Homo sapiens GN=TUBA1B PE=1 SV=1	sp|P68363|TBA1B_HUMAN	SP-Human-010118_20180101.fasta	50151.7	1	3	3	3	0.000105	0.082
SBI-7048_S_University of Miami	HIV	S3.3	MSB33917A (F144262)	Tax_Id=9606 Gene_Symbol=KRT16 Keratin, type I cytoskeletal 16	IPI:CON_00217963.3|SWISS-PROT:P08779,IPI:CON_IPI00217963.3|SWISS-PROT:P08779,sp|P08779|K1C16_HUMAN	SP-Human-010118_20180101.fasta	51269	1	3	3	3	0.000105	0.205
SBI-7048_S_University of Miami	HIV	S3.3	MSB33917A (F144262)	Hemoglobin subunit beta OS=Homo sapiens GN=HBB PE=1 SV=2	sp|P68871|HBB_HUMAN	SP-Human-010118_20180101.fasta	15998	1	2	3	7	0.000244	0.129
SBI-7048_S_University of Miami	HIV	S3.3	MSB33917A (F144262)	Collagen alpha-1(III) chain OS=Homo sapiens GN=COL3A1 PE=1 SV=4	sp|P02461|CO3A1_HUMAN	SP-Human-010118_20180101.fasta	138565	1	5	5	5	0.000175	0.0402
SBI-7048_S_University of Miami	HIV	S3.3	MSB33917A (F144262)	Olfactomedin-like protein 3 OS=Homo sapiens GN=OLFML3 PE=2 SV=1	sp|Q9NRN5|OLFL3_HUMAN	SP-Human-010118_20180101.fasta	46011.2	1	4	4	4	0.00014	0.0961
SBI-7048_S_University of Miami	HIV	S3.3	MSB33917A (F144262)	Fibronectin OS=Homo sapiens GN=FN1 PE=1 SV=4	sp|P02751|FINC_HUMAN	SP-Human-010118_20180101.fasta	262617	1	79	114	160	0.00559	0.393
SBI-7048_S_University of Miami	HIV	S3.3	MSB33917A (F144262)	Elongation factor 1-alpha 1 OS=Homo sapiens GN=EEF1A1 PE=1 SV=1	sp|P68104|EF1A1_HUMAN,sp|Q5VTE0|EF1A3_HUMAN	SP-Human-010118_20180101.fasta	50185.4	1	3	3	3	0.000105	0.0693
SBI-7048_S_University of Miami	HIV	S3.3	MSB33917A (F144262)	Alpha-fetoprotein OS=Homo sapiens GN=AFP PE=1 SV=1	sp|P02771|FETA_HUMAN	SP-Human-010118_20180101.fasta	68678.2	1	2	2	2	6.98e-05	0.0296
SBI-7048_S_University of Miami	HIV	S3.3	MSB33917A (F144262)	Filaggrin-2 OS=Homo sapiens GN=FLG2 PE=1 SV=1	sp|Q5D862|FILA2_HUMAN	SP-Human-010118_20180101.fasta	248052	0.999	2	2	3	0.000105	0.01
SBI-7048_S_University of Miami	HIV	S3.3	MSB33917A (F144262)	EMILIN-1 OS=Homo sapiens GN=EMILIN1 PE=1 SV=3	sp|Q9Y6C2|EMIL1_HUMAN	SP-Human-010118_20180101.fasta	106695	1	2	2	2	6.98e-05	0.0207
SBI-7048_S_University of Miami	HIV	S3.3	MSB33917A (F144262)	Actin, cytoplasmic 1 OS=Homo sapiens GN=ACTB PE=1 SV=1	sp|P60709|ACTB_HUMAN	SP-Human-010118_20180101.fasta	41737.8	1	7	8	9	0.000314	0.189
SBI-7048_S_University of Miami	HIV	S3.3	MSB33917A (F144262)	Collagen alpha-1(XVIII) chain OS=Homo sapiens GN=COL18A1 PE=1 SV=5	sp|P39060|COIA1_HUMAN	SP-Human-010118_20180101.fasta	178188	1	2	2	2	6.98e-05	0.0131
SBI-7048_S_University of Miami	HIV	S3.3	MSB33917A (F144262)	Collagen alpha-2(VI) chain OS=Homo sapiens GN=COL6A2 PE=1 SV=4	sp|P12110|CO6A2_HUMAN	SP-Human-010118_20180101.fasta	108581	1	12	13	14	0.000489	0.122
SBI-7048_S_University of Miami	HIV	S3.3	MSB33917A (F144262)	Heat shock cognate 71 kDa protein OS=Homo sapiens GN=HSPA8 PE=1 SV=1	sp|P11142|HSP7C_HUMAN	SP-Human-010118_20180101.fasta	70899.8	1	3	3	3	0.000105	0.0635
SBI-7048_S_University of Miami	HIV	S3.3	MSB33917A (F144262)	Tax_Id=10090 Gene_Symbol=Krt77 Keratin, type II cytoskeletal 1b	IPI:CON_00462140.1|SWISS-PROT:Q6IFZ6	SP-Human-010118_20180101.fasta	61359.9	1	2	2	2	6.98e-05	0.105
SBI-7048_S_University of Miami	HIV	S3.3	MSB33917A (F144262)	Inter-alpha-trypsin inhibitor heavy chain H3 OS=Homo sapiens GN=ITIH3 PE=1 SV=2	sp|Q06033|ITIH3_HUMAN	SP-Human-010118_20180101.fasta	99850.9	1	3	3	4	0.00014	0.0371
SBI-7048_S_University of Miami	HIV	S3.3	MSB33917A (F144262)	Hemoglobin subunit alpha OS=Homo sapiens GN=HBA1 PE=1 SV=2	sp|P69905|HBA_HUMAN	SP-Human-010118_20180101.fasta	15257.6	1	6	8	12	0.000419	0.43
SBI-7048_S_University of Miami	HIV	S3.3	MSB33917A (F144262)	Protein S100-A8 OS=Homo sapiens GN=S100A8 PE=1 SV=1	sp|P05109|S10A8_HUMAN	SP-Human-010118_20180101.fasta	10835	0.997	2	2	2	6.98e-05	0.194
SBI-7048_S_University of Miami	HIV	S3.3	MSB33917A (F144262)	(Bos taurus) Bovine serum albumin precursor	IPI:CON_00708398.1|SWISS-PROT:P02769	SP-Human-010118_20180101.fasta	69294.2	1	75	142	360	0.0126	0.852
SBI-7048_S_University of Miami	HIV	S3.3	MSB33917A (F144262)	Pentraxin-related protein PTX3 OS=Homo sapiens GN=PTX3 PE=1 SV=3	sp|P26022|PTX3_HUMAN	SP-Human-010118_20180101.fasta	41975.9	1	5	5	6	0.00021	0.15
SBI-7048_S_University of Miami	HIV	S3.3	MSB33917A (F144262)	Tax_Id=9606 Gene_Symbol=KRT5 Keratin, type II cytoskeletal 5	IPI:CON_00009867.3|SWISS-PROT:P13647,sp|P13647|K2C5_HUMAN	SP-Human-010118_20180101.fasta	62379.6	1	18	21	26	0.000908	0.412
SBI-7048_S_University of Miami	HIV	S3.3	MSB33917A (F144262)	Complement C4-A OS=Homo sapiens GN=C4A PE=1 SV=2	sp|P0C0L4|CO4A_HUMAN	SP-Human-010118_20180101.fasta	192787	1	4	5	6	0.00021	0.0229
SBI-7048_S_University of Miami	HIV	S3.3	MSB33917A (F144262)	Keratin, type II cytoskeletal 1 OS=Homo sapiens GN=KRT1 PE=1 SV=6	sp|P04264|K2C1_HUMAN	SP-Human-010118_20180101.fasta	66040.3	1	45	69	126	0.0044	0.598
SBI-7048_S_University of Miami	HIV	S3.3	MSB33917A (F144262)	Serum albumin OS=Homo sapiens GN=ALB PE=1 SV=2	IPI:CON_IPI00745872.2|SWISS-PROT:P02768-1,sp|P02768|ALBU_HUMAN	SP-Human-010118_20180101.fasta	69366.9	1	3	3	4	0.00014	0.125
SBI-7048_S_University of Miami	HIV	S3.3	MSB33917A (F144262)	Periostin OS=Homo sapiens GN=POSTN PE=1 SV=2	sp|Q15063|POSTN_HUMAN	SP-Human-010118_20180101.fasta	93318	1	17	20	25	0.000873	0.24
SBI-7048_S_University of Miami	HIV	S3.4	MSB33918A (F144263)	Heat shock protein HSP 90-alpha OS=Homo sapiens GN=HSP90AA1 PE=1 SV=5	sp|P07900|HS90A_HUMAN	SP-Human-010118_20180101.fasta	84663.2	1	5	5	5	0.000161	0.113
SBI-7048_S_University of Miami	HIV	S3.4	MSB33918A (F144263)	Junction plakoglobin OS=Homo sapiens GN=JUP PE=1 SV=3	sp|P14923|PLAK_HUMAN	SP-Human-010118_20180101.fasta	81745.9	1	7	7	8	0.000257	0.109
SBI-7048_S_University of Miami	HIV	S3.4	MSB33918A (F144263)	Tubulin alpha-1B chain OS=Homo sapiens GN=TUBA1B PE=1 SV=1	sp|P68363|TBA1B_HUMAN	SP-Human-010118_20180101.fasta	50151.7	1	7	9	11	0.000353	0.188
SBI-7048_S_University of Miami	HIV	S3.4	MSB33918A (F144263)	Prothrombin OS=Homo sapiens GN=F2 PE=1 SV=2	sp|P00734|THRB_HUMAN	SP-Human-010118_20180101.fasta	70036.8	1	5	8	9	0.000289	0.0788
SBI-7048_S_University of Miami	HIV	S3.4	MSB33918A (F144263)	Agrin OS=Homo sapiens GN=AGRN PE=1 SV=5	sp|O00468|AGRIN_HUMAN	SP-Human-010118_20180101.fasta	217225	1	6	6	6	0.000193	0.0339
SBI-7048_S_University of Miami	HIV	S3.4	MSB33918A (F144263)	Ninein OS=Homo sapiens GN=NIN PE=1 SV=4	sp|Q8N4C6|NIN_HUMAN	SP-Human-010118_20180101.fasta	243248	0.999	2	2	3	9.64e-05	0.00813
SBI-7048_S_University of Miami	HIV	S3.4	MSB33918A (F144263)	Tax_Id=9606 Gene_Symbol=KRT71 Keratin, type II cytoskeletal 71	IPI:CON_IPI00061200.4|SWISS-PROT:Q3SY84,sp|Q3SY84|K2C71_HUMAN	SP-Human-010118_20180101.fasta	57251.1	1	2	3	3	9.64e-05	0.0574
SBI-7048_S_University of Miami	HIV	S3.4	MSB33918A (F144263)	(Bos taurus) Bovine serum albumin precursor	IPI:CON_00708398.1|SWISS-PROT:P02769	SP-Human-010118_20180101.fasta	69294.2	1	74	148	393	0.0126	0.83
SBI-7048_S_University of Miami	HIV	S3.4	MSB33918A (F144263)	Thrombospondin-2 OS=Homo sapiens GN=THBS2 PE=1 SV=2	sp|P35442|TSP2_HUMAN	SP-Human-010118_20180101.fasta	129989	1	13	13	14	0.00045	0.147
SBI-7048_S_University of Miami	HIV	S3.4	MSB33918A (F144263)	Carboxypeptidase N catalytic chain OS=Homo sapiens GN=CPN1 PE=1 SV=1	sp|P15169|CBPN_HUMAN	SP-Human-010118_20180101.fasta	52286.4	1	2	3	3	9.64e-05	0.0546
SBI-7048_S_University of Miami	HIV	S3.4	MSB33918A (F144263)	Tax_Id=9606 Gene_Symbol=KRT6C Keratin, type II cytoskeletal 6C	IPI:CON_00299145.9|SWISS-PROT:P48668,sp|P48668|K2C6C_HUMAN	SP-Human-010118_20180101.fasta	60026.7	1	4	5	5	0.000161	0.167
SBI-7048_S_University of Miami	HIV	S3.4	MSB33918A (F144263)	Nidogen-1 OS=Homo sapiens GN=NID1 PE=1 SV=3	sp|P14543|NID1_HUMAN	SP-Human-010118_20180101.fasta	136376	1	15	15	17	0.000546	0.136
SBI-7048_S_University of Miami	HIV	S3.4	MSB33918A (F144263)	Laminin subunit alpha-5 OS=Homo sapiens GN=LAMA5 PE=1 SV=8	sp|O15230|LAMA5_HUMAN	SP-Human-010118_20180101.fasta	399725	1	7	7	7	0.000225	0.02
SBI-7048_S_University of Miami	HIV	S3.4	MSB33918A (F144263)	Lactotransferrin OS=Homo sapiens GN=LTF PE=1 SV=6	sp|P02788|TRFL_HUMAN	SP-Human-010118_20180101.fasta	78182.3	1	2	2	3	9.64e-05	0.0296
SBI-7048_S_University of Miami	HIV	S3.4	MSB33918A (F144263)	Periostin OS=Homo sapiens GN=POSTN PE=1 SV=2	sp|Q15063|POSTN_HUMAN	SP-Human-010118_20180101.fasta	93318	1	35	51	64	0.00206	0.434
SBI-7048_S_University of Miami	HIV	S3.4	MSB33918A (F144263)	Elongation factor 1-alpha 1 OS=Homo sapiens GN=EEF1A1 PE=1 SV=1	sp|P68104|EF1A1_HUMAN,sp|Q5VTE0|EF1A3_HUMAN	SP-Human-010118_20180101.fasta	50185.4	1	7	7	7	0.000225	0.132
SBI-7048_S_University of Miami	HIV	S3.4	MSB33918A (F144263)	Tax_Id=9606 Gene_Symbol=KRT14 Keratin, type I cytoskeletal 14	IPI:CON_00384444.5|SWISS-PROT:P02533,sp|P02533|K1C14_HUMAN	SP-Human-010118_20180101.fasta	51622.6	1	7	7	8	0.000257	0.206
SBI-7048_S_University of Miami	HIV	S3.4	MSB33918A (F144263)	Annexin A5 OS=Homo sapiens GN=ANXA5 PE=1 SV=2	sp|P08758|ANXA5_HUMAN	SP-Human-010118_20180101.fasta	35938.6	1	3	3	3	9.64e-05	0.106
SBI-7048_S_University of Miami	HIV	S3.4	MSB33918A (F144263)	Guanine nucleotide-binding protein G(I)/G(S)/G(T) subunit beta-1 OS=Homo sapiens GN=GNB1 PE=1 SV=3	sp|P62873|GBB1_HUMAN	SP-Human-010118_20180101.fasta	37377.5	1	2	2	2	6.43e-05	0.0588
SBI-7048_S_University of Miami	HIV	S3.4	MSB33918A (F144263)	Thyroxine-binding globulin OS=Homo sapiens GN=SERPINA7 PE=1 SV=2	sp|P05543|THBG_HUMAN	SP-Human-010118_20180101.fasta	46325.6	1	2	2	2	6.43e-05	0.0458
SBI-7048_S_University of Miami	HIV	S3.4	MSB33918A (F144263)	Gelsolin OS=Homo sapiens GN=GSN PE=1 SV=1	sp|P06396|GELS_HUMAN	SP-Human-010118_20180101.fasta	85697.8	1	7	7	8	0.000257	0.0831
SBI-7048_S_University of Miami	HIV	S3.4	MSB33918A (F144263)	Collagen triple helix repeat-containing protein 1 OS=Homo sapiens GN=CTHRC1 PE=1 SV=1	sp|Q96CG8|CTHR1_HUMAN	SP-Human-010118_20180101.fasta	26224.8	1	4	4	5	0.000161	0.148
SBI-7048_S_University of Miami	HIV	S3.4	MSB33918A (F144263)	Alpha-fetoprotein OS=Homo sapiens GN=AFP PE=1 SV=1	sp|P02771|FETA_HUMAN	SP-Human-010118_20180101.fasta	68678.2	1	2	2	2	6.43e-05	0.0296
SBI-7048_S_University of Miami	HIV	S3.4	MSB33918A (F144263)	Desmoplakin OS=Homo sapiens GN=DSP PE=1 SV=3	sp|P15924|DESP_HUMAN	SP-Human-010118_20180101.fasta	331781	1	6	6	6	0.000193	0.0202
SBI-7048_S_University of Miami	HIV	S3.4	MSB33918A (F144263)	Heparin cofactor 2 OS=Homo sapiens GN=SERPIND1 PE=1 SV=3	sp|P05546|HEP2_HUMAN	SP-Human-010118_20180101.fasta	57072.9	0.999	2	2	3	9.64e-05	0.0301
SBI-7048_S_University of Miami	HIV	S3.4	MSB33918A (F144263)	Profilin-1 OS=Homo sapiens GN=PFN1 PE=1 SV=2	sp|P07737|PROF1_HUMAN	SP-Human-010118_20180101.fasta	15054.3	1	3	3	4	0.000129	0.243
SBI-7048_S_University of Miami	HIV	S3.4	MSB33918A (F144263)	78 kDa glucose-regulated protein OS=Homo sapiens GN=HSPA5 PE=1 SV=2	sp|P11021|GRP78_HUMAN	SP-Human-010118_20180101.fasta	72334.7	0.996	2	2	2	6.43e-05	0.0749
SBI-7048_S_University of Miami	HIV	S3.4	MSB33918A (F144263)	Collagen alpha-1(III) chain OS=Homo sapiens GN=COL3A1 PE=1 SV=4	sp|P02461|CO3A1_HUMAN	SP-Human-010118_20180101.fasta	138565	1	9	10	12	0.000386	0.0614
SBI-7048_S_University of Miami	HIV	S3.4	MSB33918A (F144263)	Keratin, type II cytoskeletal 2 epidermal OS=Homo sapiens GN=KRT2 PE=1 SV=2	sp|P35908|K22E_HUMAN	SP-Human-010118_20180101.fasta	65433.9	1	27	35	43	0.00138	0.44
SBI-7048_S_University of Miami	HIV	S3.4	MSB33918A (F144263)	Talin-1 OS=Homo sapiens GN=TLN1 PE=1 SV=3	sp|Q9Y490|TLN1_HUMAN	SP-Human-010118_20180101.fasta	269765	1	7	7	7	0.000225	0.0279
SBI-7048_S_University of Miami	HIV	S3.4	MSB33918A (F144263)	EMILIN-1 OS=Homo sapiens GN=EMILIN1 PE=1 SV=3	sp|Q9Y6C2|EMIL1_HUMAN	SP-Human-010118_20180101.fasta	106695	1	7	7	7	0.000225	0.0787
SBI-7048_S_University of Miami	HIV	S3.4	MSB33918A (F144263)	Endoplasmin OS=Homo sapiens GN=HSP90B1 PE=1 SV=1	sp|P14625|ENPL_HUMAN	SP-Human-010118_20180101.fasta	92471.7	0.996	2	2	2	6.43e-05	0.0386
SBI-7048_S_University of Miami	HIV	S3.4	MSB33918A (F144263)	Glyceraldehyde-3-phosphate dehydrogenase OS=Homo sapiens GN=GAPDH PE=1 SV=3	sp|P04406|G3P_HUMAN	SP-Human-010118_20180101.fasta	36053.4	1	8	9	10	0.000321	0.316
SBI-7048_S_University of Miami	HIV	S3.4	MSB33918A (F144263)	Collagen alpha-3(VI) chain OS=Homo sapiens GN=COL6A3 PE=1 SV=5	sp|P12111|CO6A3_HUMAN	SP-Human-010118_20180101.fasta	343667	1	103	130	181	0.00582	0.346
SBI-7048_S_University of Miami	HIV	S3.4	MSB33918A (F144263)	Basement membrane-specific heparan sulfate proteoglycan core protein OS=Homo sapiens GN=HSPG2 PE=1 SV=4	sp|P98160|PGBM_HUMAN	SP-Human-010118_20180101.fasta	468811	1	48	51	57	0.00183	0.13
SBI-7048_S_University of Miami	HIV	S3.4	MSB33918A (F144263)	Inter-alpha-trypsin inhibitor heavy chain H3 OS=Homo sapiens GN=ITIH3 PE=1 SV=2	sp|Q06033|ITIH3_HUMAN	SP-Human-010118_20180101.fasta	99850.9	1	6	6	7	0.000225	0.0663
SBI-7048_S_University of Miami	HIV	S3.4	MSB33918A (F144263)	Streptavidin (S.avidinii)	IPI:CON_Strepavidin|IPI12345678	SP-Human-010118_20180101.fasta	16622	1	8	23	591	0.019	0.469
SBI-7048_S_University of Miami	HIV	S3.4	MSB33918A (F144263)	Actin, cytoplasmic 1 OS=Homo sapiens GN=ACTB PE=1 SV=1	sp|P60709|ACTB_HUMAN	SP-Human-010118_20180101.fasta	41737.8	1	13	18	24	0.000771	0.355
SBI-7048_S_University of Miami	HIV	S3.4	MSB33918A (F144263)	Thrombospondin-1 OS=Homo sapiens GN=THBS1 PE=1 SV=2	sp|P07996|TSP1_HUMAN	SP-Human-010118_20180101.fasta	129382	1	16	17	22	0.000707	0.144
SBI-7048_S_University of Miami	HIV	S3.4	MSB33918A (F144263)	Filamin-A OS=Homo sapiens GN=FLNA PE=1 SV=4	sp|P21333|FLNA_HUMAN	SP-Human-010118_20180101.fasta	280729	1	5	5	5	0.000161	0.0208
SBI-7048_S_University of Miami	HIV	S3.4	MSB33918A (F144263)	Vitronectin OS=Homo sapiens GN=VTN PE=1 SV=1	sp|P04004|VTNC_HUMAN	SP-Human-010118_20180101.fasta	54306.1	1	2	3	4	0.000129	0.046
SBI-7048_S_University of Miami	HIV	S3.4	MSB33918A (F144263)	Tax_Id=9606 Gene_Symbol=KRT10 Keratin, type I cytoskeletal 10	IPI:CON_00009865.2|SWISS-PROT:P13645,sp|P13645|K1C10_HUMAN	SP-Human-010118_20180101.fasta	59512.4	1	30	42	55	0.00177	0.417
SBI-7048_S_University of Miami	HIV	S3.4	MSB33918A (F144263)	von Willebrand factor OS=Homo sapiens GN=VWF PE=1 SV=4	sp|P04275|VWF_HUMAN	SP-Human-010118_20180101.fasta	309251	1	4	4	4	0.000129	0.0171
SBI-7048_S_University of Miami	HIV	S3.4	MSB33918A (F144263)	Galectin-1 OS=Homo sapiens GN=LGALS1 PE=1 SV=2	sp|P09382|LEG1_HUMAN	SP-Human-010118_20180101.fasta	14715.8	1	2	2	2	6.43e-05	0.119
SBI-7048_S_University of Miami	HIV	S3.4	MSB33918A (F144263)	Alpha-2-macroglobulin OS=Homo sapiens GN=A2M PE=1 SV=3	sp|P01023|A2MG_HUMAN	SP-Human-010118_20180101.fasta	163290	1	8	12	24	0.000771	0.0495
SBI-7048_S_University of Miami	HIV	S3.4	MSB33918A (F144263)	Complement C5 OS=Homo sapiens GN=C5 PE=1 SV=4	sp|P01031|CO5_HUMAN	SP-Human-010118_20180101.fasta	188309	1	10	11	12	0.000386	0.0519
SBI-7048_S_University of Miami	HIV	S3.4	MSB33918A (F144263)	Myosin-9 OS=Homo sapiens GN=MYH9 PE=1 SV=4	sp|P35579|MYH9_HUMAN	SP-Human-010118_20180101.fasta	226538	1	5	5	5	0.000161	0.025
SBI-7048_S_University of Miami	HIV	S3.4	MSB33918A (F144263)	Laminin subunit alpha-4 OS=Homo sapiens GN=LAMA4 PE=1 SV=4	sp|Q16363|LAMA4_HUMAN	SP-Human-010118_20180101.fasta	202526	1	17	18	19	0.000611	0.101
SBI-7048_S_University of Miami	HIV	S3.4	MSB33918A (F144263)	Pentraxin-related protein PTX3 OS=Homo sapiens GN=PTX3 PE=1 SV=3	sp|P26022|PTX3_HUMAN	SP-Human-010118_20180101.fasta	41975.9	1	10	11	12	0.000386	0.299
SBI-7048_S_University of Miami	HIV	S3.4	MSB33918A (F144263)	Inter-alpha-trypsin inhibitor heavy chain H2 OS=Homo sapiens GN=ITIH2 PE=1 SV=2	sp|P19823|ITIH2_HUMAN	SP-Human-010118_20180101.fasta	106466	1	9	10	13	0.000418	0.0729
SBI-7048_S_University of Miami	HIV	S3.4	MSB33918A (F144263)	Heat shock protein HSP 90-beta OS=Homo sapiens GN=HSP90AB1 PE=1 SV=4	sp|P08238|HS90B_HUMAN	SP-Human-010118_20180101.fasta	83267.3	1	9	9	9	0.000289	0.138
SBI-7048_S_University of Miami	HIV	S3.4	MSB33918A (F144263)	Amyloid-beta A4 protein OS=Homo sapiens GN=APP PE=1 SV=3	sp|P05067|A4_HUMAN	SP-Human-010118_20180101.fasta	86941.3	0.999	2	2	2	6.43e-05	0.0234
SBI-7048_S_University of Miami	HIV	S3.4	MSB33918A (F144263)	Collagen alpha-1(I) chain OS=Homo sapiens GN=COL1A1 PE=1 SV=5	sp|P02452|CO1A1_HUMAN	SP-Human-010118_20180101.fasta	138941	1	12	14	16	0.000514	0.0963
SBI-7048_S_University of Miami	HIV	S3.4	MSB33918A (F144263)	Alpha-enolase OS=Homo sapiens GN=ENO1 PE=1 SV=2	sp|P06733|ENOA_HUMAN	SP-Human-010118_20180101.fasta	47170.2	1	4	4	4	0.000129	0.12
SBI-7048_S_University of Miami	HIV	S3.4	MSB33918A (F144263)	Collagen alpha-2(I) chain OS=Homo sapiens GN=COL1A2 PE=1 SV=7	sp|P08123|CO1A2_HUMAN	SP-Human-010118_20180101.fasta	129315	1	13	16	20	0.000643	0.108
SBI-7048_S_University of Miami	HIV	S3.4	MSB33918A (F144263)	Heat shock cognate 71 kDa protein OS=Homo sapiens GN=HSPA8 PE=1 SV=1	sp|P11142|HSP7C_HUMAN	SP-Human-010118_20180101.fasta	70899.8	1	8	8	8	0.000257	0.146
SBI-7048_S_University of Miami	HIV	S3.4	MSB33918A (F144263)	Keratin, type I cytoskeletal 9 OS=Homo sapiens GN=KRT9 PE=1 SV=3	sp|P35527|K1C9_HUMAN	SP-Human-010118_20180101.fasta	62065.9	1	19	28	35	0.00112	0.315
SBI-7048_S_University of Miami	HIV	S3.4	MSB33918A (F144263)	Heat shock 70 kDa protein 1A OS=Homo sapiens GN=HSPA1A PE=1 SV=1	sp|P0DMV8|HS71A_HUMAN,sp|P0DMV9|HS71B_HUMAN	SP-Human-010118_20180101.fasta	70054	1	3	3	3	9.64e-05	0.12
SBI-7048_S_University of Miami	HIV	S3.4	MSB33918A (F144263)	Alpha-actinin-4 OS=Homo sapiens GN=ACTN4 PE=1 SV=2	sp|O43707|ACTN4_HUMAN	SP-Human-010118_20180101.fasta	104857	1	6	6	6	0.000193	0.175
SBI-7048_S_University of Miami	HIV	S3.4	MSB33918A (F144263)	Apolipoprotein B-100 OS=Homo sapiens GN=APOB PE=1 SV=2	sp|P04114|APOB_HUMAN	SP-Human-010118_20180101.fasta	515615	1	6	6	6	0.000193	0.0114
SBI-7048_S_University of Miami	HIV	S3.4	MSB33918A (F144263)	Protein S100-A8 OS=Homo sapiens GN=S100A8 PE=1 SV=1	sp|P05109|S10A8_HUMAN	SP-Human-010118_20180101.fasta	10835	0.999	3	3	3	9.64e-05	0.323
SBI-7048_S_University of Miami	HIV	S3.4	MSB33918A (F144263)	Laminin subunit beta-1 OS=Homo sapiens GN=LAMB1 PE=1 SV=2	sp|P07942|LAMB1_HUMAN	SP-Human-010118_20180101.fasta	198035	1	24	26	30	0.000964	0.148
SBI-7048_S_University of Miami	HIV	S3.4	MSB33918A (F144263)	Actin-related protein 2/3 complex subunit 4 OS=Homo sapiens GN=ARPC4 PE=1 SV=3	sp|P59998|ARPC4_HUMAN	SP-Human-010118_20180101.fasta	19667.4	0.997	2	2	2	6.43e-05	0.113
SBI-7048_S_University of Miami	HIV	S3.4	MSB33918A (F144263)	A disintegrin and metalloproteinase with thrombospondin motifs 12 OS=Homo sapiens GN=ADAMTS12 PE=1 SV=2	sp|P58397|ATS12_HUMAN	SP-Human-010118_20180101.fasta	177674	0.994	2	2	2	6.43e-05	0.0113
SBI-7048_S_University of Miami	HIV	S3.4	MSB33918A (F144263)	GTP-binding nuclear protein Ran OS=Homo sapiens GN=RAN PE=1 SV=3	sp|P62826|RAN_HUMAN	SP-Human-010118_20180101.fasta	24423.1	1	3	3	3	9.64e-05	0.144
SBI-7048_S_University of Miami	HIV	S3.4	MSB33918A (F144263)	Keratin, type II cytoskeletal 1 OS=Homo sapiens GN=KRT1 PE=1 SV=6	sp|P04264|K2C1_HUMAN	SP-Human-010118_20180101.fasta	66040.3	1	40	57	87	0.0028	0.491
SBI-7048_S_University of Miami	HIV	S3.4	MSB33918A (F144263)	Transforming growth factor-beta-induced protein ig-h3 OS=Homo sapiens GN=TGFBI PE=1 SV=1	sp|Q15582|BGH3_HUMAN	SP-Human-010118_20180101.fasta	74682.9	1	23	29	40	0.00129	0.363
SBI-7048_S_University of Miami	HIV	S3.4	MSB33918A (F144263)	Adenylyl cyclase-associated protein 1 OS=Homo sapiens GN=CAP1 PE=1 SV=5	sp|Q01518|CAP1_HUMAN	SP-Human-010118_20180101.fasta	51901.6	0.999	2	2	2	6.43e-05	0.0379
SBI-7048_S_University of Miami	HIV	S3.4	MSB33918A (F144263)	Sushi repeat-containing protein SRPX OS=Homo sapiens GN=SRPX PE=1 SV=1	sp|P78539|SRPX_HUMAN	SP-Human-010118_20180101.fasta	51572.9	1	3	4	4	0.000129	0.069
SBI-7048_S_University of Miami	HIV	S3.4	MSB33918A (F144263)	Eukaryotic initiation factor 4A-I OS=Homo sapiens GN=EIF4A1 PE=1 SV=1	sp|P60842|IF4A1_HUMAN	SP-Human-010118_20180101.fasta	46155.3	1	3	3	3	9.64e-05	0.069
SBI-7048_S_University of Miami	HIV	S3.4	MSB33918A (F144263)	Dystonin OS=Homo sapiens GN=DST PE=1 SV=4	REV_sp|Q03001|DYST_HUMAN	SP-Human-010118_20180101.fasta	860678	0.988	2	2	2	6.43e-05	0.00198
SBI-7048_S_University of Miami	HIV	S3.4	MSB33918A (F144263)	Filaggrin-2 OS=Homo sapiens GN=FLG2 PE=1 SV=1	sp|Q5D862|FILA2_HUMAN	SP-Human-010118_20180101.fasta	248052	1	2	2	3	9.64e-05	0.00878
SBI-7048_S_University of Miami	HIV	S3.4	MSB33918A (F144263)	Complement C1q tumor necrosis factor-related protein 3 OS=Homo sapiens GN=C1QTNF3 PE=1 SV=1	sp|Q9BXJ4|C1QT3_HUMAN	SP-Human-010118_20180101.fasta	26994.8	1	3	3	3	9.64e-05	0.134
SBI-7048_S_University of Miami	HIV	S3.4	MSB33918A (F144263)	Vimentin OS=Homo sapiens GN=VIM PE=1 SV=4	sp|P08670|VIME_HUMAN	SP-Human-010118_20180101.fasta	53652.7	1	4	4	4	0.000129	0.0858
SBI-7048_S_University of Miami	HIV	S3.4	MSB33918A (F144263)	Alpha-actinin-1 OS=Homo sapiens GN=ACTN1 PE=1 SV=2	sp|P12814|ACTN1_HUMAN	SP-Human-010118_20180101.fasta	103061	1	12	13	15	0.000482	0.155
SBI-7048_S_University of Miami	HIV	S3.4	MSB33918A (F144263)	Peroxidasin homolog OS=Homo sapiens GN=PXDN PE=1 SV=2	sp|Q92626|PXDN_HUMAN	SP-Human-010118_20180101.fasta	165276	1	15	15	18	0.000578	0.115
SBI-7048_S_University of Miami	HIV	S3.4	MSB33918A (F144263)	Pigment epithelium-derived factor OS=Homo sapiens GN=SERPINF1 PE=1 SV=4	sp|P36955|PEDF_HUMAN	SP-Human-010118_20180101.fasta	46314.3	1	7	7	11	0.000353	0.144
SBI-7048_S_University of Miami	HIV	S3.4	MSB33918A (F144263)	Tubulin beta chain OS=Homo sapiens GN=TUBB PE=1 SV=2	sp|P07437|TBB5_HUMAN	SP-Human-010118_20180101.fasta	49670.6	1	5	7	7	0.000225	0.133
SBI-7048_S_University of Miami	HIV	S3.4	MSB33918A (F144263)	Desmoglein-1 OS=Homo sapiens GN=DSG1 PE=1 SV=2	sp|Q02413|DSG1_HUMAN	SP-Human-010118_20180101.fasta	113749	1	3	3	3	9.64e-05	0.0286
SBI-7048_S_University of Miami	HIV	S3.4	MSB33918A (F144263)	Lumican OS=Homo sapiens GN=LUM PE=1 SV=2	sp|P51884|LUM_HUMAN	SP-Human-010118_20180101.fasta	38431.5	1	2	2	2	6.43e-05	0.0592
SBI-7048_S_University of Miami	HIV	S3.4	MSB33918A (F144263)	Inter-alpha-trypsin inhibitor heavy chain H1 OS=Homo sapiens GN=ITIH1 PE=1 SV=3	sp|P19827|ITIH1_HUMAN	SP-Human-010118_20180101.fasta	101390	1	2	2	2	6.43e-05	0.0241
SBI-7048_S_University of Miami	HIV	S3.4	MSB33918A (F144263)	Apolipoprotein E OS=Homo sapiens GN=APOE PE=1 SV=1	sp|P02649|APOE_HUMAN	SP-Human-010118_20180101.fasta	36153.5	1	4	4	4	0.000129	0.136
SBI-7048_S_University of Miami	HIV	S3.4	MSB33918A (F144263)	Alpha-2-HS-glycoprotein OS=Homo sapiens GN=AHSG PE=1 SV=1	sp|P02765|FETUA_HUMAN	SP-Human-010118_20180101.fasta	39323.4	1	3	4	4	0.000129	0.0545
SBI-7048_S_University of Miami	HIV	S3.4	MSB33918A (F144263)	Collagen alpha-1(V) chain OS=Homo sapiens GN=COL5A1 PE=1 SV=3	sp|P20908|CO5A1_HUMAN	SP-Human-010118_20180101.fasta	183563	1	2	2	2	6.43e-05	0.012
SBI-7048_S_University of Miami	HIV	S3.4	MSB33918A (F144263)	Fibrinogen beta chain OS=Homo sapiens GN=FGB PE=1 SV=2	sp|P02675|FIBB_HUMAN	SP-Human-010118_20180101.fasta	55928.6	1	2	2	2	6.43e-05	0.0346
SBI-7048_S_University of Miami	HIV	S3.4	MSB33918A (F144263)	Moesin OS=Homo sapiens GN=MSN PE=1 SV=3	sp|P26038|MOES_HUMAN	SP-Human-010118_20180101.fasta	67821.8	1	3	3	3	9.64e-05	0.0451
SBI-7048_S_University of Miami	HIV	S3.4	MSB33918A (F144263)	Adenosylhomocysteinase OS=Homo sapiens GN=AHCY PE=1 SV=4	sp|P23526|SAHH_HUMAN	SP-Human-010118_20180101.fasta	47717.1	1	4	4	4	0.000129	0.109
SBI-7048_S_University of Miami	HIV	S3.4	MSB33918A (F144263)	Triosephosphate isomerase OS=Homo sapiens GN=TPI1 PE=1 SV=3	sp|P60174|TPIS_HUMAN	SP-Human-010118_20180101.fasta	30790.8	1	3	3	3	9.64e-05	0.105
SBI-7048_S_University of Miami	HIV	S3.4	MSB33918A (F144263)	Hemoglobin subunit beta OS=Homo sapiens GN=HBB PE=1 SV=2	sp|P68871|HBB_HUMAN	SP-Human-010118_20180101.fasta	15998	1	2	3	7	0.000225	0.129
SBI-7048_S_University of Miami	HIV	S3.4	MSB33918A (F144263)	Complement C4-A OS=Homo sapiens GN=C4A PE=1 SV=2	sp|P0C0L4|CO4A_HUMAN	SP-Human-010118_20180101.fasta	192787	1	7	9	14	0.00045	0.0269
SBI-7048_S_University of Miami	HIV	S3.4	MSB33918A (F144263)	Procollagen-lysine,2-oxoglutarate 5-dioxygenase 1 OS=Homo sapiens GN=PLOD1 PE=1 SV=2	sp|Q02809|PLOD1_HUMAN	SP-Human-010118_20180101.fasta	83552.5	1	6	6	8	0.000257	0.114
SBI-7048_S_University of Miami	HIV	S3.4	MSB33918A (F144263)	Tax_Id=9606 Gene_Symbol=KRT5 Keratin, type II cytoskeletal 5	IPI:CON_00009867.3|SWISS-PROT:P13647,sp|P13647|K2C5_HUMAN	SP-Human-010118_20180101.fasta	62379.6	1	10	10	11	0.000353	0.292
SBI-7048_S_University of Miami	HIV	S3.4	MSB33918A (F144263)	Collagen alpha-2(VI) chain OS=Homo sapiens GN=COL6A2 PE=1 SV=4	sp|P12110|CO6A2_HUMAN	SP-Human-010118_20180101.fasta	108581	1	21	24	29	0.000932	0.215
SBI-7048_S_University of Miami	HIV	S3.4	MSB33918A (F144263)	Pyruvate kinase PKM OS=Homo sapiens GN=PKM PE=1 SV=4	sp|P14618|KPYM_HUMAN	SP-Human-010118_20180101.fasta	57937.5	1	10	10	10	0.000321	0.177
SBI-7048_S_University of Miami	HIV	S3.4	MSB33918A (F144263)	Clathrin heavy chain 1 OS=Homo sapiens GN=CLTC PE=1 SV=5	sp|Q00610|CLH1_HUMAN	SP-Human-010118_20180101.fasta	191619	1	2	2	2	6.43e-05	0.0113
SBI-7048_S_University of Miami	HIV	S3.4	MSB33918A (F144263)	Collagen alpha-1(VI) chain OS=Homo sapiens GN=COL6A1 PE=1 SV=3	sp|P12109|CO6A1_HUMAN	SP-Human-010118_20180101.fasta	108531	1	25	34	49	0.00157	0.232
SBI-7048_S_University of Miami	HIV	S3.4	MSB33918A (F144263)	Annexin A2 OS=Homo sapiens GN=ANXA2 PE=1 SV=2	sp|P07355|ANXA2_HUMAN	SP-Human-010118_20180101.fasta	38606.1	1	7	9	10	0.000321	0.257
SBI-7048_S_University of Miami	HIV	S3.4	MSB33918A (F144263)	Serum albumin OS=Homo sapiens GN=ALB PE=1 SV=2	IPI:CON_IPI00745872.2|SWISS-PROT:P02768-1,sp|P02768|ALBU_HUMAN	SP-Human-010118_20180101.fasta	69366.9	1	2	2	3	9.64e-05	0.1
SBI-7048_S_University of Miami	HIV	S3.4	MSB33918A (F144263)	Collagen alpha-1(IV) chain OS=Homo sapiens GN=COL4A1 PE=1 SV=3	sp|P02462|CO4A1_HUMAN	SP-Human-010118_20180101.fasta	160618	1	2	2	2	6.43e-05	0.0174
SBI-7048_S_University of Miami	HIV	S3.4	MSB33918A (F144263)	Adipocyte enhancer-binding protein 1 OS=Homo sapiens GN=AEBP1 PE=1 SV=1	sp|Q8IUX7|AEBP1_HUMAN	SP-Human-010118_20180101.fasta	130931	1	6	6	6	0.000193	0.0492
SBI-7048_S_University of Miami	HIV	S3.4	MSB33918A (F144263)	Hemoglobin subunit alpha OS=Homo sapiens GN=HBA1 PE=1 SV=2	sp|P69905|HBA_HUMAN	SP-Human-010118_20180101.fasta	15257.6	1	6	9	18	0.000578	0.43
SBI-7048_S_University of Miami	HIV	S3.4	MSB33918A (F144263)	Inter-alpha-trypsin inhibitor heavy chain H4 OS=Homo sapiens GN=ITIH4 PE=1 SV=4	sp|Q14624|ITIH4_HUMAN	SP-Human-010118_20180101.fasta	103358	1	2	4	4	0.000129	0.0194
SBI-7048_S_University of Miami	HIV	S3.4	MSB33918A (F144263)	Thrombospondin-3 OS=Homo sapiens GN=THBS3 PE=1 SV=1	sp|P49746|TSP3_HUMAN	SP-Human-010118_20180101.fasta	104200	1	3	3	3	9.64e-05	0.0408
SBI-7048_S_University of Miami	HIV	S3.4	MSB33918A (F144263)	Keratinocyte proline-rich protein OS=Homo sapiens GN=KPRP PE=1 SV=1	sp|Q5T749|KPRP_HUMAN	SP-Human-010118_20180101.fasta	64132.6	1	4	4	5	0.000161	0.0708
SBI-7048_S_University of Miami	HIV	S3.4	MSB33918A (F144263)	40S ribosomal protein SA OS=Homo sapiens GN=RPSA PE=1 SV=4	sp|P08865|RSSA_HUMAN	SP-Human-010118_20180101.fasta	32854.1	0.997	2	2	2	6.43e-05	0.0847
SBI-7048_S_University of Miami	HIV	S3.4	MSB33918A (F144263)	Transitional endoplasmic reticulum ATPase OS=Homo sapiens GN=VCP PE=1 SV=4	sp|P55072|TERA_HUMAN	SP-Human-010118_20180101.fasta	89324.8	0.999	3	3	3	9.64e-05	0.0459
SBI-7048_S_University of Miami	HIV	S3.4	MSB33918A (F144263)	Laminin subunit gamma-1 OS=Homo sapiens GN=LAMC1 PE=1 SV=3	sp|P11047|LAMC1_HUMAN	SP-Human-010118_20180101.fasta	177601	1	26	29	34	0.00109	0.191
SBI-7048_S_University of Miami	HIV	S3.4	MSB33918A (F144263)	Antithrombin-III OS=Homo sapiens GN=SERPINC1 PE=1 SV=1	sp|P01008|ANT3_HUMAN	SP-Human-010118_20180101.fasta	52604.1	1	6	6	7	0.000225	0.0711
SBI-7048_S_University of Miami	HIV	S3.4	MSB33918A (F144263)	Trypsin - Sus scrofa (Pig).	IPI:CON_Trypsin|SWISS-PROT:P00761|TRYP_PIG	SP-Human-010118_20180101.fasta	24409.3	1	8	18	95	0.00305	0.468
SBI-7048_S_University of Miami	HIV	S3.4	MSB33918A (F144263)	Coagulation factor V OS=Homo sapiens GN=F5 PE=1 SV=4	sp|P12259|FA5_HUMAN	SP-Human-010118_20180101.fasta	251710	1	3	3	3	9.64e-05	0.0157
SBI-7048_S_University of Miami	HIV	S3.4	MSB33918A (F144263)	Complement C3 OS=Homo sapiens GN=C3 PE=1 SV=2	sp|P01024|CO3_HUMAN	SP-Human-010118_20180101.fasta	187149	1	12	12	18	0.000578	0.0595
SBI-7048_S_University of Miami	HIV	S3.4	MSB33918A (F144263)	Collagen alpha-1(XII) chain OS=Homo sapiens GN=COL12A1 PE=1 SV=2	sp|Q99715|COCA1_HUMAN	SP-Human-010118_20180101.fasta	333145	1	11	11	12	0.000386	0.0385
SBI-7048_S_University of Miami	HIV	S3.4	MSB33918A (F144263)	Fibronectin OS=Homo sapiens GN=FN1 PE=1 SV=4	sp|P02751|FINC_HUMAN	SP-Human-010118_20180101.fasta	262617	1	96	160	270	0.00868	0.434
SBI-7048_S_University of Miami	HIV	S3.4	MSB33918A (F144263)	Annexin A6 OS=Homo sapiens GN=ANXA6 PE=1 SV=3	sp|P08133|ANXA6_HUMAN	SP-Human-010118_20180101.fasta	75877.5	1	3	3	3	9.64e-05	0.052
SBI-7048_S_University of Miami	HIV	S3.4	MSB33918A (F144263)	Galectin-3-binding protein OS=Homo sapiens GN=LGALS3BP PE=1 SV=1	sp|Q08380|LG3BP_HUMAN	SP-Human-010118_20180101.fasta	65332.1	1	8	9	9	0.000289	0.115
SBI-7048_S_University of Miami	HIV	S3.4	MSB33918A (F144263)	14-3-3 protein zeta/delta OS=Homo sapiens GN=YWHAZ PE=1 SV=1	sp|P63104|1433Z_HUMAN	SP-Human-010118_20180101.fasta	27745.9	1	2	2	2	6.43e-05	0.0898
SBI-7048_S_University of Miami	HIV	S3.4	MSB33918A (F144263)	Plasminogen OS=Homo sapiens GN=PLG PE=1 SV=2	sp|P00747|PLMN_HUMAN	SP-Human-010118_20180101.fasta	90567.4	0.999	3	3	3	9.64e-05	0.0296
SBI-7048_S_University of Miami	HIV	S3.4	MSB33918A (F144263)	C-type lectin domain family 11 member A OS=Homo sapiens GN=CLEC11A PE=1 SV=1	sp|Q9Y240|CLC11_HUMAN	SP-Human-010118_20180101.fasta	35694.4	1	4	4	4	0.000129	0.118
SBI-7048_S_University of Miami	HIV	S3.4	MSB33918A (F144263)	Elongation factor 2 OS=Homo sapiens GN=EEF2 PE=1 SV=4	sp|P13639|EF2_HUMAN	SP-Human-010118_20180101.fasta	95340.1	1	6	6	6	0.000193	0.0699
SBI-7048_S_University of Miami	HIV	S3.4	MSB33918A (F144263)	Olfactomedin-like protein 3 OS=Homo sapiens GN=OLFML3 PE=2 SV=1	sp|Q9NRN5|OLFL3_HUMAN	SP-Human-010118_20180101.fasta	46011.2	1	7	7	13	0.000418	0.17
SBI-7048_S_University of Miami	HIV	S3.4	MSB33918A (F144263)	Ceruloplasmin OS=Homo sapiens GN=CP PE=1 SV=1	sp|P00450|CERU_HUMAN	SP-Human-010118_20180101.fasta	122208	1	3	4	4	0.000129	0.03
SBI-7048_S_University of Miami	HIV	S3.4	MSB33918A (F144263)	Decorin OS=Homo sapiens GN=DCN PE=1 SV=1	sp|P07585|PGS2_HUMAN	SP-Human-010118_20180101.fasta	39748.2	1	4	4	5	0.000161	0.1
SBI-7048_S_University of Miami	HIV	S3.4	MSB33918A (F144263)	Laminin subunit alpha-2 OS=Homo sapiens GN=LAMA2 PE=1 SV=4	sp|P24043|LAMA2_HUMAN	SP-Human-010118_20180101.fasta	343905	1	15	15	15	0.000482	0.0532
SBI-7048_S_University of Miami	HIV	S3.4	MSB33918A (F144263)	Dermcidin OS=Homo sapiens GN=DCD PE=1 SV=2	sp|P81605|DCD_HUMAN	SP-Human-010118_20180101.fasta	11284.1	1	2	2	2	6.43e-05	0.2
SBI-7048_S_University of Miami	HIV	S3.4	MSB33918A (F144263)	Collagen alpha-1(XVIII) chain OS=Homo sapiens GN=COL18A1 PE=1 SV=5	sp|P39060|COIA1_HUMAN	SP-Human-010118_20180101.fasta	178188	1	5	5	5	0.000161	0.0302
SBI-7048_S_University of Miami	HIV	S3.4	MSB33918A (F144263)	Bone morphogenetic protein 1 OS=Homo sapiens GN=BMP1 PE=1 SV=2	sp|P13497|BMP1_HUMAN	SP-Human-010118_20180101.fasta	111249	1	5	5	5	0.000161	0.0487
SBI-7048_S_University of Miami	HIV	S3.4	MSB33918A (F144263)	Versican core protein OS=Homo sapiens GN=VCAN PE=1 SV=3	sp|P13611|CSPG2_HUMAN	SP-Human-010118_20180101.fasta	372813	1	16	17	23	0.000739	0.0439
SBI-7048_S_University of Miami	HIV	S3.4	MSB33918A (F144263)	Biglycan OS=Homo sapiens GN=BGN PE=1 SV=2	sp|P21810|PGS1_HUMAN	SP-Human-010118_20180101.fasta	41655.9	1	5	6	6	0.000193	0.166
SBI-7048_S_University of Miami	HIV	S3.4	MSB33918A (F144263)	Serine protease HTRA1 OS=Homo sapiens GN=HTRA1 PE=1 SV=1	sp|Q92743|HTRA1_HUMAN	SP-Human-010118_20180101.fasta	51287.3	1	4	4	4	0.000129	0.0896
SBI-7048_S_University of Miami	HIV+Ab	S4.1	MSB33919A (F144264)	Hemoglobin subunit alpha OS=Homo sapiens GN=HBA1 PE=1 SV=2	sp|P69905|HBA_HUMAN	SP-Human-010118_20180101.fasta	15257.6	1	4	5	6	0.000223	0.232
SBI-7048_S_University of Miami	HIV+Ab	S4.1	MSB33919A (F144264)	Alpha-2-macroglobulin OS=Homo sapiens GN=A2M PE=1 SV=3	sp|P01023|A2MG_HUMAN	SP-Human-010118_20180101.fasta	163290	1	3	4	5	0.000186	0.0217
SBI-7048_S_University of Miami	HIV+Ab	S4.1	MSB33919A (F144264)	Inter-alpha-trypsin inhibitor heavy chain H3 OS=Homo sapiens GN=ITIH3 PE=1 SV=2	sp|Q06033|ITIH3_HUMAN	SP-Human-010118_20180101.fasta	99850.9	0.999	2	2	2	7.44e-05	0.0225
SBI-7048_S_University of Miami	HIV+Ab	S4.1	MSB33919A (F144264)	Tax_Id=9606 Gene_Symbol=KRT6C Keratin, type II cytoskeletal 6C	IPI:CON_00299145.9|SWISS-PROT:P48668,sp|P48668|K2C6C_HUMAN	SP-Human-010118_20180101.fasta	60026.7	1	5	6	7	0.00026	0.176
SBI-7048_S_University of Miami	HIV+Ab	S4.1	MSB33919A (F144264)	Actin, cytoplasmic 1 OS=Homo sapiens GN=ACTB PE=1 SV=1	sp|P60709|ACTB_HUMAN	SP-Human-010118_20180101.fasta	41737.8	1	4	4	4	0.000149	0.123
SBI-7048_S_University of Miami	HIV+Ab	S4.1	MSB33919A (F144264)	Keratin, type II cytoskeletal 2 epidermal OS=Homo sapiens GN=KRT2 PE=1 SV=2	sp|P35908|K22E_HUMAN	SP-Human-010118_20180101.fasta	65433.9	1	23	27	37	0.00138	0.393
SBI-7048_S_University of Miami	HIV+Ab	S4.1	MSB33919A (F144264)	Fibronectin OS=Homo sapiens GN=FN1 PE=1 SV=4	sp|P02751|FINC_HUMAN	SP-Human-010118_20180101.fasta	262617	1	31	33	41	0.00153	0.163
SBI-7048_S_University of Miami	HIV+Ab	S4.1	MSB33919A (F144264)	(Bos taurus) Bovine serum albumin precursor	IPI:CON_00708398.1|SWISS-PROT:P02769	SP-Human-010118_20180101.fasta	69294.2	1	78	146	364	0.0135	0.858
SBI-7048_S_University of Miami	HIV+Ab	S4.1	MSB33919A (F144264)	Skin-specific protein 32 OS=Homo sapiens GN=XP32 PE=1 SV=1	sp|Q5T750|XP32_HUMAN	SP-Human-010118_20180101.fasta	26235.7	0.997	2	2	2	7.44e-05	0.036
SBI-7048_S_University of Miami	HIV+Ab	S4.1	MSB33919A (F144264)	Small proline-rich protein 2E OS=Homo sapiens GN=SPRR2E PE=2 SV=2	sp|P22531|SPR2E_HUMAN	SP-Human-010118_20180101.fasta	7854.7	1	2	2	2	7.44e-05	0.306
SBI-7048_S_University of Miami	HIV+Ab	S4.1	MSB33919A (F144264)	Inter-alpha-trypsin inhibitor heavy chain H2 OS=Homo sapiens GN=ITIH2 PE=1 SV=2	sp|P19823|ITIH2_HUMAN	SP-Human-010118_20180101.fasta	106466	1	2	2	2	7.44e-05	0.019
SBI-7048_S_University of Miami	HIV+Ab	S4.1	MSB33919A (F144264)	Collagen alpha-1(VI) chain OS=Homo sapiens GN=COL6A1 PE=1 SV=3	sp|P12109|CO6A1_HUMAN	SP-Human-010118_20180101.fasta	108531	1	4	4	4	0.000149	0.0418
SBI-7048_S_University of Miami	HIV+Ab	S4.1	MSB33919A (F144264)	Tax_Id=9606 Gene_Symbol=KRT5 Keratin, type II cytoskeletal 5	IPI:CON_00009867.3|SWISS-PROT:P13647,sp|P13647|K2C5_HUMAN	SP-Human-010118_20180101.fasta	62379.6	1	9	10	13	0.000484	0.256
SBI-7048_S_University of Miami	HIV+Ab	S4.1	MSB33919A (F144264)	Serum albumin OS=Homo sapiens GN=ALB PE=1 SV=2	IPI:CON_IPI00745872.2|SWISS-PROT:P02768-1,sp|P02768|ALBU_HUMAN	SP-Human-010118_20180101.fasta	69366.9	1	3	3	4	0.000149	0.126
SBI-7048_S_University of Miami	HIV+Ab	S4.1	MSB33919A (F144264)	Collagen alpha-2(I) chain OS=Homo sapiens GN=COL1A2 PE=1 SV=7	sp|P08123|CO1A2_HUMAN	SP-Human-010118_20180101.fasta	129315	1	3	3	3	0.000112	0.0322
SBI-7048_S_University of Miami	HIV+Ab	S4.1	MSB33919A (F144264)	Prolactin-inducible protein OS=Homo sapiens GN=PIP PE=1 SV=1	sp|P12273|PIP_HUMAN	SP-Human-010118_20180101.fasta	16573.1	0.996	2	2	2	7.44e-05	0.137
SBI-7048_S_University of Miami	HIV+Ab	S4.1	MSB33919A (F144264)	Keratin, type I cytoskeletal 9 OS=Homo sapiens GN=KRT9 PE=1 SV=3	sp|P35527|K1C9_HUMAN	SP-Human-010118_20180101.fasta	62065.9	1	19	28	38	0.00141	0.331
SBI-7048_S_University of Miami	HIV+Ab	S4.1	MSB33919A (F144264)	Periostin OS=Homo sapiens GN=POSTN PE=1 SV=2	sp|Q15063|POSTN_HUMAN	SP-Human-010118_20180101.fasta	93318	1	5	5	5	0.000186	0.0789
SBI-7048_S_University of Miami	HIV+Ab	S4.1	MSB33919A (F144264)	Trypsin - Sus scrofa (Pig).	IPI:CON_Trypsin|SWISS-PROT:P00761|TRYP_PIG	SP-Human-010118_20180101.fasta	24409.3	1	8	17	103	0.00383	0.468
SBI-7048_S_University of Miami	HIV+Ab	S4.1	MSB33919A (F144264)	Hemoglobin subunit beta OS=Homo sapiens GN=HBB PE=1 SV=2	sp|P68871|HBB_HUMAN	SP-Human-010118_20180101.fasta	15998	1	2	2	3	0.000112	0.129
SBI-7048_S_University of Miami	HIV+Ab	S4.1	MSB33919A (F144264)	Ceruloplasmin OS=Homo sapiens GN=CP PE=1 SV=1	sp|P00450|CERU_HUMAN	SP-Human-010118_20180101.fasta	122208	0.999	2	2	2	7.44e-05	0.0207
SBI-7048_S_University of Miami	HIV+Ab	S4.1	MSB33919A (F144264)	Tax_Id=9606 Gene_Symbol=KRT10 Keratin, type I cytoskeletal 10	IPI:CON_00009865.2|SWISS-PROT:P13645,sp|P13645|K1C10_HUMAN	SP-Human-010118_20180101.fasta	59512.4	1	25	32	49	0.00182	0.334
SBI-7048_S_University of Miami	HIV+Ab	S4.1	MSB33919A (F144264)	Collagen alpha-3(VI) chain OS=Homo sapiens GN=COL6A3 PE=1 SV=5	sp|P12111|CO6A3_HUMAN	SP-Human-010118_20180101.fasta	343667	1	8	8	8	0.000298	0.0293
SBI-7048_S_University of Miami	HIV+Ab	S4.1	MSB33919A (F144264)	Tax_Id=9606 Gene_Symbol=KRT14 Keratin, type I cytoskeletal 14	IPI:CON_00384444.5|SWISS-PROT:P02533,sp|P02533|K1C14_HUMAN	SP-Human-010118_20180101.fasta	51622.6	1	6	6	7	0.00026	0.201
SBI-7048_S_University of Miami	HIV+Ab	S4.1	MSB33919A (F144264)	Keratin, type II cytoskeletal 1 OS=Homo sapiens GN=KRT1 PE=1 SV=6	sp|P04264|K2C1_HUMAN	SP-Human-010118_20180101.fasta	66040.3	1	41	58	85	0.00316	0.512
SBI-7048_S_University of Miami	HIV+Ab	S4.1	MSB33919A (F144264)	Keratinocyte proline-rich protein OS=Homo sapiens GN=KPRP PE=1 SV=1	sp|Q5T749|KPRP_HUMAN	SP-Human-010118_20180101.fasta	64132.6	1	2	2	2	7.44e-05	0.0294
SBI-7048_S_University of Miami	HIV+Ab	S4.1	MSB33919A (F144264)	Collagen alpha-1(I) chain OS=Homo sapiens GN=COL1A1 PE=1 SV=5	sp|P02452|CO1A1_HUMAN	SP-Human-010118_20180101.fasta	138941	0.996	2	2	2	7.44e-05	0.0157
SBI-7048_S_University of Miami	HIV+Ab	S4.1	MSB33919A (F144264)	Desmoplakin OS=Homo sapiens GN=DSP PE=1 SV=3	sp|P15924|DESP_HUMAN	SP-Human-010118_20180101.fasta	331781	1	7	7	7	0.00026	0.0202
SBI-7048_S_University of Miami	HIV+Ab	S4.1	MSB33919A (F144264)	Complement C3 OS=Homo sapiens GN=C3 PE=1 SV=2	sp|P01024|CO3_HUMAN	SP-Human-010118_20180101.fasta	187149	1	4	4	4	0.000149	0.0222
SBI-7048_S_University of Miami	HIV+Ab	S4.1	MSB33919A (F144264)	Alpha-2-HS-glycoprotein OS=Homo sapiens GN=AHSG PE=1 SV=1	sp|P02765|FETUA_HUMAN	SP-Human-010118_20180101.fasta	39323.4	1	3	3	3	0.000112	0.0545
SBI-7048_S_University of Miami	HIV+Ab	S4.1	MSB33919A (F144264)	Desmoglein-1 OS=Homo sapiens GN=DSG1 PE=1 SV=2	sp|Q02413|DSG1_HUMAN	SP-Human-010118_20180101.fasta	113749	1	2	2	2	7.44e-05	0.02
SBI-7048_S_University of Miami	HIV+Ab	S4.1	MSB33919A (F144264)	Dermcidin OS=Homo sapiens GN=DCD PE=1 SV=2	sp|P81605|DCD_HUMAN	SP-Human-010118_20180101.fasta	11284.1	1	4	4	4	0.000149	0.3
SBI-7048_S_University of Miami	HIV+Ab	S4.1	MSB33919A (F144264)	Junction plakoglobin OS=Homo sapiens GN=JUP PE=1 SV=3	sp|P14923|PLAK_HUMAN	SP-Human-010118_20180101.fasta	81745.9	1	6	6	6	0.000223	0.0765
SBI-7048_S_University of Miami	HIV+Ab	S4.1	MSB33919A (F144264)	Protein S100-A8 OS=Homo sapiens GN=S100A8 PE=1 SV=1	sp|P05109|S10A8_HUMAN	SP-Human-010118_20180101.fasta	10835	1	4	4	4	0.000149	0.398
SBI-7048_S_University of Miami	HIV+Ab	S4.1	MSB33919A (F144264)	Streptavidin (S.avidinii)	IPI:CON_Strepavidin|IPI12345678	SP-Human-010118_20180101.fasta	16622	1	8	24	630	0.0234	0.469
SBI-7048_S_University of Miami	HIV+Ab	S4.2	MSB33920A (F144265)	Heat shock protein HSP 90-alpha OS=Homo sapiens GN=HSP90AA1 PE=1 SV=5	sp|P07900|HS90A_HUMAN	SP-Human-010118_20180101.fasta	84663.2	1	6	6	6	0.00016	0.171
SBI-7048_S_University of Miami	HIV+Ab	S4.2	MSB33920A (F144265)	Junction plakoglobin OS=Homo sapiens GN=JUP PE=1 SV=3	sp|P14923|PLAK_HUMAN	SP-Human-010118_20180101.fasta	81745.9	1	4	4	4	0.000107	0.0617
SBI-7048_S_University of Miami	HIV+Ab	S4.2	MSB33920A (F144265)	Tubulin alpha-1B chain OS=Homo sapiens GN=TUBA1B PE=1 SV=1	sp|P68363|TBA1B_HUMAN	SP-Human-010118_20180101.fasta	50151.7	1	14	18	22	0.000587	0.379
SBI-7048_S_University of Miami	HIV+Ab	S4.2	MSB33920A (F144265)	Prothrombin OS=Homo sapiens GN=F2 PE=1 SV=2	sp|P00734|THRB_HUMAN	SP-Human-010118_20180101.fasta	70036.8	1	9	14	19	0.000507	0.109
SBI-7048_S_University of Miami	HIV+Ab	S4.2	MSB33920A (F144265)	Agrin OS=Homo sapiens GN=AGRN PE=1 SV=5	sp|O00468|AGRIN_HUMAN	SP-Human-010118_20180101.fasta	217225	1	9	9	9	0.00024	0.0547
SBI-7048_S_University of Miami	HIV+Ab	S4.2	MSB33920A (F144265)	Keratinocyte proline-rich protein OS=Homo sapiens GN=KPRP PE=1 SV=1	sp|Q5T749|KPRP_HUMAN	SP-Human-010118_20180101.fasta	64132.6	0.997	2	2	2	5.33e-05	0.0397
SBI-7048_S_University of Miami	HIV+Ab	S4.2	MSB33920A (F144265)	(Bos taurus) Bovine serum albumin precursor	IPI:CON_00708398.1|SWISS-PROT:P02769	SP-Human-010118_20180101.fasta	69294.2	1	86	170	397	0.0106	0.903
SBI-7048_S_University of Miami	HIV+Ab	S4.2	MSB33920A (F144265)	Thrombospondin-2 OS=Homo sapiens GN=THBS2 PE=1 SV=2	sp|P35442|TSP2_HUMAN	SP-Human-010118_20180101.fasta	129989	1	19	22	26	0.000694	0.227
SBI-7048_S_University of Miami	HIV+Ab	S4.2	MSB33920A (F144265)	Carboxypeptidase N catalytic chain OS=Homo sapiens GN=CPN1 PE=1 SV=1	sp|P15169|CBPN_HUMAN	SP-Human-010118_20180101.fasta	52286.4	1	2	2	2	5.33e-05	0.0546
SBI-7048_S_University of Miami	HIV+Ab	S4.2	MSB33920A (F144265)	Tax_Id=9606 Gene_Symbol=KRT6C Keratin, type II cytoskeletal 6C	IPI:CON_00299145.9|SWISS-PROT:P48668,sp|P48668|K2C6C_HUMAN	SP-Human-010118_20180101.fasta	60026.7	1	7	8	8	0.000213	0.239
SBI-7048_S_University of Miami	HIV+Ab	S4.2	MSB33920A (F144265)	Nidogen-1 OS=Homo sapiens GN=NID1 PE=1 SV=3	sp|P14543|NID1_HUMAN	SP-Human-010118_20180101.fasta	136376	1	16	17	19	0.000507	0.162
SBI-7048_S_University of Miami	HIV+Ab	S4.2	MSB33920A (F144265)	Laminin subunit alpha-5 OS=Homo sapiens GN=LAMA5 PE=1 SV=8	sp|O15230|LAMA5_HUMAN	SP-Human-010118_20180101.fasta	399725	1	25	25	25	0.000667	0.0885
SBI-7048_S_University of Miami	HIV+Ab	S4.2	MSB33920A (F144265)	Sushi repeat-containing protein SRPX2 OS=Homo sapiens GN=SRPX2 PE=1 SV=1	sp|O60687|SRPX2_HUMAN	SP-Human-010118_20180101.fasta	52972.3	1	5	5	5	0.000133	0.133
SBI-7048_S_University of Miami	HIV+Ab	S4.2	MSB33920A (F144265)	Lactotransferrin OS=Homo sapiens GN=LTF PE=1 SV=6	sp|P02788|TRFL_HUMAN	SP-Human-010118_20180101.fasta	78182.3	1	3	3	4	0.000107	0.0408
SBI-7048_S_University of Miami	HIV+Ab	S4.2	MSB33920A (F144265)	Vimentin OS=Homo sapiens GN=VIM PE=1 SV=4	sp|P08670|VIME_HUMAN	SP-Human-010118_20180101.fasta	53652.7	1	3	3	3	8e-05	0.114
SBI-7048_S_University of Miami	HIV+Ab	S4.2	MSB33920A (F144265)	Protein Wnt-5a OS=Homo sapiens GN=WNT5A PE=1 SV=2	sp|P41221|WNT5A_HUMAN	SP-Human-010118_20180101.fasta	42339.1	1	4	4	4	0.000107	0.0947
SBI-7048_S_University of Miami	HIV+Ab	S4.2	MSB33920A (F144265)	Periostin OS=Homo sapiens GN=POSTN PE=1 SV=2	sp|Q15063|POSTN_HUMAN	SP-Human-010118_20180101.fasta	93318	1	50	90	121	0.00323	0.587
SBI-7048_S_University of Miami	HIV+Ab	S4.2	MSB33920A (F144265)	Prolow-density lipoprotein receptor-related protein 1 OS=Homo sapiens GN=LRP1 PE=1 SV=2	sp|Q07954|LRP1_HUMAN	SP-Human-010118_20180101.fasta	504592	1	3	3	3	8e-05	0.00902
SBI-7048_S_University of Miami	HIV+Ab	S4.2	MSB33920A (F144265)	5'-nucleotidase OS=Homo sapiens GN=NT5E PE=1 SV=1	sp|P21589|5NTD_HUMAN	SP-Human-010118_20180101.fasta	63369	1	6	6	6	0.00016	0.153
SBI-7048_S_University of Miami	HIV+Ab	S4.2	MSB33920A (F144265)	HLA class I histocompatibility antigen, B-15 alpha chain OS=Homo sapiens GN=HLA-B PE=1 SV=2	sp|P30464|1B15_HUMAN,sp|P30484|1B46_HUMAN	SP-Human-010118_20180101.fasta	40387.7	1	3	3	4	0.000107	0.193
SBI-7048_S_University of Miami	HIV+Ab	S4.2	MSB33920A (F144265)	T-complex protein 1 subunit eta OS=Homo sapiens GN=CCT7 PE=1 SV=2	sp|Q99832|TCPH_HUMAN	SP-Human-010118_20180101.fasta	59367.8	0.994	2	2	2	5.33e-05	0.0295
SBI-7048_S_University of Miami	HIV+Ab	S4.2	MSB33920A (F144265)	Elongation factor 1-alpha 1 OS=Homo sapiens GN=EEF1A1 PE=1 SV=1	sp|P68104|EF1A1_HUMAN,sp|Q5VTE0|EF1A3_HUMAN	SP-Human-010118_20180101.fasta	50185.4	1	9	10	11	0.000293	0.177
SBI-7048_S_University of Miami	HIV+Ab	S4.2	MSB33920A (F144265)	Tax_Id=9606 Gene_Symbol=KRT14 Keratin, type I cytoskeletal 14	IPI:CON_00384444.5|SWISS-PROT:P02533,sp|P02533|K1C14_HUMAN	SP-Human-010118_20180101.fasta	51622.6	1	11	11	11	0.000293	0.358
SBI-7048_S_University of Miami	HIV+Ab	S4.2	MSB33920A (F144265)	Olfactomedin-like protein 3 OS=Homo sapiens GN=OLFML3 PE=2 SV=1	sp|Q9NRN5|OLFL3_HUMAN	SP-Human-010118_20180101.fasta	46011.2	1	11	19	25	0.000667	0.296
SBI-7048_S_University of Miami	HIV+Ab	S4.2	MSB33920A (F144265)	Annexin A5 OS=Homo sapiens GN=ANXA5 PE=1 SV=2	sp|P08758|ANXA5_HUMAN	SP-Human-010118_20180101.fasta	35938.6	1	6	7	7	0.000187	0.2
SBI-7048_S_University of Miami	HIV+Ab	S4.2	MSB33920A (F144265)	Guanine nucleotide-binding protein G(I)/G(S)/G(T) subunit beta-1 OS=Homo sapiens GN=GNB1 PE=1 SV=3	sp|P62873|GBB1_HUMAN	SP-Human-010118_20180101.fasta	37377.5	1	3	3	3	8e-05	0.0912
SBI-7048_S_University of Miami	HIV+Ab	S4.2	MSB33920A (F144265)	Thyroxine-binding globulin OS=Homo sapiens GN=SERPINA7 PE=1 SV=2	sp|P05543|THBG_HUMAN	SP-Human-010118_20180101.fasta	46325.6	1	4	4	6	0.00016	0.0964
SBI-7048_S_University of Miami	HIV+Ab	S4.2	MSB33920A (F144265)	Tax_Id=9606 Gene_Symbol=KRT16 Keratin, type I cytoskeletal 16	IPI:CON_00217963.3|SWISS-PROT:P08779,IPI:CON_IPI00217963.3|SWISS-PROT:P08779,sp|P08779|K1C16_HUMAN	SP-Human-010118_20180101.fasta	51269	1	4	4	4	0.000107	0.237
SBI-7048_S_University of Miami	HIV+Ab	S4.2	MSB33920A (F144265)	Complement C1q tumor necrosis factor-related protein 3 OS=Homo sapiens GN=C1QTNF3 PE=1 SV=1	sp|Q9BXJ4|C1QT3_HUMAN	SP-Human-010118_20180101.fasta	26994.8	1	6	8	8	0.000213	0.195
SBI-7048_S_University of Miami	HIV+Ab	S4.2	MSB33920A (F144265)	Gelsolin OS=Homo sapiens GN=GSN PE=1 SV=1	sp|P06396|GELS_HUMAN	SP-Human-010118_20180101.fasta	85697.8	1	13	13	15	0.0004	0.165
SBI-7048_S_University of Miami	HIV+Ab	S4.2	MSB33920A (F144265)	Collagen triple helix repeat-containing protein 1 OS=Homo sapiens GN=CTHRC1 PE=1 SV=1	sp|Q96CG8|CTHR1_HUMAN	SP-Human-010118_20180101.fasta	26224.8	1	6	7	11	0.000293	0.259
SBI-7048_S_University of Miami	HIV+Ab	S4.2	MSB33920A (F144265)	Alpha-fetoprotein OS=Homo sapiens GN=AFP PE=1 SV=1	sp|P02771|FETA_HUMAN	SP-Human-010118_20180101.fasta	68678.2	1	3	3	3	8e-05	0.0443
SBI-7048_S_University of Miami	HIV+Ab	S4.2	MSB33920A (F144265)	Desmoplakin OS=Homo sapiens GN=DSP PE=1 SV=3	sp|P15924|DESP_HUMAN	SP-Human-010118_20180101.fasta	331781	0.991	2	2	2	5.33e-05	0.00627
SBI-7048_S_University of Miami	HIV+Ab	S4.2	MSB33920A (F144265)	Multifunctional protein ADE2 OS=Homo sapiens GN=PAICS PE=1 SV=3	sp|P22234|PUR6_HUMAN	SP-Human-010118_20180101.fasta	47080	0.999	2	2	2	5.33e-05	0.0635
SBI-7048_S_University of Miami	HIV+Ab	S4.2	MSB33920A (F144265)	Heparin cofactor 2 OS=Homo sapiens GN=SERPIND1 PE=1 SV=3	sp|P05546|HEP2_HUMAN	SP-Human-010118_20180101.fasta	57072.9	1	3	5	6	0.00016	0.0661
SBI-7048_S_University of Miami	HIV+Ab	S4.2	MSB33920A (F144265)	L-lactate dehydrogenase B chain OS=Homo sapiens GN=LDHB PE=1 SV=2	sp|P07195|LDHB_HUMAN	SP-Human-010118_20180101.fasta	36638.6	1	5	5	6	0.00016	0.162
SBI-7048_S_University of Miami	HIV+Ab	S4.2	MSB33920A (F144265)	Glypican-6 OS=Homo sapiens GN=GPC6 PE=1 SV=1	sp|Q9Y625|GPC6_HUMAN	SP-Human-010118_20180101.fasta	62736.4	1	4	4	4	0.000107	0.0811
SBI-7048_S_University of Miami	HIV+Ab	S4.2	MSB33920A (F144265)	Integrin alpha-V OS=Homo sapiens GN=ITGAV PE=1 SV=2	sp|P06756|ITAV_HUMAN	SP-Human-010118_20180101.fasta	116041	1	2	2	2	5.33e-05	0.0153
SBI-7048_S_University of Miami	HIV+Ab	S4.2	MSB33920A (F144265)	Fibrillin-2 OS=Homo sapiens GN=FBN2 PE=1 SV=3	sp|P35556|FBN2_HUMAN	SP-Human-010118_20180101.fasta	314762	0.999	2	2	2	5.33e-05	0.0103
SBI-7048_S_University of Miami	HIV+Ab	S4.2	MSB33920A (F144265)	Profilin-1 OS=Homo sapiens GN=PFN1 PE=1 SV=2	sp|P07737|PROF1_HUMAN	SP-Human-010118_20180101.fasta	15054.3	1	4	4	5	0.000133	0.271
SBI-7048_S_University of Miami	HIV+Ab	S4.2	MSB33920A (F144265)	ATP-citrate synthase OS=Homo sapiens GN=ACLY PE=1 SV=3	sp|P53396|ACLY_HUMAN	SP-Human-010118_20180101.fasta	120843	0.988	2	2	2	5.33e-05	0.0218
SBI-7048_S_University of Miami	HIV+Ab	S4.2	MSB33920A (F144265)	78 kDa glucose-regulated protein OS=Homo sapiens GN=HSPA5 PE=1 SV=2	sp|P11021|GRP78_HUMAN	SP-Human-010118_20180101.fasta	72334.7	1	2	2	2	5.33e-05	0.0749
SBI-7048_S_University of Miami	HIV+Ab	S4.2	MSB33920A (F144265)	Tubulin beta chain OS=Homo sapiens GN=TUBB PE=1 SV=2	sp|P07437|TBB5_HUMAN	SP-Human-010118_20180101.fasta	49670.6	1	10	13	16	0.000427	0.239
SBI-7048_S_University of Miami	HIV+Ab	S4.2	MSB33920A (F144265)	Keratin, type II cytoskeletal 2 epidermal OS=Homo sapiens GN=KRT2 PE=1 SV=2	sp|P35908|K22E_HUMAN	SP-Human-010118_20180101.fasta	65433.9	1	30	42	47	0.00125	0.52
SBI-7048_S_University of Miami	HIV+Ab	S4.2	MSB33920A (F144265)	Talin-1 OS=Homo sapiens GN=TLN1 PE=1 SV=3	sp|Q9Y490|TLN1_HUMAN	SP-Human-010118_20180101.fasta	269765	1	12	13	14	0.000373	0.0693
SBI-7048_S_University of Miami	HIV+Ab	S4.2	MSB33920A (F144265)	Threonine--tRNA ligase, cytoplasmic OS=Homo sapiens GN=TARS PE=1 SV=3	sp|P26639|SYTC_HUMAN	SP-Human-010118_20180101.fasta	83437.8	1	3	3	3	8e-05	0.0539
SBI-7048_S_University of Miami	HIV+Ab	S4.2	MSB33920A (F144265)	Peptidyl-prolyl cis-trans isomerase A OS=Homo sapiens GN=PPIA PE=1 SV=2	sp|P62937|PPIA_HUMAN	SP-Human-010118_20180101.fasta	18012.9	1	4	4	4	0.000107	0.327
SBI-7048_S_University of Miami	HIV+Ab	S4.2	MSB33920A (F144265)	Cofilin-1 OS=Homo sapiens GN=CFL1 PE=1 SV=3	sp|P23528|COF1_HUMAN	SP-Human-010118_20180101.fasta	18503.2	1	3	3	3	8e-05	0.205
SBI-7048_S_University of Miami	HIV+Ab	S4.2	MSB33920A (F144265)	EMILIN-1 OS=Homo sapiens GN=EMILIN1 PE=1 SV=3	sp|Q9Y6C2|EMIL1_HUMAN	SP-Human-010118_20180101.fasta	106695	1	15	15	15	0.0004	0.182
SBI-7048_S_University of Miami	HIV+Ab	S4.2	MSB33920A (F144265)	Hemicentin-1 OS=Homo sapiens GN=HMCN1 PE=1 SV=2	sp|Q96RW7|HMCN1_HUMAN	SP-Human-010118_20180101.fasta	613382	0.999	3	3	3	8e-05	0.00515
SBI-7048_S_University of Miami	HIV+Ab	S4.2	MSB33920A (F144265)	Glyceraldehyde-3-phosphate dehydrogenase OS=Homo sapiens GN=GAPDH PE=1 SV=3	sp|P04406|G3P_HUMAN	SP-Human-010118_20180101.fasta	36053.4	1	13	17	23	0.000614	0.472
SBI-7048_S_University of Miami	HIV+Ab	S4.2	MSB33920A (F144265)	Elongation factor 1-gamma OS=Homo sapiens GN=EEF1G PE=1 SV=3	sp|P26641|EF1G_HUMAN	SP-Human-010118_20180101.fasta	50119.4	1	3	3	4	0.000107	0.0755
SBI-7048_S_University of Miami	HIV+Ab	S4.2	MSB33920A (F144265)	Collagen alpha-3(VI) chain OS=Homo sapiens GN=COL6A3 PE=1 SV=5	sp|P12111|CO6A3_HUMAN	SP-Human-010118_20180101.fasta	343667	1	140	200	291	0.00776	0.45
SBI-7048_S_University of Miami	HIV+Ab	S4.2	MSB33920A (F144265)	Basement membrane-specific heparan sulfate proteoglycan core protein OS=Homo sapiens GN=HSPG2 PE=1 SV=4	sp|P98160|PGBM_HUMAN	SP-Human-010118_20180101.fasta	468811	1	95	116	137	0.00365	0.305
SBI-7048_S_University of Miami	HIV+Ab	S4.2	MSB33920A (F144265)	Latent-transforming growth factor beta-binding protein 1 OS=Homo sapiens GN=LTBP1 PE=1 SV=4	sp|Q14766|LTBP1_HUMAN	SP-Human-010118_20180101.fasta	186787	0.998	3	3	3	8e-05	0.0192
SBI-7048_S_University of Miami	HIV+Ab	S4.2	MSB33920A (F144265)	Collagen alpha-2(IV) chain OS=Homo sapiens GN=COL4A2 PE=1 SV=4	sp|P08572|CO4A2_HUMAN	SP-Human-010118_20180101.fasta	167558	1	6	8	10	0.000267	0.0391
SBI-7048_S_University of Miami	HIV+Ab	S4.2	MSB33920A (F144265)	Thrombospondin-4 OS=Homo sapiens GN=THBS4 PE=1 SV=2	sp|P35443|TSP4_HUMAN	SP-Human-010118_20180101.fasta	105869	1	2	2	2	5.33e-05	0.0739
SBI-7048_S_University of Miami	HIV+Ab	S4.2	MSB33920A (F144265)	Ubiquitin-like modifier-activating enzyme 1 OS=Homo sapiens GN=UBA1 PE=1 SV=3	sp|P22314|UBA1_HUMAN	SP-Human-010118_20180101.fasta	117850	0.995	2	2	2	5.33e-05	0.0246
SBI-7048_S_University of Miami	HIV+Ab	S4.2	MSB33920A (F144265)	Ras-related protein Rap-1b OS=Homo sapiens GN=RAP1B PE=1 SV=1	sp|P61224|RAP1B_HUMAN	SP-Human-010118_20180101.fasta	20824.9	1	3	3	4	0.000107	0.147
SBI-7048_S_University of Miami	HIV+Ab	S4.2	MSB33920A (F144265)	Inter-alpha-trypsin inhibitor heavy chain H3 OS=Homo sapiens GN=ITIH3 PE=1 SV=2	sp|Q06033|ITIH3_HUMAN	SP-Human-010118_20180101.fasta	99850.9	1	10	13	16	0.000427	0.0888
SBI-7048_S_University of Miami	HIV+Ab	S4.2	MSB33920A (F144265)	Streptavidin (S.avidinii)	IPI:CON_Strepavidin|IPI12345678	SP-Human-010118_20180101.fasta	16622	1	9	23	631	0.0168	0.506
SBI-7048_S_University of Miami	HIV+Ab	S4.2	MSB33920A (F144265)	Actin, cytoplasmic 1 OS=Homo sapiens GN=ACTB PE=1 SV=1	sp|P60709|ACTB_HUMAN	SP-Human-010118_20180101.fasta	41737.8	1	24	36	47	0.00125	0.669
SBI-7048_S_University of Miami	HIV+Ab	S4.2	MSB33920A (F144265)	Serotransferrin OS=Homo sapiens GN=TF PE=1 SV=3	sp|P02787|TRFE_HUMAN	SP-Human-010118_20180101.fasta	77064.3	1	4	4	4	0.000107	0.043
SBI-7048_S_University of Miami	HIV+Ab	S4.2	MSB33920A (F144265)	Thrombospondin-1 OS=Homo sapiens GN=THBS1 PE=1 SV=2	sp|P07996|TSP1_HUMAN	SP-Human-010118_20180101.fasta	129382	1	27	35	42	0.00112	0.215
SBI-7048_S_University of Miami	HIV+Ab	S4.2	MSB33920A (F144265)	Filamin-A OS=Homo sapiens GN=FLNA PE=1 SV=4	sp|P21333|FLNA_HUMAN	SP-Human-010118_20180101.fasta	280729	1	13	14	16	0.000427	0.0514
SBI-7048_S_University of Miami	HIV+Ab	S4.2	MSB33920A (F144265)	60S ribosomal protein L12 OS=Homo sapiens GN=RPL12 PE=1 SV=1	sp|P30050|RL12_HUMAN	SP-Human-010118_20180101.fasta	17819.1	1	3	3	3	8e-05	0.242
SBI-7048_S_University of Miami	HIV+Ab	S4.2	MSB33920A (F144265)	Receptor of activated protein C kinase 1 OS=Homo sapiens GN=RACK1 PE=1 SV=3	sp|P63244|RACK1_HUMAN	SP-Human-010118_20180101.fasta	35077	1	2	2	2	5.33e-05	0.082
SBI-7048_S_University of Miami	HIV+Ab	S4.2	MSB33920A (F144265)	Adenosylhomocysteinase OS=Homo sapiens GN=AHCY PE=1 SV=4	sp|P23526|SAHH_HUMAN	SP-Human-010118_20180101.fasta	47717.1	1	5	5	6	0.00016	0.13
SBI-7048_S_University of Miami	HIV+Ab	S4.2	MSB33920A (F144265)	Vitronectin OS=Homo sapiens GN=VTN PE=1 SV=1	sp|P04004|VTNC_HUMAN	SP-Human-010118_20180101.fasta	54306.1	1	2	4	8	0.000213	0.046
SBI-7048_S_University of Miami	HIV+Ab	S4.2	MSB33920A (F144265)	Fatty acid synthase OS=Homo sapiens GN=FASN PE=1 SV=3	sp|P49327|FAS_HUMAN	SP-Human-010118_20180101.fasta	273427	1	2	2	2	5.33e-05	0.00996
SBI-7048_S_University of Miami	HIV+Ab	S4.2	MSB33920A (F144265)	Tax_Id=9606 Gene_Symbol=KRT10 Keratin, type I cytoskeletal 10	IPI:CON_00009865.2|SWISS-PROT:P13645,sp|P13645|K1C10_HUMAN	SP-Human-010118_20180101.fasta	59512.4	1	32	43	58	0.00155	0.556
SBI-7048_S_University of Miami	HIV+Ab	S4.2	MSB33920A (F144265)	von Willebrand factor OS=Homo sapiens GN=VWF PE=1 SV=4	sp|P04275|VWF_HUMAN	SP-Human-010118_20180101.fasta	309251	1	19	21	23	0.000614	0.0825
SBI-7048_S_University of Miami	HIV+Ab	S4.2	MSB33920A (F144265)	Galectin-1 OS=Homo sapiens GN=LGALS1 PE=1 SV=2	sp|P09382|LEG1_HUMAN	SP-Human-010118_20180101.fasta	14715.8	1	4	4	4	0.000107	0.341
SBI-7048_S_University of Miami	HIV+Ab	S4.2	MSB33920A (F144265)	Alpha-2-macroglobulin OS=Homo sapiens GN=A2M PE=1 SV=3	sp|P01023|A2MG_HUMAN	SP-Human-010118_20180101.fasta	163290	1	14	18	33	0.00088	0.0794
SBI-7048_S_University of Miami	HIV+Ab	S4.2	MSB33920A (F144265)	Complement C5 OS=Homo sapiens GN=C5 PE=1 SV=4	sp|P01031|CO5_HUMAN	SP-Human-010118_20180101.fasta	188309	1	10	12	13	0.000347	0.0519
SBI-7048_S_University of Miami	HIV+Ab	S4.2	MSB33920A (F144265)	Collagen alpha-1(VII) chain OS=Homo sapiens GN=COL7A1 PE=1 SV=2	sp|Q02388|CO7A1_HUMAN	SP-Human-010118_20180101.fasta	295218	1	6	6	6	0.00016	0.0262
SBI-7048_S_University of Miami	HIV+Ab	S4.2	MSB33920A (F144265)	Myosin-9 OS=Homo sapiens GN=MYH9 PE=1 SV=4	sp|P35579|MYH9_HUMAN	SP-Human-010118_20180101.fasta	226538	1	14	14	14	0.000373	0.073
SBI-7048_S_University of Miami	HIV+Ab	S4.2	MSB33920A (F144265)	WD repeat-containing protein 1 OS=Homo sapiens GN=WDR1 PE=1 SV=4	sp|O75083|WDR1_HUMAN	SP-Human-010118_20180101.fasta	66193.2	1	3	3	3	8e-05	0.0792
SBI-7048_S_University of Miami	HIV+Ab	S4.2	MSB33920A (F144265)	Abnormal spindle-like microcephaly-associated protein OS=Homo sapiens GN=ASPM PE=1 SV=2	sp|Q8IZT6|ASPM_HUMAN	SP-Human-010118_20180101.fasta	409807	0.99	2	2	2	5.33e-05	0.00489
SBI-7048_S_University of Miami	HIV+Ab	S4.2	MSB33920A (F144265)	Laminin subunit alpha-4 OS=Homo sapiens GN=LAMA4 PE=1 SV=4	sp|Q16363|LAMA4_HUMAN	SP-Human-010118_20180101.fasta	202526	1	42	49	53	0.00141	0.241
SBI-7048_S_University of Miami	HIV+Ab	S4.2	MSB33920A (F144265)	Pentraxin-related protein PTX3 OS=Homo sapiens GN=PTX3 PE=1 SV=3	sp|P26022|PTX3_HUMAN	SP-Human-010118_20180101.fasta	41975.9	1	12	14	17	0.000453	0.394
SBI-7048_S_University of Miami	HIV+Ab	S4.2	MSB33920A (F144265)	Inter-alpha-trypsin inhibitor heavy chain H2 OS=Homo sapiens GN=ITIH2 PE=1 SV=2	sp|P19823|ITIH2_HUMAN	SP-Human-010118_20180101.fasta	106466	1	11	12	15	0.0004	0.0888
SBI-7048_S_University of Miami	HIV+Ab	S4.2	MSB33920A (F144265)	Heat shock protein HSP 90-beta OS=Homo sapiens GN=HSP90AB1 PE=1 SV=4	sp|P08238|HS90B_HUMAN	SP-Human-010118_20180101.fasta	83267.3	1	11	11	12	0.00032	0.17
SBI-7048_S_University of Miami	HIV+Ab	S4.2	MSB33920A (F144265)	Collagen alpha-2(V) chain OS=Homo sapiens GN=COL5A2 PE=1 SV=3	sp|P05997|CO5A2_HUMAN	SP-Human-010118_20180101.fasta	144910	1	6	7	7	0.000187	0.0527
SBI-7048_S_University of Miami	HIV+Ab	S4.2	MSB33920A (F144265)	Soluble scavenger receptor cysteine-rich domain-containing protein SSC5D OS=Homo sapiens GN=SSC5D PE=1 SV=3	sp|A1L4H1|SRCRL_HUMAN	SP-Human-010118_20180101.fasta	165741	1	2	2	2	5.33e-05	0.0165
SBI-7048_S_University of Miami	HIV+Ab	S4.2	MSB33920A (F144265)	Amyloid-beta A4 protein OS=Homo sapiens GN=APP PE=1 SV=3	sp|P05067|A4_HUMAN	SP-Human-010118_20180101.fasta	86941.3	1	13	14	20	0.000533	0.205
SBI-7048_S_University of Miami	HIV+Ab	S4.2	MSB33920A (F144265)	Phosphoglucomutase-1 OS=Homo sapiens GN=PGM1 PE=1 SV=3	sp|P36871|PGM1_HUMAN	SP-Human-010118_20180101.fasta	61451.1	1	3	3	3	8e-05	0.0569
SBI-7048_S_University of Miami	HIV+Ab	S4.2	MSB33920A (F144265)	Collagen alpha-1(I) chain OS=Homo sapiens GN=COL1A1 PE=1 SV=5	sp|P02452|CO1A1_HUMAN	SP-Human-010118_20180101.fasta	138941	1	31	55	100	0.00267	0.217
SBI-7048_S_University of Miami	HIV+Ab	S4.2	MSB33920A (F144265)	Retinoic acid receptor responder protein 1 OS=Homo sapiens GN=RARRES1 PE=1 SV=2	sp|P49788|TIG1_HUMAN	SP-Human-010118_20180101.fasta	33285.5	1	4	5	5	0.000133	0.167
SBI-7048_S_University of Miami	HIV+Ab	S4.2	MSB33920A (F144265)	UTP--glucose-1-phosphate uridylyltransferase OS=Homo sapiens GN=UGP2 PE=1 SV=5	sp|Q16851|UGPA_HUMAN	SP-Human-010118_20180101.fasta	56942	0.996	2	2	2	5.33e-05	0.0531
SBI-7048_S_University of Miami	HIV+Ab	S4.2	MSB33920A (F144265)	Nidogen-2 OS=Homo sapiens GN=NID2 PE=1 SV=3	sp|Q14112|NID2_HUMAN	SP-Human-010118_20180101.fasta	151253	1	6	6	6	0.00016	0.0567
SBI-7048_S_University of Miami	HIV+Ab	S4.2	MSB33920A (F144265)	Alpha-enolase OS=Homo sapiens GN=ENO1 PE=1 SV=2	sp|P06733|ENOA_HUMAN	SP-Human-010118_20180101.fasta	47170.2	1	5	6	6	0.00016	0.168
SBI-7048_S_University of Miami	HIV+Ab	S4.2	MSB33920A (F144265)	Alpha-amylase 1 OS=Homo sapiens GN=AMY1A PE=1 SV=2	sp|P04745|AMY1_HUMAN,sp|P19961|AMY2B_HUMAN	SP-Human-010118_20180101.fasta	57768.4	1	3	3	3	8e-05	0.0705
SBI-7048_S_University of Miami	HIV+Ab	S4.2	MSB33920A (F144265)	72 kDa type IV collagenase OS=Homo sapiens GN=MMP2 PE=1 SV=2	sp|P08253|MMP2_HUMAN	SP-Human-010118_20180101.fasta	73885.1	1	2	2	2	5.33e-05	0.0318
SBI-7048_S_University of Miami	HIV+Ab	S4.2	MSB33920A (F144265)	Transgelin-2 OS=Homo sapiens GN=TAGLN2 PE=1 SV=3	sp|P37802|TAGL2_HUMAN	SP-Human-010118_20180101.fasta	22391.9	1	3	4	5	0.000133	0.146
SBI-7048_S_University of Miami	HIV+Ab	S4.2	MSB33920A (F144265)	Collagen alpha-2(I) chain OS=Homo sapiens GN=COL1A2 PE=1 SV=7	sp|P08123|CO1A2_HUMAN	SP-Human-010118_20180101.fasta	129315	1	34	56	108	0.00288	0.249
SBI-7048_S_University of Miami	HIV+Ab	S4.2	MSB33920A (F144265)	Programmed cell death 6-interacting protein OS=Homo sapiens GN=PDCD6IP PE=1 SV=1	sp|Q8WUM4|PDC6I_HUMAN	SP-Human-010118_20180101.fasta	96025.4	1	5	5	5	0.000133	0.0634
SBI-7048_S_University of Miami	HIV+Ab	S4.2	MSB33920A (F144265)	Actin-related protein 3 OS=Homo sapiens GN=ACTR3 PE=1 SV=3	sp|P61158|ARP3_HUMAN	SP-Human-010118_20180101.fasta	47371.9	1	2	2	2	5.33e-05	0.0407
SBI-7048_S_University of Miami	HIV+Ab	S4.2	MSB33920A (F144265)	Heat shock cognate 71 kDa protein OS=Homo sapiens GN=HSPA8 PE=1 SV=1	sp|P11142|HSP7C_HUMAN	SP-Human-010118_20180101.fasta	70899.8	1	18	19	21	0.00056	0.297
SBI-7048_S_University of Miami	HIV+Ab	S4.2	MSB33920A (F144265)	Keratin, type I cytoskeletal 9 OS=Homo sapiens GN=KRT9 PE=1 SV=3	sp|P35527|K1C9_HUMAN	SP-Human-010118_20180101.fasta	62065.9	1	23	31	43	0.00115	0.433
SBI-7048_S_University of Miami	HIV+Ab	S4.2	MSB33920A (F144265)	Heat shock 70 kDa protein 1A OS=Homo sapiens GN=HSPA1A PE=1 SV=1	sp|P0DMV8|HS71A_HUMAN,sp|P0DMV9|HS71B_HUMAN	SP-Human-010118_20180101.fasta	70054	1	5	5	5	0.000133	0.139
SBI-7048_S_University of Miami	HIV+Ab	S4.2	MSB33920A (F144265)	Glypican-1 OS=Homo sapiens GN=GPC1 PE=1 SV=2	sp|P35052|GPC1_HUMAN	SP-Human-010118_20180101.fasta	61681.3	1	16	18	21	0.00056	0.346
SBI-7048_S_University of Miami	HIV+Ab	S4.2	MSB33920A (F144265)	Filamin-C OS=Homo sapiens GN=FLNC PE=1 SV=3	sp|Q14315|FLNC_HUMAN	SP-Human-010118_20180101.fasta	291015	1	2	2	2	5.33e-05	0.0161
SBI-7048_S_University of Miami	HIV+Ab	S4.2	MSB33920A (F144265)	Alpha-actinin-4 OS=Homo sapiens GN=ACTN4 PE=1 SV=2	sp|O43707|ACTN4_HUMAN	SP-Human-010118_20180101.fasta	104857	1	12	12	14	0.000373	0.315
SBI-7048_S_University of Miami	HIV+Ab	S4.2	MSB33920A (F144265)	Annexin A1 OS=Homo sapiens GN=ANXA1 PE=1 SV=2	sp|P04083|ANXA1_HUMAN	SP-Human-010118_20180101.fasta	38715.9	1	2	3	3	8e-05	0.0867
SBI-7048_S_University of Miami	HIV+Ab	S4.2	MSB33920A (F144265)	Apolipoprotein B-100 OS=Homo sapiens GN=APOB PE=1 SV=2	sp|P04114|APOB_HUMAN	SP-Human-010118_20180101.fasta	515615	1	5	5	6	0.00016	0.0138
SBI-7048_S_University of Miami	HIV+Ab	S4.2	MSB33920A (F144265)	Laminin subunit beta-1 OS=Homo sapiens GN=LAMB1 PE=1 SV=2	sp|P07942|LAMB1_HUMAN	SP-Human-010118_20180101.fasta	198035	1	44	58	69	0.00184	0.255
SBI-7048_S_University of Miami	HIV+Ab	S4.2	MSB33920A (F144265)	HLA class I histocompatibility antigen, A-34 alpha chain OS=Homo sapiens GN=HLA-A PE=1 SV=1	sp|P30453|1A34_HUMAN	SP-Human-010118_20180101.fasta	41054.6	1	3	3	3	8e-05	0.134
SBI-7048_S_University of Miami	HIV+Ab	S4.2	MSB33920A (F144265)	A disintegrin and metalloproteinase with thrombospondin motifs 12 OS=Homo sapiens GN=ADAMTS12 PE=1 SV=2	sp|P58397|ATS12_HUMAN	SP-Human-010118_20180101.fasta	177674	1	4	4	4	0.000107	0.0257
SBI-7048_S_University of Miami	HIV+Ab	S4.2	MSB33920A (F144265)	Disintegrin and metalloproteinase domain-containing protein 10 OS=Homo sapiens GN=ADAM10 PE=1 SV=1	sp|O14672|ADA10_HUMAN	SP-Human-010118_20180101.fasta	84143	1	3	3	3	8e-05	0.0481
SBI-7048_S_University of Miami	HIV+Ab	S4.2	MSB33920A (F144265)	GTP-binding nuclear protein Ran OS=Homo sapiens GN=RAN PE=1 SV=3	sp|P62826|RAN_HUMAN	SP-Human-010118_20180101.fasta	24423.1	1	4	4	4	0.000107	0.185
SBI-7048_S_University of Miami	HIV+Ab	S4.2	MSB33920A (F144265)	Tropomyosin alpha-4 chain OS=Homo sapiens GN=TPM4 PE=1 SV=3	sp|P67936|TPM4_HUMAN	SP-Human-010118_20180101.fasta	28522.4	1	5	6	6	0.00016	0.202
SBI-7048_S_University of Miami	HIV+Ab	S4.2	MSB33920A (F144265)	Keratin, type II cytoskeletal 1 OS=Homo sapiens GN=KRT1 PE=1 SV=6	sp|P04264|K2C1_HUMAN	SP-Human-010118_20180101.fasta	66040.3	1	45	66	95	0.00253	0.62
SBI-7048_S_University of Miami	HIV+Ab	S4.2	MSB33920A (F144265)	Transforming growth factor-beta-induced protein ig-h3 OS=Homo sapiens GN=TGFBI PE=1 SV=1	sp|Q15582|BGH3_HUMAN	SP-Human-010118_20180101.fasta	74682.9	1	34	48	80	0.00213	0.542
SBI-7048_S_University of Miami	HIV+Ab	S4.2	MSB33920A (F144265)	Sushi repeat-containing protein SRPX OS=Homo sapiens GN=SRPX PE=1 SV=1	sp|P78539|SRPX_HUMAN	SP-Human-010118_20180101.fasta	51572.9	1	5	6	6	0.00016	0.138
SBI-7048_S_University of Miami	HIV+Ab	S4.2	MSB33920A (F144265)	Eukaryotic initiation factor 4A-I OS=Homo sapiens GN=EIF4A1 PE=1 SV=1	sp|P60842|IF4A1_HUMAN	SP-Human-010118_20180101.fasta	46155.3	1	2	2	2	5.33e-05	0.0591
SBI-7048_S_University of Miami	HIV+Ab	S4.2	MSB33920A (F144265)	Phosphoglycerate kinase 1 OS=Homo sapiens GN=PGK1 PE=1 SV=3	sp|P00558|PGK1_HUMAN	SP-Human-010118_20180101.fasta	44615.3	1	4	4	4	0.000107	0.122
SBI-7048_S_University of Miami	HIV+Ab	S4.2	MSB33920A (F144265)	Collagen alpha-1(XV) chain OS=Homo sapiens GN=COL15A1 PE=1 SV=2	sp|P39059|COFA1_HUMAN	SP-Human-010118_20180101.fasta	141722	1	6	7	7	0.000187	0.049
SBI-7048_S_University of Miami	HIV+Ab	S4.2	MSB33920A (F144265)	Dystonin OS=Homo sapiens GN=DST PE=1 SV=4	REV_sp|Q03001|DYST_HUMAN	SP-Human-010118_20180101.fasta	860678	0.99	2	2	2	5.33e-05	0.00198
SBI-7048_S_University of Miami	HIV+Ab	S4.2	MSB33920A (F144265)	Immunoglobulin lambda-1 light chain OS=Homo sapiens PE=1 SV=1	sp|P0DOX8|IGL1_HUMAN	SP-Human-010118_20180101.fasta	22829.5	0.998	2	2	3	8e-05	0.0741
SBI-7048_S_University of Miami	HIV+Ab	S4.2	MSB33920A (F144265)	Fibulin-1 OS=Homo sapiens GN=FBLN1 PE=1 SV=4	sp|P23142|FBLN1_HUMAN	SP-Human-010118_20180101.fasta	77211.6	1	7	9	10	0.000267	0.108
SBI-7048_S_University of Miami	HIV+Ab	S4.2	MSB33920A (F144265)	Alpha-actinin-1 OS=Homo sapiens GN=ACTN1 PE=1 SV=2	sp|P12814|ACTN1_HUMAN	SP-Human-010118_20180101.fasta	103061	1	28	32	37	0.000987	0.396
SBI-7048_S_University of Miami	HIV+Ab	S4.2	MSB33920A (F144265)	Peroxidasin homolog OS=Homo sapiens GN=PXDN PE=1 SV=2	sp|Q92626|PXDN_HUMAN	SP-Human-010118_20180101.fasta	165276	1	37	37	42	0.00112	0.31
SBI-7048_S_University of Miami	HIV+Ab	S4.2	MSB33920A (F144265)	Glutathione S-transferase A5 OS=Homo sapiens GN=GSTA5 PE=1 SV=1	sp|Q7RTV2|GSTA5_HUMAN	SP-Human-010118_20180101.fasta	25723.7	0.996	2	2	2	5.33e-05	0.0676
SBI-7048_S_University of Miami	HIV+Ab	S4.2	MSB33920A (F144265)	Peroxiredoxin-6 OS=Homo sapiens GN=PRDX6 PE=1 SV=3	sp|P30041|PRDX6_HUMAN	SP-Human-010118_20180101.fasta	25036.1	1	3	3	3	8e-05	0.125
SBI-7048_S_University of Miami	HIV+Ab	S4.2	MSB33920A (F144265)	Pigment epithelium-derived factor OS=Homo sapiens GN=SERPINF1 PE=1 SV=4	sp|P36955|PEDF_HUMAN	SP-Human-010118_20180101.fasta	46314.3	1	7	7	11	0.000293	0.144
SBI-7048_S_University of Miami	HIV+Ab	S4.2	MSB33920A (F144265)	Exostosin-1 OS=Homo sapiens GN=EXT1 PE=1 SV=2	sp|Q16394|EXT1_HUMAN	SP-Human-010118_20180101.fasta	86257.4	0.997	2	2	2	5.33e-05	0.0228
SBI-7048_S_University of Miami	HIV+Ab	S4.2	MSB33920A (F144265)	Coiled-coil domain-containing protein 80 OS=Homo sapiens GN=CCDC80 PE=1 SV=1	sp|Q76M96|CCD80_HUMAN	SP-Human-010118_20180101.fasta	108176	1	2	2	2	5.33e-05	0.0221
SBI-7048_S_University of Miami	HIV+Ab	S4.2	MSB33920A (F144265)	Lumican OS=Homo sapiens GN=LUM PE=1 SV=2	sp|P51884|LUM_HUMAN	SP-Human-010118_20180101.fasta	38431.5	1	2	2	2	5.33e-05	0.0592
SBI-7048_S_University of Miami	HIV+Ab	S4.2	MSB33920A (F144265)	Vinculin OS=Homo sapiens GN=VCL PE=1 SV=4	sp|P18206|VINC_HUMAN	SP-Human-010118_20180101.fasta	123801	1	5	5	5	0.000133	0.0494
SBI-7048_S_University of Miami	HIV+Ab	S4.2	MSB33920A (F144265)	T-complex protein 1 subunit epsilon OS=Homo sapiens GN=CCT5 PE=1 SV=1	sp|P48643|TCPE_HUMAN	SP-Human-010118_20180101.fasta	59672.4	0.997	2	2	2	5.33e-05	0.061
SBI-7048_S_University of Miami	HIV+Ab	S4.2	MSB33920A (F144265)	ADAMTS-like protein 1 OS=Homo sapiens GN=ADAMTSL1 PE=1 SV=4	sp|Q8N6G6|ATL1_HUMAN	SP-Human-010118_20180101.fasta	193405	0.997	2	2	2	5.33e-05	0.00908
SBI-7048_S_University of Miami	HIV+Ab	S4.2	MSB33920A (F144265)	Apolipoprotein E OS=Homo sapiens GN=APOE PE=1 SV=1	sp|P02649|APOE_HUMAN	SP-Human-010118_20180101.fasta	36153.5	1	18	22	23	0.000614	0.524
SBI-7048_S_University of Miami	HIV+Ab	S4.2	MSB33920A (F144265)	Alpha-2-HS-glycoprotein OS=Homo sapiens GN=AHSG PE=1 SV=1	sp|P02765|FETUA_HUMAN	SP-Human-010118_20180101.fasta	39323.4	1	4	5	6	0.00016	0.0708
SBI-7048_S_University of Miami	HIV+Ab	S4.2	MSB33920A (F144265)	Collagen alpha-1(V) chain OS=Homo sapiens GN=COL5A1 PE=1 SV=3	sp|P20908|CO5A1_HUMAN	SP-Human-010118_20180101.fasta	183563	1	10	12	14	0.000373	0.0647
SBI-7048_S_University of Miami	HIV+Ab	S4.2	MSB33920A (F144265)	Fermitin family homolog 3 OS=Homo sapiens GN=FERMT3 PE=1 SV=1	sp|Q86UX7|URP2_HUMAN	SP-Human-010118_20180101.fasta	75954.9	1	3	3	3	8e-05	0.057
SBI-7048_S_University of Miami	HIV+Ab	S4.2	MSB33920A (F144265)	Fibrinogen beta chain OS=Homo sapiens GN=FGB PE=1 SV=2	sp|P02675|FIBB_HUMAN	SP-Human-010118_20180101.fasta	55928.6	1	4	4	4	0.000107	0.0672
SBI-7048_S_University of Miami	HIV+Ab	S4.2	MSB33920A (F144265)	Adipocyte enhancer-binding protein 1 OS=Homo sapiens GN=AEBP1 PE=1 SV=1	sp|Q8IUX7|AEBP1_HUMAN	SP-Human-010118_20180101.fasta	130931	1	9	10	10	0.000267	0.111
SBI-7048_S_University of Miami	HIV+Ab	S4.2	MSB33920A (F144265)	Moesin OS=Homo sapiens GN=MSN PE=1 SV=3	sp|P26038|MOES_HUMAN	SP-Human-010118_20180101.fasta	67821.8	1	12	12	12	0.00032	0.201
SBI-7048_S_University of Miami	HIV+Ab	S4.2	MSB33920A (F144265)	Triosephosphate isomerase OS=Homo sapiens GN=TPI1 PE=1 SV=3	sp|P60174|TPIS_HUMAN	SP-Human-010118_20180101.fasta	30790.8	1	5	5	5	0.000133	0.22
SBI-7048_S_University of Miami	HIV+Ab	S4.2	MSB33920A (F144265)	Hemoglobin subunit beta OS=Homo sapiens GN=HBB PE=1 SV=2	sp|P68871|HBB_HUMAN	SP-Human-010118_20180101.fasta	15998	1	2	4	9	0.00024	0.129
SBI-7048_S_University of Miami	HIV+Ab	S4.2	MSB33920A (F144265)	Complement C4-A OS=Homo sapiens GN=C4A PE=1 SV=2	sp|P0C0L4|CO4A_HUMAN	SP-Human-010118_20180101.fasta	192787	1	11	15	21	0.00056	0.0573
SBI-7048_S_University of Miami	HIV+Ab	S4.2	MSB33920A (F144265)	Procollagen-lysine,2-oxoglutarate 5-dioxygenase 1 OS=Homo sapiens GN=PLOD1 PE=1 SV=2	sp|Q02809|PLOD1_HUMAN	SP-Human-010118_20180101.fasta	83552.5	1	18	19	21	0.00056	0.329
SBI-7048_S_University of Miami	HIV+Ab	S4.2	MSB33920A (F144265)	Extracellular sulfatase Sulf-2 OS=Homo sapiens GN=SULF2 PE=1 SV=1	sp|Q8IWU5|SULF2_HUMAN	SP-Human-010118_20180101.fasta	100458	0.986	2	2	2	5.33e-05	0.0241
SBI-7048_S_University of Miami	HIV+Ab	S4.2	MSB33920A (F144265)	Tax_Id=9606 Gene_Symbol=KRT5 Keratin, type II cytoskeletal 5	IPI:CON_00009867.3|SWISS-PROT:P13647,sp|P13647|K2C5_HUMAN	SP-Human-010118_20180101.fasta	62379.6	1	10	11	11	0.000293	0.285
SBI-7048_S_University of Miami	HIV+Ab	S4.2	MSB33920A (F144265)	14-3-3 protein gamma OS=Homo sapiens GN=YWHAG PE=1 SV=2	sp|P61981|1433G_HUMAN	SP-Human-010118_20180101.fasta	28303.1	1	2	2	2	5.33e-05	0.105
SBI-7048_S_University of Miami	HIV+Ab	S4.2	MSB33920A (F144265)	Collagen alpha-2(VI) chain OS=Homo sapiens GN=COL6A2 PE=1 SV=4	sp|P12110|CO6A2_HUMAN	SP-Human-010118_20180101.fasta	108581	1	27	37	50	0.00133	0.249
SBI-7048_S_University of Miami	HIV+Ab	S4.2	MSB33920A (F144265)	Pyruvate kinase PKM OS=Homo sapiens GN=PKM PE=1 SV=4	sp|P14618|KPYM_HUMAN	SP-Human-010118_20180101.fasta	57937.5	1	18	19	19	0.000507	0.441
SBI-7048_S_University of Miami	HIV+Ab	S4.2	MSB33920A (F144265)	Clathrin heavy chain 1 OS=Homo sapiens GN=CLTC PE=1 SV=5	sp|Q00610|CLH1_HUMAN	SP-Human-010118_20180101.fasta	191619	1	7	7	8	0.000213	0.049
SBI-7048_S_University of Miami	HIV+Ab	S4.2	MSB33920A (F144265)	Protein disulfide-isomerase A3 OS=Homo sapiens GN=PDIA3 PE=1 SV=4	sp|P30101|PDIA3_HUMAN	SP-Human-010118_20180101.fasta	56784.6	1	2	2	2	5.33e-05	0.0356
SBI-7048_S_University of Miami	HIV+Ab	S4.2	MSB33920A (F144265)	Collagen alpha-1(VI) chain OS=Homo sapiens GN=COL6A1 PE=1 SV=3	sp|P12109|CO6A1_HUMAN	SP-Human-010118_20180101.fasta	108531	1	36	56	88	0.00235	0.367
SBI-7048_S_University of Miami	HIV+Ab	S4.2	MSB33920A (F144265)	Annexin A2 OS=Homo sapiens GN=ANXA2 PE=1 SV=2	sp|P07355|ANXA2_HUMAN	SP-Human-010118_20180101.fasta	38606.1	1	11	13	16	0.000427	0.395
SBI-7048_S_University of Miami	HIV+Ab	S4.2	MSB33920A (F144265)	Prostaglandin F2 receptor negative regulator OS=Homo sapiens GN=PTGFRN PE=1 SV=2	sp|Q9P2B2|FPRP_HUMAN	SP-Human-010118_20180101.fasta	98555.6	1	4	4	4	0.000107	0.0546
SBI-7048_S_University of Miami	HIV+Ab	S4.2	MSB33920A (F144265)	Collagen alpha-1(IV) chain OS=Homo sapiens GN=COL4A1 PE=1 SV=3	sp|P02462|CO4A1_HUMAN	SP-Human-010118_20180101.fasta	160618	1	5	8	9	0.00024	0.0336
SBI-7048_S_University of Miami	HIV+Ab	S4.2	MSB33920A (F144265)	Integrin beta-1 OS=Homo sapiens GN=ITGB1 PE=1 SV=2	sp|P05556|ITB1_HUMAN	SP-Human-010118_20180101.fasta	88415.1	1	3	3	3	8e-05	0.0376
SBI-7048_S_University of Miami	HIV+Ab	S4.2	MSB33920A (F144265)	Hemoglobin subunit alpha OS=Homo sapiens GN=HBA1 PE=1 SV=2	sp|P69905|HBA_HUMAN	SP-Human-010118_20180101.fasta	15257.6	1	5	9	19	0.000507	0.345
SBI-7048_S_University of Miami	HIV+Ab	S4.2	MSB33920A (F144265)	Fibrillin-1 OS=Homo sapiens GN=FBN1 PE=1 SV=3	sp|P35555|FBN1_HUMAN	SP-Human-010118_20180101.fasta	312226	1	19	20	20	0.000533	0.0815
SBI-7048_S_University of Miami	HIV+Ab	S4.2	MSB33920A (F144265)	Collagen alpha-1(III) chain OS=Homo sapiens GN=COL3A1 PE=1 SV=4	sp|P02461|CO3A1_HUMAN	SP-Human-010118_20180101.fasta	138565	1	14	23	29	0.000774	0.0962
SBI-7048_S_University of Miami	HIV+Ab	S4.2	MSB33920A (F144265)	Inter-alpha-trypsin inhibitor heavy chain H4 OS=Homo sapiens GN=ITIH4 PE=1 SV=4	sp|Q14624|ITIH4_HUMAN	SP-Human-010118_20180101.fasta	103358	1	3	5	5	0.000133	0.0312
SBI-7048_S_University of Miami	HIV+Ab	S4.2	MSB33920A (F144265)	Thrombospondin-3 OS=Homo sapiens GN=THBS3 PE=1 SV=1	sp|P49746|TSP3_HUMAN	SP-Human-010118_20180101.fasta	104200	1	7	7	7	0.000187	0.0931
SBI-7048_S_University of Miami	HIV+Ab	S4.2	MSB33920A (F144265)	Leucine-rich repeat-containing protein 17 OS=Homo sapiens GN=LRRC17 PE=2 SV=1	sp|Q8N6Y2|LRC17_HUMAN	SP-Human-010118_20180101.fasta	51801.5	1	2	2	2	5.33e-05	0.0431
SBI-7048_S_University of Miami	HIV+Ab	S4.2	MSB33920A (F144265)	Extracellular sulfatase Sulf-1 OS=Homo sapiens GN=SULF1 PE=1 SV=1	sp|Q8IWU6|SULF1_HUMAN	SP-Human-010118_20180101.fasta	101029	1	5	5	5	0.000133	0.0643
SBI-7048_S_University of Miami	HIV+Ab	S4.2	MSB33920A (F144265)	ADP-ribosylation factor 3 OS=Homo sapiens GN=ARF3 PE=1 SV=2	sp|P61204|ARF3_HUMAN,sp|P84077|ARF1_HUMAN	SP-Human-010118_20180101.fasta	20697.6	1	2	3	3	8e-05	0.11
SBI-7048_S_University of Miami	HIV+Ab	S4.2	MSB33920A (F144265)	L-lactate dehydrogenase A chain OS=Homo sapiens GN=LDHA PE=1 SV=2	sp|P00338|LDHA_HUMAN	SP-Human-010118_20180101.fasta	36689.2	1	2	2	2	5.33e-05	0.0964
SBI-7048_S_University of Miami	HIV+Ab	S4.2	MSB33920A (F144265)	Integrin alpha-3 OS=Homo sapiens GN=ITGA3 PE=1 SV=5	sp|P26006|ITA3_HUMAN	SP-Human-010118_20180101.fasta	116614	1	4	4	4	0.000107	0.039
SBI-7048_S_University of Miami	HIV+Ab	S4.2	MSB33920A (F144265)	Procollagen-lysine,2-oxoglutarate 5-dioxygenase 3 OS=Homo sapiens GN=PLOD3 PE=1 SV=1	sp|O60568|PLOD3_HUMAN	SP-Human-010118_20180101.fasta	84786.8	1	6	7	8	0.000213	0.0894
SBI-7048_S_University of Miami	HIV+Ab	S4.2	MSB33920A (F144265)	Transitional endoplasmic reticulum ATPase OS=Homo sapiens GN=VCP PE=1 SV=4	sp|P55072|TERA_HUMAN	SP-Human-010118_20180101.fasta	89324.8	1	4	4	4	0.000107	0.0596
SBI-7048_S_University of Miami	HIV+Ab	S4.2	MSB33920A (F144265)	Laminin subunit gamma-1 OS=Homo sapiens GN=LAMC1 PE=1 SV=3	sp|P11047|LAMC1_HUMAN	SP-Human-010118_20180101.fasta	177601	1	50	61	74	0.00197	0.331
SBI-7048_S_University of Miami	HIV+Ab	S4.2	MSB33920A (F144265)	Antithrombin-III OS=Homo sapiens GN=SERPINC1 PE=1 SV=1	sp|P01008|ANT3_HUMAN	SP-Human-010118_20180101.fasta	52604.1	1	7	9	11	0.000293	0.121
SBI-7048_S_University of Miami	HIV+Ab	S4.2	MSB33920A (F144265)	Trypsin - Sus scrofa (Pig).	IPI:CON_Trypsin|SWISS-PROT:P00761|TRYP_PIG	SP-Human-010118_20180101.fasta	24409.3	1	7	16	48	0.00128	0.39
SBI-7048_S_University of Miami	HIV+Ab	S4.2	MSB33920A (F144265)	Coagulation factor V OS=Homo sapiens GN=F5 PE=1 SV=4	sp|P12259|FA5_HUMAN	SP-Human-010118_20180101.fasta	251710	1	6	8	9	0.00024	0.0324
SBI-7048_S_University of Miami	HIV+Ab	S4.2	MSB33920A (F144265)	Collagen alpha-1(XII) chain OS=Homo sapiens GN=COL12A1 PE=1 SV=2	sp|Q99715|COCA1_HUMAN	SP-Human-010118_20180101.fasta	333145	1	32	34	36	0.00096	0.121
SBI-7048_S_University of Miami	HIV+Ab	S4.2	MSB33920A (F144265)	Fibronectin OS=Homo sapiens GN=FN1 PE=1 SV=4	sp|P02751|FINC_HUMAN	SP-Human-010118_20180101.fasta	262617	1	154	353	746	0.0199	0.625
SBI-7048_S_University of Miami	HIV+Ab	S4.2	MSB33920A (F144265)	Cartilage oligomeric matrix protein OS=Homo sapiens GN=COMP PE=1 SV=2	sp|P49747|COMP_HUMAN	SP-Human-010118_20180101.fasta	82858	1	7	7	7	0.000187	0.118
SBI-7048_S_University of Miami	HIV+Ab	S4.2	MSB33920A (F144265)	Annexin A6 OS=Homo sapiens GN=ANXA6 PE=1 SV=3	sp|P08133|ANXA6_HUMAN	SP-Human-010118_20180101.fasta	75877.5	1	6	6	6	0.00016	0.0996
SBI-7048_S_University of Miami	HIV+Ab	S4.2	MSB33920A (F144265)	Complement C3 OS=Homo sapiens GN=C3 PE=1 SV=2	sp|P01024|CO3_HUMAN	SP-Human-010118_20180101.fasta	187149	1	13	16	26	0.000694	0.0607
SBI-7048_S_University of Miami	HIV+Ab	S4.2	MSB33920A (F144265)	Galectin-3-binding protein OS=Homo sapiens GN=LGALS3BP PE=1 SV=1	sp|Q08380|LG3BP_HUMAN	SP-Human-010118_20180101.fasta	65332.1	1	15	18	22	0.000587	0.306
SBI-7048_S_University of Miami	HIV+Ab	S4.2	MSB33920A (F144265)	Ferritin heavy chain OS=Homo sapiens GN=FTH1 PE=1 SV=2	sp|P02794|FRIH_HUMAN	SP-Human-010118_20180101.fasta	21226.2	0.996	2	2	3	8e-05	0.109
SBI-7048_S_University of Miami	HIV+Ab	S4.2	MSB33920A (F144265)	Acidic mammalian chitinase OS=Homo sapiens GN=CHIA PE=1 SV=1	sp|Q9BZP6|CHIA_HUMAN	SP-Human-010118_20180101.fasta	52271.9	1	2	2	2	5.33e-05	0.0399
SBI-7048_S_University of Miami	HIV+Ab	S4.2	MSB33920A (F144265)	C-type lectin domain family 11 member A OS=Homo sapiens GN=CLEC11A PE=1 SV=1	sp|Q9Y240|CLC11_HUMAN	SP-Human-010118_20180101.fasta	35694.4	1	5	7	9	0.00024	0.133
SBI-7048_S_University of Miami	HIV+Ab	S4.2	MSB33920A (F144265)	Lysyl oxidase homolog 2 OS=Homo sapiens GN=LOXL2 PE=1 SV=1	sp|Q9Y4K0|LOXL2_HUMAN	SP-Human-010118_20180101.fasta	86723.1	1	2	2	2	5.33e-05	0.0271
SBI-7048_S_University of Miami	HIV+Ab	S4.2	MSB33920A (F144265)	Glycogen phosphorylase, liver form OS=Homo sapiens GN=PYGL PE=1 SV=4	sp|P06737|PYGL_HUMAN	SP-Human-010118_20180101.fasta	97152.4	0.993	2	2	2	5.33e-05	0.026
SBI-7048_S_University of Miami	HIV+Ab	S4.2	MSB33920A (F144265)	Elongation factor 2 OS=Homo sapiens GN=EEF2 PE=1 SV=4	sp|P13639|EF2_HUMAN	SP-Human-010118_20180101.fasta	95340.1	1	13	15	15	0.0004	0.168
SBI-7048_S_University of Miami	HIV+Ab	S4.2	MSB33920A (F144265)	Plectin OS=Homo sapiens GN=PLEC PE=1 SV=3	sp|Q15149|PLEC_HUMAN	SP-Human-010118_20180101.fasta	531784	1	6	6	6	0.00016	0.0141
SBI-7048_S_University of Miami	HIV+Ab	S4.2	MSB33920A (F144265)	Polyubiquitin-B OS=Homo sapiens GN=UBB PE=1 SV=1	sp|P0CG47|UBB_HUMAN,sp|P0CG48|UBC_HUMAN,sp|P62979|RS27A_HUMAN,sp|P62987|RL40_HUMAN	SP-Human-010118_20180101.fasta	14728.9	1	2	3	3	8e-05	0.109
SBI-7048_S_University of Miami	HIV+Ab	S4.2	MSB33920A (F144265)	Mimecan OS=Homo sapiens GN=OGN PE=1 SV=1	sp|P20774|MIME_HUMAN	SP-Human-010118_20180101.fasta	33925	0.999	2	2	2	5.33e-05	0.0604
SBI-7048_S_University of Miami	HIV+Ab	S4.2	MSB33920A (F144265)	Peroxiredoxin-1 OS=Homo sapiens GN=PRDX1 PE=1 SV=1	sp|Q06830|PRDX1_HUMAN	SP-Human-010118_20180101.fasta	22110.9	1	2	2	2	5.33e-05	0.101
SBI-7048_S_University of Miami	HIV+Ab	S4.2	MSB33920A (F144265)	Ceruloplasmin OS=Homo sapiens GN=CP PE=1 SV=1	sp|P00450|CERU_HUMAN	SP-Human-010118_20180101.fasta	122208	1	3	4	4	0.000107	0.03
SBI-7048_S_University of Miami	HIV+Ab	S4.2	MSB33920A (F144265)	T-complex protein 1 subunit beta OS=Homo sapiens GN=CCT2 PE=1 SV=4	sp|P78371|TCPB_HUMAN	SP-Human-010118_20180101.fasta	57489.9	0.999	2	2	2	5.33e-05	0.0355
SBI-7048_S_University of Miami	HIV+Ab	S4.2	MSB33920A (F144265)	Decorin OS=Homo sapiens GN=DCN PE=1 SV=1	sp|P07585|PGS2_HUMAN	SP-Human-010118_20180101.fasta	39748.2	1	8	9	12	0.00032	0.228
SBI-7048_S_University of Miami	HIV+Ab	S4.2	MSB33920A (F144265)	Laminin subunit alpha-2 OS=Homo sapiens GN=LAMA2 PE=1 SV=4	sp|P24043|LAMA2_HUMAN	SP-Human-010118_20180101.fasta	343905	1	32	35	36	0.00096	0.119
SBI-7048_S_University of Miami	HIV+Ab	S4.2	MSB33920A (F144265)	Dermcidin OS=Homo sapiens GN=DCD PE=1 SV=2	sp|P81605|DCD_HUMAN	SP-Human-010118_20180101.fasta	11284.1	1	2	2	2	5.33e-05	0.2
SBI-7048_S_University of Miami	HIV+Ab	S4.2	MSB33920A (F144265)	Collagen alpha-1(XVIII) chain OS=Homo sapiens GN=COL18A1 PE=1 SV=5	sp|P39060|COIA1_HUMAN	SP-Human-010118_20180101.fasta	178188	1	8	10	13	0.000347	0.0627
SBI-7048_S_University of Miami	HIV+Ab	S4.2	MSB33920A (F144265)	Plasminogen OS=Homo sapiens GN=PLG PE=1 SV=2	sp|P00747|PLMN_HUMAN	SP-Human-010118_20180101.fasta	90567.4	1	4	4	5	0.000133	0.0494
SBI-7048_S_University of Miami	HIV+Ab	S4.2	MSB33920A (F144265)	Bone morphogenetic protein 1 OS=Homo sapiens GN=BMP1 PE=1 SV=2	sp|P13497|BMP1_HUMAN	SP-Human-010118_20180101.fasta	111249	1	17	17	18	0.00048	0.206
SBI-7048_S_University of Miami	HIV+Ab	S4.2	MSB33920A (F144265)	Plasminogen activator inhibitor 1 OS=Homo sapiens GN=SERPINE1 PE=1 SV=1	sp|P05121|PAI1_HUMAN	SP-Human-010118_20180101.fasta	45060.3	1	2	2	2	5.33e-05	0.0473
SBI-7048_S_University of Miami	HIV+Ab	S4.2	MSB33920A (F144265)	Versican core protein OS=Homo sapiens GN=VCAN PE=1 SV=3	sp|P13611|CSPG2_HUMAN	SP-Human-010118_20180101.fasta	372813	1	25	28	36	0.00096	0.0707
SBI-7048_S_University of Miami	HIV+Ab	S4.2	MSB33920A (F144265)	Biglycan OS=Homo sapiens GN=BGN PE=1 SV=2	sp|P21810|PGS1_HUMAN	SP-Human-010118_20180101.fasta	41655.9	1	11	12	15	0.0004	0.372
SBI-7048_S_University of Miami	HIV+Ab	S4.2	MSB33920A (F144265)	Syntenin-1 OS=Homo sapiens GN=SDCBP PE=1 SV=1	sp|O00560|SDCB1_HUMAN	SP-Human-010118_20180101.fasta	32445.3	1	5	5	5	0.000133	0.215
SBI-7048_S_University of Miami	HIV+Ab	S4.2	MSB33920A (F144265)	Serine protease HTRA1 OS=Homo sapiens GN=HTRA1 PE=1 SV=1	sp|Q92743|HTRA1_HUMAN	SP-Human-010118_20180101.fasta	51287.3	1	3	3	3	8e-05	0.0583
SBI-7048_S_University of Miami	HIV+Ab	S4.3	MSB33921A (F144266)	Clusterin OS=Homo sapiens GN=CLU PE=1 SV=1	sp|P10909|CLUS_HUMAN	SP-Human-010118_20180101.fasta	52495	0.988	2	2	2	5.33e-05	0.0891
SBI-7048_S_University of Miami	HIV+Ab	S4.3	MSB33921A (F144266)	Peripheral-type benzodiazepine receptor-associated protein 1 OS=Homo sapiens GN=TSPOAP1 PE=1 SV=2	sp|O95153|RIMB1_HUMAN	SP-Human-010118_20180101.fasta	200051	0.997	2	2	2	5.33e-05	0.00754
SBI-7048_S_University of Miami	HIV+Ab	S4.3	MSB33921A (F144266)	Heat shock protein HSP 90-alpha OS=Homo sapiens GN=HSP90AA1 PE=1 SV=5	sp|P07900|HS90A_HUMAN	SP-Human-010118_20180101.fasta	84663.2	1	9	9	10	0.000266	0.208
SBI-7048_S_University of Miami	HIV+Ab	S4.3	MSB33921A (F144266)	Tubulin alpha-1B chain OS=Homo sapiens GN=TUBA1B PE=1 SV=1	sp|P68363|TBA1B_HUMAN	SP-Human-010118_20180101.fasta	50151.7	1	14	17	20	0.000533	0.381
SBI-7048_S_University of Miami	HIV+Ab	S4.3	MSB33921A (F144266)	Prothrombin OS=Homo sapiens GN=F2 PE=1 SV=2	sp|P00734|THRB_HUMAN	SP-Human-010118_20180101.fasta	70036.8	1	9	13	18	0.00048	0.109
SBI-7048_S_University of Miami	HIV+Ab	S4.3	MSB33921A (F144266)	Agrin OS=Homo sapiens GN=AGRN PE=1 SV=5	sp|O00468|AGRIN_HUMAN	SP-Human-010118_20180101.fasta	217225	1	19	20	21	0.000559	0.121
SBI-7048_S_University of Miami	HIV+Ab	S4.3	MSB33921A (F144266)	Tax_Id=9606 Gene_Symbol=KRT17 Keratin, type I cytoskeletal 17	IPI:CON_IPI00450768.7|SWISS-PROT:Q04695,sp|Q04695|K1C17_HUMAN	SP-Human-010118_20180101.fasta	48106.7	1	4	4	4	0.000107	0.28
SBI-7048_S_University of Miami	HIV+Ab	S4.3	MSB33921A (F144266)	(Bos taurus) Bovine serum albumin precursor	IPI:CON_00708398.1|SWISS-PROT:P02769	SP-Human-010118_20180101.fasta	69294.2	1	92	183	430	0.0115	0.908
SBI-7048_S_University of Miami	HIV+Ab	S4.3	MSB33921A (F144266)	Hornerin OS=Homo sapiens GN=HRNR PE=1 SV=2	sp|Q86YZ3|HORN_HUMAN	SP-Human-010118_20180101.fasta	282373	1	11	13	13	0.000346	0.0775
SBI-7048_S_University of Miami	HIV+Ab	S4.3	MSB33921A (F144266)	Thrombospondin-2 OS=Homo sapiens GN=THBS2 PE=1 SV=2	sp|P35442|TSP2_HUMAN	SP-Human-010118_20180101.fasta	129989	1	19	22	24	0.000639	0.23
SBI-7048_S_University of Miami	HIV+Ab	S4.3	MSB33921A (F144266)	Carboxypeptidase N catalytic chain OS=Homo sapiens GN=CPN1 PE=1 SV=1	sp|P15169|CBPN_HUMAN	SP-Human-010118_20180101.fasta	52286.4	1	2	2	3	7.99e-05	0.0546
SBI-7048_S_University of Miami	HIV+Ab	S4.3	MSB33921A (F144266)	Tax_Id=9606 Gene_Symbol=KRT6C Keratin, type II cytoskeletal 6C	IPI:CON_00299145.9|SWISS-PROT:P48668,sp|P48668|K2C6C_HUMAN	SP-Human-010118_20180101.fasta	60026.7	1	17	19	21	0.000559	0.367
SBI-7048_S_University of Miami	HIV+Ab	S4.3	MSB33921A (F144266)	Nidogen-1 OS=Homo sapiens GN=NID1 PE=1 SV=3	sp|P14543|NID1_HUMAN	SP-Human-010118_20180101.fasta	136376	1	21	24	27	0.000719	0.208
SBI-7048_S_University of Miami	HIV+Ab	S4.3	MSB33921A (F144266)	Laminin subunit alpha-5 OS=Homo sapiens GN=LAMA5 PE=1 SV=8	sp|O15230|LAMA5_HUMAN	SP-Human-010118_20180101.fasta	399725	1	24	24	24	0.000639	0.0798
SBI-7048_S_University of Miami	HIV+Ab	S4.3	MSB33921A (F144266)	Lactotransferrin OS=Homo sapiens GN=LTF PE=1 SV=6	sp|P02788|TRFL_HUMAN	SP-Human-010118_20180101.fasta	78182.3	1	3	3	5	0.000133	0.0408
SBI-7048_S_University of Miami	HIV+Ab	S4.3	MSB33921A (F144266)	Fructose-bisphosphate aldolase A OS=Homo sapiens GN=ALDOA PE=1 SV=2	sp|P04075|ALDOA_HUMAN	SP-Human-010118_20180101.fasta	39420.6	1	3	3	3	7.99e-05	0.0934
SBI-7048_S_University of Miami	HIV+Ab	S4.3	MSB33921A (F144266)	Vimentin OS=Homo sapiens GN=VIM PE=1 SV=4	sp|P08670|VIME_HUMAN	SP-Human-010118_20180101.fasta	53652.7	1	4	4	4	0.000107	0.0944
SBI-7048_S_University of Miami	HIV+Ab	S4.3	MSB33921A (F144266)	Protein Wnt-5a OS=Homo sapiens GN=WNT5A PE=1 SV=2	sp|P41221|WNT5A_HUMAN	SP-Human-010118_20180101.fasta	42339.1	1	3	3	3	7.99e-05	0.0658
SBI-7048_S_University of Miami	HIV+Ab	S4.3	MSB33921A (F144266)	Periostin OS=Homo sapiens GN=POSTN PE=1 SV=2	sp|Q15063|POSTN_HUMAN	SP-Human-010118_20180101.fasta	93318	1	46	82	122	0.00325	0.557
SBI-7048_S_University of Miami	HIV+Ab	S4.3	MSB33921A (F144266)	Prolow-density lipoprotein receptor-related protein 1 OS=Homo sapiens GN=LRP1 PE=1 SV=2	sp|Q07954|LRP1_HUMAN	SP-Human-010118_20180101.fasta	504592	1	5	5	5	0.000133	0.0136
SBI-7048_S_University of Miami	HIV+Ab	S4.3	MSB33921A (F144266)	5'-nucleotidase OS=Homo sapiens GN=NT5E PE=1 SV=1	sp|P21589|5NTD_HUMAN	SP-Human-010118_20180101.fasta	63369	1	5	6	6	0.00016	0.115
SBI-7048_S_University of Miami	HIV+Ab	S4.3	MSB33921A (F144266)	HLA class I histocompatibility antigen, B-15 alpha chain OS=Homo sapiens GN=HLA-B PE=1 SV=2	sp|P30464|1B15_HUMAN,sp|P30484|1B46_HUMAN	SP-Human-010118_20180101.fasta	40387.7	1	2	2	2	5.33e-05	0.138
SBI-7048_S_University of Miami	HIV+Ab	S4.3	MSB33921A (F144266)	Elongation factor 1-alpha 1 OS=Homo sapiens GN=EEF1A1 PE=1 SV=1	sp|P68104|EF1A1_HUMAN,sp|Q5VTE0|EF1A3_HUMAN	SP-Human-010118_20180101.fasta	50185.4	1	9	9	10	0.000266	0.225
SBI-7048_S_University of Miami	HIV+Ab	S4.3	MSB33921A (F144266)	Tax_Id=9606 Gene_Symbol=KRT14 Keratin, type I cytoskeletal 14	IPI:CON_00384444.5|SWISS-PROT:P02533,sp|P02533|K1C14_HUMAN	SP-Human-010118_20180101.fasta	51622.6	1	22	24	29	0.000773	0.536
SBI-7048_S_University of Miami	HIV+Ab	S4.3	MSB33921A (F144266)	Olfactomedin-like protein 3 OS=Homo sapiens GN=OLFML3 PE=2 SV=1	sp|Q9NRN5|OLFL3_HUMAN	SP-Human-010118_20180101.fasta	46011.2	1	13	16	21	0.000559	0.32
SBI-7048_S_University of Miami	HIV+Ab	S4.3	MSB33921A (F144266)	Actin, alpha cardiac muscle 1 OS=Homo sapiens GN=ACTC1 PE=1 SV=1	sp|P68032|ACTC_HUMAN,sp|P68133|ACTS_HUMAN	SP-Human-010118_20180101.fasta	42052.2	1	2	2	2	5.33e-05	0.329
SBI-7048_S_University of Miami	HIV+Ab	S4.3	MSB33921A (F144266)	Keratin, type I cytoskeletal 9 OS=Homo sapiens GN=KRT9 PE=1 SV=3	sp|P35527|K1C9_HUMAN	SP-Human-010118_20180101.fasta	62065.9	1	32	52	80	0.00213	0.618
SBI-7048_S_University of Miami	HIV+Ab	S4.3	MSB33921A (F144266)	Annexin A5 OS=Homo sapiens GN=ANXA5 PE=1 SV=2	sp|P08758|ANXA5_HUMAN	SP-Human-010118_20180101.fasta	35938.6	1	7	7	7	0.000186	0.222
SBI-7048_S_University of Miami	HIV+Ab	S4.3	MSB33921A (F144266)	Guanine nucleotide-binding protein G(I)/G(S)/G(T) subunit beta-1 OS=Homo sapiens GN=GNB1 PE=1 SV=3	sp|P62873|GBB1_HUMAN	SP-Human-010118_20180101.fasta	37377.5	0.999	2	2	2	5.33e-05	0.0618
SBI-7048_S_University of Miami	HIV+Ab	S4.3	MSB33921A (F144266)	Thyroxine-binding globulin OS=Homo sapiens GN=SERPINA7 PE=1 SV=2	sp|P05543|THBG_HUMAN	SP-Human-010118_20180101.fasta	46325.6	1	3	3	4	0.000107	0.0627
SBI-7048_S_University of Miami	HIV+Ab	S4.3	MSB33921A (F144266)	Tax_Id=9606 Gene_Symbol=KRT16 Keratin, type I cytoskeletal 16	IPI:CON_00217963.3|SWISS-PROT:P08779,IPI:CON_IPI00217963.3|SWISS-PROT:P08779,sp|P08779|K1C16_HUMAN	SP-Human-010118_20180101.fasta	51269	1	12	14	14	0.000373	0.526
SBI-7048_S_University of Miami	HIV+Ab	S4.3	MSB33921A (F144266)	Complement C1q tumor necrosis factor-related protein 3 OS=Homo sapiens GN=C1QTNF3 PE=1 SV=1	sp|Q9BXJ4|C1QT3_HUMAN	SP-Human-010118_20180101.fasta	26994.8	1	4	7	7	0.000186	0.13
SBI-7048_S_University of Miami	HIV+Ab	S4.3	MSB33921A (F144266)	von Willebrand factor OS=Homo sapiens GN=VWF PE=1 SV=4	sp|P04275|VWF_HUMAN	SP-Human-010118_20180101.fasta	309251	1	15	15	15	0.0004	0.0683
SBI-7048_S_University of Miami	HIV+Ab	S4.3	MSB33921A (F144266)	Gelsolin OS=Homo sapiens GN=GSN PE=1 SV=1	sp|P06396|GELS_HUMAN	SP-Human-010118_20180101.fasta	85697.8	1	13	14	17	0.000453	0.164
SBI-7048_S_University of Miami	HIV+Ab	S4.3	MSB33921A (F144266)	Alpha-fetoprotein OS=Homo sapiens GN=AFP PE=1 SV=1	sp|P02771|FETA_HUMAN	SP-Human-010118_20180101.fasta	68678.2	1	4	5	5	0.000133	0.0575
SBI-7048_S_University of Miami	HIV+Ab	S4.3	MSB33921A (F144266)	Desmoplakin OS=Homo sapiens GN=DSP PE=1 SV=3	sp|P15924|DESP_HUMAN	SP-Human-010118_20180101.fasta	331781	1	7	7	7	0.000186	0.0219
SBI-7048_S_University of Miami	HIV+Ab	S4.3	MSB33921A (F144266)	Keratin, type II cytoskeletal 78 OS=Homo sapiens GN=KRT78 PE=1 SV=2	sp|Q8N1N4|K2C78_HUMAN	SP-Human-010118_20180101.fasta	56866.4	0.998	2	2	2	5.33e-05	0.0635
SBI-7048_S_University of Miami	HIV+Ab	S4.3	MSB33921A (F144266)	L-lactate dehydrogenase B chain OS=Homo sapiens GN=LDHB PE=1 SV=2	sp|P07195|LDHB_HUMAN	SP-Human-010118_20180101.fasta	36638.6	1	5	6	6	0.00016	0.156
SBI-7048_S_University of Miami	HIV+Ab	S4.3	MSB33921A (F144266)	Glypican-6 OS=Homo sapiens GN=GPC6 PE=1 SV=1	sp|Q9Y625|GPC6_HUMAN	SP-Human-010118_20180101.fasta	62736.4	1	5	5	5	0.000133	0.105
SBI-7048_S_University of Miami	HIV+Ab	S4.3	MSB33921A (F144266)	Integrin alpha-V OS=Homo sapiens GN=ITGAV PE=1 SV=2	sp|P06756|ITAV_HUMAN	SP-Human-010118_20180101.fasta	116041	0.996	2	2	2	5.33e-05	0.0219
SBI-7048_S_University of Miami	HIV+Ab	S4.3	MSB33921A (F144266)	Profilin-1 OS=Homo sapiens GN=PFN1 PE=1 SV=2	sp|P07737|PROF1_HUMAN	SP-Human-010118_20180101.fasta	15054.3	1	3	3	4	0.000107	0.271
SBI-7048_S_University of Miami	HIV+Ab	S4.3	MSB33921A (F144266)	UTP--glucose-1-phosphate uridylyltransferase OS=Homo sapiens GN=UGP2 PE=1 SV=5	sp|Q16851|UGPA_HUMAN	SP-Human-010118_20180101.fasta	56942	1	2	2	2	5.33e-05	0.0354
SBI-7048_S_University of Miami	HIV+Ab	S4.3	MSB33921A (F144266)	Tax_Id=9606 Gene_Symbol=KRT10 Keratin, type I cytoskeletal 10	IPI:CON_00009865.2|SWISS-PROT:P13645,sp|P13645|K1C10_HUMAN	SP-Human-010118_20180101.fasta	59512.4	1	37	60	85	0.00226	0.624
SBI-7048_S_University of Miami	HIV+Ab	S4.3	MSB33921A (F144266)	Complement C1s subcomponent OS=Homo sapiens GN=C1S PE=1 SV=1	sp|P09871|C1S_HUMAN	SP-Human-010118_20180101.fasta	76684.2	0.998	2	3	3	7.99e-05	0.0349
SBI-7048_S_University of Miami	HIV+Ab	S4.3	MSB33921A (F144266)	78 kDa glucose-regulated protein OS=Homo sapiens GN=HSPA5 PE=1 SV=2	sp|P11021|GRP78_HUMAN	SP-Human-010118_20180101.fasta	72334.7	1	2	2	2	5.33e-05	0.0749
SBI-7048_S_University of Miami	HIV+Ab	S4.3	MSB33921A (F144266)	Tubulin beta chain OS=Homo sapiens GN=TUBB PE=1 SV=2	sp|P07437|TBB5_HUMAN	SP-Human-010118_20180101.fasta	49670.6	1	9	11	16	0.000426	0.221
SBI-7048_S_University of Miami	HIV+Ab	S4.3	MSB33921A (F144266)	Keratin, type II cytoskeletal 2 epidermal OS=Homo sapiens GN=KRT2 PE=1 SV=2	sp|P35908|K22E_HUMAN	SP-Human-010118_20180101.fasta	65433.9	1	46	64	83	0.00221	0.759
SBI-7048_S_University of Miami	HIV+Ab	S4.3	MSB33921A (F144266)	Talin-1 OS=Homo sapiens GN=TLN1 PE=1 SV=3	sp|Q9Y490|TLN1_HUMAN	SP-Human-010118_20180101.fasta	269765	1	14	15	15	0.0004	0.0803
SBI-7048_S_University of Miami	HIV+Ab	S4.3	MSB33921A (F144266)	Peptidyl-prolyl cis-trans isomerase A OS=Homo sapiens GN=PPIA PE=1 SV=2	sp|P62937|PPIA_HUMAN	SP-Human-010118_20180101.fasta	18012.9	1	2	2	2	5.33e-05	0.127
SBI-7048_S_University of Miami	HIV+Ab	S4.3	MSB33921A (F144266)	EMILIN-1 OS=Homo sapiens GN=EMILIN1 PE=1 SV=3	sp|Q9Y6C2|EMIL1_HUMAN	SP-Human-010118_20180101.fasta	106695	1	18	20	22	0.000586	0.21
SBI-7048_S_University of Miami	HIV+Ab	S4.3	MSB33921A (F144266)	Endoplasmin OS=Homo sapiens GN=HSP90B1 PE=1 SV=1	sp|P14625|ENPL_HUMAN	SP-Human-010118_20180101.fasta	92471.7	1	2	2	2	5.33e-05	0.0448
SBI-7048_S_University of Miami	HIV+Ab	S4.3	MSB33921A (F144266)	Glyceraldehyde-3-phosphate dehydrogenase OS=Homo sapiens GN=GAPDH PE=1 SV=3	sp|P04406|G3P_HUMAN	SP-Human-010118_20180101.fasta	36053.4	1	16	21	26	0.000693	0.51
SBI-7048_S_University of Miami	HIV+Ab	S4.3	MSB33921A (F144266)	Collagen alpha-3(VI) chain OS=Homo sapiens GN=COL6A3 PE=1 SV=5	sp|P12111|CO6A3_HUMAN	SP-Human-010118_20180101.fasta	343667	1	133	192	271	0.00722	0.436
SBI-7048_S_University of Miami	HIV+Ab	S4.3	MSB33921A (F144266)	Integrin alpha-3 OS=Homo sapiens GN=ITGA3 PE=1 SV=5	sp|P26006|ITA3_HUMAN	SP-Human-010118_20180101.fasta	116614	1	6	6	6	0.00016	0.0637
SBI-7048_S_University of Miami	HIV+Ab	S4.3	MSB33921A (F144266)	Basement membrane-specific heparan sulfate proteoglycan core protein OS=Homo sapiens GN=HSPG2 PE=1 SV=4	sp|P98160|PGBM_HUMAN	SP-Human-010118_20180101.fasta	468811	1	99	124	149	0.00397	0.292
SBI-7048_S_University of Miami	HIV+Ab	S4.3	MSB33921A (F144266)	Latent-transforming growth factor beta-binding protein 1 OS=Homo sapiens GN=LTBP1 PE=1 SV=4	sp|Q14766|LTBP1_HUMAN	SP-Human-010118_20180101.fasta	186787	0.998	2	2	2	5.33e-05	0.011
SBI-7048_S_University of Miami	HIV+Ab	S4.3	MSB33921A (F144266)	Thrombospondin-4 OS=Homo sapiens GN=THBS4 PE=1 SV=2	sp|P35443|TSP4_HUMAN	SP-Human-010118_20180101.fasta	105869	1	3	3	3	7.99e-05	0.0874
SBI-7048_S_University of Miami	HIV+Ab	S4.3	MSB33921A (F144266)	Ras-related protein Rap-1b OS=Homo sapiens GN=RAP1B PE=1 SV=1	sp|P61224|RAP1B_HUMAN	SP-Human-010118_20180101.fasta	20824.9	1	3	3	3	7.99e-05	0.147
SBI-7048_S_University of Miami	HIV+Ab	S4.3	MSB33921A (F144266)	Inter-alpha-trypsin inhibitor heavy chain H3 OS=Homo sapiens GN=ITIH3 PE=1 SV=2	sp|Q06033|ITIH3_HUMAN	SP-Human-010118_20180101.fasta	99850.9	1	9	12	18	0.00048	0.0809
SBI-7048_S_University of Miami	HIV+Ab	S4.3	MSB33921A (F144266)	Streptavidin (S.avidinii)	IPI:CON_Strepavidin|IPI12345678	SP-Human-010118_20180101.fasta	16622	1	9	26	650	0.0173	0.506
SBI-7048_S_University of Miami	HIV+Ab	S4.3	MSB33921A (F144266)	Actin, cytoplasmic 1 OS=Homo sapiens GN=ACTB PE=1 SV=1	sp|P60709|ACTB_HUMAN	SP-Human-010118_20180101.fasta	41737.8	1	23	35	46	0.00123	0.56
SBI-7048_S_University of Miami	HIV+Ab	S4.3	MSB33921A (F144266)	Serotransferrin OS=Homo sapiens GN=TF PE=1 SV=3	sp|P02787|TRFE_HUMAN	SP-Human-010118_20180101.fasta	77064.3	1	4	4	4	0.000107	0.043
SBI-7048_S_University of Miami	HIV+Ab	S4.3	MSB33921A (F144266)	Junction plakoglobin OS=Homo sapiens GN=JUP PE=1 SV=3	sp|P14923|PLAK_HUMAN	SP-Human-010118_20180101.fasta	81745.9	1	8	8	8	0.000213	0.138
SBI-7048_S_University of Miami	HIV+Ab	S4.3	MSB33921A (F144266)	Thrombospondin-1 OS=Homo sapiens GN=THBS1 PE=1 SV=2	sp|P07996|TSP1_HUMAN	SP-Human-010118_20180101.fasta	129382	1	25	30	33	0.000879	0.217
SBI-7048_S_University of Miami	HIV+Ab	S4.3	MSB33921A (F144266)	Filamin-A OS=Homo sapiens GN=FLNA PE=1 SV=4	sp|P21333|FLNA_HUMAN	SP-Human-010118_20180101.fasta	280729	1	19	21	23	0.000613	0.0786
SBI-7048_S_University of Miami	HIV+Ab	S4.3	MSB33921A (F144266)	60S ribosomal protein L12 OS=Homo sapiens GN=RPL12 PE=1 SV=1	sp|P30050|RL12_HUMAN	SP-Human-010118_20180101.fasta	17819.1	1	2	2	2	5.33e-05	0.103
SBI-7048_S_University of Miami	HIV+Ab	S4.3	MSB33921A (F144266)	Adenosylhomocysteinase OS=Homo sapiens GN=AHCY PE=1 SV=4	sp|P23526|SAHH_HUMAN	SP-Human-010118_20180101.fasta	47717.1	1	4	4	5	0.000133	0.102
SBI-7048_S_University of Miami	HIV+Ab	S4.3	MSB33921A (F144266)	Vitronectin OS=Homo sapiens GN=VTN PE=1 SV=1	sp|P04004|VTNC_HUMAN	SP-Human-010118_20180101.fasta	54306.1	1	2	2	6	0.00016	0.046
SBI-7048_S_University of Miami	HIV+Ab	S4.3	MSB33921A (F144266)	Fatty acid synthase OS=Homo sapiens GN=FASN PE=1 SV=3	sp|P49327|FAS_HUMAN	SP-Human-010118_20180101.fasta	273427	1	4	4	4	0.000107	0.0191
SBI-7048_S_University of Miami	HIV+Ab	S4.3	MSB33921A (F144266)	Chondroitin sulfate synthase 2 OS=Homo sapiens GN=CHPF PE=1 SV=2	sp|Q8IZ52|CHSS2_HUMAN	SP-Human-010118_20180101.fasta	85468.1	0.997	2	2	2	5.33e-05	0.0374
SBI-7048_S_University of Miami	HIV+Ab	S4.3	MSB33921A (F144266)	Galectin-1 OS=Homo sapiens GN=LGALS1 PE=1 SV=2	sp|P09382|LEG1_HUMAN	SP-Human-010118_20180101.fasta	14715.8	0.999	3	3	3	7.99e-05	0.281
SBI-7048_S_University of Miami	HIV+Ab	S4.3	MSB33921A (F144266)	Alpha-2-macroglobulin OS=Homo sapiens GN=A2M PE=1 SV=3	sp|P01023|A2MG_HUMAN	SP-Human-010118_20180101.fasta	163290	1	17	21	40	0.00107	0.0957
SBI-7048_S_University of Miami	HIV+Ab	S4.3	MSB33921A (F144266)	Complement C5 OS=Homo sapiens GN=C5 PE=1 SV=4	sp|P01031|CO5_HUMAN	SP-Human-010118_20180101.fasta	188309	1	10	11	12	0.00032	0.0471
SBI-7048_S_University of Miami	HIV+Ab	S4.3	MSB33921A (F144266)	Collagen alpha-1(VII) chain OS=Homo sapiens GN=COL7A1 PE=1 SV=2	sp|Q02388|CO7A1_HUMAN	SP-Human-010118_20180101.fasta	295218	1	6	6	6	0.00016	0.0279
SBI-7048_S_University of Miami	HIV+Ab	S4.3	MSB33921A (F144266)	Myosin-9 OS=Homo sapiens GN=MYH9 PE=1 SV=4	sp|P35579|MYH9_HUMAN	SP-Human-010118_20180101.fasta	226538	1	19	20	21	0.000559	0.106
SBI-7048_S_University of Miami	HIV+Ab	S4.3	MSB33921A (F144266)	WD repeat-containing protein 1 OS=Homo sapiens GN=WDR1 PE=1 SV=4	sp|O75083|WDR1_HUMAN	SP-Human-010118_20180101.fasta	66193.2	1	2	2	2	5.33e-05	0.0495
SBI-7048_S_University of Miami	HIV+Ab	S4.3	MSB33921A (F144266)	Collagen triple helix repeat-containing protein 1 OS=Homo sapiens GN=CTHRC1 PE=1 SV=1	sp|Q96CG8|CTHR1_HUMAN	SP-Human-010118_20180101.fasta	26224.8	1	4	4	6	0.00016	0.148
SBI-7048_S_University of Miami	HIV+Ab	S4.3	MSB33921A (F144266)	Laminin subunit alpha-4 OS=Homo sapiens GN=LAMA4 PE=1 SV=4	sp|Q16363|LAMA4_HUMAN	SP-Human-010118_20180101.fasta	202526	1	34	41	44	0.00117	0.2
SBI-7048_S_University of Miami	HIV+Ab	S4.3	MSB33921A (F144266)	Inter-alpha-trypsin inhibitor heavy chain H2 OS=Homo sapiens GN=ITIH2 PE=1 SV=2	sp|P19823|ITIH2_HUMAN	SP-Human-010118_20180101.fasta	106466	1	12	13	17	0.000453	0.0888
SBI-7048_S_University of Miami	HIV+Ab	S4.3	MSB33921A (F144266)	Heat shock protein HSP 90-beta OS=Homo sapiens GN=HSP90AB1 PE=1 SV=4	sp|P08238|HS90B_HUMAN	SP-Human-010118_20180101.fasta	83267.3	1	13	13	13	0.000346	0.188
SBI-7048_S_University of Miami	HIV+Ab	S4.3	MSB33921A (F144266)	Collagen alpha-2(V) chain OS=Homo sapiens GN=COL5A2 PE=1 SV=3	sp|P05997|CO5A2_HUMAN	SP-Human-010118_20180101.fasta	144910	1	5	5	5	0.000133	0.0367
SBI-7048_S_University of Miami	HIV+Ab	S4.3	MSB33921A (F144266)	Soluble scavenger receptor cysteine-rich domain-containing protein SSC5D OS=Homo sapiens GN=SSC5D PE=1 SV=3	sp|A1L4H1|SRCRL_HUMAN	SP-Human-010118_20180101.fasta	165741	1	4	4	4	0.000107	0.0261
SBI-7048_S_University of Miami	HIV+Ab	S4.3	MSB33921A (F144266)	Amyloid-beta A4 protein OS=Homo sapiens GN=APP PE=1 SV=3	sp|P05067|A4_HUMAN	SP-Human-010118_20180101.fasta	86941.3	1	15	17	23	0.000613	0.221
SBI-7048_S_University of Miami	HIV+Ab	S4.3	MSB33921A (F144266)	Importin subunit beta-1 OS=Homo sapiens GN=KPNB1 PE=1 SV=2	sp|Q14974|IMB1_HUMAN	SP-Human-010118_20180101.fasta	97171.3	0.992	2	2	2	5.33e-05	0.0285
SBI-7048_S_University of Miami	HIV+Ab	S4.3	MSB33921A (F144266)	Phosphoglucomutase-1 OS=Homo sapiens GN=PGM1 PE=1 SV=3	sp|P36871|PGM1_HUMAN	SP-Human-010118_20180101.fasta	61451.1	0.999	2	3	3	7.99e-05	0.0374
SBI-7048_S_University of Miami	HIV+Ab	S4.3	MSB33921A (F144266)	Collagen alpha-1(I) chain OS=Homo sapiens GN=COL1A1 PE=1 SV=5	sp|P02452|CO1A1_HUMAN	SP-Human-010118_20180101.fasta	138941	1	33	56	90	0.0024	0.23
SBI-7048_S_University of Miami	HIV+Ab	S4.3	MSB33921A (F144266)	Retinoic acid receptor responder protein 1 OS=Homo sapiens GN=RARRES1 PE=1 SV=2	sp|P49788|TIG1_HUMAN	SP-Human-010118_20180101.fasta	33285.5	1	5	6	6	0.00016	0.197
SBI-7048_S_University of Miami	HIV+Ab	S4.3	MSB33921A (F144266)	Nidogen-2 OS=Homo sapiens GN=NID2 PE=1 SV=3	sp|Q14112|NID2_HUMAN	SP-Human-010118_20180101.fasta	151253	1	8	8	8	0.000213	0.0778
SBI-7048_S_University of Miami	HIV+Ab	S4.3	MSB33921A (F144266)	Alpha-enolase OS=Homo sapiens GN=ENO1 PE=1 SV=2	sp|P06733|ENOA_HUMAN	SP-Human-010118_20180101.fasta	47170.2	1	6	7	8	0.000213	0.191
SBI-7048_S_University of Miami	HIV+Ab	S4.3	MSB33921A (F144266)	T-complex protein 1 subunit alpha OS=Homo sapiens GN=TCP1 PE=1 SV=1	sp|P17987|TCPA_HUMAN	SP-Human-010118_20180101.fasta	60345.2	1	2	2	2	5.33e-05	0.0594
SBI-7048_S_University of Miami	HIV+Ab	S4.3	MSB33921A (F144266)	ATP-citrate synthase OS=Homo sapiens GN=ACLY PE=1 SV=3	sp|P53396|ACLY_HUMAN	SP-Human-010118_20180101.fasta	120843	1	2	2	2	5.33e-05	0.0236
SBI-7048_S_University of Miami	HIV+Ab	S4.3	MSB33921A (F144266)	Alpha-amylase 1 OS=Homo sapiens GN=AMY1A PE=1 SV=2	sp|P04745|AMY1_HUMAN,sp|P19961|AMY2B_HUMAN	SP-Human-010118_20180101.fasta	57768.4	1	3	3	3	7.99e-05	0.0744
SBI-7048_S_University of Miami	HIV+Ab	S4.3	MSB33921A (F144266)	72 kDa type IV collagenase OS=Homo sapiens GN=MMP2 PE=1 SV=2	sp|P08253|MMP2_HUMAN	SP-Human-010118_20180101.fasta	73885.1	1	2	2	2	5.33e-05	0.0273
SBI-7048_S_University of Miami	HIV+Ab	S4.3	MSB33921A (F144266)	Transgelin-2 OS=Homo sapiens GN=TAGLN2 PE=1 SV=3	sp|P37802|TAGL2_HUMAN	SP-Human-010118_20180101.fasta	22391.9	1	4	4	5	0.000133	0.216
SBI-7048_S_University of Miami	HIV+Ab	S4.3	MSB33921A (F144266)	Collagen alpha-2(I) chain OS=Homo sapiens GN=COL1A2 PE=1 SV=7	sp|P08123|CO1A2_HUMAN	SP-Human-010118_20180101.fasta	129315	1	32	54	94	0.0025	0.217
SBI-7048_S_University of Miami	HIV+Ab	S4.3	MSB33921A (F144266)	Cell division control protein 42 homolog OS=Homo sapiens GN=CDC42 PE=1 SV=2	sp|P60953|CDC42_HUMAN	SP-Human-010118_20180101.fasta	21258.8	0.993	2	2	2	5.33e-05	0.168
SBI-7048_S_University of Miami	HIV+Ab	S4.3	MSB33921A (F144266)	Programmed cell death 6-interacting protein OS=Homo sapiens GN=PDCD6IP PE=1 SV=1	sp|Q8WUM4|PDC6I_HUMAN	SP-Human-010118_20180101.fasta	96025.4	1	7	7	7	0.000186	0.103
SBI-7048_S_University of Miami	HIV+Ab	S4.3	MSB33921A (F144266)	Actin-related protein 3 OS=Homo sapiens GN=ACTR3 PE=1 SV=3	sp|P61158|ARP3_HUMAN	SP-Human-010118_20180101.fasta	47371.9	0.999	2	2	2	5.33e-05	0.0502
SBI-7048_S_University of Miami	HIV+Ab	S4.3	MSB33921A (F144266)	Heat shock cognate 71 kDa protein OS=Homo sapiens GN=HSPA8 PE=1 SV=1	sp|P11142|HSP7C_HUMAN	SP-Human-010118_20180101.fasta	70899.8	1	16	16	18	0.00048	0.255
SBI-7048_S_University of Miami	HIV+Ab	S4.3	MSB33921A (F144266)	Heat shock 70 kDa protein 1A OS=Homo sapiens GN=HSPA1A PE=1 SV=1	sp|P0DMV8|HS71A_HUMAN,sp|P0DMV9|HS71B_HUMAN	SP-Human-010118_20180101.fasta	70054	1	7	8	8	0.000213	0.211
SBI-7048_S_University of Miami	HIV+Ab	S4.3	MSB33921A (F144266)	Glypican-1 OS=Homo sapiens GN=GPC1 PE=1 SV=2	sp|P35052|GPC1_HUMAN	SP-Human-010118_20180101.fasta	61681.3	1	12	13	17	0.000453	0.244
SBI-7048_S_University of Miami	HIV+Ab	S4.3	MSB33921A (F144266)	Filamin-C OS=Homo sapiens GN=FLNC PE=1 SV=3	sp|Q14315|FLNC_HUMAN	SP-Human-010118_20180101.fasta	291015	1	4	4	4	0.000107	0.0323
SBI-7048_S_University of Miami	HIV+Ab	S4.3	MSB33921A (F144266)	Alpha-actinin-4 OS=Homo sapiens GN=ACTN4 PE=1 SV=2	sp|O43707|ACTN4_HUMAN	SP-Human-010118_20180101.fasta	104857	1	14	14	15	0.0004	0.372
SBI-7048_S_University of Miami	HIV+Ab	S4.3	MSB33921A (F144266)	Annexin A1 OS=Homo sapiens GN=ANXA1 PE=1 SV=2	sp|P04083|ANXA1_HUMAN	SP-Human-010118_20180101.fasta	38715.9	0.998	2	2	2	5.33e-05	0.0809
SBI-7048_S_University of Miami	HIV+Ab	S4.3	MSB33921A (F144266)	Apolipoprotein B-100 OS=Homo sapiens GN=APOB PE=1 SV=2	sp|P04114|APOB_HUMAN	SP-Human-010118_20180101.fasta	515615	1	7	7	8	0.000213	0.0153
SBI-7048_S_University of Miami	HIV+Ab	S4.3	MSB33921A (F144266)	Protein S100-A8 OS=Homo sapiens GN=S100A8 PE=1 SV=1	sp|P05109|S10A8_HUMAN	SP-Human-010118_20180101.fasta	10835	0.999	2	2	2	5.33e-05	0.237
SBI-7048_S_University of Miami	HIV+Ab	S4.3	MSB33921A (F144266)	Laminin subunit beta-1 OS=Homo sapiens GN=LAMB1 PE=1 SV=2	sp|P07942|LAMB1_HUMAN	SP-Human-010118_20180101.fasta	198035	1	53	62	76	0.00202	0.293
SBI-7048_S_University of Miami	HIV+Ab	S4.3	MSB33921A (F144266)	HLA class I histocompatibility antigen, A-34 alpha chain OS=Homo sapiens GN=HLA-A PE=1 SV=1	sp|P30453|1A34_HUMAN	SP-Human-010118_20180101.fasta	41054.6	1	3	3	3	7.99e-05	0.134
SBI-7048_S_University of Miami	HIV+Ab	S4.3	MSB33921A (F144266)	GTP-binding nuclear protein Ran OS=Homo sapiens GN=RAN PE=1 SV=3	sp|P62826|RAN_HUMAN	SP-Human-010118_20180101.fasta	24423.1	1	5	5	5	0.000133	0.19
SBI-7048_S_University of Miami	HIV+Ab	S4.3	MSB33921A (F144266)	Tropomyosin alpha-4 chain OS=Homo sapiens GN=TPM4 PE=1 SV=3	sp|P67936|TPM4_HUMAN	SP-Human-010118_20180101.fasta	28522.4	1	4	4	4	0.000107	0.202
SBI-7048_S_University of Miami	HIV+Ab	S4.3	MSB33921A (F144266)	ADP-ribosylation factor 3 OS=Homo sapiens GN=ARF3 PE=1 SV=2	sp|P61204|ARF3_HUMAN,sp|P84077|ARF1_HUMAN	SP-Human-010118_20180101.fasta	20697.6	1	3	3	3	7.99e-05	0.16
SBI-7048_S_University of Miami	HIV+Ab	S4.3	MSB33921A (F144266)	Keratin, type II cytoskeletal 1 OS=Homo sapiens GN=KRT1 PE=1 SV=6	sp|P04264|K2C1_HUMAN	SP-Human-010118_20180101.fasta	66040.3	1	50	84	126	0.00336	0.623
SBI-7048_S_University of Miami	HIV+Ab	S4.3	MSB33921A (F144266)	Transforming growth factor-beta-induced protein ig-h3 OS=Homo sapiens GN=TGFBI PE=1 SV=1	sp|Q15582|BGH3_HUMAN	SP-Human-010118_20180101.fasta	74682.9	1	30	43	71	0.00189	0.498
SBI-7048_S_University of Miami	HIV+Ab	S4.3	MSB33921A (F144266)	Tax_Id=10090 Gene_Symbol=Krt19 Keratin, type I cytoskeletal 19	IPI:CON_00112947.1|SWISS-PROT:P19001	SP-Human-010118_20180101.fasta	44542.9	1	2	2	2	5.33e-05	0.161
SBI-7048_S_University of Miami	HIV+Ab	S4.3	MSB33921A (F144266)	Sushi repeat-containing protein SRPX OS=Homo sapiens GN=SRPX PE=1 SV=1	sp|P78539|SRPX_HUMAN	SP-Human-010118_20180101.fasta	51572.9	1	4	4	4	0.000107	0.11
SBI-7048_S_University of Miami	HIV+Ab	S4.3	MSB33921A (F144266)	Eukaryotic initiation factor 4A-I OS=Homo sapiens GN=EIF4A1 PE=1 SV=1	sp|P60842|IF4A1_HUMAN	SP-Human-010118_20180101.fasta	46155.3	1	2	2	2	5.33e-05	0.0591
SBI-7048_S_University of Miami	HIV+Ab	S4.3	MSB33921A (F144266)	Phosphoglycerate kinase 1 OS=Homo sapiens GN=PGK1 PE=1 SV=3	sp|P00558|PGK1_HUMAN	SP-Human-010118_20180101.fasta	44615.3	1	7	8	9	0.00024	0.261
SBI-7048_S_University of Miami	HIV+Ab	S4.3	MSB33921A (F144266)	Elongation factor 1-gamma OS=Homo sapiens GN=EEF1G PE=1 SV=3	sp|P26641|EF1G_HUMAN	SP-Human-010118_20180101.fasta	50119.4	1	3	3	4	0.000107	0.0755
SBI-7048_S_University of Miami	HIV+Ab	S4.3	MSB33921A (F144266)	Collagen alpha-1(XV) chain OS=Homo sapiens GN=COL15A1 PE=1 SV=2	sp|P39059|COFA1_HUMAN	SP-Human-010118_20180101.fasta	141722	1	4	4	4	0.000107	0.0353
SBI-7048_S_University of Miami	HIV+Ab	S4.3	MSB33921A (F144266)	Dystonin OS=Homo sapiens GN=DST PE=1 SV=4	REV_sp|Q03001|DYST_HUMAN	SP-Human-010118_20180101.fasta	860678	0.99	2	2	2	5.33e-05	0.00198
SBI-7048_S_University of Miami	HIV+Ab	S4.3	MSB33921A (F144266)	Filaggrin-2 OS=Homo sapiens GN=FLG2 PE=1 SV=1	sp|Q5D862|FILA2_HUMAN	SP-Human-010118_20180101.fasta	248052	1	3	3	4	0.000107	0.0138
SBI-7048_S_University of Miami	HIV+Ab	S4.3	MSB33921A (F144266)	Heparin cofactor 2 OS=Homo sapiens GN=SERPIND1 PE=1 SV=3	sp|P05546|HEP2_HUMAN	SP-Human-010118_20180101.fasta	57072.9	1	3	3	4	0.000107	0.0541
SBI-7048_S_University of Miami	HIV+Ab	S4.3	MSB33921A (F144266)	Ferritin light chain OS=Homo sapiens GN=FTL PE=1 SV=2	sp|P02792|FRIL_HUMAN	SP-Human-010118_20180101.fasta	20020.6	0.997	2	2	2	5.33e-05	0.177
SBI-7048_S_University of Miami	HIV+Ab	S4.3	MSB33921A (F144266)	Actin-related protein 2 OS=Homo sapiens GN=ACTR2 PE=1 SV=1	sp|P61160|ARP2_HUMAN	SP-Human-010118_20180101.fasta	44761.7	0.989	2	2	2	5.33e-05	0.0609
SBI-7048_S_University of Miami	HIV+Ab	S4.3	MSB33921A (F144266)	Pentraxin-related protein PTX3 OS=Homo sapiens GN=PTX3 PE=1 SV=3	sp|P26022|PTX3_HUMAN	SP-Human-010118_20180101.fasta	41975.9	1	14	19	23	0.000613	0.357
SBI-7048_S_University of Miami	HIV+Ab	S4.3	MSB33921A (F144266)	Serpin H1 OS=Homo sapiens GN=SERPINH1 PE=1 SV=2	sp|P50454|SERPH_HUMAN	SP-Human-010118_20180101.fasta	46442	1	2	2	2	5.33e-05	0.0646
SBI-7048_S_University of Miami	HIV+Ab	S4.3	MSB33921A (F144266)	Disintegrin and metalloproteinase domain-containing protein 10 OS=Homo sapiens GN=ADAM10 PE=1 SV=1	sp|O14672|ADA10_HUMAN	SP-Human-010118_20180101.fasta	84143	1	2	2	2	5.33e-05	0.0321
SBI-7048_S_University of Miami	HIV+Ab	S4.3	MSB33921A (F144266)	A disintegrin and metalloproteinase with thrombospondin motifs 12 OS=Homo sapiens GN=ADAMTS12 PE=1 SV=2	sp|P58397|ATS12_HUMAN	SP-Human-010118_20180101.fasta	177674	1	2	2	2	5.33e-05	0.0144
SBI-7048_S_University of Miami	HIV+Ab	S4.3	MSB33921A (F144266)	Serum albumin OS=Homo sapiens GN=ALB PE=1 SV=2	IPI:CON_IPI00745872.2|SWISS-PROT:P02768-1,sp|P02768|ALBU_HUMAN	SP-Human-010118_20180101.fasta	69366.9	1	2	2	2	5.33e-05	0.0903
SBI-7048_S_University of Miami	HIV+Ab	S4.3	MSB33921A (F144266)	Citrate synthase, mitochondrial OS=Homo sapiens GN=CS PE=1 SV=2	sp|O75390|CISY_HUMAN	SP-Human-010118_20180101.fasta	51713.8	1	2	2	2	5.33e-05	0.0408
SBI-7048_S_University of Miami	HIV+Ab	S4.3	MSB33921A (F144266)	Fibulin-1 OS=Homo sapiens GN=FBLN1 PE=1 SV=4	sp|P23142|FBLN1_HUMAN	SP-Human-010118_20180101.fasta	77211.6	1	6	7	8	0.000213	0.0925
SBI-7048_S_University of Miami	HIV+Ab	S4.3	MSB33921A (F144266)	Alpha-actinin-1 OS=Homo sapiens GN=ACTN1 PE=1 SV=2	sp|P12814|ACTN1_HUMAN	SP-Human-010118_20180101.fasta	103061	1	31	36	43	0.00115	0.451
SBI-7048_S_University of Miami	HIV+Ab	S4.3	MSB33921A (F144266)	Peroxidasin homolog OS=Homo sapiens GN=PXDN PE=1 SV=2	sp|Q92626|PXDN_HUMAN	SP-Human-010118_20180101.fasta	165276	1	32	33	35	0.000932	0.279
SBI-7048_S_University of Miami	HIV+Ab	S4.3	MSB33921A (F144266)	Peroxiredoxin-6 OS=Homo sapiens GN=PRDX6 PE=1 SV=3	sp|P30041|PRDX6_HUMAN	SP-Human-010118_20180101.fasta	25036.1	0.987	2	2	2	5.33e-05	0.0804
SBI-7048_S_University of Miami	HIV+Ab	S4.3	MSB33921A (F144266)	Pigment epithelium-derived factor OS=Homo sapiens GN=SERPINF1 PE=1 SV=4	sp|P36955|PEDF_HUMAN	SP-Human-010118_20180101.fasta	46314.3	1	7	7	10	0.000266	0.144
SBI-7048_S_University of Miami	HIV+Ab	S4.3	MSB33921A (F144266)	Exostosin-1 OS=Homo sapiens GN=EXT1 PE=1 SV=2	sp|Q16394|EXT1_HUMAN	SP-Human-010118_20180101.fasta	86257.4	0.999	2	2	2	5.33e-05	0.0228
SBI-7048_S_University of Miami	HIV+Ab	S4.3	MSB33921A (F144266)	Collagen alpha-1(XI) chain OS=Homo sapiens GN=COL11A1 PE=1 SV=4	sp|P12107|COBA1_HUMAN	SP-Human-010118_20180101.fasta	181066	0.998	2	2	2	5.33e-05	0.00997
SBI-7048_S_University of Miami	HIV+Ab	S4.3	MSB33921A (F144266)	Coiled-coil domain-containing protein 80 OS=Homo sapiens GN=CCDC80 PE=1 SV=1	sp|Q76M96|CCD80_HUMAN	SP-Human-010118_20180101.fasta	108176	1	3	3	4	0.000107	0.0379
SBI-7048_S_University of Miami	HIV+Ab	S4.3	MSB33921A (F144266)	Lumican OS=Homo sapiens GN=LUM PE=1 SV=2	sp|P51884|LUM_HUMAN	SP-Human-010118_20180101.fasta	38431.5	1	3	3	3	7.99e-05	0.112
SBI-7048_S_University of Miami	HIV+Ab	S4.3	MSB33921A (F144266)	Vinculin OS=Homo sapiens GN=VCL PE=1 SV=4	sp|P18206|VINC_HUMAN	SP-Human-010118_20180101.fasta	123801	1	11	12	12	0.00032	0.102
SBI-7048_S_University of Miami	HIV+Ab	S4.3	MSB33921A (F144266)	Inter-alpha-trypsin inhibitor heavy chain H1 OS=Homo sapiens GN=ITIH1 PE=1 SV=3	sp|P19827|ITIH1_HUMAN	SP-Human-010118_20180101.fasta	101390	1	2	2	3	7.99e-05	0.0241
SBI-7048_S_University of Miami	HIV+Ab	S4.3	MSB33921A (F144266)	Apolipoprotein E OS=Homo sapiens GN=APOE PE=1 SV=1	sp|P02649|APOE_HUMAN	SP-Human-010118_20180101.fasta	36153.5	1	21	26	29	0.000773	0.584
SBI-7048_S_University of Miami	HIV+Ab	S4.3	MSB33921A (F144266)	Alpha-2-HS-glycoprotein OS=Homo sapiens GN=AHSG PE=1 SV=1	sp|P02765|FETUA_HUMAN	SP-Human-010118_20180101.fasta	39323.4	1	4	4	5	0.000133	0.0708
SBI-7048_S_University of Miami	HIV+Ab	S4.3	MSB33921A (F144266)	Collagen alpha-1(V) chain OS=Homo sapiens GN=COL5A1 PE=1 SV=3	sp|P20908|CO5A1_HUMAN	SP-Human-010118_20180101.fasta	183563	1	8	9	9	0.00024	0.0441
SBI-7048_S_University of Miami	HIV+Ab	S4.3	MSB33921A (F144266)	Fibrinogen beta chain OS=Homo sapiens GN=FGB PE=1 SV=2	sp|P02675|FIBB_HUMAN	SP-Human-010118_20180101.fasta	55928.6	1	2	2	2	5.33e-05	0.0346
SBI-7048_S_University of Miami	HIV+Ab	S4.3	MSB33921A (F144266)	Moesin OS=Homo sapiens GN=MSN PE=1 SV=3	sp|P26038|MOES_HUMAN	SP-Human-010118_20180101.fasta	67821.8	1	13	13	13	0.000346	0.173
SBI-7048_S_University of Miami	HIV+Ab	S4.3	MSB33921A (F144266)	Triosephosphate isomerase OS=Homo sapiens GN=TPI1 PE=1 SV=3	sp|P60174|TPIS_HUMAN	SP-Human-010118_20180101.fasta	30790.8	1	4	4	4	0.000107	0.157
SBI-7048_S_University of Miami	HIV+Ab	S4.3	MSB33921A (F144266)	Hemoglobin subunit beta OS=Homo sapiens GN=HBB PE=1 SV=2	sp|P68871|HBB_HUMAN	SP-Human-010118_20180101.fasta	15998	1	2	5	12	0.00032	0.129
SBI-7048_S_University of Miami	HIV+Ab	S4.3	MSB33921A (F144266)	Receptor of activated protein C kinase 1 OS=Homo sapiens GN=RACK1 PE=1 SV=3	sp|P63244|RACK1_HUMAN	SP-Human-010118_20180101.fasta	35077	1	2	2	2	5.33e-05	0.082
SBI-7048_S_University of Miami	HIV+Ab	S4.3	MSB33921A (F144266)	Threonine--tRNA ligase, cytoplasmic OS=Homo sapiens GN=TARS PE=1 SV=3	sp|P26639|SYTC_HUMAN	SP-Human-010118_20180101.fasta	83437.8	1	2	2	2	5.33e-05	0.029
SBI-7048_S_University of Miami	HIV+Ab	S4.3	MSB33921A (F144266)	Complement C4-A OS=Homo sapiens GN=C4A PE=1 SV=2	sp|P0C0L4|CO4A_HUMAN	SP-Human-010118_20180101.fasta	192787	1	14	18	26	0.000693	0.0774
SBI-7048_S_University of Miami	HIV+Ab	S4.3	MSB33921A (F144266)	Procollagen-lysine,2-oxoglutarate 5-dioxygenase 1 OS=Homo sapiens GN=PLOD1 PE=1 SV=2	sp|Q02809|PLOD1_HUMAN	SP-Human-010118_20180101.fasta	83552.5	1	15	17	21	0.000559	0.268
SBI-7048_S_University of Miami	HIV+Ab	S4.3	MSB33921A (F144266)	Extracellular sulfatase Sulf-2 OS=Homo sapiens GN=SULF2 PE=1 SV=1	sp|Q8IWU5|SULF2_HUMAN	SP-Human-010118_20180101.fasta	100458	1	2	3	3	7.99e-05	0.0172
SBI-7048_S_University of Miami	HIV+Ab	S4.3	MSB33921A (F144266)	Tax_Id=9606 Gene_Symbol=KRT5 Keratin, type II cytoskeletal 5	IPI:CON_00009867.3|SWISS-PROT:P13647,sp|P13647|K2C5_HUMAN	SP-Human-010118_20180101.fasta	62379.6	1	15	17	19	0.000506	0.436
SBI-7048_S_University of Miami	HIV+Ab	S4.3	MSB33921A (F144266)	Small proline-rich protein 2E OS=Homo sapiens GN=SPRR2E PE=2 SV=2	sp|P22531|SPR2E_HUMAN	SP-Human-010118_20180101.fasta	7854.7	0.996	2	2	2	5.33e-05	0.306
SBI-7048_S_University of Miami	HIV+Ab	S4.3	MSB33921A (F144266)	14-3-3 protein gamma OS=Homo sapiens GN=YWHAG PE=1 SV=2	sp|P61981|1433G_HUMAN	SP-Human-010118_20180101.fasta	28303.1	1	3	3	3	7.99e-05	0.15
SBI-7048_S_University of Miami	HIV+Ab	S4.3	MSB33921A (F144266)	Collagen alpha-2(VI) chain OS=Homo sapiens GN=COL6A2 PE=1 SV=4	sp|P12110|CO6A2_HUMAN	SP-Human-010118_20180101.fasta	108581	1	26	34	43	0.00115	0.272
SBI-7048_S_University of Miami	HIV+Ab	S4.3	MSB33921A (F144266)	Pyruvate kinase PKM OS=Homo sapiens GN=PKM PE=1 SV=4	sp|P14618|KPYM_HUMAN	SP-Human-010118_20180101.fasta	57937.5	1	21	26	27	0.000719	0.458
SBI-7048_S_University of Miami	HIV+Ab	S4.3	MSB33921A (F144266)	Clathrin heavy chain 1 OS=Homo sapiens GN=CLTC PE=1 SV=5	sp|Q00610|CLH1_HUMAN	SP-Human-010118_20180101.fasta	191619	1	8	8	8	0.000213	0.0531
SBI-7048_S_University of Miami	HIV+Ab	S4.3	MSB33921A (F144266)	Collagen alpha-1(VI) chain OS=Homo sapiens GN=COL6A1 PE=1 SV=3	sp|P12109|CO6A1_HUMAN	SP-Human-010118_20180101.fasta	108531	1	35	51	73	0.00194	0.352
SBI-7048_S_University of Miami	HIV+Ab	S4.3	MSB33921A (F144266)	Chloride intracellular channel protein 1 OS=Homo sapiens GN=CLIC1 PE=1 SV=4	sp|O00299|CLIC1_HUMAN	SP-Human-010118_20180101.fasta	26923.3	1	2	3	3	7.99e-05	0.108
SBI-7048_S_University of Miami	HIV+Ab	S4.3	MSB33921A (F144266)	Annexin A2 OS=Homo sapiens GN=ANXA2 PE=1 SV=2	sp|P07355|ANXA2_HUMAN	SP-Human-010118_20180101.fasta	38606.1	1	13	14	17	0.000453	0.442
SBI-7048_S_University of Miami	HIV+Ab	S4.3	MSB33921A (F144266)	Prostaglandin F2 receptor negative regulator OS=Homo sapiens GN=PTGFRN PE=1 SV=2	sp|Q9P2B2|FPRP_HUMAN	SP-Human-010118_20180101.fasta	98555.6	1	7	9	9	0.00024	0.0922
SBI-7048_S_University of Miami	HIV+Ab	S4.3	MSB33921A (F144266)	Collagen alpha-1(IV) chain OS=Homo sapiens GN=COL4A1 PE=1 SV=3	sp|P02462|CO4A1_HUMAN	SP-Human-010118_20180101.fasta	160618	1	5	7	8	0.000213	0.0336
SBI-7048_S_University of Miami	HIV+Ab	S4.3	MSB33921A (F144266)	Adipocyte enhancer-binding protein 1 OS=Homo sapiens GN=AEBP1 PE=1 SV=1	sp|Q8IUX7|AEBP1_HUMAN	SP-Human-010118_20180101.fasta	130931	1	8	10	10	0.000266	0.102
SBI-7048_S_University of Miami	HIV+Ab	S4.3	MSB33921A (F144266)	Integrin beta-1 OS=Homo sapiens GN=ITGB1 PE=1 SV=2	sp|P05556|ITB1_HUMAN	SP-Human-010118_20180101.fasta	88415.1	1	6	6	8	0.000213	0.0827
SBI-7048_S_University of Miami	HIV+Ab	S4.3	MSB33921A (F144266)	Fibrillin-1 OS=Homo sapiens GN=FBN1 PE=1 SV=3	sp|P35555|FBN1_HUMAN	SP-Human-010118_20180101.fasta	312226	1	10	10	10	0.000266	0.0463
SBI-7048_S_University of Miami	HIV+Ab	S4.3	MSB33921A (F144266)	Collagen alpha-1(III) chain OS=Homo sapiens GN=COL3A1 PE=1 SV=4	sp|P02461|CO3A1_HUMAN	SP-Human-010118_20180101.fasta	138565	1	13	19	23	0.000613	0.0914
SBI-7048_S_University of Miami	HIV+Ab	S4.3	MSB33921A (F144266)	Inter-alpha-trypsin inhibitor heavy chain H4 OS=Homo sapiens GN=ITIH4 PE=1 SV=4	sp|Q14624|ITIH4_HUMAN	SP-Human-010118_20180101.fasta	103358	1	5	7	7	0.000186	0.0409
SBI-7048_S_University of Miami	HIV+Ab	S4.3	MSB33921A (F144266)	Thrombospondin-3 OS=Homo sapiens GN=THBS3 PE=1 SV=1	sp|P49746|TSP3_HUMAN	SP-Human-010118_20180101.fasta	104200	1	6	6	6	0.00016	0.0753
SBI-7048_S_University of Miami	HIV+Ab	S4.3	MSB33921A (F144266)	Keratinocyte proline-rich protein OS=Homo sapiens GN=KPRP PE=1 SV=1	sp|Q5T749|KPRP_HUMAN	SP-Human-010118_20180101.fasta	64132.6	1	5	5	6	0.00016	0.112
SBI-7048_S_University of Miami	HIV+Ab	S4.3	MSB33921A (F144266)	Leucine-rich repeat-containing protein 17 OS=Homo sapiens GN=LRRC17 PE=2 SV=1	sp|Q8N6Y2|LRC17_HUMAN	SP-Human-010118_20180101.fasta	51801.5	1	2	2	2	5.33e-05	0.0499
SBI-7048_S_University of Miami	HIV+Ab	S4.3	MSB33921A (F144266)	Extracellular sulfatase Sulf-1 OS=Homo sapiens GN=SULF1 PE=1 SV=1	sp|Q8IWU6|SULF1_HUMAN	SP-Human-010118_20180101.fasta	101029	1	4	4	4	0.000107	0.0517
SBI-7048_S_University of Miami	HIV+Ab	S4.3	MSB33921A (F144266)	L-lactate dehydrogenase A chain OS=Homo sapiens GN=LDHA PE=1 SV=2	sp|P00338|LDHA_HUMAN	SP-Human-010118_20180101.fasta	36689.2	1	3	3	3	7.99e-05	0.12
SBI-7048_S_University of Miami	HIV+Ab	S4.3	MSB33921A (F144266)	40S ribosomal protein SA OS=Homo sapiens GN=RPSA PE=1 SV=4	sp|P08865|RSSA_HUMAN	SP-Human-010118_20180101.fasta	32854.1	0.993	2	2	2	5.33e-05	0.0814
SBI-7048_S_University of Miami	HIV+Ab	S4.3	MSB33921A (F144266)	Procollagen-lysine,2-oxoglutarate 5-dioxygenase 3 OS=Homo sapiens GN=PLOD3 PE=1 SV=1	sp|O60568|PLOD3_HUMAN	SP-Human-010118_20180101.fasta	84786.8	1	4	4	6	0.00016	0.0569
SBI-7048_S_University of Miami	HIV+Ab	S4.3	MSB33921A (F144266)	Transitional endoplasmic reticulum ATPase OS=Homo sapiens GN=VCP PE=1 SV=4	sp|P55072|TERA_HUMAN	SP-Human-010118_20180101.fasta	89324.8	1	6	6	6	0.00016	0.0868
SBI-7048_S_University of Miami	HIV+Ab	S4.3	MSB33921A (F144266)	Laminin subunit gamma-1 OS=Homo sapiens GN=LAMC1 PE=1 SV=3	sp|P11047|LAMC1_HUMAN	SP-Human-010118_20180101.fasta	177601	1	54	69	86	0.00229	0.362
SBI-7048_S_University of Miami	HIV+Ab	S4.3	MSB33921A (F144266)	Antithrombin-III OS=Homo sapiens GN=SERPINC1 PE=1 SV=1	sp|P01008|ANT3_HUMAN	SP-Human-010118_20180101.fasta	52604.1	1	7	8	10	0.000266	0.121
SBI-7048_S_University of Miami	HIV+Ab	S4.3	MSB33921A (F144266)	Trypsin - Sus scrofa (Pig).	IPI:CON_Trypsin|SWISS-PROT:P00761|TRYP_PIG	SP-Human-010118_20180101.fasta	24409.3	1	6	16	43	0.00115	0.39
SBI-7048_S_University of Miami	HIV+Ab	S4.3	MSB33921A (F144266)	Coagulation factor V OS=Homo sapiens GN=F5 PE=1 SV=4	sp|P12259|FA5_HUMAN	SP-Human-010118_20180101.fasta	251710	1	5	6	6	0.00016	0.0283
SBI-7048_S_University of Miami	HIV+Ab	S4.3	MSB33921A (F144266)	Complement C3 OS=Homo sapiens GN=C3 PE=1 SV=2	sp|P01024|CO3_HUMAN	SP-Human-010118_20180101.fasta	187149	1	13	18	26	0.000693	0.0607
SBI-7048_S_University of Miami	HIV+Ab	S4.3	MSB33921A (F144266)	Collagen alpha-1(XII) chain OS=Homo sapiens GN=COL12A1 PE=1 SV=2	sp|Q99715|COCA1_HUMAN	SP-Human-010118_20180101.fasta	333145	1	35	37	39	0.00104	0.134
SBI-7048_S_University of Miami	HIV+Ab	S4.3	MSB33921A (F144266)	Fibronectin OS=Homo sapiens GN=FN1 PE=1 SV=4	sp|P02751|FINC_HUMAN	SP-Human-010118_20180101.fasta	262617	1	138	294	595	0.0159	0.573
SBI-7048_S_University of Miami	HIV+Ab	S4.3	MSB33921A (F144266)	Desmoglein-1 OS=Homo sapiens GN=DSG1 PE=1 SV=2	sp|Q02413|DSG1_HUMAN	SP-Human-010118_20180101.fasta	113749	1	7	7	7	0.000186	0.0953
SBI-7048_S_University of Miami	HIV+Ab	S4.3	MSB33921A (F144266)	Cartilage oligomeric matrix protein OS=Homo sapiens GN=COMP PE=1 SV=2	sp|P49747|COMP_HUMAN	SP-Human-010118_20180101.fasta	82858	1	7	7	7	0.000186	0.118
SBI-7048_S_University of Miami	HIV+Ab	S4.3	MSB33921A (F144266)	Annexin A6 OS=Homo sapiens GN=ANXA6 PE=1 SV=3	sp|P08133|ANXA6_HUMAN	SP-Human-010118_20180101.fasta	75877.5	1	6	6	6	0.00016	0.111
SBI-7048_S_University of Miami	HIV+Ab	S4.3	MSB33921A (F144266)	Coagulation factor XIII A chain OS=Homo sapiens GN=F13A1 PE=1 SV=4	sp|P00488|F13A_HUMAN	SP-Human-010118_20180101.fasta	83267.3	1	2	2	2	5.33e-05	0.026
SBI-7048_S_University of Miami	HIV+Ab	S4.3	MSB33921A (F144266)	Galectin-3-binding protein OS=Homo sapiens GN=LGALS3BP PE=1 SV=1	sp|Q08380|LG3BP_HUMAN	SP-Human-010118_20180101.fasta	65332.1	1	14	20	26	0.000693	0.263
SBI-7048_S_University of Miami	HIV+Ab	S4.3	MSB33921A (F144266)	14-3-3 protein zeta/delta OS=Homo sapiens GN=YWHAZ PE=1 SV=1	sp|P63104|1433Z_HUMAN	SP-Human-010118_20180101.fasta	27745.9	1	3	3	3	7.99e-05	0.143
SBI-7048_S_University of Miami	HIV+Ab	S4.3	MSB33921A (F144266)	Ferritin heavy chain OS=Homo sapiens GN=FTH1 PE=1 SV=2	sp|P02794|FRIH_HUMAN	SP-Human-010118_20180101.fasta	21226.2	1	2	2	2	5.33e-05	0.109
SBI-7048_S_University of Miami	HIV+Ab	S4.3	MSB33921A (F144266)	Plasminogen OS=Homo sapiens GN=PLG PE=1 SV=2	sp|P00747|PLMN_HUMAN	SP-Human-010118_20180101.fasta	90567.4	1	3	3	3	7.99e-05	0.0296
SBI-7048_S_University of Miami	HIV+Ab	S4.3	MSB33921A (F144266)	C-type lectin domain family 11 member A OS=Homo sapiens GN=CLEC11A PE=1 SV=1	sp|Q9Y240|CLC11_HUMAN	SP-Human-010118_20180101.fasta	35694.4	1	11	13	14	0.000373	0.356
SBI-7048_S_University of Miami	HIV+Ab	S4.3	MSB33921A (F144266)	Elongation factor 2 OS=Homo sapiens GN=EEF2 PE=1 SV=4	sp|P13639|EF2_HUMAN	SP-Human-010118_20180101.fasta	95340.1	1	15	17	17	0.000453	0.196
SBI-7048_S_University of Miami	HIV+Ab	S4.3	MSB33921A (F144266)	Plectin OS=Homo sapiens GN=PLEC PE=1 SV=3	sp|Q15149|PLEC_HUMAN	SP-Human-010118_20180101.fasta	531784	1	5	5	5	0.000133	0.012
SBI-7048_S_University of Miami	HIV+Ab	S4.3	MSB33921A (F144266)	Polyubiquitin-B OS=Homo sapiens GN=UBB PE=1 SV=1	sp|P0CG47|UBB_HUMAN,sp|P0CG48|UBC_HUMAN,sp|P62979|RS27A_HUMAN,sp|P62987|RL40_HUMAN	SP-Human-010118_20180101.fasta	14728.9	1	3	4	7	0.000186	0.166
SBI-7048_S_University of Miami	HIV+Ab	S4.3	MSB33921A (F144266)	Mimecan OS=Homo sapiens GN=OGN PE=1 SV=1	sp|P20774|MIME_HUMAN	SP-Human-010118_20180101.fasta	33925	0.998	2	2	2	5.33e-05	0.0604
SBI-7048_S_University of Miami	HIV+Ab	S4.3	MSB33921A (F144266)	Ceruloplasmin OS=Homo sapiens GN=CP PE=1 SV=1	sp|P00450|CERU_HUMAN	SP-Human-010118_20180101.fasta	122208	1	3	4	4	0.000107	0.03
SBI-7048_S_University of Miami	HIV+Ab	S4.3	MSB33921A (F144266)	T-complex protein 1 subunit beta OS=Homo sapiens GN=CCT2 PE=1 SV=4	sp|P78371|TCPB_HUMAN	SP-Human-010118_20180101.fasta	57489.9	1	4	4	4	0.000107	0.107
SBI-7048_S_University of Miami	HIV+Ab	S4.3	MSB33921A (F144266)	Decorin OS=Homo sapiens GN=DCN PE=1 SV=1	sp|P07585|PGS2_HUMAN	SP-Human-010118_20180101.fasta	39748.2	1	14	19	28	0.000746	0.384
SBI-7048_S_University of Miami	HIV+Ab	S4.3	MSB33921A (F144266)	Laminin subunit alpha-2 OS=Homo sapiens GN=LAMA2 PE=1 SV=4	sp|P24043|LAMA2_HUMAN	SP-Human-010118_20180101.fasta	343905	1	22	24	26	0.000693	0.0807
SBI-7048_S_University of Miami	HIV+Ab	S4.3	MSB33921A (F144266)	Collagen alpha-1(XVIII) chain OS=Homo sapiens GN=COL18A1 PE=1 SV=5	sp|P39060|COIA1_HUMAN	SP-Human-010118_20180101.fasta	178188	1	10	11	12	0.00032	0.0656
SBI-7048_S_University of Miami	HIV+Ab	S4.3	MSB33921A (F144266)	Bone morphogenetic protein 1 OS=Homo sapiens GN=BMP1 PE=1 SV=2	sp|P13497|BMP1_HUMAN	SP-Human-010118_20180101.fasta	111249	1	11	11	12	0.00032	0.126
SBI-7048_S_University of Miami	HIV+Ab	S4.3	MSB33921A (F144266)	Fascin OS=Homo sapiens GN=FSCN1 PE=1 SV=3	sp|Q16658|FSCN1_HUMAN	SP-Human-010118_20180101.fasta	54530.3	1	2	2	2	5.33e-05	0.0385
SBI-7048_S_University of Miami	HIV+Ab	S4.3	MSB33921A (F144266)	Collagen alpha-2(IV) chain OS=Homo sapiens GN=COL4A2 PE=1 SV=4	sp|P08572|CO4A2_HUMAN	SP-Human-010118_20180101.fasta	167558	1	5	7	8	0.000213	0.0345
SBI-7048_S_University of Miami	HIV+Ab	S4.3	MSB33921A (F144266)	Versican core protein OS=Homo sapiens GN=VCAN PE=1 SV=3	sp|P13611|CSPG2_HUMAN	SP-Human-010118_20180101.fasta	372813	1	26	32	38	0.00101	0.0751
SBI-7048_S_University of Miami	HIV+Ab	S4.3	MSB33921A (F144266)	Integrin alpha-5 OS=Homo sapiens GN=ITGA5 PE=1 SV=2	sp|P08648|ITA5_HUMAN	SP-Human-010118_20180101.fasta	114538	1	2	2	2	5.33e-05	0.0305
SBI-7048_S_University of Miami	HIV+Ab	S4.3	MSB33921A (F144266)	Biglycan OS=Homo sapiens GN=BGN PE=1 SV=2	sp|P21810|PGS1_HUMAN	SP-Human-010118_20180101.fasta	41655.9	1	10	12	16	0.000426	0.37
SBI-7048_S_University of Miami	HIV+Ab	S4.3	MSB33921A (F144266)	Syntenin-1 OS=Homo sapiens GN=SDCBP PE=1 SV=1	sp|O00560|SDCB1_HUMAN	SP-Human-010118_20180101.fasta	32445.3	1	4	5	5	0.000133	0.215
SBI-7048_S_University of Miami	HIV+Ab	S4.3	MSB33921A (F144266)	Serine protease HTRA1 OS=Homo sapiens GN=HTRA1 PE=1 SV=1	sp|Q92743|HTRA1_HUMAN	SP-Human-010118_20180101.fasta	51287.3	1	4	4	4	0.000107	0.0771
SBI-7048_S_University of Miami	HIV+Ab	S4.3	MSB33921A (F144266)	Hemoglobin subunit alpha OS=Homo sapiens GN=HBA1 PE=1 SV=2	sp|P69905|HBA_HUMAN	SP-Human-010118_20180101.fasta	15257.6	1	5	9	21	0.000559	0.345
SBI-7048_S_University of Miami	HIV+Ab	S4.4	MSB33922A (F144267)	Heat shock protein HSP 90-alpha OS=Homo sapiens GN=HSP90AA1 PE=1 SV=5	sp|P07900|HS90A_HUMAN	SP-Human-010118_20180101.fasta	84663.2	1	4	4	5	0.000132	0.153
SBI-7048_S_University of Miami	HIV+Ab	S4.4	MSB33922A (F144267)	Junction plakoglobin OS=Homo sapiens GN=JUP PE=1 SV=3	sp|P14923|PLAK_HUMAN	SP-Human-010118_20180101.fasta	81745.9	1	7	7	7	0.000185	0.118
SBI-7048_S_University of Miami	HIV+Ab	S4.4	MSB33922A (F144267)	Tubulin alpha-1B chain OS=Homo sapiens GN=TUBA1B PE=1 SV=1	sp|P68363|TBA1B_HUMAN	SP-Human-010118_20180101.fasta	50151.7	1	14	16	19	0.000503	0.379
SBI-7048_S_University of Miami	HIV+Ab	S4.4	MSB33922A (F144267)	Prothrombin OS=Homo sapiens GN=F2 PE=1 SV=2	sp|P00734|THRB_HUMAN	SP-Human-010118_20180101.fasta	70036.8	1	8	11	16	0.000423	0.109
SBI-7048_S_University of Miami	HIV+Ab	S4.4	MSB33922A (F144267)	Agrin OS=Homo sapiens GN=AGRN PE=1 SV=5	sp|O00468|AGRIN_HUMAN	SP-Human-010118_20180101.fasta	217225	1	11	11	11	0.000291	0.0682
SBI-7048_S_University of Miami	HIV+Ab	S4.4	MSB33922A (F144267)	(Bos taurus) Bovine serum albumin precursor	IPI:CON_00708398.1|SWISS-PROT:P02769	SP-Human-010118_20180101.fasta	69294.2	1	84	161	359	0.0095	0.895
SBI-7048_S_University of Miami	HIV+Ab	S4.4	MSB33922A (F144267)	Hornerin OS=Homo sapiens GN=HRNR PE=1 SV=2	sp|Q86YZ3|HORN_HUMAN	SP-Human-010118_20180101.fasta	282373	0.998	2	2	2	5.29e-05	0.0137
SBI-7048_S_University of Miami	HIV+Ab	S4.4	MSB33922A (F144267)	Thrombospondin-2 OS=Homo sapiens GN=THBS2 PE=1 SV=2	sp|P35442|TSP2_HUMAN	SP-Human-010118_20180101.fasta	129989	1	18	20	22	0.000582	0.225
SBI-7048_S_University of Miami	HIV+Ab	S4.4	MSB33922A (F144267)	Carboxypeptidase N catalytic chain OS=Homo sapiens GN=CPN1 PE=1 SV=1	sp|P15169|CBPN_HUMAN	SP-Human-010118_20180101.fasta	52286.4	1	2	2	2	5.29e-05	0.0546
SBI-7048_S_University of Miami	HIV+Ab	S4.4	MSB33922A (F144267)	Tax_Id=9606 Gene_Symbol=KRT6C Keratin, type II cytoskeletal 6C	IPI:CON_00299145.9|SWISS-PROT:P48668,sp|P48668|K2C6C_HUMAN	SP-Human-010118_20180101.fasta	60026.7	1	13	14	15	0.000397	0.353
SBI-7048_S_University of Miami	HIV+Ab	S4.4	MSB33922A (F144267)	Laminin subunit alpha-5 OS=Homo sapiens GN=LAMA5 PE=1 SV=8	sp|O15230|LAMA5_HUMAN	SP-Human-010118_20180101.fasta	399725	1	22	23	24	0.000635	0.076
SBI-7048_S_University of Miami	HIV+Ab	S4.4	MSB33922A (F144267)	Sushi repeat-containing protein SRPX2 OS=Homo sapiens GN=SRPX2 PE=1 SV=1	sp|O60687|SRPX2_HUMAN	SP-Human-010118_20180101.fasta	52972.3	1	2	2	3	7.94e-05	0.0473
SBI-7048_S_University of Miami	HIV+Ab	S4.4	MSB33922A (F144267)	Lactotransferrin OS=Homo sapiens GN=LTF PE=1 SV=6	sp|P02788|TRFL_HUMAN	SP-Human-010118_20180101.fasta	78182.3	1	3	3	4	0.000106	0.0408
SBI-7048_S_University of Miami	HIV+Ab	S4.4	MSB33922A (F144267)	Protein Wnt-5a OS=Homo sapiens GN=WNT5A PE=1 SV=2	sp|P41221|WNT5A_HUMAN	SP-Human-010118_20180101.fasta	42339.1	1	4	4	4	0.000106	0.0947
SBI-7048_S_University of Miami	HIV+Ab	S4.4	MSB33922A (F144267)	Periostin OS=Homo sapiens GN=POSTN PE=1 SV=2	sp|Q15063|POSTN_HUMAN	SP-Human-010118_20180101.fasta	93318	1	49	80	111	0.00294	0.589
SBI-7048_S_University of Miami	HIV+Ab	S4.4	MSB33922A (F144267)	Prolow-density lipoprotein receptor-related protein 1 OS=Homo sapiens GN=LRP1 PE=1 SV=2	sp|Q07954|LRP1_HUMAN	SP-Human-010118_20180101.fasta	504592	1	4	4	4	0.000106	0.00836
SBI-7048_S_University of Miami	HIV+Ab	S4.4	MSB33922A (F144267)	HLA class I histocompatibility antigen, A-34 alpha chain OS=Homo sapiens GN=HLA-A PE=1 SV=1	sp|P30453|1A34_HUMAN	SP-Human-010118_20180101.fasta	41054.6	1	2	2	2	5.29e-05	0.0959
SBI-7048_S_University of Miami	HIV+Ab	S4.4	MSB33922A (F144267)	5'-nucleotidase OS=Homo sapiens GN=NT5E PE=1 SV=1	sp|P21589|5NTD_HUMAN	SP-Human-010118_20180101.fasta	63369	1	3	3	3	7.94e-05	0.0627
SBI-7048_S_University of Miami	HIV+Ab	S4.4	MSB33922A (F144267)	HLA class I histocompatibility antigen, B-15 alpha chain OS=Homo sapiens GN=HLA-B PE=1 SV=2	sp|P30464|1B15_HUMAN,sp|P30484|1B46_HUMAN	SP-Human-010118_20180101.fasta	40387.7	1	2	2	2	5.29e-05	0.0994
SBI-7048_S_University of Miami	HIV+Ab	S4.4	MSB33922A (F144267)	Regucalcin OS=Homo sapiens GN=RGN PE=1 SV=1	sp|Q15493|RGN_HUMAN	SP-Human-010118_20180101.fasta	33252.9	1	2	2	2	5.29e-05	0.0803
SBI-7048_S_University of Miami	HIV+Ab	S4.4	MSB33922A (F144267)	Glycogen phosphorylase, brain form OS=Homo sapiens GN=PYGB PE=1 SV=5	sp|P11216|PYGB_HUMAN	SP-Human-010118_20180101.fasta	96698.3	0.999	2	2	2	5.29e-05	0.0273
SBI-7048_S_University of Miami	HIV+Ab	S4.4	MSB33922A (F144267)	Elongation factor 1-alpha 1 OS=Homo sapiens GN=EEF1A1 PE=1 SV=1	sp|P68104|EF1A1_HUMAN,sp|Q5VTE0|EF1A3_HUMAN	SP-Human-010118_20180101.fasta	50185.4	1	10	11	11	0.000291	0.262
SBI-7048_S_University of Miami	HIV+Ab	S4.4	MSB33922A (F144267)	Tax_Id=9606 Gene_Symbol=KRT14 Keratin, type I cytoskeletal 14	IPI:CON_00384444.5|SWISS-PROT:P02533,sp|P02533|K1C14_HUMAN	SP-Human-010118_20180101.fasta	51622.6	1	14	15	19	0.000503	0.443
SBI-7048_S_University of Miami	HIV+Ab	S4.4	MSB33922A (F144267)	Serotransferrin OS=Homo sapiens GN=TF PE=1 SV=3	sp|P02787|TRFE_HUMAN	SP-Human-010118_20180101.fasta	77064.3	0.999	2	2	2	5.29e-05	0.0229
SBI-7048_S_University of Miami	HIV+Ab	S4.4	MSB33922A (F144267)	Olfactomedin-like protein 3 OS=Homo sapiens GN=OLFML3 PE=2 SV=1	sp|Q9NRN5|OLFL3_HUMAN	SP-Human-010118_20180101.fasta	46011.2	1	15	19	25	0.000662	0.355
SBI-7048_S_University of Miami	HIV+Ab	S4.4	MSB33922A (F144267)	Fibronectin OS=Homo sapiens GN=FN1 PE=1 SV=4	sp|P02751|FINC_HUMAN	SP-Human-010118_20180101.fasta	262617	1	148	308	619	0.0164	0.589
SBI-7048_S_University of Miami	HIV+Ab	S4.4	MSB33922A (F144267)	Annexin A5 OS=Homo sapiens GN=ANXA5 PE=1 SV=2	sp|P08758|ANXA5_HUMAN	SP-Human-010118_20180101.fasta	35938.6	1	6	7	7	0.000185	0.175
SBI-7048_S_University of Miami	HIV+Ab	S4.4	MSB33922A (F144267)	Guanine nucleotide-binding protein G(I)/G(S)/G(T) subunit beta-1 OS=Homo sapiens GN=GNB1 PE=1 SV=3	sp|P62873|GBB1_HUMAN	SP-Human-010118_20180101.fasta	37377.5	1	2	2	2	5.29e-05	0.0588
SBI-7048_S_University of Miami	HIV+Ab	S4.4	MSB33922A (F144267)	Thyroxine-binding globulin OS=Homo sapiens GN=SERPINA7 PE=1 SV=2	sp|P05543|THBG_HUMAN	SP-Human-010118_20180101.fasta	46325.6	1	3	3	3	7.94e-05	0.0627
SBI-7048_S_University of Miami	HIV+Ab	S4.4	MSB33922A (F144267)	Tax_Id=9606 Gene_Symbol=KRT16 Keratin, type I cytoskeletal 16	IPI:CON_00217963.3|SWISS-PROT:P08779,IPI:CON_IPI00217963.3|SWISS-PROT:P08779,sp|P08779|K1C16_HUMAN	SP-Human-010118_20180101.fasta	51269	1	6	6	6	0.000159	0.33
SBI-7048_S_University of Miami	HIV+Ab	S4.4	MSB33922A (F144267)	von Willebrand factor OS=Homo sapiens GN=VWF PE=1 SV=4	sp|P04275|VWF_HUMAN	SP-Human-010118_20180101.fasta	309251	1	13	13	15	0.000397	0.0587
SBI-7048_S_University of Miami	HIV+Ab	S4.4	MSB33922A (F144267)	Gelsolin OS=Homo sapiens GN=GSN PE=1 SV=1	sp|P06396|GELS_HUMAN	SP-Human-010118_20180101.fasta	85697.8	1	10	11	12	0.000318	0.123
SBI-7048_S_University of Miami	HIV+Ab	S4.4	MSB33922A (F144267)	Alpha-fetoprotein OS=Homo sapiens GN=AFP PE=1 SV=1	sp|P02771|FETA_HUMAN	SP-Human-010118_20180101.fasta	68678.2	1	2	2	2	5.29e-05	0.0181
SBI-7048_S_University of Miami	HIV+Ab	S4.4	MSB33922A (F144267)	Desmoplakin OS=Homo sapiens GN=DSP PE=1 SV=3	sp|P15924|DESP_HUMAN	SP-Human-010118_20180101.fasta	331781	1	6	6	6	0.000159	0.0195
SBI-7048_S_University of Miami	HIV+Ab	S4.4	MSB33922A (F144267)	Heparin cofactor 2 OS=Homo sapiens GN=SERPIND1 PE=1 SV=3	sp|P05546|HEP2_HUMAN	SP-Human-010118_20180101.fasta	57072.9	0.999	2	2	3	7.94e-05	0.0301
SBI-7048_S_University of Miami	HIV+Ab	S4.4	MSB33922A (F144267)	L-lactate dehydrogenase B chain OS=Homo sapiens GN=LDHB PE=1 SV=2	sp|P07195|LDHB_HUMAN	SP-Human-010118_20180101.fasta	36638.6	1	4	4	4	0.000106	0.12
SBI-7048_S_University of Miami	HIV+Ab	S4.4	MSB33922A (F144267)	Glypican-6 OS=Homo sapiens GN=GPC6 PE=1 SV=1	sp|Q9Y625|GPC6_HUMAN	SP-Human-010118_20180101.fasta	62736.4	1	5	5	5	0.000132	0.105
SBI-7048_S_University of Miami	HIV+Ab	S4.4	MSB33922A (F144267)	Profilin-1 OS=Homo sapiens GN=PFN1 PE=1 SV=2	sp|P07737|PROF1_HUMAN	SP-Human-010118_20180101.fasta	15054.3	1	4	4	6	0.000159	0.357
SBI-7048_S_University of Miami	HIV+Ab	S4.4	MSB33922A (F144267)	Beta-1,4-glucuronyltransferase 1 OS=Homo sapiens GN=B4GAT1 PE=1 SV=1	sp|O43505|B4GA1_HUMAN	SP-Human-010118_20180101.fasta	47119.4	1	2	2	2	5.29e-05	0.0578
SBI-7048_S_University of Miami	HIV+Ab	S4.4	MSB33922A (F144267)	ATP-citrate synthase OS=Homo sapiens GN=ACLY PE=1 SV=3	sp|P53396|ACLY_HUMAN	SP-Human-010118_20180101.fasta	120843	1	2	2	2	5.29e-05	0.0236
SBI-7048_S_University of Miami	HIV+Ab	S4.4	MSB33922A (F144267)	Ataxin-2 OS=Homo sapiens GN=ATXN2 PE=1 SV=2	sp|Q99700|ATX2_HUMAN	SP-Human-010118_20180101.fasta	140280	0.995	2	2	2	5.29e-05	0.0107
SBI-7048_S_University of Miami	HIV+Ab	S4.4	MSB33922A (F144267)	78 kDa glucose-regulated protein OS=Homo sapiens GN=HSPA5 PE=1 SV=2	sp|P11021|GRP78_HUMAN	SP-Human-010118_20180101.fasta	72334.7	1	3	3	3	7.94e-05	0.101
SBI-7048_S_University of Miami	HIV+Ab	S4.4	MSB33922A (F144267)	Tubulin beta chain OS=Homo sapiens GN=TUBB PE=1 SV=2	sp|P07437|TBB5_HUMAN	SP-Human-010118_20180101.fasta	49670.6	1	10	11	14	0.000371	0.259
SBI-7048_S_University of Miami	HIV+Ab	S4.4	MSB33922A (F144267)	Keratin, type II cytoskeletal 2 epidermal OS=Homo sapiens GN=KRT2 PE=1 SV=2	sp|P35908|K22E_HUMAN	SP-Human-010118_20180101.fasta	65433.9	1	37	52	65	0.00172	0.562
SBI-7048_S_University of Miami	HIV+Ab	S4.4	MSB33922A (F144267)	Talin-1 OS=Homo sapiens GN=TLN1 PE=1 SV=3	sp|Q9Y490|TLN1_HUMAN	SP-Human-010118_20180101.fasta	269765	1	12	13	14	0.000371	0.0712
SBI-7048_S_University of Miami	HIV+Ab	S4.4	MSB33922A (F144267)	Peptidyl-prolyl cis-trans isomerase A OS=Homo sapiens GN=PPIA PE=1 SV=2	sp|P62937|PPIA_HUMAN	SP-Human-010118_20180101.fasta	18012.9	1	5	5	5	0.000132	0.4
SBI-7048_S_University of Miami	HIV+Ab	S4.4	MSB33922A (F144267)	EMILIN-1 OS=Homo sapiens GN=EMILIN1 PE=1 SV=3	sp|Q9Y6C2|EMIL1_HUMAN	SP-Human-010118_20180101.fasta	106695	1	12	13	13	0.000344	0.148
SBI-7048_S_University of Miami	HIV+Ab	S4.4	MSB33922A (F144267)	Hemicentin-1 OS=Homo sapiens GN=HMCN1 PE=1 SV=2	sp|Q96RW7|HMCN1_HUMAN	SP-Human-010118_20180101.fasta	613382	0.992	2	2	2	5.29e-05	0.00373
SBI-7048_S_University of Miami	HIV+Ab	S4.4	MSB33922A (F144267)	Endoplasmin OS=Homo sapiens GN=HSP90B1 PE=1 SV=1	sp|P14625|ENPL_HUMAN	SP-Human-010118_20180101.fasta	92471.7	1	2	2	2	5.29e-05	0.0448
SBI-7048_S_University of Miami	HIV+Ab	S4.4	MSB33922A (F144267)	Glyceraldehyde-3-phosphate dehydrogenase OS=Homo sapiens GN=GAPDH PE=1 SV=3	sp|P04406|G3P_HUMAN	SP-Human-010118_20180101.fasta	36053.4	1	13	19	24	0.000635	0.543
SBI-7048_S_University of Miami	HIV+Ab	S4.4	MSB33922A (F144267)	Collagen alpha-3(VI) chain OS=Homo sapiens GN=COL6A3 PE=1 SV=5	sp|P12111|CO6A3_HUMAN	SP-Human-010118_20180101.fasta	343667	1	133	194	272	0.0072	0.44
SBI-7048_S_University of Miami	HIV+Ab	S4.4	MSB33922A (F144267)	D-3-phosphoglycerate dehydrogenase OS=Homo sapiens GN=PHGDH PE=1 SV=4	sp|O43175|SERA_HUMAN	SP-Human-010118_20180101.fasta	56650.6	1	2	2	2	5.29e-05	0.0432
SBI-7048_S_University of Miami	HIV+Ab	S4.4	MSB33922A (F144267)	4-trimethylaminobutyraldehyde dehydrogenase OS=Homo sapiens GN=ALDH9A1 PE=1 SV=3	sp|P49189|AL9A1_HUMAN	SP-Human-010118_20180101.fasta	53802	0.999	2	2	2	5.29e-05	0.0445
SBI-7048_S_University of Miami	HIV+Ab	S4.4	MSB33922A (F144267)	Basement membrane-specific heparan sulfate proteoglycan core protein OS=Homo sapiens GN=HSPG2 PE=1 SV=4	sp|P98160|PGBM_HUMAN	SP-Human-010118_20180101.fasta	468811	1	94	116	130	0.00344	0.28
SBI-7048_S_University of Miami	HIV+Ab	S4.4	MSB33922A (F144267)	Latent-transforming growth factor beta-binding protein 1 OS=Homo sapiens GN=LTBP1 PE=1 SV=4	sp|Q14766|LTBP1_HUMAN	SP-Human-010118_20180101.fasta	186787	0.999	3	3	3	7.94e-05	0.0192
SBI-7048_S_University of Miami	HIV+Ab	S4.4	MSB33922A (F144267)	Collagen alpha-2(IV) chain OS=Homo sapiens GN=COL4A2 PE=1 SV=4	sp|P08572|CO4A2_HUMAN	SP-Human-010118_20180101.fasta	167558	1	5	5	6	0.000159	0.0321
SBI-7048_S_University of Miami	HIV+Ab	S4.4	MSB33922A (F144267)	Thrombospondin-4 OS=Homo sapiens GN=THBS4 PE=1 SV=2	sp|P35443|TSP4_HUMAN	SP-Human-010118_20180101.fasta	105869	1	2	2	2	5.29e-05	0.0364
SBI-7048_S_University of Miami	HIV+Ab	S4.4	MSB33922A (F144267)	Ras-related protein Rap-1b OS=Homo sapiens GN=RAP1B PE=1 SV=1	sp|P61224|RAP1B_HUMAN	SP-Human-010118_20180101.fasta	20824.9	1	3	3	4	0.000106	0.158
SBI-7048_S_University of Miami	HIV+Ab	S4.4	MSB33922A (F144267)	Inter-alpha-trypsin inhibitor heavy chain H3 OS=Homo sapiens GN=ITIH3 PE=1 SV=2	sp|Q06033|ITIH3_HUMAN	SP-Human-010118_20180101.fasta	99850.9	1	10	12	16	0.000423	0.0888
SBI-7048_S_University of Miami	HIV+Ab	S4.4	MSB33922A (F144267)	Streptavidin (S.avidinii)	IPI:CON_Strepavidin|IPI12345678	SP-Human-010118_20180101.fasta	16622	1	9	24	603	0.016	0.506
SBI-7048_S_University of Miami	HIV+Ab	S4.4	MSB33922A (F144267)	Actin, cytoplasmic 1 OS=Homo sapiens GN=ACTB PE=1 SV=1	sp|P60709|ACTB_HUMAN	SP-Human-010118_20180101.fasta	41737.8	1	23	30	40	0.00106	0.581
SBI-7048_S_University of Miami	HIV+Ab	S4.4	MSB33922A (F144267)	Thrombospondin-1 OS=Homo sapiens GN=THBS1 PE=1 SV=2	sp|P07996|TSP1_HUMAN	SP-Human-010118_20180101.fasta	129382	1	25	30	33	0.000873	0.221
SBI-7048_S_University of Miami	HIV+Ab	S4.4	MSB33922A (F144267)	Coagulation factor XI OS=Homo sapiens GN=F11 PE=1 SV=1	sp|P03951|FA11_HUMAN	SP-Human-010118_20180101.fasta	70109.2	0.998	2	2	2	5.29e-05	0.0144
SBI-7048_S_University of Miami	HIV+Ab	S4.4	MSB33922A (F144267)	Filamin-A OS=Homo sapiens GN=FLNA PE=1 SV=4	sp|P21333|FLNA_HUMAN	SP-Human-010118_20180101.fasta	280729	1	13	13	15	0.000397	0.0533
SBI-7048_S_University of Miami	HIV+Ab	S4.4	MSB33922A (F144267)	60S ribosomal protein L12 OS=Homo sapiens GN=RPL12 PE=1 SV=1	sp|P30050|RL12_HUMAN	SP-Human-010118_20180101.fasta	17819.1	1	2	2	2	5.29e-05	0.152
SBI-7048_S_University of Miami	HIV+Ab	S4.4	MSB33922A (F144267)	Receptor of activated protein C kinase 1 OS=Homo sapiens GN=RACK1 PE=1 SV=3	sp|P63244|RACK1_HUMAN	SP-Human-010118_20180101.fasta	35077	1	2	2	2	5.29e-05	0.0599
SBI-7048_S_University of Miami	HIV+Ab	S4.4	MSB33922A (F144267)	Adenosylhomocysteinase OS=Homo sapiens GN=AHCY PE=1 SV=4	sp|P23526|SAHH_HUMAN	SP-Human-010118_20180101.fasta	47717.1	1	4	4	4	0.000106	0.109
SBI-7048_S_University of Miami	HIV+Ab	S4.4	MSB33922A (F144267)	Vitronectin OS=Homo sapiens GN=VTN PE=1 SV=1	sp|P04004|VTNC_HUMAN	SP-Human-010118_20180101.fasta	54306.1	1	2	2	5	0.000132	0.046
SBI-7048_S_University of Miami	HIV+Ab	S4.4	MSB33922A (F144267)	Fatty acid synthase OS=Homo sapiens GN=FASN PE=1 SV=3	sp|P49327|FAS_HUMAN	SP-Human-010118_20180101.fasta	273427	1	4	4	4	0.000106	0.0207
SBI-7048_S_University of Miami	HIV+Ab	S4.4	MSB33922A (F144267)	Tax_Id=9606 Gene_Symbol=KRT10 Keratin, type I cytoskeletal 10	IPI:CON_00009865.2|SWISS-PROT:P13645,sp|P13645|K1C10_HUMAN	SP-Human-010118_20180101.fasta	59512.4	1	36	56	80	0.00212	0.578
SBI-7048_S_University of Miami	HIV+Ab	S4.4	MSB33922A (F144267)	Laminin subunit alpha-4 OS=Homo sapiens GN=LAMA4 PE=1 SV=4	sp|Q16363|LAMA4_HUMAN	SP-Human-010118_20180101.fasta	202526	1	38	45	49	0.0013	0.219
SBI-7048_S_University of Miami	HIV+Ab	S4.4	MSB33922A (F144267)	Fibrinogen beta chain OS=Homo sapiens GN=FGB PE=1 SV=2	sp|P02675|FIBB_HUMAN	SP-Human-010118_20180101.fasta	55928.6	1	3	3	3	7.94e-05	0.0489
SBI-7048_S_University of Miami	HIV+Ab	S4.4	MSB33922A (F144267)	Galectin-1 OS=Homo sapiens GN=LGALS1 PE=1 SV=2	sp|P09382|LEG1_HUMAN	SP-Human-010118_20180101.fasta	14715.8	1	5	5	5	0.000132	0.459
SBI-7048_S_University of Miami	HIV+Ab	S4.4	MSB33922A (F144267)	Complement C5 OS=Homo sapiens GN=C5 PE=1 SV=4	sp|P01031|CO5_HUMAN	SP-Human-010118_20180101.fasta	188309	1	9	12	12	0.000318	0.0358
SBI-7048_S_University of Miami	HIV+Ab	S4.4	MSB33922A (F144267)	Collagen alpha-1(VII) chain OS=Homo sapiens GN=COL7A1 PE=1 SV=2	sp|Q02388|CO7A1_HUMAN	SP-Human-010118_20180101.fasta	295218	1	3	3	3	7.94e-05	0.0146
SBI-7048_S_University of Miami	HIV+Ab	S4.4	MSB33922A (F144267)	Myosin-9 OS=Homo sapiens GN=MYH9 PE=1 SV=4	sp|P35579|MYH9_HUMAN	SP-Human-010118_20180101.fasta	226538	1	10	10	11	0.000291	0.0607
SBI-7048_S_University of Miami	HIV+Ab	S4.4	MSB33922A (F144267)	WD repeat-containing protein 1 OS=Homo sapiens GN=WDR1 PE=1 SV=4	sp|O75083|WDR1_HUMAN	SP-Human-010118_20180101.fasta	66193.2	1	2	2	2	5.29e-05	0.0495
SBI-7048_S_University of Miami	HIV+Ab	S4.4	MSB33922A (F144267)	Collagen triple helix repeat-containing protein 1 OS=Homo sapiens GN=CTHRC1 PE=1 SV=1	sp|Q96CG8|CTHR1_HUMAN	SP-Human-010118_20180101.fasta	26224.8	1	5	5	7	0.000185	0.21
SBI-7048_S_University of Miami	HIV+Ab	S4.4	MSB33922A (F144267)	Inter-alpha-trypsin inhibitor heavy chain H2 OS=Homo sapiens GN=ITIH2 PE=1 SV=2	sp|P19823|ITIH2_HUMAN	SP-Human-010118_20180101.fasta	106466	1	11	14	18	0.000476	0.0888
SBI-7048_S_University of Miami	HIV+Ab	S4.4	MSB33922A (F144267)	Heat shock protein HSP 90-beta OS=Homo sapiens GN=HSP90AB1 PE=1 SV=4	sp|P08238|HS90B_HUMAN	SP-Human-010118_20180101.fasta	83267.3	1	11	11	11	0.000291	0.181
SBI-7048_S_University of Miami	HIV+Ab	S4.4	MSB33922A (F144267)	Collagen alpha-2(V) chain OS=Homo sapiens GN=COL5A2 PE=1 SV=3	sp|P05997|CO5A2_HUMAN	SP-Human-010118_20180101.fasta	144910	1	3	3	3	7.94e-05	0.0327
SBI-7048_S_University of Miami	HIV+Ab	S4.4	MSB33922A (F144267)	Soluble scavenger receptor cysteine-rich domain-containing protein SSC5D OS=Homo sapiens GN=SSC5D PE=1 SV=3	sp|A1L4H1|SRCRL_HUMAN	SP-Human-010118_20180101.fasta	165741	1	2	2	2	5.29e-05	0.0165
SBI-7048_S_University of Miami	HIV+Ab	S4.4	MSB33922A (F144267)	Amyloid-beta A4 protein OS=Homo sapiens GN=APP PE=1 SV=3	sp|P05067|A4_HUMAN	SP-Human-010118_20180101.fasta	86941.3	1	9	10	15	0.000397	0.142
SBI-7048_S_University of Miami	HIV+Ab	S4.4	MSB33922A (F144267)	Importin subunit beta-1 OS=Homo sapiens GN=KPNB1 PE=1 SV=2	sp|Q14974|IMB1_HUMAN	SP-Human-010118_20180101.fasta	97171.3	0.995	2	2	2	5.29e-05	0.0274
[truncated: 118 more rows]
