# Supplementary material for: HIV-1 and Amyloid Beta Remodel Proteome of Brain Endothelial Extracellular Vesicles
Source: Int J Mol Sci. 2020 Apr 15;21(8):2741. doi: 10.3390/ijms21082741 (PMC7215366; doi:10.3390/ijms21082741)
Supplement: Supplementary file 1 [file ijms-21-02741-s001.zip › SupplTable6B ECV total proteome.xls]

## Sheet: Protein Report for SBI-7048_T_U
SBI-7048_T_University of Miami, Protein report created on 09/21/2018
Experiment: SBI-7048_T_University of Miami
	Peak List Generator: unknown
		Version: unknown
		Charge States Calculated: unknown
		Deisotoped: unknown
		Textual Annotation: unknown
	Database Set: 1 Database
		Database Name: the SP-Human-010118_20180101 database
			Version: unknown
			Taxonomy: All Entries
			Number of Proteins: 40752
		Does database contain common contaminants?: unknown
	Search Engine Set: 1 Search Engine
		Search Engine: Mascot
			Version: 2.6.0
			Samples: All Samples
			Fragment Tolerance: 0.020 Da (Monoisotopic)
			Parent Tolerance: 10.0 PPM (Monoisotopic)
			Fixed Modifications: +57 on C (Carbamidomethyl)
			Variable Modifications: -17 on Peptide N-Terminal (Gln->pyro-Glu), +1 on NQ (Deamidated), +16 on M (Oxidation), +42 on Peptide N-Terminal (Acetyl)
			Database: the SP-Human-010118_20180101 database (unknown version, 40752 entries)
			Digestion Enzyme: stricttrypsin
			Max Missed Cleavages: 2
			Probability Model:
				MSB33891A (F144236): LFDR Model, Classifier data: Bayes, Good (57%) m:15.4/s:15.7 m:43.3/s:16.3 m:NA m:NA m:NA, Bad (43%) m:-22.1/s:7.26 m:6.26/s:6.91 m:NA m:NA m:NA [all charge states]
				MSB33892A (F144237): LFDR Model, Classifier data: Bayes, Good (50%) m:19.2/s:15.3 m:47.3/s:15.9 m:NA m:NA m:NA, Bad (50%) m:-21.1/s:7.82 m:7.27/s:7.38 m:NA m:NA m:NA [all charge states]
				MSB33893A (F144238): LFDR Model, Classifier data: Bayes, Good (54%) m:13.5/s:15.2 m:41.5/s:15.6 m:NA m:NA m:NA, Bad (46%) m:-22.0/s:7.06 m:6.39/s:6.76 m:NA m:NA m:NA [all charge states]
				MSB33894A (F144239): LFDR Model, Classifier data: Bayes, Good (59%) m:12.7/s:14.4 m:40.7/s:15.1 m:NA m:NA m:NA, Bad (41%) m:-22.0/s:6.61 m:6.37/s:6.33 m:NA m:NA m:NA [all charge states]
				MSB33895A (F144240): LFDR Model, Classifier data: Bayes, Good (58%) m:16.0/s:15.4 m:44.0/s:16.0 m:NA m:NA m:NA, Bad (42%) m:-21.6/s:7.14 m:6.85/s:6.88 m:NA m:NA m:NA [all charge states]
				MSB33896A (F144241): LFDR Model, Classifier data: Bayes, Good (52%) m:13.7/s:16.2 m:41.7/s:16.8 m:NA m:NA m:NA, Bad (48%) m:-22.3/s:6.66 m:5.98/s:6.03 m:NA m:NA m:NA [all charge states]
				MSB33897A (F144242): LFDR Model, Classifier data: Bayes, Good (50%) m:20.0/s:15.0 m:48.2/s:15.4 m:NA m:NA m:NA, Bad (50%) m:-19.1/s:6.79 m:8.31/s:6.85 m:NA m:NA m:NA [all charge states]
				MSB33898A (F144243): LFDR Model, Classifier data: Bayes, Good (56%) m:17.2/s:19.5 m:45.6/s:19.9 m:NA m:NA m:NA, Bad (44%) m:-24.9/s:5.85 m:3.87/s:5.19 m:NA m:NA m:NA [all charge states]
				MSB33899A (F144244): LFDR Model, Classifier data: Bayes, Good (56%) m:19.6/s:15.8 m:47.7/s:16.1 m:NA m:NA m:NA, Bad (44%) m:-21.3/s:8.37 m:7.04/s:7.74 m:NA m:NA m:NA [all charge states]
				MSB33900A (F144245): LFDR Model, Classifier data: Bayes, Good (51%) m:17.6/s:14.5 m:45.7/s:14.9 m:NA m:NA m:NA, Bad (49%) m:-21.0/s:8.09 m:7.24/s:7.60 m:NA m:NA m:NA [all charge states]
				MSB33901A (F144246): LFDR Model, Classifier data: Bayes, Good (51%) m:18.5/s:14.5 m:46.7/s:14.9 m:NA m:NA m:NA, Bad (49%) m:-20.9/s:8.33 m:7.37/s:7.80 m:NA m:NA m:NA [all charge states]
				MSB33902A (F144247): LFDR Model, Classifier data: Bayes, Good (60%) m:15.3/s:15.0 m:43.3/s:15.4 m:NA m:NA m:NA, Bad (40%) m:-20.7/s:8.22 m:7.65/s:7.86 m:NA m:NA m:NA [all charge states]
				MSB33903A (F144248): LFDR Model, Classifier data: Bayes, Good (70%) m:19.9/s:17.5 m:48.1/s:17.7 m:NA m:NA m:NA, Bad (30%) m:-21.5/s:8.68 m:6.92/s:8.07 m:NA m:NA m:NA [all charge states]
				MSB33904A (F144249): LFDR Model, Classifier data: Bayes, Good (65%) m:20.1/s:16.9 m:48.3/s:17.1 m:NA m:NA m:NA, Bad (35%) m:-21.4/s:8.55 m:7.00/s:7.91 m:NA m:NA m:NA [all charge states]
				MSB33905A (F144250): LFDR Model, Classifier data: Bayes, Good (65%) m:19.5/s:16.9 m:47.6/s:17.2 m:NA m:NA m:NA, Bad (35%) m:-21.6/s:8.49 m:6.82/s:7.88 m:NA m:NA m:NA [all charge states]
				MSB33906A (F144251): LFDR Model, Classifier data: Bayes, Good (53%) m:19.0/s:15.3 m:47.1/s:15.7 m:NA m:NA m:NA, Bad (47%) m:-20.7/s:8.49 m:7.49/s:8.02 m:NA m:NA m:NA [all charge states]
	Scaffold: Version: Scaffold_4.8.7
		Modification Metadata Set: 2515 modifications
			Source: C:\Program Files\Scaffold 4\parameters\unimod.xml
			Comment:
		Protein Grouping Strategy: Experiment-wide grouping with binary peptide-protein weights
		Peptide Thresholds: 82.0% minimum
		Protein Thresholds: 45.0% minimum and 2 peptides minimum
		Peptide FDR: 0.1% (Decoy)
		Protein FDR: 0.9% (Decoy)
		GO Annotation Source(s): gene_association.goa_uniprot (downloaded Jan 29, 2017) and NCBI (downloaded Sep 6, 2018)
		Alternate ID Source(s):
Experiment name	Biological sample category	Biological sample name	MS/MS sample name	Protein name	Protein accession numbers	Database sources	Protein molecular weight (Da)	Protein identification probability	Exclusive unique peptide count	Exclusive unique spectrum count	Exclusive spectrum count	Percentage of total spectra	Percentage sequence coverage
SBI-7048_T_University of Miami	Control	T1.1	MSB33891A (F144236)	Filaggrin-2 OS=Homo sapiens GN=FLG2 PE=1 SV=1	sp|Q5D862|FILA2_HUMAN	SP-Human-010118_20180101.fasta	248052	0.993	2	2	2	0.000295	0.00795
SBI-7048_T_University of Miami	Control	T1.1	MSB33891A (F144236)	Desmoplakin OS=Homo sapiens GN=DSP PE=1 SV=3	sp|P15924|DESP_HUMAN	SP-Human-010118_20180101.fasta	331781	1	13	13	13	0.00192	0.0394
SBI-7048_T_University of Miami	Control	T1.1	MSB33891A (F144236)	Hornerin OS=Homo sapiens GN=HRNR PE=1 SV=2	sp|Q86YZ3|HORN_HUMAN	SP-Human-010118_20180101.fasta	282373	0.991	2	2	2	0.000295	0.0123
SBI-7048_T_University of Miami	Control	T1.1	MSB33891A (F144236)	Actin, cytoplasmic 1 OS=Homo sapiens GN=ACTB PE=1 SV=1	sp|P60709|ACTB_HUMAN	SP-Human-010118_20180101.fasta	41737.8	0.998	2	2	2	0.000295	0.0453
SBI-7048_T_University of Miami	Control	T1.1	MSB33891A (F144236)	Keratin, type II cytoskeletal 2 epidermal OS=Homo sapiens GN=KRT2 PE=1 SV=2	sp|P35908|K22E_HUMAN	SP-Human-010118_20180101.fasta	65433.9	1	28	34	44	0.0065	0.399
SBI-7048_T_University of Miami	Control	T1.1	MSB33891A (F144236)	Keratin, hair, basic, 3 - Homo sapiens (Human).	IPI:CON_120456|TREMBL:Q6NT21,sp|P78385|KRT83_HUMAN	SP-Human-010118_20180101.fasta	54194.9	1	2	2	2	0.000295	0.0629
SBI-7048_T_University of Miami	Control	T1.1	MSB33891A (F144236)	Fibronectin OS=Homo sapiens GN=FN1 PE=1 SV=4	sp|P02751|FINC_HUMAN	SP-Human-010118_20180101.fasta	262617	1	5	5	5	0.000738	0.0193
SBI-7048_T_University of Miami	Control	T1.1	MSB33891A (F144236)	(Bos taurus) Bovine serum albumin precursor	IPI:CON_00708398.1|SWISS-PROT:P02769	SP-Human-010118_20180101.fasta	69294.2	1	23	25	28	0.00413	0.366
SBI-7048_T_University of Miami	Control	T1.1	MSB33891A (F144236)	Tax_Id=9606 Gene_Symbol=KRT5 Keratin, type II cytoskeletal 5	IPI:CON_00009867.3|SWISS-PROT:P13647,sp|P13647|K2C5_HUMAN	SP-Human-010118_20180101.fasta	62379.6	1	14	16	18	0.00266	0.342
SBI-7048_T_University of Miami	Control	T1.1	MSB33891A (F144236)	Serum albumin OS=Homo sapiens GN=ALB PE=1 SV=2	IPI:CON_IPI00745872.2|SWISS-PROT:P02768-1,sp|P02768|ALBU_HUMAN	SP-Human-010118_20180101.fasta	69366.9	1	2	2	2	0.000295	0.0887
SBI-7048_T_University of Miami	Control	T1.1	MSB33891A (F144236)	Serpin B12 OS=Homo sapiens GN=SERPINB12 PE=1 SV=1	sp|Q96P63|SPB12_HUMAN	SP-Human-010118_20180101.fasta	46277.7	0.993	2	2	2	0.000295	0.037
SBI-7048_T_University of Miami	Control	T1.1	MSB33891A (F144236)	Keratin, type I cytoskeletal 13 OS=Homo sapiens GN=KRT13 PE=1 SV=4	sp|P13646|K1C13_HUMAN	SP-Human-010118_20180101.fasta	49589.3	0.998	2	2	2	0.000295	0.0764
SBI-7048_T_University of Miami	Control	T1.1	MSB33891A (F144236)	Alpha-2-macroglobulin OS=Homo sapiens GN=A2M PE=1 SV=3	sp|P01023|A2MG_HUMAN	SP-Human-010118_20180101.fasta	163290	0.999	3	3	4	0.000591	0.0176
SBI-7048_T_University of Miami	Control	T1.1	MSB33891A (F144236)	Small proline-rich protein 2E OS=Homo sapiens GN=SPRR2E PE=2 SV=2	sp|P22531|SPR2E_HUMAN,sp|P22532|SPR2D_HUMAN,sp|P35325|SPR2B_HUMAN,sp|P35326|SPR2A_HUMAN,sp|Q9BYE4|SPR2G_HUMAN	SP-Human-010118_20180101.fasta	8157.1	1	2	2	2	0.000295	0.306
SBI-7048_T_University of Miami	Control	T1.1	MSB33891A (F144236)	Tax_Id=9606 Gene_Symbol=KRT10 Keratin, type I cytoskeletal 10	IPI:CON_00009865.2|SWISS-PROT:P13645,sp|P13645|K1C10_HUMAN	SP-Human-010118_20180101.fasta	59512.4	1	23	34	48	0.00709	0.288
SBI-7048_T_University of Miami	Control	T1.1	MSB33891A (F144236)	Skin-specific protein 32 OS=Homo sapiens GN=XP32 PE=1 SV=1	sp|Q5T750|XP32_HUMAN	SP-Human-010118_20180101.fasta	26235.7	0.999	2	2	2	0.000295	0.036
SBI-7048_T_University of Miami	Control	T1.1	MSB33891A (F144236)	Trypsin - Sus scrofa (Pig).	IPI:CON_Trypsin|SWISS-PROT:P00761|TRYP_PIG	SP-Human-010118_20180101.fasta	24409.3	1	7	11	92	0.0136	0.39
SBI-7048_T_University of Miami	Control	T1.1	MSB33891A (F144236)	Cornifin-B OS=Homo sapiens GN=SPRR1B PE=1 SV=2	sp|P22528|SPR1B_HUMAN,sp|P35321|SPR1A_HUMAN	SP-Human-010118_20180101.fasta	9876.5	0.999	3	3	3	0.000443	0.27
SBI-7048_T_University of Miami	Control	T1.1	MSB33891A (F144236)	Keratin, type I cytoskeletal 9 OS=Homo sapiens GN=KRT9 PE=1 SV=3	sp|P35527|K1C9_HUMAN	SP-Human-010118_20180101.fasta	62065.9	1	18	25	36	0.00532	0.25
SBI-7048_T_University of Miami	Control	T1.1	MSB33891A (F144236)	Tax_Id=9606 Gene_Symbol=KRT14 Keratin, type I cytoskeletal 14	IPI:CON_00384444.5|SWISS-PROT:P02533,sp|P02533|K1C14_HUMAN	SP-Human-010118_20180101.fasta	51622.6	1	5	5	6	0.000886	0.169
SBI-7048_T_University of Miami	Control	T1.1	MSB33891A (F144236)	Ninein OS=Homo sapiens GN=NIN PE=1 SV=4	sp|Q8N4C6|NIN_HUMAN	SP-Human-010118_20180101.fasta	243248	0.996	2	2	2	0.000295	0.00813
SBI-7048_T_University of Miami	Control	T1.1	MSB33891A (F144236)	Keratin, type II cytoskeletal 1 OS=Homo sapiens GN=KRT1 PE=1 SV=6	sp|P04264|K2C1_HUMAN	SP-Human-010118_20180101.fasta	66040.3	1	29	41	54	0.00797	0.425
SBI-7048_T_University of Miami	Control	T1.1	MSB33891A (F144236)	Tax_Id=9606 Gene_Symbol=KRT6A Keratin, type II cytoskeletal 6A	IPI:CON_00300725.7|SWISS-PROT:P02538,sp|P02538|K2C6A_HUMAN	SP-Human-010118_20180101.fasta	60046.4	1	8	10	13	0.00192	0.23
SBI-7048_T_University of Miami	Control	T1.1	MSB33891A (F144236)	Keratinocyte proline-rich protein OS=Homo sapiens GN=KPRP PE=1 SV=1	sp|Q5T749|KPRP_HUMAN	SP-Human-010118_20180101.fasta	64132.6	1	4	4	4	0.000591	0.0656
SBI-7048_T_University of Miami	Control	T1.1	MSB33891A (F144236)	Dermcidin OS=Homo sapiens GN=DCD PE=1 SV=2	sp|P81605|DCD_HUMAN	SP-Human-010118_20180101.fasta	11284.1	1	4	4	4	0.000591	0.273
SBI-7048_T_University of Miami	Control	T1.1	MSB33891A (F144236)	Junction plakoglobin OS=Homo sapiens GN=JUP PE=1 SV=3	sp|P14923|PLAK_HUMAN	SP-Human-010118_20180101.fasta	81745.9	1	6	6	7	0.00103	0.0859
SBI-7048_T_University of Miami	Control	T1.1	MSB33891A (F144236)	Annexin A2 OS=Homo sapiens GN=ANXA2 PE=1 SV=2	sp|P07355|ANXA2_HUMAN	SP-Human-010118_20180101.fasta	38606.1	1	2	2	2	0.000295	0.056
SBI-7048_T_University of Miami	Control	T1.2	MSB33892A (F144237)	Hemoglobin subunit alpha OS=Homo sapiens GN=HBA1 PE=1 SV=2	sp|P69905|HBA_HUMAN	SP-Human-010118_20180101.fasta	15257.6	1	3	3	3	0.000287	0.218
SBI-7048_T_University of Miami	Control	T1.2	MSB33892A (F144237)	Actin, cytoplasmic 1 OS=Homo sapiens GN=ACTB PE=1 SV=1	sp|P60709|ACTB_HUMAN	SP-Human-010118_20180101.fasta	41737.8	1	4	5	6	0.000573	0.101
SBI-7048_T_University of Miami	Control	T1.2	MSB33892A (F144237)	Keratin, type II cytoskeletal 2 epidermal OS=Homo sapiens GN=KRT2 PE=1 SV=2	sp|P35908|K22E_HUMAN	SP-Human-010118_20180101.fasta	65433.9	1	30	38	49	0.00468	0.426
SBI-7048_T_University of Miami	Control	T1.2	MSB33892A (F144237)	Collagen triple helix repeat-containing protein 1 OS=Homo sapiens GN=CTHRC1 PE=1 SV=1	sp|Q96CG8|CTHR1_HUMAN	SP-Human-010118_20180101.fasta	26224.8	0.993	2	2	2	0.000191	0.0658
SBI-7048_T_University of Miami	Control	T1.2	MSB33892A (F144237)	Annexin A2 OS=Homo sapiens GN=ANXA2 PE=1 SV=2	sp|P07355|ANXA2_HUMAN	SP-Human-010118_20180101.fasta	38606.1	1	2	2	2	0.000191	0.0501
SBI-7048_T_University of Miami	Control	T1.2	MSB33892A (F144237)	Fibronectin OS=Homo sapiens GN=FN1 PE=1 SV=4	sp|P02751|FINC_HUMAN	SP-Human-010118_20180101.fasta	262617	1	41	49	58	0.00554	0.211
SBI-7048_T_University of Miami	Control	T1.2	MSB33892A (F144237)	(Bos taurus) Bovine serum albumin precursor	IPI:CON_00708398.1|SWISS-PROT:P02769	SP-Human-010118_20180101.fasta	69294.2	1	37	45	59	0.00564	0.562
SBI-7048_T_University of Miami	Control	T1.2	MSB33892A (F144237)	Skin-specific protein 32 OS=Homo sapiens GN=XP32 PE=1 SV=1	sp|Q5T750|XP32_HUMAN	SP-Human-010118_20180101.fasta	26235.7	1	2	2	2	0.000191	0.036
SBI-7048_T_University of Miami	Control	T1.2	MSB33892A (F144237)	Galectin-3-binding protein OS=Homo sapiens GN=LGALS3BP PE=1 SV=1	sp|Q08380|LG3BP_HUMAN	SP-Human-010118_20180101.fasta	65332.1	0.998	2	2	2	0.000191	0.0359
SBI-7048_T_University of Miami	Control	T1.2	MSB33892A (F144237)	Inter-alpha-trypsin inhibitor heavy chain H2 OS=Homo sapiens GN=ITIH2 PE=1 SV=2	sp|P19823|ITIH2_HUMAN	SP-Human-010118_20180101.fasta	106466	1	2	2	2	0.000191	0.0201
SBI-7048_T_University of Miami	Control	T1.2	MSB33892A (F144237)	Basement membrane-specific heparan sulfate proteoglycan core protein OS=Homo sapiens GN=HSPG2 PE=1 SV=4	sp|P98160|PGBM_HUMAN	SP-Human-010118_20180101.fasta	468811	1	7	7	7	0.000669	0.0137
SBI-7048_T_University of Miami	Control	T1.2	MSB33892A (F144237)	Collagen alpha-1(VI) chain OS=Homo sapiens GN=COL6A1 PE=1 SV=3	sp|P12109|CO6A1_HUMAN	SP-Human-010118_20180101.fasta	108531	1	3	4	5	0.000478	0.0253
SBI-7048_T_University of Miami	Control	T1.2	MSB33892A (F144237)	Laminin subunit beta-1 OS=Homo sapiens GN=LAMB1 PE=1 SV=2	sp|P07942|LAMB1_HUMAN	SP-Human-010118_20180101.fasta	198035	1	2	2	2	0.000191	0.0101
SBI-7048_T_University of Miami	Control	T1.2	MSB33892A (F144237)	Tax_Id=9606 Gene_Symbol=KRT5 Keratin, type II cytoskeletal 5	IPI:CON_00009867.3|SWISS-PROT:P13647,sp|P13647|K2C5_HUMAN	SP-Human-010118_20180101.fasta	62379.6	1	12	13	15	0.00143	0.336
SBI-7048_T_University of Miami	Control	T1.2	MSB33892A (F144237)	Gasdermin-A OS=Homo sapiens GN=GSDMA PE=1 SV=4	sp|Q96QA5|GSDMA_HUMAN	SP-Human-010118_20180101.fasta	49365.6	0.986	2	2	2	0.000191	0.0315
SBI-7048_T_University of Miami	Control	T1.2	MSB33892A (F144237)	Keratin, type I cytoskeletal 13 OS=Homo sapiens GN=KRT13 PE=1 SV=4	sp|P13646|K1C13_HUMAN	SP-Human-010118_20180101.fasta	49589.3	0.999	2	2	2	0.000191	0.083
SBI-7048_T_University of Miami	Control	T1.2	MSB33892A (F144237)	Alpha-2-macroglobulin OS=Homo sapiens GN=A2M PE=1 SV=3	sp|P01023|A2MG_HUMAN	SP-Human-010118_20180101.fasta	163290	1	6	8	12	0.00115	0.0393
SBI-7048_T_University of Miami	Control	T1.2	MSB33892A (F144237)	Microtubule-associated protein tau OS=Homo sapiens GN=MAPT PE=1 SV=5	sp|P10636|TAU_HUMAN	SP-Human-010118_20180101.fasta	78927.7	1	2	4	4	0.000382	0.0251
SBI-7048_T_University of Miami	Control	T1.2	MSB33892A (F144237)	Keratin, type I cytoskeletal 9 OS=Homo sapiens GN=KRT9 PE=1 SV=3	sp|P35527|K1C9_HUMAN	SP-Human-010118_20180101.fasta	62065.9	1	20	34	48	0.00459	0.291
SBI-7048_T_University of Miami	Control	T1.2	MSB33892A (F144237)	Periostin OS=Homo sapiens GN=POSTN PE=1 SV=2	sp|Q15063|POSTN_HUMAN	SP-Human-010118_20180101.fasta	93318	1	3	3	3	0.000287	0.0455
SBI-7048_T_University of Miami	Control	T1.2	MSB33892A (F144237)	Protein S100-A8 OS=Homo sapiens GN=S100A8 PE=1 SV=1	sp|P05109|S10A8_HUMAN	SP-Human-010118_20180101.fasta	10835	1	3	3	3	0.000287	0.312
SBI-7048_T_University of Miami	Control	T1.2	MSB33892A (F144237)	Type I hair keratin 4 - Homo sapiens (Human).	IPI:CON_110456|TREMBL:Q8IUT8	SP-Human-010118_20180101.fasta	49411.5	1	4	4	4	0.000382	0.101
SBI-7048_T_University of Miami	Control	T1.2	MSB33892A (F144237)	Trypsin - Sus scrofa (Pig).	IPI:CON_Trypsin|SWISS-PROT:P00761|TRYP_PIG	SP-Human-010118_20180101.fasta	24409.3	1	7	14	87	0.00831	0.39
SBI-7048_T_University of Miami	Control	T1.2	MSB33892A (F144237)	Hemoglobin subunit beta OS=Homo sapiens GN=HBB PE=1 SV=2	sp|P68871|HBB_HUMAN	SP-Human-010118_20180101.fasta	15998	1	2	3	3	0.000287	0.129
SBI-7048_T_University of Miami	Control	T1.2	MSB33892A (F144237)	C-type lectin domain family 11 member A OS=Homo sapiens GN=CLEC11A PE=1 SV=1	sp|Q9Y240|CLC11_HUMAN	SP-Human-010118_20180101.fasta	35694.4	0.998	2	2	2	0.000191	0.065
SBI-7048_T_University of Miami	Control	T1.2	MSB33892A (F144237)	Type I hair keratin 1 - Homo sapiens (Human).	IPI:CON_109456|TREMBL:Q9UE12,sp|Q15323|K1H1_HUMAN	SP-Human-010118_20180101.fasta	47236.8	0.997	2	2	2	0.000191	0.0769
SBI-7048_T_University of Miami	Control	T1.2	MSB33892A (F144237)	Dermcidin OS=Homo sapiens GN=DCD PE=1 SV=2	sp|P81605|DCD_HUMAN	SP-Human-010118_20180101.fasta	11284.1	0.999	2	2	2	0.000191	0.227
SBI-7048_T_University of Miami	Control	T1.2	MSB33892A (F144237)	Keratin, type II cuticular Hb5 (Hair keratin, type II Hb5) - Homo sapiens (Human).	IPI:CON_106456|SWISS-PROT:P78386,sp|P78386|KRT85_HUMAN	SP-Human-010118_20180101.fasta	55802	1	2	2	2	0.000191	0.0454
SBI-7048_T_University of Miami	Control	T1.2	MSB33892A (F144237)	Laminin subunit gamma-1 OS=Homo sapiens GN=LAMC1 PE=1 SV=3	sp|P11047|LAMC1_HUMAN	SP-Human-010118_20180101.fasta	177601	0.995	2	2	2	0.000191	0.00932
SBI-7048_T_University of Miami	Control	T1.2	MSB33892A (F144237)	Tax_Id=9606 Gene_Symbol=KRT71 Keratin, type II cytoskeletal 71	IPI:CON_IPI00061200.4|SWISS-PROT:Q3SY84,sp|Q3SY84|K2C71_HUMAN	SP-Human-010118_20180101.fasta	57251.1	1	2	2	2	0.000191	0.0727
SBI-7048_T_University of Miami	Control	T1.2	MSB33892A (F144237)	Glypican-1 OS=Homo sapiens GN=GPC1 PE=1 SV=2	sp|P35052|GPC1_HUMAN	SP-Human-010118_20180101.fasta	61681.3	0.989	2	2	2	0.000191	0.0412
SBI-7048_T_University of Miami	Control	T1.2	MSB33892A (F144237)	Complement C4-A OS=Homo sapiens GN=C4A PE=1 SV=2	sp|P0C0L4|CO4A_HUMAN	SP-Human-010118_20180101.fasta	192787	0.998	2	2	2	0.000191	0.00803
SBI-7048_T_University of Miami	Control	T1.2	MSB33892A (F144237)	Heat shock 70 kDa protein 1A OS=Homo sapiens GN=HSPA1A PE=1 SV=1	sp|P0DMV8|HS71A_HUMAN,sp|P0DMV9|HS71B_HUMAN	SP-Human-010118_20180101.fasta	70054	1	2	2	2	0.000191	0.0562
SBI-7048_T_University of Miami	Control	T1.2	MSB33892A (F144237)	Tax_Id=9606 Gene_Symbol=KRT10 Keratin, type I cytoskeletal 10	IPI:CON_00009865.2|SWISS-PROT:P13645,sp|P13645|K1C10_HUMAN	SP-Human-010118_20180101.fasta	59512.4	1	27	41	53	0.00506	0.376
SBI-7048_T_University of Miami	Control	T1.2	MSB33892A (F144237)	Tax_Id=9606 Gene_Symbol=KRT6A Keratin, type II cytoskeletal 6A	IPI:CON_00300725.7|SWISS-PROT:P02538,sp|P02538|K2C6A_HUMAN	SP-Human-010118_20180101.fasta	60046.4	1	6	7	10	0.000955	0.206
SBI-7048_T_University of Miami	Control	T1.2	MSB33892A (F144237)	Collagen alpha-3(VI) chain OS=Homo sapiens GN=COL6A3 PE=1 SV=5	sp|P12111|CO6A3_HUMAN	SP-Human-010118_20180101.fasta	343667	1	31	31	36	0.00344	0.1
SBI-7048_T_University of Miami	Control	T1.2	MSB33892A (F144237)	Tax_Id=9606 Gene_Symbol=KRT14 Keratin, type I cytoskeletal 14	IPI:CON_00384444.5|SWISS-PROT:P02533,sp|P02533|K1C14_HUMAN	SP-Human-010118_20180101.fasta	51622.6	1	10	10	11	0.00105	0.299
SBI-7048_T_University of Miami	Control	T1.2	MSB33892A (F144237)	Tax_Id=9606 Gene_Symbol=KRT17 Keratin, type I cytoskeletal 17	IPI:CON_IPI00450768.7|SWISS-PROT:Q04695,sp|Q04695|K1C17_HUMAN	SP-Human-010118_20180101.fasta	48106.7	0.997	2	2	2	0.000191	0.181
SBI-7048_T_University of Miami	Control	T1.2	MSB33892A (F144237)	Keratin, type II cytoskeletal 1 OS=Homo sapiens GN=KRT1 PE=1 SV=6	sp|P04264|K2C1_HUMAN	SP-Human-010118_20180101.fasta	66040.3	1	31	45	76	0.00726	0.452
SBI-7048_T_University of Miami	Control	T1.2	MSB33892A (F144237)	Keratinocyte proline-rich protein OS=Homo sapiens GN=KPRP PE=1 SV=1	sp|Q5T749|KPRP_HUMAN	SP-Human-010118_20180101.fasta	64132.6	1	4	4	5	0.000478	0.0691
SBI-7048_T_University of Miami	Control	T1.2	MSB33892A (F144237)	Collagen alpha-1(I) chain OS=Homo sapiens GN=COL1A1 PE=1 SV=5	sp|P02452|CO1A1_HUMAN	SP-Human-010118_20180101.fasta	138941	1	2	2	2	0.000191	0.0116
SBI-7048_T_University of Miami	Control	T1.2	MSB33892A (F144237)	Desmoplakin OS=Homo sapiens GN=DSP PE=1 SV=3	sp|P15924|DESP_HUMAN	SP-Human-010118_20180101.fasta	331781	1	10	10	11	0.00105	0.0296
SBI-7048_T_University of Miami	Control	T1.2	MSB33892A (F144237)	Complement C3 OS=Homo sapiens GN=C3 PE=1 SV=2	sp|P01024|CO3_HUMAN	SP-Human-010118_20180101.fasta	187149	1	6	6	9	0.00086	0.0337
SBI-7048_T_University of Miami	Control	T1.2	MSB33892A (F144237)	Alpha-2-HS-glycoprotein OS=Homo sapiens GN=AHSG PE=1 SV=1	sp|P02765|FETUA_HUMAN	SP-Human-010118_20180101.fasta	39323.4	1	3	3	3	0.000287	0.0545
SBI-7048_T_University of Miami	Control	T1.2	MSB33892A (F144237)	Tax_Id=9606 Gene_Symbol=KRT16 Keratin, type I cytoskeletal 16	IPI:CON_00217963.3|SWISS-PROT:P08779,IPI:CON_IPI00217963.3|SWISS-PROT:P08779,sp|P08779|K1C16_HUMAN	SP-Human-010118_20180101.fasta	51269	1	4	4	4	0.000382	0.201
SBI-7048_T_University of Miami	Control	T1.2	MSB33892A (F144237)	Collagen alpha-1(XII) chain OS=Homo sapiens GN=COL12A1 PE=1 SV=2	sp|Q99715|COCA1_HUMAN	SP-Human-010118_20180101.fasta	333145	0.988	2	2	2	0.000191	0.0062
SBI-7048_T_University of Miami	Control	T1.2	MSB33892A (F144237)	Junction plakoglobin OS=Homo sapiens GN=JUP PE=1 SV=3	sp|P14923|PLAK_HUMAN	SP-Human-010118_20180101.fasta	81745.9	1	5	5	5	0.000478	0.0604
SBI-7048_T_University of Miami	Control	T1.2	MSB33892A (F144237)	Pigment epithelium-derived factor OS=Homo sapiens GN=SERPINF1 PE=1 SV=4	sp|P36955|PEDF_HUMAN	SP-Human-010118_20180101.fasta	46314.3	0.988	2	2	2	0.000191	0.0335
SBI-7048_T_University of Miami	Control	T1.2	MSB33892A (F144237)	Versican core protein OS=Homo sapiens GN=VCAN PE=1 SV=3	sp|P13611|CSPG2_HUMAN	SP-Human-010118_20180101.fasta	372813	1	3	3	3	0.000287	0.00824
SBI-7048_T_University of Miami	Control	T1.3	MSB33893A (F144238)	Actin, alpha cardiac muscle 1 OS=Homo sapiens GN=ACTC1 PE=1 SV=1	sp|P68032|ACTC_HUMAN,sp|P68133|ACTS_HUMAN	SP-Human-010118_20180101.fasta	42052.2	1	2	2	3	0.000396	0.159
SBI-7048_T_University of Miami	Control	T1.3	MSB33893A (F144238)	Actin, cytoplasmic 1 OS=Homo sapiens GN=ACTB PE=1 SV=1	sp|P60709|ACTB_HUMAN	SP-Human-010118_20180101.fasta	41737.8	1	6	7	7	0.000924	0.16
SBI-7048_T_University of Miami	Control	T1.3	MSB33893A (F144238)	Keratin, type II cytoskeletal 2 epidermal OS=Homo sapiens GN=KRT2 PE=1 SV=2	sp|P35908|K22E_HUMAN	SP-Human-010118_20180101.fasta	65433.9	1	26	27	34	0.00449	0.385
SBI-7048_T_University of Miami	Control	T1.3	MSB33893A (F144238)	Annexin A2 OS=Homo sapiens GN=ANXA2 PE=1 SV=2	sp|P07355|ANXA2_HUMAN	SP-Human-010118_20180101.fasta	38606.1	1	2	2	2	0.000264	0.0501
SBI-7048_T_University of Miami	Control	T1.3	MSB33893A (F144238)	Fibronectin OS=Homo sapiens GN=FN1 PE=1 SV=4	sp|P02751|FINC_HUMAN	SP-Human-010118_20180101.fasta	262617	1	25	27	33	0.00436	0.116
SBI-7048_T_University of Miami	Control	T1.3	MSB33893A (F144238)	(Bos taurus) Bovine serum albumin precursor	IPI:CON_00708398.1|SWISS-PROT:P02769	SP-Human-010118_20180101.fasta	69294.2	1	29	33	40	0.00528	0.456
SBI-7048_T_University of Miami	Control	T1.3	MSB33893A (F144238)	Galectin-3-binding protein OS=Homo sapiens GN=LGALS3BP PE=1 SV=1	sp|Q08380|LG3BP_HUMAN	SP-Human-010118_20180101.fasta	65332.1	0.997	2	2	2	0.000264	0.0325
SBI-7048_T_University of Miami	Control	T1.3	MSB33893A (F144238)	Collagen alpha-1(VI) chain OS=Homo sapiens GN=COL6A1 PE=1 SV=3	sp|P12109|CO6A1_HUMAN	SP-Human-010118_20180101.fasta	108531	1	3	3	4	0.000528	0.0253
SBI-7048_T_University of Miami	Control	T1.3	MSB33893A (F144238)	Tax_Id=9606 Gene_Symbol=KRT5 Keratin, type II cytoskeletal 5	IPI:CON_00009867.3|SWISS-PROT:P13647,sp|P13647|K2C5_HUMAN	SP-Human-010118_20180101.fasta	62379.6	1	7	8	8	0.00106	0.234
SBI-7048_T_University of Miami	Control	T1.3	MSB33893A (F144238)	Keratin, type I cytoskeletal 13 OS=Homo sapiens GN=KRT13 PE=1 SV=4	sp|P13646|K1C13_HUMAN	SP-Human-010118_20180101.fasta	49589.3	1	2	2	2	0.000264	0.103
SBI-7048_T_University of Miami	Control	T1.3	MSB33893A (F144238)	Alpha-2-macroglobulin OS=Homo sapiens GN=A2M PE=1 SV=3	sp|P01023|A2MG_HUMAN	SP-Human-010118_20180101.fasta	163290	1	3	3	5	0.00066	0.0183
SBI-7048_T_University of Miami	Control	T1.3	MSB33893A (F144238)	Microtubule-associated protein tau OS=Homo sapiens GN=MAPT PE=1 SV=5	sp|P10636|TAU_HUMAN	SP-Human-010118_20180101.fasta	78927.7	1	2	4	4	0.000528	0.0251
SBI-7048_T_University of Miami	Control	T1.3	MSB33893A (F144238)	Serpin B12 OS=Homo sapiens GN=SERPINB12 PE=1 SV=1	sp|Q96P63|SPB12_HUMAN	SP-Human-010118_20180101.fasta	46277.7	0.994	2	2	2	0.000264	0.037
SBI-7048_T_University of Miami	Control	T1.3	MSB33893A (F144238)	Keratin, type I cytoskeletal 9 OS=Homo sapiens GN=KRT9 PE=1 SV=3	sp|P35527|K1C9_HUMAN	SP-Human-010118_20180101.fasta	62065.9	1	17	23	28	0.0037	0.26
SBI-7048_T_University of Miami	Control	T1.3	MSB33893A (F144238)	Skin-specific protein 32 OS=Homo sapiens GN=XP32 PE=1 SV=1	sp|Q5T750|XP32_HUMAN	SP-Human-010118_20180101.fasta	26235.7	1	3	3	4	0.000528	0.12
SBI-7048_T_University of Miami	Control	T1.3	MSB33893A (F144238)	Type I hair keratin 4 - Homo sapiens (Human).	IPI:CON_110456|TREMBL:Q8IUT8	SP-Human-010118_20180101.fasta	49411.5	0.988	2	2	2	0.000264	0.0757
SBI-7048_T_University of Miami	Control	T1.3	MSB33893A (F144238)	Trypsin - Sus scrofa (Pig).	IPI:CON_Trypsin|SWISS-PROT:P00761|TRYP_PIG	SP-Human-010118_20180101.fasta	24409.3	1	6	9	100	0.0132	0.329
SBI-7048_T_University of Miami	Control	T1.3	MSB33893A (F144238)	Keratin, type II cuticular Hb5 (Hair keratin, type II Hb5) - Homo sapiens (Human).	IPI:CON_106456|SWISS-PROT:P78386,sp|P78386|KRT85_HUMAN	SP-Human-010118_20180101.fasta	55802	1	3	3	3	0.000396	0.0651
SBI-7048_T_University of Miami	Control	T1.3	MSB33893A (F144238)	Myosin-1 OS=Homo sapiens GN=MYH1 PE=1 SV=3	sp|P12882|MYH1_HUMAN	SP-Human-010118_20180101.fasta	223151	1	2	2	2	0.000264	0.00774
SBI-7048_T_University of Miami	Control	T1.3	MSB33893A (F144238)	Tax_Id=9606 Gene_Symbol=KRT10 Keratin, type I cytoskeletal 10	IPI:CON_00009865.2|SWISS-PROT:P13645,sp|P13645|K1C10_HUMAN	SP-Human-010118_20180101.fasta	59512.4	1	20	28	39	0.00515	0.253
SBI-7048_T_University of Miami	Control	T1.3	MSB33893A (F144238)	Tax_Id=9606 Gene_Symbol=KRT6A Keratin, type II cytoskeletal 6A	IPI:CON_00300725.7|SWISS-PROT:P02538,sp|P02538|K2C6A_HUMAN	SP-Human-010118_20180101.fasta	60046.4	1	9	11	16	0.00211	0.232
SBI-7048_T_University of Miami	Control	T1.3	MSB33893A (F144238)	Collagen alpha-3(VI) chain OS=Homo sapiens GN=COL6A3 PE=1 SV=5	sp|P12111|CO6A3_HUMAN	SP-Human-010118_20180101.fasta	343667	1	9	9	10	0.00132	0.0261
SBI-7048_T_University of Miami	Control	T1.3	MSB33893A (F144238)	Tax_Id=9606 Gene_Symbol=KRT14 Keratin, type I cytoskeletal 14	IPI:CON_00384444.5|SWISS-PROT:P02533,sp|P02533|K1C14_HUMAN	SP-Human-010118_20180101.fasta	51622.6	1	9	9	10	0.00132	0.225
SBI-7048_T_University of Miami	Control	T1.3	MSB33893A (F144238)	Cornifin-B OS=Homo sapiens GN=SPRR1B PE=1 SV=2	sp|P22528|SPR1B_HUMAN,sp|P35321|SPR1A_HUMAN	SP-Human-010118_20180101.fasta	9876.5	1	3	3	3	0.000396	0.27
SBI-7048_T_University of Miami	Control	T1.3	MSB33893A (F144238)	Keratin, type II cytoskeletal 1 OS=Homo sapiens GN=KRT1 PE=1 SV=6	sp|P04264|K2C1_HUMAN	SP-Human-010118_20180101.fasta	66040.3	1	23	30	38	0.00502	0.323
SBI-7048_T_University of Miami	Control	T1.3	MSB33893A (F144238)	Keratinocyte proline-rich protein OS=Homo sapiens GN=KPRP PE=1 SV=1	sp|Q5T749|KPRP_HUMAN	SP-Human-010118_20180101.fasta	64132.6	1	3	3	3	0.000396	0.0449
SBI-7048_T_University of Miami	Control	T1.3	MSB33893A (F144238)	Collagen alpha-1(I) chain OS=Homo sapiens GN=COL1A1 PE=1 SV=5	sp|P02452|CO1A1_HUMAN	SP-Human-010118_20180101.fasta	138941	1	3	3	3	0.000396	0.0184
SBI-7048_T_University of Miami	Control	T1.3	MSB33893A (F144238)	Desmoplakin OS=Homo sapiens GN=DSP PE=1 SV=3	sp|P15924|DESP_HUMAN	SP-Human-010118_20180101.fasta	331781	1	9	9	9	0.00119	0.0268
SBI-7048_T_University of Miami	Control	T1.3	MSB33893A (F144238)	Complement C3 OS=Homo sapiens GN=C3 PE=1 SV=2	sp|P01024|CO3_HUMAN	SP-Human-010118_20180101.fasta	187149	1	4	4	4	0.000528	0.021
SBI-7048_T_University of Miami	Control	T1.3	MSB33893A (F144238)	Desmoglein-1 OS=Homo sapiens GN=DSG1 PE=1 SV=2	sp|Q02413|DSG1_HUMAN	SP-Human-010118_20180101.fasta	113749	1	2	2	2	0.000264	0.02
SBI-7048_T_University of Miami	Control	T1.3	MSB33893A (F144238)	Dermcidin OS=Homo sapiens GN=DCD PE=1 SV=2	sp|P81605|DCD_HUMAN	SP-Human-010118_20180101.fasta	11284.1	0.991	2	2	2	0.000264	0.2
SBI-7048_T_University of Miami	Control	T1.3	MSB33893A (F144238)	Tax_Id=9606 Gene_Symbol=KRT16 Keratin, type I cytoskeletal 16	IPI:CON_00217963.3|SWISS-PROT:P08779,IPI:CON_IPI00217963.3|SWISS-PROT:P08779,sp|P08779|K1C16_HUMAN	SP-Human-010118_20180101.fasta	51269	1	3	3	3	0.000396	0.218
SBI-7048_T_University of Miami	Control	T1.3	MSB33893A (F144238)	Junction plakoglobin OS=Homo sapiens GN=JUP PE=1 SV=3	sp|P14923|PLAK_HUMAN	SP-Human-010118_20180101.fasta	81745.9	1	8	8	8	0.00106	0.0953
SBI-7048_T_University of Miami	Control	T1.4	MSB33894A (F144239)	Keratin, type II cuticular Hb6 (Hair keratin, type II Hb6) (ghHb6) - Homo sapiens (Human).	IPI:CON_107456|SWISS-PROT:O43790,sp|O43790|KRT86_HUMAN	SP-Human-010118_20180101.fasta	53499.9	1	2	2	2	0.000297	0.193
SBI-7048_T_University of Miami	Control	T1.4	MSB33894A (F144239)	Keratinocyte proline-rich protein OS=Homo sapiens GN=KPRP PE=1 SV=1	sp|Q5T749|KPRP_HUMAN	SP-Human-010118_20180101.fasta	64132.6	1	3	3	3	0.000446	0.0501
SBI-7048_T_University of Miami	Control	T1.4	MSB33894A (F144239)	Type I hair keratin 4 - Homo sapiens (Human).	IPI:CON_110456|TREMBL:Q8IUT8	SP-Human-010118_20180101.fasta	49411.5	0.994	2	2	2	0.000297	0.128
SBI-7048_T_University of Miami	Control	T1.4	MSB33894A (F144239)	Keratin, type II cytoskeletal 2 epidermal OS=Homo sapiens GN=KRT2 PE=1 SV=2	sp|P35908|K22E_HUMAN	SP-Human-010118_20180101.fasta	65433.9	1	24	26	34	0.00506	0.354
SBI-7048_T_University of Miami	Control	T1.4	MSB33894A (F144239)	Keratin, type II cytoskeletal 1 OS=Homo sapiens GN=KRT1 PE=1 SV=6	sp|P04264|K2C1_HUMAN	SP-Human-010118_20180101.fasta	66040.3	1	24	30	36	0.00535	0.345
SBI-7048_T_University of Miami	Control	T1.4	MSB33894A (F144239)	Actin, cytoplasmic 1 OS=Homo sapiens GN=ACTB PE=1 SV=1	sp|P60709|ACTB_HUMAN	SP-Human-010118_20180101.fasta	41737.8	1	3	3	3	0.000446	0.0747
SBI-7048_T_University of Miami	Control	T1.4	MSB33894A (F144239)	Alpha-2-macroglobulin OS=Homo sapiens GN=A2M PE=1 SV=3	sp|P01023|A2MG_HUMAN	SP-Human-010118_20180101.fasta	163290	1	2	2	2	0.000297	0.0109
SBI-7048_T_University of Miami	Control	T1.4	MSB33894A (F144239)	Fibronectin OS=Homo sapiens GN=FN1 PE=1 SV=4	sp|P02751|FINC_HUMAN	SP-Human-010118_20180101.fasta	262617	1	18	19	21	0.00312	0.0801
SBI-7048_T_University of Miami	Control	T1.4	MSB33894A (F144239)	Tax_Id=9606 Gene_Symbol=KRT5 Keratin, type II cytoskeletal 5	IPI:CON_00009867.3|SWISS-PROT:P13647,sp|P13647|K2C5_HUMAN	SP-Human-010118_20180101.fasta	62379.6	1	3	3	3	0.000446	0.139
SBI-7048_T_University of Miami	Control	T1.4	MSB33894A (F144239)	(Bos taurus) Bovine serum albumin precursor	IPI:CON_00708398.1|SWISS-PROT:P02769	SP-Human-010118_20180101.fasta	69294.2	1	22	24	27	0.00402	0.351
SBI-7048_T_University of Miami	Control	T1.4	MSB33894A (F144239)	Type I hair keratin 1 - Homo sapiens (Human).	IPI:CON_109456|TREMBL:Q9UE12,sp|Q15323|K1H1_HUMAN	SP-Human-010118_20180101.fasta	47236.8	1	4	4	5	0.000744	0.127
SBI-7048_T_University of Miami	Control	T1.4	MSB33894A (F144239)	Microtubule-associated protein tau OS=Homo sapiens GN=MAPT PE=1 SV=5	sp|P10636|TAU_HUMAN	SP-Human-010118_20180101.fasta	78927.7	0.997	2	2	2	0.000297	0.0251
SBI-7048_T_University of Miami	Control	T1.4	MSB33894A (F144239)	Tax_Id=9606 Gene_Symbol=KRT14 Keratin, type I cytoskeletal 14	IPI:CON_00384444.5|SWISS-PROT:P02533,sp|P02533|K1C14_HUMAN	SP-Human-010118_20180101.fasta	51622.6	1	4	4	4	0.000595	0.131
SBI-7048_T_University of Miami	Control	T1.4	MSB33894A (F144239)	Trypsin - Sus scrofa (Pig).	IPI:CON_Trypsin|SWISS-PROT:P00761|TRYP_PIG	SP-Human-010118_20180101.fasta	24409.3	1	7	11	94	0.014	0.39
SBI-7048_T_University of Miami	Control	T1.4	MSB33894A (F144239)	Junction plakoglobin OS=Homo sapiens GN=JUP PE=1 SV=3	sp|P14923|PLAK_HUMAN	SP-Human-010118_20180101.fasta	81745.9	1	5	5	5	0.000744	0.0591
SBI-7048_T_University of Miami	Control	T1.4	MSB33894A (F144239)	Keratin, type I cytoskeletal 9 OS=Homo sapiens GN=KRT9 PE=1 SV=3	sp|P35527|K1C9_HUMAN	SP-Human-010118_20180101.fasta	62065.9	1	12	13	17	0.00253	0.185
SBI-7048_T_University of Miami	Control	T1.4	MSB33894A (F144239)	Tax_Id=9606 Gene_Symbol=KRT6A Keratin, type II cytoskeletal 6A	IPI:CON_00300725.7|SWISS-PROT:P02538,sp|P02538|K2C6A_HUMAN	SP-Human-010118_20180101.fasta	60046.4	1	4	4	5	0.000744	0.126
SBI-7048_T_University of Miami	Control	T1.4	MSB33894A (F144239)	Desmoplakin OS=Homo sapiens GN=DSP PE=1 SV=3	sp|P15924|DESP_HUMAN	SP-Human-010118_20180101.fasta	331781	1	7	7	7	0.00104	0.0199
SBI-7048_T_University of Miami	Control	T1.4	MSB33894A (F144239)	Skin-specific protein 32 OS=Homo sapiens GN=XP32 PE=1 SV=1	sp|Q5T750|XP32_HUMAN	SP-Human-010118_20180101.fasta	26235.7	0.999	2	2	3	0.000446	0.072
SBI-7048_T_University of Miami	Control	T1.4	MSB33894A (F144239)	Keratin, hair, basic, 3 - Homo sapiens (Human).	IPI:CON_120456|TREMBL:Q6NT21,sp|P78385|KRT83_HUMAN	SP-Human-010118_20180101.fasta	54194.9	1	4	4	4	0.000595	0.162
SBI-7048_T_University of Miami	Control	T1.4	MSB33894A (F144239)	Keratin, type I cytoskeletal 13 OS=Homo sapiens GN=KRT13 PE=1 SV=4	sp|P13646|K1C13_HUMAN	SP-Human-010118_20180101.fasta	49589.3	1	2	2	3	0.000446	0.083
SBI-7048_T_University of Miami	Control	T1.4	MSB33894A (F144239)	Dermcidin OS=Homo sapiens GN=DCD PE=1 SV=2	sp|P81605|DCD_HUMAN	SP-Human-010118_20180101.fasta	11284.1	1	2	2	2	0.000297	0.173
SBI-7048_T_University of Miami	Control	T1.4	MSB33894A (F144239)	Keratin, type II cuticular Hb5 (Hair keratin, type II Hb5) - Homo sapiens (Human).	IPI:CON_106456|SWISS-PROT:P78386,sp|P78386|KRT85_HUMAN	SP-Human-010118_20180101.fasta	55802	1	8	9	10	0.00149	0.152
SBI-7048_T_University of Miami	Control	T1.4	MSB33894A (F144239)	Cornifin-B OS=Homo sapiens GN=SPRR1B PE=1 SV=2	sp|P22528|SPR1B_HUMAN,sp|P35321|SPR1A_HUMAN	SP-Human-010118_20180101.fasta	9876.5	0.995	2	2	2	0.000297	0.18
SBI-7048_T_University of Miami	Control	T1.4	MSB33894A (F144239)	Collagen alpha-3(VI) chain OS=Homo sapiens GN=COL6A3 PE=1 SV=5	sp|P12111|CO6A3_HUMAN	SP-Human-010118_20180101.fasta	343667	1	5	5	5	0.000744	0.0126
SBI-7048_T_University of Miami	Control	T1.4	MSB33894A (F144239)	Annexin A2 OS=Homo sapiens GN=ANXA2 PE=1 SV=2	sp|P07355|ANXA2_HUMAN	SP-Human-010118_20180101.fasta	38606.1	1	2	2	2	0.000297	0.0501
SBI-7048_T_University of Miami	Control	T1.4	MSB33894A (F144239)	Small proline-rich protein 2E OS=Homo sapiens GN=SPRR2E PE=2 SV=2	sp|P22531|SPR2E_HUMAN,sp|P22532|SPR2D_HUMAN,sp|P35325|SPR2B_HUMAN,sp|P35326|SPR2A_HUMAN,sp|Q9BYE4|SPR2G_HUMAN	SP-Human-010118_20180101.fasta	8157.1	1	2	2	3	0.000446	0.306
SBI-7048_T_University of Miami	Control	T1.4	MSB33894A (F144239)	Tax_Id=9606 Gene_Symbol=KRT10 Keratin, type I cytoskeletal 10	IPI:CON_00009865.2|SWISS-PROT:P13645,sp|P13645|K1C10_HUMAN	SP-Human-010118_20180101.fasta	59512.4	1	20	29	39	0.0058	0.253
SBI-7048_T_University of Miami	Control	T1.4	MSB33894A (F144239)	Desmoglein-1 OS=Homo sapiens GN=DSG1 PE=1 SV=2	sp|Q02413|DSG1_HUMAN	SP-Human-010118_20180101.fasta	113749	1	2	3	3	0.000446	0.02
SBI-7048_T_University of Miami	Control	T1.4	MSB33894A (F144239)	Collagen alpha-1(VI) chain OS=Homo sapiens GN=COL6A1 PE=1 SV=3	sp|P12109|CO6A1_HUMAN	SP-Human-010118_20180101.fasta	108531	1	3	3	3	0.000446	0.0253
SBI-7048_T_University of Miami	Ab	T2.1	MSB33895A (F144240)	Keratinocyte proline-rich protein OS=Homo sapiens GN=KPRP PE=1 SV=1	sp|Q5T749|KPRP_HUMAN	SP-Human-010118_20180101.fasta	64132.6	1	6	6	6	0.000966	0.0846
SBI-7048_T_University of Miami	Ab	T2.1	MSB33895A (F144240)	Small proline-rich protein 2E OS=Homo sapiens GN=SPRR2E PE=2 SV=2	sp|P22531|SPR2E_HUMAN,sp|P22532|SPR2D_HUMAN,sp|P35325|SPR2B_HUMAN,sp|P35326|SPR2A_HUMAN,sp|Q9BYE4|SPR2G_HUMAN	SP-Human-010118_20180101.fasta	8157.1	1	2	2	2	0.000322	0.306
SBI-7048_T_University of Miami	Ab	T2.1	MSB33895A (F144240)	Tax_Id=9606 Gene_Symbol=KRT4 keratin 4	IPI:CON_IPI00290078.5|SWISS-PROT:P19013,sp|P19013|K2C4_HUMAN	SP-Human-010118_20180101.fasta	63912.2	1	4	4	5	0.000805	0.143
SBI-7048_T_University of Miami	Ab	T2.1	MSB33895A (F144240)	Keratin, type II cytoskeletal 2 epidermal OS=Homo sapiens GN=KRT2 PE=1 SV=2	sp|P35908|K22E_HUMAN	SP-Human-010118_20180101.fasta	65433.9	1	22	26	32	0.00515	0.305
SBI-7048_T_University of Miami	Ab	T2.1	MSB33895A (F144240)	Keratin, type I cytoskeletal 13 OS=Homo sapiens GN=KRT13 PE=1 SV=4	sp|P13646|K1C13_HUMAN	SP-Human-010118_20180101.fasta	49589.3	1	8	8	10	0.00161	0.214
SBI-7048_T_University of Miami	Ab	T2.1	MSB33895A (F144240)	Keratin, type II cytoskeletal 3 OS=Homo sapiens GN=KRT3 PE=1 SV=3	sp|P12035|K2C3_HUMAN	SP-Human-010118_20180101.fasta	64418.9	1	2	2	2	0.000322	0.102
SBI-7048_T_University of Miami	Ab	T2.1	MSB33895A (F144240)	Fibronectin OS=Homo sapiens GN=FN1 PE=1 SV=4	sp|P02751|FINC_HUMAN	SP-Human-010118_20180101.fasta	262617	1	14	14	16	0.00258	0.0528
SBI-7048_T_University of Miami	Ab	T2.1	MSB33895A (F144240)	Tax_Id=9606 Gene_Symbol=KRT5 Keratin, type II cytoskeletal 5	IPI:CON_00009867.3|SWISS-PROT:P13647,sp|P13647|K2C5_HUMAN	SP-Human-010118_20180101.fasta	62379.6	1	7	7	8	0.00129	0.21
SBI-7048_T_University of Miami	Ab	T2.1	MSB33895A (F144240)	(Bos taurus) Bovine serum albumin precursor	IPI:CON_00708398.1|SWISS-PROT:P02769	SP-Human-010118_20180101.fasta	69294.2	1	11	11	11	0.00177	0.168
SBI-7048_T_University of Miami	Ab	T2.1	MSB33895A (F144240)	Microtubule-associated protein tau OS=Homo sapiens GN=MAPT PE=1 SV=5	sp|P10636|TAU_HUMAN	SP-Human-010118_20180101.fasta	78927.7	1	2	2	2	0.000322	0.0251
SBI-7048_T_University of Miami	Ab	T2.1	MSB33895A (F144240)	Tax_Id=9606 Gene_Symbol=KRT14 Keratin, type I cytoskeletal 14	IPI:CON_00384444.5|SWISS-PROT:P02533,sp|P02533|K1C14_HUMAN	SP-Human-010118_20180101.fasta	51622.6	1	2	2	2	0.000322	0.0911
SBI-7048_T_University of Miami	Ab	T2.1	MSB33895A (F144240)	Trypsin - Sus scrofa (Pig).	IPI:CON_Trypsin|SWISS-PROT:P00761|TRYP_PIG	SP-Human-010118_20180101.fasta	24409.3	1	5	7	90	0.0145	0.242
SBI-7048_T_University of Miami	Ab	T2.1	MSB33895A (F144240)	Annexin A1 OS=Homo sapiens GN=ANXA1 PE=1 SV=2	sp|P04083|ANXA1_HUMAN	SP-Human-010118_20180101.fasta	38715.9	0.994	2	2	2	0.000322	0.0462
SBI-7048_T_University of Miami	Ab	T2.1	MSB33895A (F144240)	Junction plakoglobin OS=Homo sapiens GN=JUP PE=1 SV=3	sp|P14923|PLAK_HUMAN	SP-Human-010118_20180101.fasta	81745.9	1	3	3	3	0.000483	0.0336
SBI-7048_T_University of Miami	Ab	T2.1	MSB33895A (F144240)	Keratin, type I cytoskeletal 9 OS=Homo sapiens GN=KRT9 PE=1 SV=3	sp|P35527|K1C9_HUMAN	SP-Human-010118_20180101.fasta	62065.9	1	13	16	20	0.00322	0.207
SBI-7048_T_University of Miami	Ab	T2.1	MSB33895A (F144240)	Tax_Id=9606 Gene_Symbol=KRT6A Keratin, type II cytoskeletal 6A	IPI:CON_00300725.7|SWISS-PROT:P02538,sp|P02538|K2C6A_HUMAN	SP-Human-010118_20180101.fasta	60046.4	1	9	11	15	0.00242	0.202
SBI-7048_T_University of Miami	Ab	T2.1	MSB33895A (F144240)	Desmoplakin OS=Homo sapiens GN=DSP PE=1 SV=3	sp|P15924|DESP_HUMAN	SP-Human-010118_20180101.fasta	331781	1	9	9	11	0.00177	0.0254
SBI-7048_T_University of Miami	Ab	T2.1	MSB33895A (F144240)	Skin-specific protein 32 OS=Homo sapiens GN=XP32 PE=1 SV=1	sp|Q5T750|XP32_HUMAN	SP-Human-010118_20180101.fasta	26235.7	0.999	2	2	2	0.000322	0.036
SBI-7048_T_University of Miami	Ab	T2.1	MSB33895A (F144240)	Dermcidin OS=Homo sapiens GN=DCD PE=1 SV=2	sp|P81605|DCD_HUMAN	SP-Human-010118_20180101.fasta	11284.1	0.998	2	2	2	0.000322	0.173
SBI-7048_T_University of Miami	Ab	T2.1	MSB33895A (F144240)	Cornifin-B OS=Homo sapiens GN=SPRR1B PE=1 SV=2	sp|P22528|SPR1B_HUMAN,sp|P35321|SPR1A_HUMAN	SP-Human-010118_20180101.fasta	9876.5	0.999	2	2	2	0.000322	0.18
SBI-7048_T_University of Miami	Ab	T2.1	MSB33895A (F144240)	Tax_Id=9606 Gene_Symbol=KRT10 Keratin, type I cytoskeletal 10	IPI:CON_00009865.2|SWISS-PROT:P13645,sp|P13645|K1C10_HUMAN	SP-Human-010118_20180101.fasta	59512.4	1	21	28	41	0.0066	0.256
SBI-7048_T_University of Miami	Ab	T2.1	MSB33895A (F144240)	Keratin, type II cytoskeletal 1 OS=Homo sapiens GN=KRT1 PE=1 SV=6	sp|P04264|K2C1_HUMAN	SP-Human-010118_20180101.fasta	66040.3	1	21	27	34	0.00548	0.29
SBI-7048_T_University of Miami	Ab	T2.1	MSB33895A (F144240)	Actin, cytoplasmic 1 OS=Homo sapiens GN=ACTB PE=1 SV=1	sp|P60709|ACTB_HUMAN	SP-Human-010118_20180101.fasta	41737.8	1	3	3	3	0.000483	0.072
SBI-7048_T_University of Miami	Ab	T2.2	MSB33896A (F144241)	Hemoglobin subunit alpha OS=Homo sapiens GN=HBA1 PE=1 SV=2	sp|P69905|HBA_HUMAN	SP-Human-010118_20180101.fasta	15257.6	1	4	4	6	0.000571	0.232
SBI-7048_T_University of Miami	Ab	T2.2	MSB33896A (F144241)	Complement C5 OS=Homo sapiens GN=C5 PE=1 SV=4	sp|P01031|CO5_HUMAN	SP-Human-010118_20180101.fasta	188309	1	2	2	2	0.00019	0.0101
SBI-7048_T_University of Miami	Ab	T2.2	MSB33896A (F144241)	Keratin, type II cytoskeletal 2 epidermal OS=Homo sapiens GN=KRT2 PE=1 SV=2	sp|P35908|K22E_HUMAN	SP-Human-010118_20180101.fasta	65433.9	1	22	25	33	0.00314	0.335
SBI-7048_T_University of Miami	Ab	T2.2	MSB33896A (F144241)	Collagen triple helix repeat-containing protein 1 OS=Homo sapiens GN=CTHRC1 PE=1 SV=1	sp|Q96CG8|CTHR1_HUMAN	SP-Human-010118_20180101.fasta	26224.8	0.995	2	2	2	0.00019	0.0658
SBI-7048_T_University of Miami	Ab	T2.2	MSB33896A (F144241)	Fibronectin OS=Homo sapiens GN=FN1 PE=1 SV=4	sp|P02751|FINC_HUMAN	SP-Human-010118_20180101.fasta	262617	1	54	63	73	0.00695	0.251
SBI-7048_T_University of Miami	Ab	T2.2	MSB33896A (F144241)	(Bos taurus) Bovine serum albumin precursor	IPI:CON_00708398.1|SWISS-PROT:P02769	SP-Human-010118_20180101.fasta	69294.2	1	37	45	60	0.00571	0.557
SBI-7048_T_University of Miami	Ab	T2.2	MSB33896A (F144241)	Skin-specific protein 32 OS=Homo sapiens GN=XP32 PE=1 SV=1	sp|Q5T750|XP32_HUMAN	SP-Human-010118_20180101.fasta	26235.7	0.987	2	2	3	0.000285	0.08
SBI-7048_T_University of Miami	Ab	T2.2	MSB33896A (F144241)	Inter-alpha-trypsin inhibitor heavy chain H2 OS=Homo sapiens GN=ITIH2 PE=1 SV=2	sp|P19823|ITIH2_HUMAN	SP-Human-010118_20180101.fasta	106466	1	3	3	3	0.000285	0.0349
SBI-7048_T_University of Miami	Ab	T2.2	MSB33896A (F144241)	Basement membrane-specific heparan sulfate proteoglycan core protein OS=Homo sapiens GN=HSPG2 PE=1 SV=4	sp|P98160|PGBM_HUMAN	SP-Human-010118_20180101.fasta	468811	1	4	4	4	0.000381	0.0102
SBI-7048_T_University of Miami	Ab	T2.2	MSB33896A (F144241)	Collagen alpha-2(VI) chain OS=Homo sapiens GN=COL6A2 PE=1 SV=4	sp|P12110|CO6A2_HUMAN	SP-Human-010118_20180101.fasta	108581	1	3	3	3	0.000285	0.0285
SBI-7048_T_University of Miami	Ab	T2.2	MSB33896A (F144241)	Collagen alpha-1(VI) chain OS=Homo sapiens GN=COL6A1 PE=1 SV=3	sp|P12109|CO6A1_HUMAN	SP-Human-010118_20180101.fasta	108531	1	11	11	14	0.00133	0.0934
SBI-7048_T_University of Miami	Ab	T2.2	MSB33896A (F144241)	Laminin subunit beta-1 OS=Homo sapiens GN=LAMB1 PE=1 SV=2	sp|P07942|LAMB1_HUMAN	SP-Human-010118_20180101.fasta	198035	1	3	3	3	0.000285	0.014
SBI-7048_T_University of Miami	Ab	T2.2	MSB33896A (F144241)	Tax_Id=9606 Gene_Symbol=KRT5 Keratin, type II cytoskeletal 5	IPI:CON_00009867.3|SWISS-PROT:P13647,sp|P13647|K2C5_HUMAN	SP-Human-010118_20180101.fasta	62379.6	1	4	4	4	0.000381	0.183
SBI-7048_T_University of Miami	Ab	T2.2	MSB33896A (F144241)	Tubulin alpha-1B chain OS=Homo sapiens GN=TUBA1B PE=1 SV=1	sp|P68363|TBA1B_HUMAN	SP-Human-010118_20180101.fasta	50151.7	0.996	2	2	2	0.00019	0.0421
SBI-7048_T_University of Miami	Ab	T2.2	MSB33896A (F144241)	Pigment epithelium-derived factor OS=Homo sapiens GN=SERPINF1 PE=1 SV=4	sp|P36955|PEDF_HUMAN	SP-Human-010118_20180101.fasta	46314.3	0.99	2	2	2	0.00019	0.0335
SBI-7048_T_University of Miami	Ab	T2.2	MSB33896A (F144241)	Keratin, type I cytoskeletal 9 OS=Homo sapiens GN=KRT9 PE=1 SV=3	sp|P35527|K1C9_HUMAN	SP-Human-010118_20180101.fasta	62065.9	1	14	16	20	0.0019	0.223
SBI-7048_T_University of Miami	Ab	T2.2	MSB33896A (F144241)	Periostin OS=Homo sapiens GN=POSTN PE=1 SV=2	sp|Q15063|POSTN_HUMAN	SP-Human-010118_20180101.fasta	93318	1	6	6	6	0.000571	0.0742
SBI-7048_T_University of Miami	Ab	T2.2	MSB33896A (F144241)	Protein S100-A8 OS=Homo sapiens GN=S100A8 PE=1 SV=1	sp|P05109|S10A8_HUMAN	SP-Human-010118_20180101.fasta	10835	0.982	2	2	2	0.00019	0.151
SBI-7048_T_University of Miami	Ab	T2.2	MSB33896A (F144241)	Trypsin - Sus scrofa (Pig).	IPI:CON_Trypsin|SWISS-PROT:P00761|TRYP_PIG	SP-Human-010118_20180101.fasta	24409.3	1	7	14	100	0.00952	0.39
SBI-7048_T_University of Miami	Ab	T2.2	MSB33896A (F144241)	Versican core protein OS=Homo sapiens GN=VCAN PE=1 SV=3	sp|P13611|CSPG2_HUMAN	SP-Human-010118_20180101.fasta	372813	1	5	5	5	0.000476	0.0168
SBI-7048_T_University of Miami	Ab	T2.2	MSB33896A (F144241)	Complement C4-A OS=Homo sapiens GN=C4A PE=1 SV=2	sp|P0C0L4|CO4A_HUMAN	SP-Human-010118_20180101.fasta	192787	0.998	2	2	2	0.00019	0.00917
SBI-7048_T_University of Miami	Ab	T2.2	MSB33896A (F144241)	Tax_Id=9606 Gene_Symbol=KRT10 Keratin, type I cytoskeletal 10	IPI:CON_00009865.2|SWISS-PROT:P13645,sp|P13645|K1C10_HUMAN	SP-Human-010118_20180101.fasta	59512.4	1	25	35	50	0.00476	0.363
SBI-7048_T_University of Miami	Ab	T2.2	MSB33896A (F144241)	Decorin OS=Homo sapiens GN=DCN PE=1 SV=1	sp|P07585|PGS2_HUMAN	SP-Human-010118_20180101.fasta	39748.2	1	2	2	2	0.00019	0.0613
SBI-7048_T_University of Miami	Ab	T2.2	MSB33896A (F144241)	Alpha-fetoprotein OS=Homo sapiens GN=AFP PE=1 SV=1	sp|P02771|FETA_HUMAN	SP-Human-010118_20180101.fasta	68678.2	0.992	2	2	2	0.00019	0.0296
SBI-7048_T_University of Miami	Ab	T2.2	MSB33896A (F144241)	Collagen alpha-3(VI) chain OS=Homo sapiens GN=COL6A3 PE=1 SV=5	sp|P12111|CO6A3_HUMAN	SP-Human-010118_20180101.fasta	343667	1	35	35	38	0.00362	0.118
SBI-7048_T_University of Miami	Ab	T2.2	MSB33896A (F144241)	Tax_Id=9606 Gene_Symbol=KRT14 Keratin, type I cytoskeletal 14	IPI:CON_00384444.5|SWISS-PROT:P02533,sp|P02533|K1C14_HUMAN	SP-Human-010118_20180101.fasta	51622.6	1	2	2	2	0.00019	0.0932
SBI-7048_T_University of Miami	Ab	T2.2	MSB33896A (F144241)	Keratin, type II cytoskeletal 1 OS=Homo sapiens GN=KRT1 PE=1 SV=6	sp|P04264|K2C1_HUMAN	SP-Human-010118_20180101.fasta	66040.3	1	26	30	39	0.00371	0.438
SBI-7048_T_University of Miami	Ab	T2.2	MSB33896A (F144241)	Tax_Id=9606 Gene_Symbol=KRT6A Keratin, type II cytoskeletal 6A	IPI:CON_00300725.7|SWISS-PROT:P02538,sp|P02538|K2C6A_HUMAN	SP-Human-010118_20180101.fasta	60046.4	1	2	2	2	0.00019	0.14
SBI-7048_T_University of Miami	Ab	T2.2	MSB33896A (F144241)	Keratinocyte proline-rich protein OS=Homo sapiens GN=KPRP PE=1 SV=1	sp|Q5T749|KPRP_HUMAN	SP-Human-010118_20180101.fasta	64132.6	1	5	5	5	0.000476	0.0864
SBI-7048_T_University of Miami	Ab	T2.2	MSB33896A (F144241)	Desmoplakin OS=Homo sapiens GN=DSP PE=1 SV=3	sp|P15924|DESP_HUMAN	SP-Human-010118_20180101.fasta	331781	1	4	4	4	0.000381	0.0108
SBI-7048_T_University of Miami	Ab	T2.2	MSB33896A (F144241)	Alpha-2-HS-glycoprotein OS=Homo sapiens GN=AHSG PE=1 SV=1	sp|P02765|FETUA_HUMAN	SP-Human-010118_20180101.fasta	39323.4	1	3	3	3	0.000285	0.0545
SBI-7048_T_University of Miami	Ab	T2.2	MSB33896A (F144241)	Desmoglein-1 OS=Homo sapiens GN=DSG1 PE=1 SV=2	sp|Q02413|DSG1_HUMAN	SP-Human-010118_20180101.fasta	113749	1	2	2	2	0.00019	0.02
SBI-7048_T_University of Miami	Ab	T2.2	MSB33896A (F144241)	Junction plakoglobin OS=Homo sapiens GN=JUP PE=1 SV=3	sp|P14923|PLAK_HUMAN	SP-Human-010118_20180101.fasta	81745.9	1	4	4	4	0.000381	0.0617
SBI-7048_T_University of Miami	Ab	T2.2	MSB33896A (F144241)	Actin, cytoplasmic 1 OS=Homo sapiens GN=ACTB PE=1 SV=1	sp|P60709|ACTB_HUMAN	SP-Human-010118_20180101.fasta	41737.8	1	3	3	4	0.000381	0.0693
SBI-7048_T_University of Miami	Ab	T2.2	MSB33896A (F144241)	Galectin-3-binding protein OS=Homo sapiens GN=LGALS3BP PE=1 SV=1	sp|Q08380|LG3BP_HUMAN	SP-Human-010118_20180101.fasta	65332.1	1	5	5	5	0.000476	0.0838
SBI-7048_T_University of Miami	Ab	T2.2	MSB33896A (F144241)	Annexin A2 OS=Homo sapiens GN=ANXA2 PE=1 SV=2	sp|P07355|ANXA2_HUMAN	SP-Human-010118_20180101.fasta	38606.1	0.99	2	2	2	0.00019	0.0501
SBI-7048_T_University of Miami	Ab	T2.2	MSB33896A (F144241)	Alpha-2-macroglobulin OS=Homo sapiens GN=A2M PE=1 SV=3	sp|P01023|A2MG_HUMAN	SP-Human-010118_20180101.fasta	163290	1	5	8	12	0.00114	0.0319
SBI-7048_T_University of Miami	Ab	T2.2	MSB33896A (F144241)	Complement C3 OS=Homo sapiens GN=C3 PE=1 SV=2	sp|P01024|CO3_HUMAN	SP-Human-010118_20180101.fasta	187149	1	5	5	6	0.000571	0.0289
SBI-7048_T_University of Miami	Ab	T2.3	MSB33897A (F144242)	Hemoglobin subunit alpha OS=Homo sapiens GN=HBA1 PE=1 SV=2	sp|P69905|HBA_HUMAN	SP-Human-010118_20180101.fasta	15257.6	1	5	5	7	0.000657	0.317
SBI-7048_T_University of Miami	Ab	T2.3	MSB33897A (F144242)	Gelsolin OS=Homo sapiens GN=GSN PE=1 SV=1	sp|P06396|GELS_HUMAN	SP-Human-010118_20180101.fasta	85697.8	1	5	5	6	0.000563	0.0588
SBI-7048_T_University of Miami	Ab	T2.3	MSB33897A (F144242)	Prelamin-A/C OS=Homo sapiens GN=LMNA PE=1 SV=1	sp|P02545|LMNA_HUMAN	SP-Human-010118_20180101.fasta	74140.7	0.998	2	2	2	0.000188	0.0241
SBI-7048_T_University of Miami	Ab	T2.3	MSB33897A (F144242)	Hornerin OS=Homo sapiens GN=HRNR PE=1 SV=2	sp|Q86YZ3|HORN_HUMAN	SP-Human-010118_20180101.fasta	282373	0.997	2	2	2	0.000188	0.0123
SBI-7048_T_University of Miami	Ab	T2.3	MSB33897A (F144242)	Keratin, type II cytoskeletal 2 epidermal OS=Homo sapiens GN=KRT2 PE=1 SV=2	sp|P35908|K22E_HUMAN	SP-Human-010118_20180101.fasta	65433.9	1	31	41	60	0.00563	0.41
SBI-7048_T_University of Miami	Ab	T2.3	MSB33897A (F144242)	Fibronectin OS=Homo sapiens GN=FN1 PE=1 SV=4	sp|P02751|FINC_HUMAN	SP-Human-010118_20180101.fasta	262617	1	39	45	54	0.00507	0.183
SBI-7048_T_University of Miami	Ab	T2.3	MSB33897A (F144242)	(Bos taurus) Bovine serum albumin precursor	IPI:CON_00708398.1|SWISS-PROT:P02769	SP-Human-010118_20180101.fasta	69294.2	1	37	43	59	0.00553	0.521
SBI-7048_T_University of Miami	Ab	T2.3	MSB33897A (F144242)	Heat shock protein HSP 90-alpha OS=Homo sapiens GN=HSP90AA1 PE=1 SV=5	sp|P07900|HS90A_HUMAN	SP-Human-010118_20180101.fasta	84663.2	0.989	2	2	2	0.000188	0.041
SBI-7048_T_University of Miami	Ab	T2.3	MSB33897A (F144242)	Heat shock cognate 71 kDa protein OS=Homo sapiens GN=HSPA8 PE=1 SV=1	sp|P11142|HSP7C_HUMAN	SP-Human-010118_20180101.fasta	70899.8	1	3	3	3	0.000281	0.0526
SBI-7048_T_University of Miami	Ab	T2.3	MSB33897A (F144242)	Cornifin-B OS=Homo sapiens GN=SPRR1B PE=1 SV=2	sp|P22528|SPR1B_HUMAN,sp|P35321|SPR1A_HUMAN	SP-Human-010118_20180101.fasta	9876.5	0.979	2	2	2	0.000188	0.18
SBI-7048_T_University of Miami	Ab	T2.3	MSB33897A (F144242)	Basement membrane-specific heparan sulfate proteoglycan core protein OS=Homo sapiens GN=HSPG2 PE=1 SV=4	sp|P98160|PGBM_HUMAN	SP-Human-010118_20180101.fasta	468811	0.999	2	2	2	0.000188	0.00455
SBI-7048_T_University of Miami	Ab	T2.3	MSB33897A (F144242)	Collagen alpha-2(VI) chain OS=Homo sapiens GN=COL6A2 PE=1 SV=4	sp|P12110|CO6A2_HUMAN	SP-Human-010118_20180101.fasta	108581	1	5	5	5	0.000469	0.0451
SBI-7048_T_University of Miami	Ab	T2.3	MSB33897A (F144242)	Collagen alpha-1(VI) chain OS=Homo sapiens GN=COL6A1 PE=1 SV=3	sp|P12109|CO6A1_HUMAN	SP-Human-010118_20180101.fasta	108531	1	5	5	6	0.000563	0.0457
SBI-7048_T_University of Miami	Ab	T2.3	MSB33897A (F144242)	Laminin subunit beta-1 OS=Homo sapiens GN=LAMB1 PE=1 SV=2	sp|P07942|LAMB1_HUMAN	SP-Human-010118_20180101.fasta	198035	1	2	2	2	0.000188	0.0101
SBI-7048_T_University of Miami	Ab	T2.3	MSB33897A (F144242)	Tax_Id=9606 Gene_Symbol=KRT5 Keratin, type II cytoskeletal 5	IPI:CON_00009867.3|SWISS-PROT:P13647,sp|P13647|K2C5_HUMAN	SP-Human-010118_20180101.fasta	62379.6	1	18	21	24	0.00225	0.41
SBI-7048_T_University of Miami	Ab	T2.3	MSB33897A (F144242)	Serum albumin OS=Homo sapiens GN=ALB PE=1 SV=2	IPI:CON_IPI00745872.2|SWISS-PROT:P02768-1,sp|P02768|ALBU_HUMAN	SP-Human-010118_20180101.fasta	69366.9	1	10	11	13	0.00122	0.213
SBI-7048_T_University of Miami	Ab	T2.3	MSB33897A (F144242)	Keratin, type I cytoskeletal 13 OS=Homo sapiens GN=KRT13 PE=1 SV=4	sp|P13646|K1C13_HUMAN	SP-Human-010118_20180101.fasta	49589.3	1	4	4	5	0.000469	0.118
SBI-7048_T_University of Miami	Ab	T2.3	MSB33897A (F144242)	Serum albumin - Mus musculus (Mouse).	IPI:CON_MSA|SWISS-PROT:P07724	SP-Human-010118_20180101.fasta	68692.9	1	3	3	3	0.000281	0.0773
SBI-7048_T_University of Miami	Ab	T2.3	MSB33897A (F144242)	Heat shock protein HSP 90-beta OS=Homo sapiens GN=HSP90AB1 PE=1 SV=4	sp|P08238|HS90B_HUMAN	SP-Human-010118_20180101.fasta	83267.3	0.997	2	2	2	0.000188	0.0262
SBI-7048_T_University of Miami	Ab	T2.3	MSB33897A (F144242)	Tubulin alpha-1B chain OS=Homo sapiens GN=TUBA1B PE=1 SV=1	sp|P68363|TBA1B_HUMAN	SP-Human-010118_20180101.fasta	50151.7	0.997	2	2	2	0.000188	0.0421
SBI-7048_T_University of Miami	Ab	T2.3	MSB33897A (F144242)	Serotransferrin OS=Homo sapiens GN=TF PE=1 SV=3	sp|P02787|TRFE_HUMAN	SP-Human-010118_20180101.fasta	77064.3	1	5	5	5	0.000469	0.0716
SBI-7048_T_University of Miami	Ab	T2.3	MSB33897A (F144242)	Keratin, type I cytoskeletal 9 OS=Homo sapiens GN=KRT9 PE=1 SV=3	sp|P35527|K1C9_HUMAN	SP-Human-010118_20180101.fasta	62065.9	1	19	28	40	0.00375	0.265
SBI-7048_T_University of Miami	Ab	T2.3	MSB33897A (F144242)	Periostin OS=Homo sapiens GN=POSTN PE=1 SV=2	sp|Q15063|POSTN_HUMAN	SP-Human-010118_20180101.fasta	93318	1	6	6	7	0.000657	0.0694
SBI-7048_T_University of Miami	Ab	T2.3	MSB33897A (F144242)	Protein S100-A8 OS=Homo sapiens GN=S100A8 PE=1 SV=1	sp|P05109|S10A8_HUMAN	SP-Human-010118_20180101.fasta	10835	0.999	2	2	2	0.000188	0.204
SBI-7048_T_University of Miami	Ab	T2.3	MSB33897A (F144242)	Trypsin - Sus scrofa (Pig).	IPI:CON_Trypsin|SWISS-PROT:P00761|TRYP_PIG	SP-Human-010118_20180101.fasta	24409.3	1	5	6	46	0.00432	0.242
SBI-7048_T_University of Miami	Ab	T2.3	MSB33897A (F144242)	Collagen triple helix repeat-containing protein 1 OS=Homo sapiens GN=CTHRC1 PE=1 SV=1	sp|Q96CG8|CTHR1_HUMAN	SP-Human-010118_20180101.fasta	26224.8	0.996	2	2	2	0.000188	0.0658
SBI-7048_T_University of Miami	Ab	T2.3	MSB33897A (F144242)	Histone H2B type 1-K OS=Homo sapiens GN=HIST1H2BK PE=1 SV=3	sp|O60814|H2B1K_HUMAN,sp|P58876|H2B1D_HUMAN,sp|P62807|H2B1C_HUMAN,sp|Q5QNW6|H2B2F_HUMAN,sp|Q93079|H2B1H_HUMAN,sp|Q99877|H2B1N_HUMAN,sp|Q99879|H2B1M_HUMAN,sp|Q99880|H2B1L_HUMAN	SP-Human-010118_20180101.fasta	13922.6	1	3	3	3	0.000281	0.214
SBI-7048_T_University of Miami	Ab	T2.3	MSB33897A (F144242)	Histone H3.1 OS=Homo sapiens GN=HIST1H3A PE=1 SV=2	sp|P68431|H31_HUMAN,sp|P84243|H33_HUMAN,sp|Q16695|H31T_HUMAN,sp|Q71DI3|H32_HUMAN	SP-Human-010118_20180101.fasta	15328.7	0.995	2	2	3	0.000281	0.103
SBI-7048_T_University of Miami	Ab	T2.3	MSB33897A (F144242)	Transforming growth factor-beta-induced protein ig-h3 OS=Homo sapiens GN=TGFBI PE=1 SV=1	sp|Q15582|BGH3_HUMAN	SP-Human-010118_20180101.fasta	74682.9	0.999	2	2	2	0.000188	0.0234
SBI-7048_T_University of Miami	Ab	T2.3	MSB33897A (F144242)	Versican core protein OS=Homo sapiens GN=VCAN PE=1 SV=3	sp|P13611|CSPG2_HUMAN	SP-Human-010118_20180101.fasta	372813	0.999	2	2	2	0.000188	0.00501
SBI-7048_T_University of Miami	Ab	T2.3	MSB33897A (F144242)	Immunoglobulin heavy constant gamma 1 OS=Homo sapiens GN=IGHG1 PE=1 SV=1	sp|P01857|IGHG1_HUMAN,sp|P01860|IGHG3_HUMAN,sp|P0DOX5|IGG1_HUMAN	SP-Human-010118_20180101.fasta	41285.9	1	4	4	4	0.000375	0.118
SBI-7048_T_University of Miami	Ab	T2.3	MSB33897A (F144242)	Tax_Id=9606 Gene_Symbol=KRT10 Keratin, type I cytoskeletal 10	IPI:CON_00009865.2|SWISS-PROT:P13645,sp|P13645|K1C10_HUMAN	SP-Human-010118_20180101.fasta	59512.4	1	25	41	68	0.00638	0.329
SBI-7048_T_University of Miami	Ab	T2.3	MSB33897A (F144242)	Decorin OS=Homo sapiens GN=DCN PE=1 SV=1	sp|P07585|PGS2_HUMAN	SP-Human-010118_20180101.fasta	39748.2	1	4	4	5	0.000469	0.103
SBI-7048_T_University of Miami	Ab	T2.3	MSB33897A (F144242)	Tax_Id=9606 Gene_Symbol=KRT6A Keratin, type II cytoskeletal 6A	IPI:CON_00300725.7|SWISS-PROT:P02538,sp|P02538|K2C6A_HUMAN	SP-Human-010118_20180101.fasta	60046.4	1	7	9	13	0.00122	0.197
SBI-7048_T_University of Miami	Ab	T2.3	MSB33897A (F144242)	Collagen alpha-3(VI) chain OS=Homo sapiens GN=COL6A3 PE=1 SV=5	sp|P12111|CO6A3_HUMAN	SP-Human-010118_20180101.fasta	343667	1	23	23	26	0.00244	0.0708
SBI-7048_T_University of Miami	Ab	T2.3	MSB33897A (F144242)	Tax_Id=9606 Gene_Symbol=KRT14 Keratin, type I cytoskeletal 14	IPI:CON_00384444.5|SWISS-PROT:P02533,sp|P02533|K1C14_HUMAN	SP-Human-010118_20180101.fasta	51622.6	1	8	9	10	0.000938	0.229
SBI-7048_T_University of Miami	Ab	T2.3	MSB33897A (F144242)	Keratin, type II cytoskeletal 1 OS=Homo sapiens GN=KRT1 PE=1 SV=6	sp|P04264|K2C1_HUMAN	SP-Human-010118_20180101.fasta	66040.3	1	29	39	56	0.00525	0.446
SBI-7048_T_University of Miami	Ab	T2.3	MSB33897A (F144242)	Keratinocyte proline-rich protein OS=Homo sapiens GN=KPRP PE=1 SV=1	sp|Q5T749|KPRP_HUMAN	SP-Human-010118_20180101.fasta	64132.6	1	6	6	7	0.000657	0.0915
SBI-7048_T_University of Miami	Ab	T2.3	MSB33897A (F144242)	Lumican OS=Homo sapiens GN=LUM PE=1 SV=2	sp|P51884|LUM_HUMAN	SP-Human-010118_20180101.fasta	38431.5	1	3	3	4	0.000375	0.0888
SBI-7048_T_University of Miami	Ab	T2.3	MSB33897A (F144242)	Desmoplakin OS=Homo sapiens GN=DSP PE=1 SV=3	sp|P15924|DESP_HUMAN	SP-Human-010118_20180101.fasta	331781	1	8	8	8	0.00075	0.0216
SBI-7048_T_University of Miami	Ab	T2.3	MSB33897A (F144242)	Alpha-2-HS-glycoprotein OS=Homo sapiens GN=AHSG PE=1 SV=1	sp|P02765|FETUA_HUMAN	SP-Human-010118_20180101.fasta	39323.4	1	2	2	2	0.000188	0.0518
SBI-7048_T_University of Miami	Ab	T2.3	MSB33897A (F144242)	Histone H4 OS=Homo sapiens GN=HIST1H4A PE=1 SV=2	sp|P62805|H4_HUMAN	SP-Human-010118_20180101.fasta	11367.7	0.996	2	2	2	0.000188	0.194
SBI-7048_T_University of Miami	Ab	T2.3	MSB33897A (F144242)	Desmoglein-1 OS=Homo sapiens GN=DSG1 PE=1 SV=2	sp|Q02413|DSG1_HUMAN	SP-Human-010118_20180101.fasta	113749	1	3	3	3	0.000281	0.0286
SBI-7048_T_University of Miami	Ab	T2.3	MSB33897A (F144242)	Junction plakoglobin OS=Homo sapiens GN=JUP PE=1 SV=3	sp|P14923|PLAK_HUMAN	SP-Human-010118_20180101.fasta	81745.9	1	3	3	4	0.000375	0.0416
SBI-7048_T_University of Miami	Ab	T2.3	MSB33897A (F144242)	Hemoglobin subunit beta OS=Homo sapiens GN=HBB PE=1 SV=2	sp|P68871|HBB_HUMAN	SP-Human-010118_20180101.fasta	15998	1	3	3	3	0.000281	0.218
SBI-7048_T_University of Miami	Ab	T2.3	MSB33897A (F144242)	Actin, cytoplasmic 1 OS=Homo sapiens GN=ACTB PE=1 SV=1	sp|P60709|ACTB_HUMAN	SP-Human-010118_20180101.fasta	41737.8	1	12	14	21	0.00197	0.285
SBI-7048_T_University of Miami	Ab	T2.3	MSB33897A (F144242)	Alpha-2-macroglobulin OS=Homo sapiens GN=A2M PE=1 SV=3	sp|P01023|A2MG_HUMAN	SP-Human-010118_20180101.fasta	163290	1	5	5	8	0.00075	0.0312
SBI-7048_T_University of Miami	Ab	T2.3	MSB33897A (F144242)	Myosin-9 OS=Homo sapiens GN=MYH9 PE=1 SV=4	sp|P35579|MYH9_HUMAN	SP-Human-010118_20180101.fasta	226538	1	2	2	2	0.000188	0.0102
SBI-7048_T_University of Miami	Ab	T2.3	MSB33897A (F144242)	Galectin-3-binding protein OS=Homo sapiens GN=LGALS3BP PE=1 SV=1	sp|Q08380|LG3BP_HUMAN	SP-Human-010118_20180101.fasta	65332.1	1	3	3	3	0.000281	0.053
SBI-7048_T_University of Miami	Ab	T2.3	MSB33897A (F144242)	Complement C3 OS=Homo sapiens GN=C3 PE=1 SV=2	sp|P01024|CO3_HUMAN	SP-Human-010118_20180101.fasta	187149	1	6	6	7	0.000657	0.0337
SBI-7048_T_University of Miami	Ab	T2.3	MSB33897A (F144242)	Annexin A2 OS=Homo sapiens GN=ANXA2 PE=1 SV=2	sp|P07355|ANXA2_HUMAN	SP-Human-010118_20180101.fasta	38606.1	1	3	3	3	0.000281	0.0767
SBI-7048_T_University of Miami	Ab	T2.3	MSB33897A (F144242)	Elongation factor 1-alpha 1 OS=Homo sapiens GN=EEF1A1 PE=1 SV=1	sp|P68104|EF1A1_HUMAN,sp|Q5VTE0|EF1A3_HUMAN	SP-Human-010118_20180101.fasta	50185.4	0.994	2	2	2	0.000188	0.0455
SBI-7048_T_University of Miami	Ab	T2.4	MSB33898A (F144243)	Filaggrin-2 OS=Homo sapiens GN=FLG2 PE=1 SV=1	sp|Q5D862|FILA2_HUMAN	SP-Human-010118_20180101.fasta	248052	1	3	3	4	0.000245	0.0138
SBI-7048_T_University of Miami	Ab	T2.4	MSB33898A (F144243)	Hemoglobin subunit alpha OS=Homo sapiens GN=HBA1 PE=1 SV=2	sp|P69905|HBA_HUMAN	SP-Human-010118_20180101.fasta	15257.6	1	4	4	6	0.000367	0.317
SBI-7048_T_University of Miami	Ab	T2.4	MSB33898A (F144243)	Glyceraldehyde-3-phosphate dehydrogenase OS=Homo sapiens GN=GAPDH PE=1 SV=3	sp|P04406|G3P_HUMAN	SP-Human-010118_20180101.fasta	36053.4	1	3	3	3	0.000183	0.0896
SBI-7048_T_University of Miami	Ab	T2.4	MSB33898A (F144243)	Keratin, type II cytoskeletal 2 epidermal OS=Homo sapiens GN=KRT2 PE=1 SV=2	sp|P35908|K22E_HUMAN	SP-Human-010118_20180101.fasta	65433.9	1	42	62	125	0.00764	0.643
SBI-7048_T_University of Miami	Ab	T2.4	MSB33898A (F144243)	Fibronectin OS=Homo sapiens GN=FN1 PE=1 SV=4	sp|P02751|FINC_HUMAN	SP-Human-010118_20180101.fasta	262617	1	37	42	51	0.00312	0.202
SBI-7048_T_University of Miami	Ab	T2.4	MSB33898A (F144243)	(Bos taurus) Bovine serum albumin precursor	IPI:CON_00708398.1|SWISS-PROT:P02769	SP-Human-010118_20180101.fasta	69294.2	1	20	22	27	0.00165	0.338
SBI-7048_T_University of Miami	Ab	T2.4	MSB33898A (F144243)	Tax_Id=9606 Gene_Symbol=KRT77 Keratin 77	IPI:CON_IPI00376379.3|SWISS-PROT:Q7Z794,sp|Q7Z794|K2C1B_HUMAN	SP-Human-010118_20180101.fasta	61802.8	1	3	3	3	0.000183	0.114
SBI-7048_T_University of Miami	Ab	T2.4	MSB33898A (F144243)	Protein-glutamine gamma-glutamyltransferase K OS=Homo sapiens GN=TGM1 PE=1 SV=4	sp|P22735|TGM1_HUMAN	SP-Human-010118_20180101.fasta	89786	0.999	3	3	3	0.000183	0.0392
SBI-7048_T_University of Miami	Ab	T2.4	MSB33898A (F144243)	Tax_Id=9606 Gene_Symbol=KRT5 Keratin, type II cytoskeletal 5	IPI:CON_00009867.3|SWISS-PROT:P13647,sp|P13647|K2C5_HUMAN	SP-Human-010118_20180101.fasta	62379.6	1	16	18	21	0.00128	0.402
SBI-7048_T_University of Miami	Ab	T2.4	MSB33898A (F144243)	Serum albumin OS=Homo sapiens GN=ALB PE=1 SV=2	IPI:CON_IPI00745872.2|SWISS-PROT:P02768-1,sp|P02768|ALBU_HUMAN	SP-Human-010118_20180101.fasta	69366.9	1	3	3	3	0.000183	0.0985
SBI-7048_T_University of Miami	Ab	T2.4	MSB33898A (F144243)	Gasdermin-A OS=Homo sapiens GN=GSDMA PE=1 SV=4	sp|Q96QA5|GSDMA_HUMAN	SP-Human-010118_20180101.fasta	49365.6	0.997	2	2	2	0.000122	0.0337
SBI-7048_T_University of Miami	Ab	T2.4	MSB33898A (F144243)	Tubulin alpha-1B chain OS=Homo sapiens GN=TUBA1B PE=1 SV=1	sp|P68363|TBA1B_HUMAN	SP-Human-010118_20180101.fasta	50151.7	1	2	2	3	0.000183	0.0421
SBI-7048_T_University of Miami	Ab	T2.4	MSB33898A (F144243)	Centrosomal protein of 290 kDa OS=Homo sapiens GN=CEP290 PE=1 SV=2	sp|O15078|CE290_HUMAN	SP-Human-010118_20180101.fasta	290395	0.989	2	2	2	0.000122	0.00686
SBI-7048_T_University of Miami	Ab	T2.4	MSB33898A (F144243)	Tax_Id=9606 Gene_Symbol=KRT78 Keratin-78	IPI:CON_00166205.2|TREMBL:Q7RTT2,IPI:CON_IPI00166205.2|SWISS-PROT:Q8N1N4-2,sp|Q8N1N4|K2C78_HUMAN	SP-Human-010118_20180101.fasta	56965.4	1	3	3	3	0.000183	0.0845
SBI-7048_T_University of Miami	Ab	T2.4	MSB33898A (F144243)	Skin-specific protein 32 OS=Homo sapiens GN=XP32 PE=1 SV=1	sp|Q5T750|XP32_HUMAN	SP-Human-010118_20180101.fasta	26235.7	1	4	4	5	0.000306	0.124
SBI-7048_T_University of Miami	Ab	T2.4	MSB33898A (F144243)	Trypsin - Sus scrofa (Pig).	IPI:CON_Trypsin|SWISS-PROT:P00761|TRYP_PIG	SP-Human-010118_20180101.fasta	24409.3	1	10	24	144	0.00881	0.485
SBI-7048_T_University of Miami	Ab	T2.4	MSB33898A (F144243)	Hemoglobin subunit beta OS=Homo sapiens GN=HBB PE=1 SV=2	sp|P68871|HBB_HUMAN	SP-Human-010118_20180101.fasta	15998	0.998	2	3	3	0.000183	0.129
SBI-7048_T_University of Miami	Ab	T2.4	MSB33898A (F144243)	Cornifin-B OS=Homo sapiens GN=SPRR1B PE=1 SV=2	sp|P22528|SPR1B_HUMAN,sp|P35321|SPR1A_HUMAN	SP-Human-010118_20180101.fasta	9876.5	0.993	2	2	2	0.000122	0.18
SBI-7048_T_University of Miami	Ab	T2.4	MSB33898A (F144243)	Tax_Id=9606 Gene_Symbol=PRSS1 Trypsin-1 precursor	IPI:CON_IPI00011694.1|SWISS-PROT:P07477,sp|P07477|TRY1_HUMAN	SP-Human-010118_20180101.fasta	26558.1	1	2	3	6	0.000367	0.154
SBI-7048_T_University of Miami	Ab	T2.4	MSB33898A (F144243)	Microtubule-associated protein tau OS=Homo sapiens GN=MAPT PE=1 SV=5	sp|P10636|TAU_HUMAN	SP-Human-010118_20180101.fasta	78927.7	0.996	2	2	2	0.000122	0.0251
SBI-7048_T_University of Miami	Ab	T2.4	MSB33898A (F144243)	Keratin, type I cytoskeletal 9 OS=Homo sapiens GN=KRT9 PE=1 SV=3	sp|P35527|K1C9_HUMAN	SP-Human-010118_20180101.fasta	62065.9	1	27	40	59	0.00361	0.483
SBI-7048_T_University of Miami	Ab	T2.4	MSB33898A (F144243)	Tax_Id=9606 Gene_Symbol=KRT10 Keratin, type I cytoskeletal 10	IPI:CON_00009865.2|SWISS-PROT:P13645,sp|P13645|K1C10_HUMAN	SP-Human-010118_20180101.fasta	59512.4	1	35	60	99	0.00605	0.58
SBI-7048_T_University of Miami	Ab	T2.4	MSB33898A (F144243)	Tax_Id=9606 Gene_Symbol=KRT6A Keratin, type II cytoskeletal 6A	IPI:CON_00300725.7|SWISS-PROT:P02538,sp|P02538|K2C6A_HUMAN	SP-Human-010118_20180101.fasta	60046.4	1	11	13	17	0.00104	0.293
SBI-7048_T_University of Miami	Ab	T2.4	MSB33898A (F144243)	Collagen alpha-3(VI) chain OS=Homo sapiens GN=COL6A3 PE=1 SV=5	sp|P12111|CO6A3_HUMAN	SP-Human-010118_20180101.fasta	343667	1	9	9	9	0.00055	0.028
SBI-7048_T_University of Miami	Ab	T2.4	MSB33898A (F144243)	Tax_Id=9606 Gene_Symbol=KRT14 Keratin, type I cytoskeletal 14	IPI:CON_00384444.5|SWISS-PROT:P02533,sp|P02533|K1C14_HUMAN	SP-Human-010118_20180101.fasta	51622.6	1	15	17	18	0.0011	0.371
SBI-7048_T_University of Miami	Ab	T2.4	MSB33898A (F144243)	Keratin, type II cytoskeletal 1 OS=Homo sapiens GN=KRT1 PE=1 SV=6	sp|P04264|K2C1_HUMAN	SP-Human-010118_20180101.fasta	66040.3	1	42	65	132	0.00807	0.587
SBI-7048_T_University of Miami	Ab	T2.4	MSB33898A (F144243)	Keratinocyte proline-rich protein OS=Homo sapiens GN=KPRP PE=1 SV=1	sp|Q5T749|KPRP_HUMAN	SP-Human-010118_20180101.fasta	64132.6	1	13	13	15	0.000917	0.223
SBI-7048_T_University of Miami	Ab	T2.4	MSB33898A (F144243)	Desmoplakin OS=Homo sapiens GN=DSP PE=1 SV=3	sp|P15924|DESP_HUMAN	SP-Human-010118_20180101.fasta	331781	1	8	8	8	0.000489	0.0275
SBI-7048_T_University of Miami	Ab	T2.4	MSB33898A (F144243)	Desmoglein-1 OS=Homo sapiens GN=DSG1 PE=1 SV=2	sp|Q02413|DSG1_HUMAN	SP-Human-010118_20180101.fasta	113749	0.99	2	2	2	0.000122	0.0257
SBI-7048_T_University of Miami	Ab	T2.4	MSB33898A (F144243)	Dermcidin OS=Homo sapiens GN=DCD PE=1 SV=2	sp|P81605|DCD_HUMAN	SP-Human-010118_20180101.fasta	11284.1	1	2	2	3	0.000183	0.173
SBI-7048_T_University of Miami	Ab	T2.4	MSB33898A (F144243)	Junction plakoglobin OS=Homo sapiens GN=JUP PE=1 SV=3	sp|P14923|PLAK_HUMAN	SP-Human-010118_20180101.fasta	81745.9	1	11	11	11	0.000673	0.146
SBI-7048_T_University of Miami	Ab	T2.4	MSB33898A (F144243)	Cystatin-A OS=Homo sapiens GN=CSTA PE=1 SV=1	sp|P01040|CYTA_HUMAN	SP-Human-010118_20180101.fasta	11006.6	0.999	2	2	2	0.000122	0.194
SBI-7048_T_University of Miami	Ab	T2.4	MSB33898A (F144243)	Actin, cytoplasmic 1 OS=Homo sapiens GN=ACTB PE=1 SV=1	sp|P60709|ACTB_HUMAN	SP-Human-010118_20180101.fasta	41737.8	1	7	7	7	0.000428	0.224
SBI-7048_T_University of Miami	Ab	T2.4	MSB33898A (F144243)	Annexin A2 OS=Homo sapiens GN=ANXA2 PE=1 SV=2	sp|P07355|ANXA2_HUMAN	SP-Human-010118_20180101.fasta	38606.1	1	2	2	2	0.000122	0.0501
SBI-7048_T_University of Miami	Ab	T2.4	MSB33898A (F144243)	Complement C3 OS=Homo sapiens GN=C3 PE=1 SV=2	sp|P01024|CO3_HUMAN	SP-Human-010118_20180101.fasta	187149	0.999	2	2	2	0.000122	0.00962
SBI-7048_T_University of Miami	Ab	T2.4	MSB33898A (F144243)	Alpha-2-macroglobulin OS=Homo sapiens GN=A2M PE=1 SV=3	sp|P01023|A2MG_HUMAN	SP-Human-010118_20180101.fasta	163290	1	2	2	3	0.000183	0.0129
SBI-7048_T_University of Miami	HIV	T3.1	MSB33899A (F144244)	60S ribosomal protein L13a OS=Homo sapiens GN=RPL13A PE=1 SV=2	sp|P40429|RL13A_HUMAN	SP-Human-010118_20180101.fasta	23577.9	0.988	2	2	2	7.24e-05	0.0887
SBI-7048_T_University of Miami	HIV	T3.1	MSB33899A (F144244)	Peripheral-type benzodiazepine receptor-associated protein 1 OS=Homo sapiens GN=TSPOAP1 PE=1 SV=2	sp|O95153|RIMB1_HUMAN	SP-Human-010118_20180101.fasta	200051	0.993	2	2	2	7.24e-05	0.00754
SBI-7048_T_University of Miami	HIV	T3.1	MSB33899A (F144244)	Heat shock protein HSP 90-alpha OS=Homo sapiens GN=HSP90AA1 PE=1 SV=5	sp|P07900|HS90A_HUMAN	SP-Human-010118_20180101.fasta	84663.2	1	6	6	8	0.00029	0.21
SBI-7048_T_University of Miami	HIV	T3.1	MSB33899A (F144244)	Junction plakoglobin OS=Homo sapiens GN=JUP PE=1 SV=3	sp|P14923|PLAK_HUMAN	SP-Human-010118_20180101.fasta	81745.9	1	4	4	4	0.000145	0.0577
SBI-7048_T_University of Miami	HIV	T3.1	MSB33899A (F144244)	Tubulin alpha-1B chain OS=Homo sapiens GN=TUBA1B PE=1 SV=1	sp|P68363|TBA1B_HUMAN	SP-Human-010118_20180101.fasta	50151.7	1	10	11	14	0.000507	0.246
SBI-7048_T_University of Miami	HIV	T3.1	MSB33899A (F144244)	Prothrombin OS=Homo sapiens GN=F2 PE=1 SV=2	sp|P00734|THRB_HUMAN	SP-Human-010118_20180101.fasta	70036.8	1	5	8	10	0.000362	0.0788
SBI-7048_T_University of Miami	HIV	T3.1	MSB33899A (F144244)	Type I hair keratin 1 - Homo sapiens (Human).	IPI:CON_109456|TREMBL:Q9UE12,sp|Q15323|K1H1_HUMAN	SP-Human-010118_20180101.fasta	47236.8	1	3	3	3	0.000109	0.115
SBI-7048_T_University of Miami	HIV	T3.1	MSB33899A (F144244)	Agrin OS=Homo sapiens GN=AGRN PE=1 SV=5	sp|O00468|AGRIN_HUMAN	SP-Human-010118_20180101.fasta	217225	1	17	17	20	0.000724	0.0977
SBI-7048_T_University of Miami	HIV	T3.1	MSB33899A (F144244)	Exostosin-2 OS=Homo sapiens GN=EXT2 PE=1 SV=1	sp|Q93063|EXT2_HUMAN	SP-Human-010118_20180101.fasta	82256	0.999	3	3	3	0.000109	0.0418
SBI-7048_T_University of Miami	HIV	T3.1	MSB33899A (F144244)	(Bos taurus) Bovine serum albumin precursor	IPI:CON_00708398.1|SWISS-PROT:P02769	SP-Human-010118_20180101.fasta	69294.2	1	60	112	246	0.00891	0.794
SBI-7048_T_University of Miami	HIV	T3.1	MSB33899A (F144244)	Hornerin OS=Homo sapiens GN=HRNR PE=1 SV=2	sp|Q86YZ3|HORN_HUMAN	SP-Human-010118_20180101.fasta	282373	1	2	3	3	0.000109	0.0123
SBI-7048_T_University of Miami	HIV	T3.1	MSB33899A (F144244)	Vacuolar protein sorting-associated protein 35 OS=Homo sapiens GN=VPS35 PE=1 SV=2	sp|Q96QK1|VPS35_HUMAN	SP-Human-010118_20180101.fasta	91710	0.994	2	2	2	7.24e-05	0.0251
SBI-7048_T_University of Miami	HIV	T3.1	MSB33899A (F144244)	Thrombospondin-2 OS=Homo sapiens GN=THBS2 PE=1 SV=2	sp|P35442|TSP2_HUMAN	SP-Human-010118_20180101.fasta	129989	1	22	27	30	0.00109	0.259
SBI-7048_T_University of Miami	HIV	T3.1	MSB33899A (F144244)	Guanine nucleotide-binding protein G(I)/G(S)/G(O) subunit gamma-12 OS=Homo sapiens GN=GNG12 PE=1 SV=3	sp|Q9UBI6|GBG12_HUMAN	SP-Human-010118_20180101.fasta	8006.6	1	2	2	2	7.24e-05	0.25
SBI-7048_T_University of Miami	HIV	T3.1	MSB33899A (F144244)	Nidogen-1 OS=Homo sapiens GN=NID1 PE=1 SV=3	sp|P14543|NID1_HUMAN	SP-Human-010118_20180101.fasta	136376	1	19	23	27	0.000978	0.16
SBI-7048_T_University of Miami	HIV	T3.1	MSB33899A (F144244)	Laminin subunit alpha-5 OS=Homo sapiens GN=LAMA5 PE=1 SV=8	sp|O15230|LAMA5_HUMAN	SP-Human-010118_20180101.fasta	399725	1	32	32	36	0.0013	0.106
SBI-7048_T_University of Miami	HIV	T3.1	MSB33899A (F144244)	Sushi repeat-containing protein SRPX2 OS=Homo sapiens GN=SRPX2 PE=1 SV=1	sp|O60687|SRPX2_HUMAN	SP-Human-010118_20180101.fasta	52972.3	1	6	6	6	0.000217	0.135
SBI-7048_T_University of Miami	HIV	T3.1	MSB33899A (F144244)	Lactotransferrin OS=Homo sapiens GN=LTF PE=1 SV=6	sp|P02788|TRFL_HUMAN	SP-Human-010118_20180101.fasta	78182.3	1	3	3	5	0.000181	0.0408
SBI-7048_T_University of Miami	HIV	T3.1	MSB33899A (F144244)	Protein Wnt-5a OS=Homo sapiens GN=WNT5A PE=1 SV=2	sp|P41221|WNT5A_HUMAN	SP-Human-010118_20180101.fasta	42339.1	1	3	3	3	0.000109	0.0763
SBI-7048_T_University of Miami	HIV	T3.1	MSB33899A (F144244)	Sushi, nidogen and EGF-like domain-containing protein 1 OS=Homo sapiens GN=SNED1 PE=2 SV=2	sp|Q8TER0|SNED1_HUMAN	SP-Human-010118_20180101.fasta	152199	0.998	2	2	2	7.24e-05	0.0163
SBI-7048_T_University of Miami	HIV	T3.1	MSB33899A (F144244)	Periostin OS=Homo sapiens GN=POSTN PE=1 SV=2	sp|Q15063|POSTN_HUMAN	SP-Human-010118_20180101.fasta	93318	1	36	61	89	0.00322	0.401
SBI-7048_T_University of Miami	HIV	T3.1	MSB33899A (F144244)	Serglycin OS=Homo sapiens GN=SRGN PE=1 SV=3	sp|P10124|SRGN_HUMAN	SP-Human-010118_20180101.fasta	17652.6	0.992	2	2	3	0.000109	0.133
SBI-7048_T_University of Miami	HIV	T3.1	MSB33899A (F144244)	Prolow-density lipoprotein receptor-related protein 1 OS=Homo sapiens GN=LRP1 PE=1 SV=2	sp|Q07954|LRP1_HUMAN	SP-Human-010118_20180101.fasta	504592	1	2	2	2	7.24e-05	0.00484
SBI-7048_T_University of Miami	HIV	T3.1	MSB33899A (F144244)	Amyloid-like protein 2 OS=Homo sapiens GN=APLP2 PE=1 SV=2	sp|Q06481|APLP2_HUMAN	SP-Human-010118_20180101.fasta	86955	1	3	3	3	0.000109	0.0524
SBI-7048_T_University of Miami	HIV	T3.1	MSB33899A (F144244)	5'-nucleotidase OS=Homo sapiens GN=NT5E PE=1 SV=1	sp|P21589|5NTD_HUMAN	SP-Human-010118_20180101.fasta	63369	1	2	2	2	7.24e-05	0.0348
SBI-7048_T_University of Miami	HIV	T3.1	MSB33899A (F144244)	60S ribosomal protein L27 OS=Homo sapiens GN=RPL27 PE=1 SV=2	sp|P61353|RL27_HUMAN	SP-Human-010118_20180101.fasta	15798.4	1	2	2	2	7.24e-05	0.125
SBI-7048_T_University of Miami	HIV	T3.1	MSB33899A (F144244)	40S ribosomal protein S3 OS=Homo sapiens GN=RPS3 PE=1 SV=2	sp|P23396|RS3_HUMAN	SP-Human-010118_20180101.fasta	26688.6	1	2	2	2	7.24e-05	0.07
SBI-7048_T_University of Miami	HIV	T3.1	MSB33899A (F144244)	CD63 antigen OS=Homo sapiens GN=CD63 PE=1 SV=2	sp|P08962|CD63_HUMAN	SP-Human-010118_20180101.fasta	25636.3	1	3	8	11	0.000398	0.084
SBI-7048_T_University of Miami	HIV	T3.1	MSB33899A (F144244)	Amyloid-beta A4 protein OS=Homo sapiens GN=APP PE=1 SV=3	sp|P05067|A4_HUMAN	SP-Human-010118_20180101.fasta	86941.3	1	9	10	12	0.000435	0.127
SBI-7048_T_University of Miami	HIV	T3.1	MSB33899A (F144244)	T-complex protein 1 subunit eta OS=Homo sapiens GN=CCT7 PE=1 SV=2	sp|Q99832|TCPH_HUMAN	SP-Human-010118_20180101.fasta	59367.8	0.989	2	2	2	7.24e-05	0.0313
SBI-7048_T_University of Miami	HIV	T3.1	MSB33899A (F144244)	Elongation factor 1-alpha 1 OS=Homo sapiens GN=EEF1A1 PE=1 SV=1	sp|P68104|EF1A1_HUMAN,sp|Q5VTE0|EF1A3_HUMAN	SP-Human-010118_20180101.fasta	50185.4	1	9	12	16	0.000579	0.182
SBI-7048_T_University of Miami	HIV	T3.1	MSB33899A (F144244)	Tax_Id=9606 Gene_Symbol=KRT14 Keratin, type I cytoskeletal 14	IPI:CON_00384444.5|SWISS-PROT:P02533,sp|P02533|K1C14_HUMAN	SP-Human-010118_20180101.fasta	51622.6	1	14	17	18	0.000652	0.347
SBI-7048_T_University of Miami	HIV	T3.1	MSB33899A (F144244)	Galectin-3-binding protein OS=Homo sapiens GN=LGALS3BP PE=1 SV=1	sp|Q08380|LG3BP_HUMAN	SP-Human-010118_20180101.fasta	65332.1	1	13	17	28	0.00101	0.198
SBI-7048_T_University of Miami	HIV	T3.1	MSB33899A (F144244)	Procollagen-lysine,2-oxoglutarate 5-dioxygenase 3 OS=Homo sapiens GN=PLOD3 PE=1 SV=1	sp|O60568|PLOD3_HUMAN	SP-Human-010118_20180101.fasta	84786.8	0.999	2	2	2	7.24e-05	0.0244
SBI-7048_T_University of Miami	HIV	T3.1	MSB33899A (F144244)	Annexin A5 OS=Homo sapiens GN=ANXA5 PE=1 SV=2	sp|P08758|ANXA5_HUMAN	SP-Human-010118_20180101.fasta	35938.6	1	6	6	8	0.00029	0.166
SBI-7048_T_University of Miami	HIV	T3.1	MSB33899A (F144244)	Tenascin OS=Homo sapiens GN=TNC PE=1 SV=3	sp|P24821|TENA_HUMAN	SP-Human-010118_20180101.fasta	240850	1	2	2	2	7.24e-05	0.00863
SBI-7048_T_University of Miami	HIV	T3.1	MSB33899A (F144244)	14-3-3 protein theta OS=Homo sapiens GN=YWHAQ PE=1 SV=1	sp|P27348|1433T_HUMAN	SP-Human-010118_20180101.fasta	27765.4	1	7	7	8	0.00029	0.286
SBI-7048_T_University of Miami	HIV	T3.1	MSB33899A (F144244)	Thyroxine-binding globulin OS=Homo sapiens GN=SERPINA7 PE=1 SV=2	sp|P05543|THBG_HUMAN	SP-Human-010118_20180101.fasta	46325.6	1	3	3	3	0.000109	0.0723
SBI-7048_T_University of Miami	HIV	T3.1	MSB33899A (F144244)	Tax_Id=9606 Gene_Symbol=KRT16 Keratin, type I cytoskeletal 16	IPI:CON_00217963.3|SWISS-PROT:P08779,IPI:CON_IPI00217963.3|SWISS-PROT:P08779,sp|P08779|K1C16_HUMAN	SP-Human-010118_20180101.fasta	51269	1	3	3	3	0.000109	0.224
SBI-7048_T_University of Miami	HIV	T3.1	MSB33899A (F144244)	Nicotinamide N-methyltransferase OS=Homo sapiens GN=NNMT PE=1 SV=1	sp|P40261|NNMT_HUMAN	SP-Human-010118_20180101.fasta	29575	0.998	2	2	2	7.24e-05	0.0644
SBI-7048_T_University of Miami	HIV	T3.1	MSB33899A (F144244)	Protein tweety homolog 3 OS=Homo sapiens GN=TTYH3 PE=1 SV=3	sp|Q9C0H2|TTYH3_HUMAN	SP-Human-010118_20180101.fasta	57544.9	1	5	5	6	0.000217	0.0918
SBI-7048_T_University of Miami	HIV	T3.1	MSB33899A (F144244)	CD44 antigen OS=Homo sapiens GN=CD44 PE=1 SV=3	sp|P16070|CD44_HUMAN	SP-Human-010118_20180101.fasta	81537.5	1	3	4	4	0.000145	0.0445
SBI-7048_T_University of Miami	HIV	T3.1	MSB33899A (F144244)	Protein S100-A8 OS=Homo sapiens GN=S100A8 PE=1 SV=1	sp|P05109|S10A8_HUMAN	SP-Human-010118_20180101.fasta	10835	0.995	2	2	2	7.24e-05	0.194
SBI-7048_T_University of Miami	HIV	T3.1	MSB33899A (F144244)	Complement C1q tumor necrosis factor-related protein 3 OS=Homo sapiens GN=C1QTNF3 PE=1 SV=1	sp|Q9BXJ4|C1QT3_HUMAN	SP-Human-010118_20180101.fasta	26994.8	1	4	5	6	0.000217	0.13
SBI-7048_T_University of Miami	HIV	T3.1	MSB33899A (F144244)	Ras-related C3 botulinum toxin substrate 1 OS=Homo sapiens GN=RAC1 PE=1 SV=1	sp|P63000|RAC1_HUMAN	SP-Human-010118_20180101.fasta	21450.6	1	2	2	2	7.24e-05	0.115
SBI-7048_T_University of Miami	HIV	T3.1	MSB33899A (F144244)	Gelsolin OS=Homo sapiens GN=GSN PE=1 SV=1	sp|P06396|GELS_HUMAN	SP-Human-010118_20180101.fasta	85697.8	1	10	10	13	0.000471	0.12
SBI-7048_T_University of Miami	HIV	T3.1	MSB33899A (F144244)	Collagen triple helix repeat-containing protein 1 OS=Homo sapiens GN=CTHRC1 PE=1 SV=1	sp|Q96CG8|CTHR1_HUMAN	SP-Human-010118_20180101.fasta	26224.8	1	5	5	7	0.000253	0.198
SBI-7048_T_University of Miami	HIV	T3.1	MSB33899A (F144244)	Latent-transforming growth factor beta-binding protein 1 OS=Homo sapiens GN=LTBP1 PE=1 SV=4	sp|Q14766|LTBP1_HUMAN	SP-Human-010118_20180101.fasta	186787	1	6	6	6	0.000217	0.0436
SBI-7048_T_University of Miami	HIV	T3.1	MSB33899A (F144244)	Alpha-fetoprotein OS=Homo sapiens GN=AFP PE=1 SV=1	sp|P02771|FETA_HUMAN	SP-Human-010118_20180101.fasta	68678.2	1	4	4	5	0.000181	0.0542
SBI-7048_T_University of Miami	HIV	T3.1	MSB33899A (F144244)	Desmoplakin OS=Homo sapiens GN=DSP PE=1 SV=3	sp|P15924|DESP_HUMAN	SP-Human-010118_20180101.fasta	331781	1	6	6	6	0.000217	0.0192
SBI-7048_T_University of Miami	HIV	T3.1	MSB33899A (F144244)	Complement component C9 OS=Homo sapiens GN=C9 PE=1 SV=2	sp|P02748|CO9_HUMAN	SP-Human-010118_20180101.fasta	63174.9	1	2	2	2	7.24e-05	0.0376
SBI-7048_T_University of Miami	HIV	T3.1	MSB33899A (F144244)	Heparin cofactor 2 OS=Homo sapiens GN=SERPIND1 PE=1 SV=3	sp|P05546|HEP2_HUMAN	SP-Human-010118_20180101.fasta	57072.9	1	2	2	3	0.000109	0.0301
SBI-7048_T_University of Miami	HIV	T3.1	MSB33899A (F144244)	Ras-related protein Rab-11A OS=Homo sapiens GN=RAB11A PE=1 SV=3	sp|P62491|RB11A_HUMAN,sp|Q15907|RB11B_HUMAN	SP-Human-010118_20180101.fasta	24489	0.996	2	2	2	7.24e-05	0.088
SBI-7048_T_University of Miami	HIV	T3.1	MSB33899A (F144244)	L-lactate dehydrogenase B chain OS=Homo sapiens GN=LDHB PE=1 SV=2	sp|P07195|LDHB_HUMAN	SP-Human-010118_20180101.fasta	36638.6	1	4	4	4	0.000145	0.162
SBI-7048_T_University of Miami	HIV	T3.1	MSB33899A (F144244)	Glypican-6 OS=Homo sapiens GN=GPC6 PE=1 SV=1	sp|Q9Y625|GPC6_HUMAN	SP-Human-010118_20180101.fasta	62736.4	1	4	4	4	0.000145	0.0721
SBI-7048_T_University of Miami	HIV	T3.1	MSB33899A (F144244)	Profilin-1 OS=Homo sapiens GN=PFN1 PE=1 SV=2	sp|P07737|PROF1_HUMAN	SP-Human-010118_20180101.fasta	15054.3	1	4	4	5	0.000181	0.343
SBI-7048_T_University of Miami	HIV	T3.1	MSB33899A (F144244)	Aspartate--tRNA ligase, cytoplasmic OS=Homo sapiens GN=DARS PE=1 SV=2	sp|P14868|SYDC_HUMAN	SP-Human-010118_20180101.fasta	57136.7	1	2	2	2	7.24e-05	0.0419
SBI-7048_T_University of Miami	HIV	T3.1	MSB33899A (F144244)	Galactokinase OS=Homo sapiens GN=GALK1 PE=1 SV=1	sp|P51570|GALK1_HUMAN	SP-Human-010118_20180101.fasta	42272.1	1	2	2	2	7.24e-05	0.0612
SBI-7048_T_University of Miami	HIV	T3.1	MSB33899A (F144244)	Beta-1,4-glucuronyltransferase 1 OS=Homo sapiens GN=B4GAT1 PE=1 SV=1	sp|O43505|B4GA1_HUMAN	SP-Human-010118_20180101.fasta	47119.4	0.996	2	2	2	7.24e-05	0.0602
SBI-7048_T_University of Miami	HIV	T3.1	MSB33899A (F144244)	Ataxin-2 OS=Homo sapiens GN=ATXN2 PE=1 SV=2	sp|Q99700|ATX2_HUMAN	SP-Human-010118_20180101.fasta	140280	0.995	2	2	2	7.24e-05	0.0107
SBI-7048_T_University of Miami	HIV	T3.1	MSB33899A (F144244)	Prolyl endopeptidase FAP OS=Homo sapiens GN=FAP PE=1 SV=5	sp|Q12884|SEPR_HUMAN	SP-Human-010118_20180101.fasta	87715.2	0.999	2	2	2	7.24e-05	0.0211
SBI-7048_T_University of Miami	HIV	T3.1	MSB33899A (F144244)	Complement C1s subcomponent OS=Homo sapiens GN=C1S PE=1 SV=1	sp|P09871|C1S_HUMAN	SP-Human-010118_20180101.fasta	76684.2	1	3	3	3	0.000109	0.0422
SBI-7048_T_University of Miami	HIV	T3.1	MSB33899A (F144244)	78 kDa glucose-regulated protein OS=Homo sapiens GN=HSPA5 PE=1 SV=2	sp|P11021|GRP78_HUMAN	SP-Human-010118_20180101.fasta	72334.7	0.999	2	2	2	7.24e-05	0.0673
SBI-7048_T_University of Miami	HIV	T3.1	MSB33899A (F144244)	Tax_Id=9606 Gene_Symbol=KRT6A Keratin, type II cytoskeletal 6A	IPI:CON_00300725.7|SWISS-PROT:P02538,sp|P02538|K2C6A_HUMAN	SP-Human-010118_20180101.fasta	60046.4	1	17	18	20	0.000724	0.367
SBI-7048_T_University of Miami	HIV	T3.1	MSB33899A (F144244)	Keratin, type II cytoskeletal 2 epidermal OS=Homo sapiens GN=KRT2 PE=1 SV=2	sp|P35908|K22E_HUMAN	SP-Human-010118_20180101.fasta	65433.9	1	27	34	50	0.00181	0.454
SBI-7048_T_University of Miami	HIV	T3.1	MSB33899A (F144244)	HLA class I histocompatibility antigen, A-24 alpha chain OS=Homo sapiens GN=HLA-A PE=1 SV=2	sp|P05534|1A24_HUMAN	SP-Human-010118_20180101.fasta	40688.1	1	3	3	3	0.000109	0.132
SBI-7048_T_University of Miami	HIV	T3.1	MSB33899A (F144244)	Myoferlin OS=Homo sapiens GN=MYOF PE=1 SV=1	sp|Q9NZM1|MYOF_HUMAN	SP-Human-010118_20180101.fasta	234716	1	2	2	2	7.24e-05	0.0116
SBI-7048_T_University of Miami	HIV	T3.1	MSB33899A (F144244)	Threonine--tRNA ligase, cytoplasmic OS=Homo sapiens GN=TARS PE=1 SV=3	sp|P26639|SYTC_HUMAN	SP-Human-010118_20180101.fasta	83437.8	1	2	2	2	7.24e-05	0.029
SBI-7048_T_University of Miami	HIV	T3.1	MSB33899A (F144244)	EMILIN-1 OS=Homo sapiens GN=EMILIN1 PE=1 SV=3	sp|Q9Y6C2|EMIL1_HUMAN	SP-Human-010118_20180101.fasta	106695	1	14	16	17	0.000616	0.176
SBI-7048_T_University of Miami	HIV	T3.1	MSB33899A (F144244)	Endoplasmin OS=Homo sapiens GN=HSP90B1 PE=1 SV=1	sp|P14625|ENPL_HUMAN	SP-Human-010118_20180101.fasta	92471.7	1	5	5	5	0.000181	0.0809
SBI-7048_T_University of Miami	HIV	T3.1	MSB33899A (F144244)	Glyceraldehyde-3-phosphate dehydrogenase OS=Homo sapiens GN=GAPDH PE=1 SV=3	sp|P04406|G3P_HUMAN	SP-Human-010118_20180101.fasta	36053.4	1	9	13	15	0.000543	0.31
SBI-7048_T_University of Miami	HIV	T3.1	MSB33899A (F144244)	Ubiquitin-like modifier-activating enzyme 1 OS=Homo sapiens GN=UBA1 PE=1 SV=3	sp|P22314|UBA1_HUMAN	SP-Human-010118_20180101.fasta	117850	0.999	2	2	2	7.24e-05	0.0227
SBI-7048_T_University of Miami	HIV	T3.1	MSB33899A (F144244)	Filamin-B OS=Homo sapiens GN=FLNB PE=1 SV=2	sp|O75369|FLNB_HUMAN	SP-Human-010118_20180101.fasta	278159	1	2	2	2	7.24e-05	0.0208
SBI-7048_T_University of Miami	HIV	T3.1	MSB33899A (F144244)	Spectrin alpha chain, non-erythrocytic 1 OS=Homo sapiens GN=SPTAN1 PE=1 SV=3	sp|Q13813|SPTN1_HUMAN	SP-Human-010118_20180101.fasta	284543	0.998	2	2	2	7.24e-05	0.00769
SBI-7048_T_University of Miami	HIV	T3.1	MSB33899A (F144244)	Phospholipid scramblase 1 OS=Homo sapiens GN=PLSCR1 PE=1 SV=1	sp|O15162|PLS1_HUMAN	SP-Human-010118_20180101.fasta	35048.6	1	3	3	3	0.000109	0.0943
SBI-7048_T_University of Miami	HIV	T3.1	MSB33899A (F144244)	Collagen alpha-3(VI) chain OS=Homo sapiens GN=COL6A3 PE=1 SV=5	sp|P12111|CO6A3_HUMAN	SP-Human-010118_20180101.fasta	343667	1	127	181	272	0.00985	0.388
SBI-7048_T_University of Miami	HIV	T3.1	MSB33899A (F144244)	Tubulin beta-4B chain OS=Homo sapiens GN=TUBB4B PE=1 SV=1	sp|P68371|TBB4B_HUMAN	SP-Human-010118_20180101.fasta	49830.7	1	8	10	12	0.000435	0.207
SBI-7048_T_University of Miami	HIV	T3.1	MSB33899A (F144244)	Basement membrane-specific heparan sulfate proteoglycan core protein OS=Homo sapiens GN=HSPG2 PE=1 SV=4	sp|P98160|PGBM_HUMAN	SP-Human-010118_20180101.fasta	468811	1	83	95	119	0.00431	0.215
SBI-7048_T_University of Miami	HIV	T3.1	MSB33899A (F144244)	Lysosome-associated membrane glycoprotein 1 OS=Homo sapiens GN=LAMP1 PE=1 SV=3	sp|P11279|LAMP1_HUMAN	SP-Human-010118_20180101.fasta	44883.1	1	3	3	3	0.000109	0.0624
SBI-7048_T_University of Miami	HIV	T3.1	MSB33899A (F144244)	Annexin A11 OS=Homo sapiens GN=ANXA11 PE=1 SV=1	sp|P50995|ANX11_HUMAN	SP-Human-010118_20180101.fasta	54391.7	0.985	2	2	2	7.24e-05	0.0337
SBI-7048_T_University of Miami	HIV	T3.1	MSB33899A (F144244)	Thy-1 membrane glycoprotein OS=Homo sapiens GN=THY1 PE=1 SV=2	sp|P04216|THY1_HUMAN	SP-Human-010118_20180101.fasta	17935.2	1	3	3	3	0.000109	0.242
SBI-7048_T_University of Miami	HIV	T3.1	MSB33899A (F144244)	T-complex protein 1 subunit delta OS=Homo sapiens GN=CCT4 PE=1 SV=4	sp|P50991|TCPD_HUMAN	SP-Human-010118_20180101.fasta	57926	1	3	3	3	0.000109	0.0482
SBI-7048_T_University of Miami	HIV	T3.1	MSB33899A (F144244)	60S ribosomal protein L6 OS=Homo sapiens GN=RPL6 PE=1 SV=3	sp|Q02878|RL6_HUMAN	SP-Human-010118_20180101.fasta	32729.3	1	2	2	2	7.24e-05	0.0625
SBI-7048_T_University of Miami	HIV	T3.1	MSB33899A (F144244)	CD81 antigen OS=Homo sapiens GN=CD81 PE=1 SV=1	sp|P60033|CD81_HUMAN	SP-Human-010118_20180101.fasta	25809.8	1	2	2	2	7.24e-05	0.119
SBI-7048_T_University of Miami	HIV	T3.1	MSB33899A (F144244)	Protein S100-A11 OS=Homo sapiens GN=S100A11 PE=1 SV=2	sp|P31949|S10AB_HUMAN	SP-Human-010118_20180101.fasta	11741.1	1	2	2	2	7.24e-05	0.181
SBI-7048_T_University of Miami	HIV	T3.1	MSB33899A (F144244)	Ras-related protein Rap-1b OS=Homo sapiens GN=RAP1B PE=1 SV=1	sp|P61224|RAP1B_HUMAN	SP-Human-010118_20180101.fasta	20824.9	1	3	3	3	0.000109	0.152
SBI-7048_T_University of Miami	HIV	T3.1	MSB33899A (F144244)	Inter-alpha-trypsin inhibitor heavy chain H3 OS=Homo sapiens GN=ITIH3 PE=1 SV=2	sp|Q06033|ITIH3_HUMAN	SP-Human-010118_20180101.fasta	99850.9	1	6	9	13	0.000471	0.0607
SBI-7048_T_University of Miami	HIV	T3.1	MSB33899A (F144244)	Actin, cytoplasmic 1 OS=Homo sapiens GN=ACTB PE=1 SV=1	sp|P60709|ACTB_HUMAN	SP-Human-010118_20180101.fasta	41737.8	1	17	22	34	0.00123	0.405
SBI-7048_T_University of Miami	HIV	T3.1	MSB33899A (F144244)	Serotransferrin OS=Homo sapiens GN=TF PE=1 SV=3	sp|P02787|TRFE_HUMAN	SP-Human-010118_20180101.fasta	77064.3	1	3	3	3	0.000109	0.0358
SBI-7048_T_University of Miami	HIV	T3.1	MSB33899A (F144244)	Thrombospondin-1 OS=Homo sapiens GN=THBS1 PE=1 SV=2	sp|P07996|TSP1_HUMAN	SP-Human-010118_20180101.fasta	129382	1	27	35	41	0.00148	0.226
SBI-7048_T_University of Miami	HIV	T3.1	MSB33899A (F144244)	ADP-ribosylation factor 4 OS=Homo sapiens GN=ARF4 PE=1 SV=3	sp|P18085|ARF4_HUMAN	SP-Human-010118_20180101.fasta	20511.6	1	4	4	4	0.000145	0.211
SBI-7048_T_University of Miami	HIV	T3.1	MSB33899A (F144244)	Filamin-A OS=Homo sapiens GN=FLNA PE=1 SV=4	sp|P21333|FLNA_HUMAN	SP-Human-010118_20180101.fasta	280729	1	20	21	24	0.000869	0.0918
SBI-7048_T_University of Miami	HIV	T3.1	MSB33899A (F144244)	60S ribosomal protein L12 OS=Homo sapiens GN=RPL12 PE=1 SV=1	sp|P30050|RL12_HUMAN	SP-Human-010118_20180101.fasta	17819.1	1	2	2	2	7.24e-05	0.103
SBI-7048_T_University of Miami	HIV	T3.1	MSB33899A (F144244)	AP-2 complex subunit mu OS=Homo sapiens GN=AP2M1 PE=1 SV=2	sp|Q96CW1|AP2M1_HUMAN	SP-Human-010118_20180101.fasta	49655.7	1	2	2	2	7.24e-05	0.0322
SBI-7048_T_University of Miami	HIV	T3.1	MSB33899A (F144244)	Growth arrest-specific protein 6 OS=Homo sapiens GN=GAS6 PE=1 SV=2	sp|Q14393|GAS6_HUMAN	SP-Human-010118_20180101.fasta	79675.9	1	2	2	2	7.24e-05	0.0277
SBI-7048_T_University of Miami	HIV	T3.1	MSB33899A (F144244)	MAM domain-containing protein 2 OS=Homo sapiens GN=MAMDC2 PE=2 SV=3	sp|Q7Z304|MAMC2_HUMAN	SP-Human-010118_20180101.fasta	77557.2	0.992	2	2	2	7.24e-05	0.0277
SBI-7048_T_University of Miami	HIV	T3.1	MSB33899A (F144244)	Adenosylhomocysteinase OS=Homo sapiens GN=AHCY PE=1 SV=4	sp|P23526|SAHH_HUMAN	SP-Human-010118_20180101.fasta	47717.1	1	7	7	7	0.000253	0.169
SBI-7048_T_University of Miami	HIV	T3.1	MSB33899A (F144244)	Vitronectin OS=Homo sapiens GN=VTN PE=1 SV=1	sp|P04004|VTNC_HUMAN	SP-Human-010118_20180101.fasta	54306.1	1	2	3	3	0.000109	0.0335
SBI-7048_T_University of Miami	HIV	T3.1	MSB33899A (F144244)	Fatty acid synthase OS=Homo sapiens GN=FASN PE=1 SV=3	sp|P49327|FAS_HUMAN	SP-Human-010118_20180101.fasta	273427	1	6	6	6	0.000217	0.0235
SBI-7048_T_University of Miami	HIV	T3.1	MSB33899A (F144244)	Collagen alpha-1(IV) chain OS=Homo sapiens GN=COL4A1 PE=1 SV=3	sp|P02462|CO4A1_HUMAN	SP-Human-010118_20180101.fasta	160618	1	2	3	3	0.000109	0.0174
SBI-7048_T_University of Miami	HIV	T3.1	MSB33899A (F144244)	Collagen alpha-1(XVIII) chain OS=Homo sapiens GN=COL18A1 PE=1 SV=5	sp|P39060|COIA1_HUMAN	SP-Human-010118_20180101.fasta	178188	1	6	6	7	0.000253	0.0331
SBI-7048_T_University of Miami	HIV	T3.1	MSB33899A (F144244)	Coiled-coil domain-containing protein 80 OS=Homo sapiens GN=CCDC80 PE=1 SV=1	sp|Q76M96|CCD80_HUMAN	SP-Human-010118_20180101.fasta	108176	1	4	4	4	0.000145	0.0379
SBI-7048_T_University of Miami	HIV	T3.1	MSB33899A (F144244)	Protocadherin Fat 1 OS=Homo sapiens GN=FAT1 PE=1 SV=2	sp|Q14517|FAT1_HUMAN	SP-Human-010118_20180101.fasta	506264	0.996	2	2	2	7.24e-05	0.00327
SBI-7048_T_University of Miami	HIV	T3.1	MSB33899A (F144244)	Tax_Id=9606 Gene_Symbol=KRT10 Keratin, type I cytoskeletal 10	IPI:CON_00009865.2|SWISS-PROT:P13645,sp|P13645|K1C10_HUMAN	SP-Human-010118_20180101.fasta	59512.4	1	26	36	51	0.00185	0.347
SBI-7048_T_University of Miami	HIV	T3.1	MSB33899A (F144244)	von Willebrand factor OS=Homo sapiens GN=VWF PE=1 SV=4	sp|P04275|VWF_HUMAN	SP-Human-010118_20180101.fasta	309251	1	18	18	20	0.000724	0.0743
SBI-7048_T_University of Miami	HIV	T3.1	MSB33899A (F144244)	Tetraspanin-14 OS=Homo sapiens GN=TSPAN14 PE=1 SV=1	sp|Q8NG11|TSN14_HUMAN	SP-Human-010118_20180101.fasta	30691.4	1	2	2	2	7.24e-05	0.0667
SBI-7048_T_University of Miami	HIV	T3.1	MSB33899A (F144244)	C-type lectin domain family 11 member A OS=Homo sapiens GN=CLEC11A PE=1 SV=1	sp|Q9Y240|CLC11_HUMAN	SP-Human-010118_20180101.fasta	35694.4	1	10	11	14	0.000507	0.319
SBI-7048_T_University of Miami	HIV	T3.1	MSB33899A (F144244)	Laminin subunit alpha-4 OS=Homo sapiens GN=LAMA4 PE=1 SV=4	sp|Q16363|LAMA4_HUMAN	SP-Human-010118_20180101.fasta	202526	1	36	43	51	0.00185	0.213
SBI-7048_T_University of Miami	HIV	T3.1	MSB33899A (F144244)	Guanine nucleotide-binding protein G(i) subunit alpha-2 OS=Homo sapiens GN=GNAI2 PE=1 SV=3	sp|P04899|GNAI2_HUMAN	SP-Human-010118_20180101.fasta	40452	0.994	2	2	2	7.24e-05	0.0563
SBI-7048_T_University of Miami	HIV	T3.1	MSB33899A (F144244)	Staphylococcal nuclease domain-containing protein 1 OS=Homo sapiens GN=SND1 PE=1 SV=1	sp|Q7KZF4|SND1_HUMAN	SP-Human-010118_20180101.fasta	101998	0.998	2	2	2	7.24e-05	0.0264
SBI-7048_T_University of Miami	HIV	T3.1	MSB33899A (F144244)	Galectin-1 OS=Homo sapiens GN=LGALS1 PE=1 SV=2	sp|P09382|LEG1_HUMAN	SP-Human-010118_20180101.fasta	14715.8	1	2	2	3	0.000109	0.119
SBI-7048_T_University of Miami	HIV	T3.1	MSB33899A (F144244)	Solute carrier family 2, facilitated glucose transporter member 1 OS=Homo sapiens GN=SLC2A1 PE=1 SV=2	sp|P11166|GTR1_HUMAN	SP-Human-010118_20180101.fasta	54085.3	0.998	2	2	2	7.24e-05	0.0366
SBI-7048_T_University of Miami	HIV	T3.1	MSB33899A (F144244)	Alpha-2-macroglobulin OS=Homo sapiens GN=A2M PE=1 SV=3	sp|P01023|A2MG_HUMAN	SP-Human-010118_20180101.fasta	163290	1	9	13	30	0.00109	0.0522
SBI-7048_T_University of Miami	HIV	T3.1	MSB33899A (F144244)	Lactadherin OS=Homo sapiens GN=MFGE8 PE=1 SV=2	sp|Q08431|MFGM_HUMAN	SP-Human-010118_20180101.fasta	43122.9	1	3	4	4	0.000145	0.0698
SBI-7048_T_University of Miami	HIV	T3.1	MSB33899A (F144244)	Complement C5 OS=Homo sapiens GN=C5 PE=1 SV=4	sp|P01031|CO5_HUMAN	SP-Human-010118_20180101.fasta	188309	1	11	14	20	0.000724	0.0436
SBI-7048_T_University of Miami	HIV	T3.1	MSB33899A (F144244)	Collagen alpha-1(VII) chain OS=Homo sapiens GN=COL7A1 PE=1 SV=2	sp|Q02388|CO7A1_HUMAN	SP-Human-010118_20180101.fasta	295218	1	5	5	5	0.000181	0.0224
SBI-7048_T_University of Miami	HIV	T3.1	MSB33899A (F144244)	WD repeat-containing protein 1 OS=Homo sapiens GN=WDR1 PE=1 SV=4	sp|O75083|WDR1_HUMAN	SP-Human-010118_20180101.fasta	66193.2	1	3	3	3	0.000109	0.0495
SBI-7048_T_University of Miami	HIV	T3.1	MSB33899A (F144244)	Pentraxin-related protein PTX3 OS=Homo sapiens GN=PTX3 PE=1 SV=3	sp|P26022|PTX3_HUMAN	SP-Human-010118_20180101.fasta	41975.9	1	12	13	17	0.000616	0.331
SBI-7048_T_University of Miami	HIV	T3.1	MSB33899A (F144244)	Inter-alpha-trypsin inhibitor heavy chain H2 OS=Homo sapiens GN=ITIH2 PE=1 SV=2	sp|P19823|ITIH2_HUMAN	SP-Human-010118_20180101.fasta	106466	1	10	12	18	0.000652	0.0793
SBI-7048_T_University of Miami	HIV	T3.1	MSB33899A (F144244)	Glutathione reductase, mitochondrial OS=Homo sapiens GN=GSR PE=1 SV=2	REV_sp|P00390|GSHR_HUMAN	SP-Human-010118_20180101.fasta	56257.3	0.986	2	2	2	7.24e-05	0.0268
SBI-7048_T_University of Miami	HIV	T3.1	MSB33899A (F144244)	Collagen alpha-2(V) chain OS=Homo sapiens GN=COL5A2 PE=1 SV=3	sp|P05997|CO5A2_HUMAN	SP-Human-010118_20180101.fasta	144910	1	3	3	5	0.000181	0.028
SBI-7048_T_University of Miami	HIV	T3.1	MSB33899A (F144244)	Histone H3.1 OS=Homo sapiens GN=HIST1H3A PE=1 SV=2	sp|P68431|H31_HUMAN,sp|P84243|H33_HUMAN,sp|Q16695|H31T_HUMAN,sp|Q71DI3|H32_HUMAN	SP-Human-010118_20180101.fasta	15328.7	1	3	3	3	0.000109	0.169
SBI-7048_T_University of Miami	HIV	T3.1	MSB33899A (F144244)	Soluble scavenger receptor cysteine-rich domain-containing protein SSC5D OS=Homo sapiens GN=SSC5D PE=1 SV=3	sp|A1L4H1|SRCRL_HUMAN	SP-Human-010118_20180101.fasta	165741	1	8	8	8	0.00029	0.0515
SBI-7048_T_University of Miami	HIV	T3.1	MSB33899A (F144244)	Histone H4 OS=Homo sapiens GN=HIST1H4A PE=1 SV=2	sp|P62805|H4_HUMAN	SP-Human-010118_20180101.fasta	11367.7	1	5	6	7	0.000253	0.417
SBI-7048_T_University of Miami	HIV	T3.1	MSB33899A (F144244)	Collagen alpha-1(I) chain OS=Homo sapiens GN=COL1A1 PE=1 SV=5	sp|P02452|CO1A1_HUMAN	SP-Human-010118_20180101.fasta	138941	1	20	28	34	0.00123	0.139
SBI-7048_T_University of Miami	HIV	T3.1	MSB33899A (F144244)	Retinoic acid receptor responder protein 1 OS=Homo sapiens GN=RARRES1 PE=1 SV=2	sp|P49788|TIG1_HUMAN	SP-Human-010118_20180101.fasta	33285.5	1	2	2	2	7.24e-05	0.0748
SBI-7048_T_University of Miami	HIV	T3.1	MSB33899A (F144244)	Nidogen-2 OS=Homo sapiens GN=NID2 PE=1 SV=3	sp|Q14112|NID2_HUMAN	SP-Human-010118_20180101.fasta	151253	1	7	7	8	0.00029	0.064
SBI-7048_T_University of Miami	HIV	T3.1	MSB33899A (F144244)	Alpha-enolase OS=Homo sapiens GN=ENO1 PE=1 SV=2	sp|P06733|ENOA_HUMAN	SP-Human-010118_20180101.fasta	47170.2	1	9	9	9	0.000326	0.226
SBI-7048_T_University of Miami	HIV	T3.1	MSB33899A (F144244)	ATP-citrate synthase OS=Homo sapiens GN=ACLY PE=1 SV=3	sp|P53396|ACLY_HUMAN	SP-Human-010118_20180101.fasta	120843	0.999	3	3	3	0.000109	0.0245
SBI-7048_T_University of Miami	HIV	T3.1	MSB33899A (F144244)	Alpha-amylase 1 OS=Homo sapiens GN=AMY1A PE=1 SV=2	sp|P04745|AMY1_HUMAN,sp|P19961|AMY2B_HUMAN	SP-Human-010118_20180101.fasta	57768.4	1	2	2	3	0.000109	0.0431
SBI-7048_T_University of Miami	HIV	T3.1	MSB33899A (F144244)	72 kDa type IV collagenase OS=Homo sapiens GN=MMP2 PE=1 SV=2	sp|P08253|MMP2_HUMAN	SP-Human-010118_20180101.fasta	73885.1	1	5	5	5	0.000181	0.0818
SBI-7048_T_University of Miami	HIV	T3.1	MSB33899A (F144244)	Transgelin-2 OS=Homo sapiens GN=TAGLN2 PE=1 SV=3	sp|P37802|TAGL2_HUMAN	SP-Human-010118_20180101.fasta	22391.9	0.999	2	2	2	7.24e-05	0.101
SBI-7048_T_University of Miami	HIV	T3.1	MSB33899A (F144244)	Collagen alpha-2(I) chain OS=Homo sapiens GN=COL1A2 PE=1 SV=7	sp|P08123|CO1A2_HUMAN	SP-Human-010118_20180101.fasta	129315	1	23	29	38	0.00138	0.168
SBI-7048_T_University of Miami	HIV	T3.1	MSB33899A (F144244)	Programmed cell death 6-interacting protein OS=Homo sapiens GN=PDCD6IP PE=1 SV=1	sp|Q8WUM4|PDC6I_HUMAN	SP-Human-010118_20180101.fasta	96025.4	1	15	15	15	0.000543	0.173
SBI-7048_T_University of Miami	HIV	T3.1	MSB33899A (F144244)	Major vault protein OS=Homo sapiens GN=MVP PE=1 SV=4	sp|Q14764|MVP_HUMAN	SP-Human-010118_20180101.fasta	99326	1	4	4	4	0.000145	0.0414
SBI-7048_T_University of Miami	HIV	T3.1	MSB33899A (F144244)	Integrin alpha-5 OS=Homo sapiens GN=ITGA5 PE=1 SV=2	sp|P08648|ITA5_HUMAN	SP-Human-010118_20180101.fasta	114538	0.999	2	2	2	7.24e-05	0.0191
SBI-7048_T_University of Miami	HIV	T3.1	MSB33899A (F144244)	Integrin alpha-4 OS=Homo sapiens GN=ITGA4 PE=1 SV=3	sp|P13612|ITA4_HUMAN	SP-Human-010118_20180101.fasta	114902	1	4	4	4	0.000145	0.0329
SBI-7048_T_University of Miami	HIV	T3.1	MSB33899A (F144244)	Heat shock cognate 71 kDa protein OS=Homo sapiens GN=HSPA8 PE=1 SV=1	sp|P11142|HSP7C_HUMAN	SP-Human-010118_20180101.fasta	70899.8	1	14	15	18	0.000652	0.231
SBI-7048_T_University of Miami	HIV	T3.1	MSB33899A (F144244)	Keratin, type I cytoskeletal 9 OS=Homo sapiens GN=KRT9 PE=1 SV=3	sp|P35527|K1C9_HUMAN	SP-Human-010118_20180101.fasta	62065.9	1	22	36	57	0.00206	0.369
SBI-7048_T_University of Miami	HIV	T3.1	MSB33899A (F144244)	Heat shock 70 kDa protein 1A OS=Homo sapiens GN=HSPA1A PE=1 SV=1	sp|P0DMV8|HS71A_HUMAN,sp|P0DMV9|HS71B_HUMAN	SP-Human-010118_20180101.fasta	70054	1	5	5	6	0.000217	0.154
SBI-7048_T_University of Miami	HIV	T3.1	MSB33899A (F144244)	Glypican-1 OS=Homo sapiens GN=GPC1 PE=1 SV=2	sp|P35052|GPC1_HUMAN	SP-Human-010118_20180101.fasta	61681.3	1	13	14	17	0.000616	0.246
SBI-7048_T_University of Miami	HIV	T3.1	MSB33899A (F144244)	Filamin-C OS=Homo sapiens GN=FLNC PE=1 SV=3	sp|Q14315|FLNC_HUMAN	SP-Human-010118_20180101.fasta	291015	1	6	6	7	0.000253	0.0492
SBI-7048_T_University of Miami	HIV	T3.1	MSB33899A (F144244)	Alpha-actinin-4 OS=Homo sapiens GN=ACTN4 PE=1 SV=2	sp|O43707|ACTN4_HUMAN	SP-Human-010118_20180101.fasta	104857	1	10	10	10	0.000362	0.21
SBI-7048_T_University of Miami	HIV	T3.1	MSB33899A (F144244)	Annexin A1 OS=Homo sapiens GN=ANXA1 PE=1 SV=2	sp|P04083|ANXA1_HUMAN	SP-Human-010118_20180101.fasta	38715.9	1	3	3	3	0.000109	0.078
SBI-7048_T_University of Miami	HIV	T3.1	MSB33899A (F144244)	Apolipoprotein B-100 OS=Homo sapiens GN=APOB PE=1 SV=2	sp|P04114|APOB_HUMAN	SP-Human-010118_20180101.fasta	515615	1	9	10	12	0.000435	0.0193
SBI-7048_T_University of Miami	HIV	T3.1	MSB33899A (F144244)	Actin-related protein 2/3 complex subunit 2 OS=Homo sapiens GN=ARPC2 PE=1 SV=1	sp|O15144|ARPC2_HUMAN	SP-Human-010118_20180101.fasta	34333.7	0.999	2	2	2	7.24e-05	0.0767
SBI-7048_T_University of Miami	HIV	T3.1	MSB33899A (F144244)	Laminin subunit beta-1 OS=Homo sapiens GN=LAMB1 PE=1 SV=2	sp|P07942|LAMB1_HUMAN	SP-Human-010118_20180101.fasta	198035	1	47	55	71	0.00257	0.245
SBI-7048_T_University of Miami	HIV	T3.1	MSB33899A (F144244)	CD59 glycoprotein OS=Homo sapiens GN=CD59 PE=1 SV=1	sp|P13987|CD59_HUMAN	SP-Human-010118_20180101.fasta	14177.2	0.978	2	2	2	7.24e-05	0.188
SBI-7048_T_University of Miami	HIV	T3.1	MSB33899A (F144244)	Myosin-9 OS=Homo sapiens GN=MYH9 PE=1 SV=4	sp|P35579|MYH9_HUMAN	SP-Human-010118_20180101.fasta	226538	1	17	18	18	0.000652	0.0939
SBI-7048_T_University of Miami	HIV	T3.1	MSB33899A (F144244)	40S ribosomal protein S16 OS=Homo sapiens GN=RPS16 PE=1 SV=2	sp|P62249|RS16_HUMAN	SP-Human-010118_20180101.fasta	16445.9	1	3	3	4	0.000145	0.199
SBI-7048_T_University of Miami	HIV	T3.1	MSB33899A (F144244)	Peptidyl-prolyl cis-trans isomerase B OS=Homo sapiens GN=PPIB PE=1 SV=2	sp|P23284|PPIB_HUMAN	SP-Human-010118_20180101.fasta	23743.2	1	2	2	2	7.24e-05	0.0972
SBI-7048_T_University of Miami	HIV	T3.1	MSB33899A (F144244)	GTP-binding nuclear protein Ran OS=Homo sapiens GN=RAN PE=1 SV=3	sp|P62826|RAN_HUMAN	SP-Human-010118_20180101.fasta	24423.1	1	6	6	7	0.000253	0.241
SBI-7048_T_University of Miami	HIV	T3.1	MSB33899A (F144244)	Golgi apparatus protein 1 OS=Homo sapiens GN=GLG1 PE=1 SV=2	sp|Q92896|GSLG1_HUMAN	SP-Human-010118_20180101.fasta	134554	1	3	3	3	0.000109	0.0237
SBI-7048_T_University of Miami	HIV	T3.1	MSB33899A (F144244)	Phospholipid scramblase 3 OS=Homo sapiens GN=PLSCR3 PE=1 SV=2	sp|Q9NRY6|PLS3_HUMAN	SP-Human-010118_20180101.fasta	31648.2	1	3	3	3	0.000109	0.129
SBI-7048_T_University of Miami	HIV	T3.1	MSB33899A (F144244)	Keratin, type II cytoskeletal 1 OS=Homo sapiens GN=KRT1 PE=1 SV=6	sp|P04264|K2C1_HUMAN	SP-Human-010118_20180101.fasta	66040.3	1	31	50	75	0.00272	0.486
SBI-7048_T_University of Miami	HIV	T3.1	MSB33899A (F144244)	Transforming growth factor-beta-induced protein ig-h3 OS=Homo sapiens GN=TGFBI PE=1 SV=1	sp|Q15582|BGH3_HUMAN	SP-Human-010118_20180101.fasta	74682.9	1	26	43	63	0.00228	0.375
SBI-7048_T_University of Miami	HIV	T3.1	MSB33899A (F144244)	Adenylyl cyclase-associated protein 1 OS=Homo sapiens GN=CAP1 PE=1 SV=5	sp|Q01518|CAP1_HUMAN	SP-Human-010118_20180101.fasta	51901.6	1	3	3	3	0.000109	0.0611
SBI-7048_T_University of Miami	HIV	T3.1	MSB33899A (F144244)	Sushi repeat-containing protein SRPX OS=Homo sapiens GN=SRPX PE=1 SV=1	sp|P78539|SRPX_HUMAN	SP-Human-010118_20180101.fasta	51572.9	1	12	14	19	0.000688	0.278
SBI-7048_T_University of Miami	HIV	T3.1	MSB33899A (F144244)	Eukaryotic initiation factor 4A-I OS=Homo sapiens GN=EIF4A1 PE=1 SV=1	sp|P60842|IF4A1_HUMAN	SP-Human-010118_20180101.fasta	46155.3	1	5	5	6	0.000217	0.138
SBI-7048_T_University of Miami	HIV	T3.1	MSB33899A (F144244)	Phosphoglycerate kinase 1 OS=Homo sapiens GN=PGK1 PE=1 SV=3	sp|P00558|PGK1_HUMAN	SP-Human-010118_20180101.fasta	44615.3	1	6	6	6	0.000217	0.175
SBI-7048_T_University of Miami	HIV	T3.1	MSB33899A (F144244)	Myristoylated alanine-rich C-kinase substrate OS=Homo sapiens GN=MARCKS PE=1 SV=4	sp|P29966|MARCS_HUMAN	SP-Human-010118_20180101.fasta	31554.2	0.997	2	2	2	7.24e-05	0.0964
SBI-7048_T_University of Miami	HIV	T3.1	MSB33899A (F144244)	Monocarboxylate transporter 4 OS=Homo sapiens GN=SLC16A3 PE=1 SV=1	sp|O15427|MOT4_HUMAN	SP-Human-010118_20180101.fasta	49470.4	0.998	2	2	2	7.24e-05	0.0323
SBI-7048_T_University of Miami	HIV	T3.1	MSB33899A (F144244)	Collagen alpha-1(XV) chain OS=Homo sapiens GN=COL15A1 PE=1 SV=2	sp|P39059|COFA1_HUMAN	SP-Human-010118_20180101.fasta	141722	1	4	4	4	0.000145	0.0317
SBI-7048_T_University of Miami	HIV	T3.1	MSB33899A (F144244)	Lysosome-associated membrane glycoprotein 2 OS=Homo sapiens GN=LAMP2 PE=1 SV=2	sp|P13473|LAMP2_HUMAN	SP-Human-010118_20180101.fasta	44960.9	0.999	2	2	3	0.000109	0.0366
SBI-7048_T_University of Miami	HIV	T3.1	MSB33899A (F144244)	L-lactate dehydrogenase A chain OS=Homo sapiens GN=LDHA PE=1 SV=2	sp|P00338|LDHA_HUMAN	SP-Human-010118_20180101.fasta	36689.2	1	5	5	5	0.000181	0.148
SBI-7048_T_University of Miami	HIV	T3.1	MSB33899A (F144244)	Ras-related protein Rab-5C OS=Homo sapiens GN=RAB5C PE=1 SV=2	sp|P51148|RAB5C_HUMAN	SP-Human-010118_20180101.fasta	23482.7	1	2	2	2	7.24e-05	0.102
SBI-7048_T_University of Miami	HIV	T3.1	MSB33899A (F144244)	Dystonin OS=Homo sapiens GN=DST PE=1 SV=4	REV_sp|Q03001|DYST_HUMAN	SP-Human-010118_20180101.fasta	860678	0.986	2	2	2	7.24e-05	0.00198
SBI-7048_T_University of Miami	HIV	T3.1	MSB33899A (F144244)	Talin-1 OS=Homo sapiens GN=TLN1 PE=1 SV=3	sp|Q9Y490|TLN1_HUMAN	SP-Human-010118_20180101.fasta	269765	1	14	14	14	0.000507	0.0657
SBI-7048_T_University of Miami	HIV	T3.1	MSB33899A (F144244)	T-complex protein 1 subunit alpha OS=Homo sapiens GN=TCP1 PE=1 SV=1	sp|P17987|TCPA_HUMAN	SP-Human-010118_20180101.fasta	60345.2	0.997	2	2	3	0.000109	0.036
SBI-7048_T_University of Miami	HIV	T3.1	MSB33899A (F144244)	Vimentin OS=Homo sapiens GN=VIM PE=1 SV=4	sp|P08670|VIME_HUMAN	SP-Human-010118_20180101.fasta	53652.7	1	15	16	16	0.000579	0.298
SBI-7048_T_University of Miami	HIV	T3.1	MSB33899A (F144244)	Actin-related protein 2 OS=Homo sapiens GN=ACTR2 PE=1 SV=1	sp|P61160|ARP2_HUMAN	SP-Human-010118_20180101.fasta	44761.7	0.996	2	2	2	7.24e-05	0.0609
SBI-7048_T_University of Miami	HIV	T3.1	MSB33899A (F144244)	Apolipoprotein A-IV OS=Homo sapiens GN=APOA4 PE=1 SV=3	sp|P06727|APOA4_HUMAN	SP-Human-010118_20180101.fasta	45399.4	0.997	2	2	3	0.000109	0.0556
SBI-7048_T_University of Miami	HIV	T3.1	MSB33899A (F144244)	EH domain-containing protein 1 OS=Homo sapiens GN=EHD1 PE=1 SV=2	sp|Q9H4M9|EHD1_HUMAN	SP-Human-010118_20180101.fasta	60629.1	0.995	2	2	2	7.24e-05	0.0412
SBI-7048_T_University of Miami	HIV	T3.1	MSB33899A (F144244)	Serpin H1 OS=Homo sapiens GN=SERPINH1 PE=1 SV=2	sp|P50454|SERPH_HUMAN	SP-Human-010118_20180101.fasta	46442	1	2	2	2	7.24e-05	0.0502
SBI-7048_T_University of Miami	HIV	T3.1	MSB33899A (F144244)	Disintegrin and metalloproteinase domain-containing protein 10 OS=Homo sapiens GN=ADAM10 PE=1 SV=1	sp|O14672|ADA10_HUMAN	SP-Human-010118_20180101.fasta	84143	1	4	4	4	0.000145	0.0521
SBI-7048_T_University of Miami	HIV	T3.1	MSB33899A (F144244)	A disintegrin and metalloproteinase with thrombospondin motifs 12 OS=Homo sapiens GN=ADAMTS12 PE=1 SV=2	sp|P58397|ATS12_HUMAN	SP-Human-010118_20180101.fasta	177674	1	12	13	13	0.000471	0.0822
SBI-7048_T_University of Miami	HIV	T3.1	MSB33899A (F144244)	Fibulin-1 OS=Homo sapiens GN=FBLN1 PE=1 SV=4	sp|P23142|FBLN1_HUMAN	SP-Human-010118_20180101.fasta	77211.6	1	8	12	15	0.000543	0.107
SBI-7048_T_University of Miami	HIV	T3.1	MSB33899A (F144244)	A disintegrin and metalloproteinase with thrombospondin motifs 13 OS=Homo sapiens GN=ADAMTS13 PE=1 SV=1	sp|Q76LX8|ATS13_HUMAN	SP-Human-010118_20180101.fasta	153601	1	4	4	4	0.000145	0.0266
SBI-7048_T_University of Miami	HIV	T3.1	MSB33899A (F144244)	Alpha-actinin-1 OS=Homo sapiens GN=ACTN1 PE=1 SV=2	sp|P12814|ACTN1_HUMAN	SP-Human-010118_20180101.fasta	103061	1	18	22	24	0.000869	0.238
SBI-7048_T_University of Miami	HIV	T3.1	MSB33899A (F144244)	Aminopeptidase N OS=Homo sapiens GN=ANPEP PE=1 SV=4	sp|P15144|AMPN_HUMAN	SP-Human-010118_20180101.fasta	109542	1	6	6	6	0.000217	0.0641
SBI-7048_T_University of Miami	HIV	T3.1	MSB33899A (F144244)	Peroxidasin homolog OS=Homo sapiens GN=PXDN PE=1 SV=2	sp|Q92626|PXDN_HUMAN	SP-Human-010118_20180101.fasta	165276	1	25	26	31	0.00112	0.186
SBI-7048_T_University of Miami	HIV	T3.1	MSB33899A (F144244)	Peroxiredoxin-6 OS=Homo sapiens GN=PRDX6 PE=1 SV=3	sp|P30041|PRDX6_HUMAN	SP-Human-010118_20180101.fasta	25036.1	0.998	2	2	2	7.24e-05	0.0804
SBI-7048_T_University of Miami	HIV	T3.1	MSB33899A (F144244)	T-complex protein 1 subunit theta OS=Homo sapiens GN=CCT8 PE=1 SV=4	sp|P50990|TCPQ_HUMAN	SP-Human-010118_20180101.fasta	59621	0.999	2	2	2	7.24e-05	0.0456
SBI-7048_T_University of Miami	HIV	T3.1	MSB33899A (F144244)	Rho-related GTP-binding protein RhoC OS=Homo sapiens GN=RHOC PE=1 SV=1	sp|P08134|RHOC_HUMAN,sp|P61586|RHOA_HUMAN	SP-Human-010118_20180101.fasta	21768.4	0.999	2	3	3	0.000109	0.0881
SBI-7048_T_University of Miami	HIV	T3.1	MSB33899A (F144244)	Pigment epithelium-derived factor OS=Homo sapiens GN=SERPINF1 PE=1 SV=4	sp|P36955|PEDF_HUMAN	SP-Human-010118_20180101.fasta	46314.3	1	8	8	12	0.000435	0.172
SBI-7048_T_University of Miami	HIV	T3.1	MSB33899A (F144244)	Exostosin-1 OS=Homo sapiens GN=EXT1 PE=1 SV=2	sp|Q16394|EXT1_HUMAN	SP-Human-010118_20180101.fasta	86257.4	1	4	4	4	0.000145	0.0496
SBI-7048_T_University of Miami	HIV	T3.1	MSB33899A (F144244)	Leucine-rich repeat-containing protein 17 OS=Homo sapiens GN=LRRC17 PE=2 SV=1	sp|Q8N6Y2|LRC17_HUMAN	SP-Human-010118_20180101.fasta	51801.5	1	5	6	6	0.000217	0.104
SBI-7048_T_University of Miami	HIV	T3.1	MSB33899A (F144244)	6-phosphogluconate dehydrogenase, decarboxylating OS=Homo sapiens GN=PGD PE=1 SV=3	sp|P52209|6PGD_HUMAN	SP-Human-010118_20180101.fasta	53141.9	0.993	2	2	2	7.24e-05	0.0373
SBI-7048_T_University of Miami	HIV	T3.1	MSB33899A (F144244)	Vinculin OS=Homo sapiens GN=VCL PE=1 SV=4	sp|P18206|VINC_HUMAN	SP-Human-010118_20180101.fasta	123801	1	11	11	11	0.000398	0.108
SBI-7048_T_University of Miami	HIV	T3.1	MSB33899A (F144244)	Inter-alpha-trypsin inhibitor heavy chain H1 OS=Homo sapiens GN=ITIH1 PE=1 SV=3	sp|P19827|ITIH1_HUMAN	SP-Human-010118_20180101.fasta	101390	1	2	2	3	0.000109	0.0241
SBI-7048_T_University of Miami	HIV	T3.1	MSB33899A (F144244)	ADAMTS-like protein 1 OS=Homo sapiens GN=ADAMTSL1 PE=1 SV=4	sp|Q8N6G6|ATL1_HUMAN	SP-Human-010118_20180101.fasta	193405	1	4	4	4	0.000145	0.0255
SBI-7048_T_University of Miami	HIV	T3.1	MSB33899A (F144244)	Cytoplasmic dynein 1 heavy chain 1 OS=Homo sapiens GN=DYNC1H1 PE=1 SV=5	sp|Q14204|DYHC1_HUMAN	SP-Human-010118_20180101.fasta	532406	1	2	2	2	7.24e-05	0.00495
SBI-7048_T_University of Miami	HIV	T3.1	MSB33899A (F144244)	Apolipoprotein E OS=Homo sapiens GN=APOE PE=1 SV=1	sp|P02649|APOE_HUMAN	SP-Human-010118_20180101.fasta	36153.5	1	18	22	24	0.000869	0.505
SBI-7048_T_University of Miami	HIV	T3.1	MSB33899A (F144244)	Alpha-2-HS-glycoprotein OS=Homo sapiens GN=AHSG PE=1 SV=1	sp|P02765|FETUA_HUMAN	SP-Human-010118_20180101.fasta	39323.4	1	3	4	6	0.000217	0.0545
SBI-7048_T_University of Miami	HIV	T3.1	MSB33899A (F144244)	Spectrin beta chain, non-erythrocytic 1 OS=Homo sapiens GN=SPTBN1 PE=1 SV=2	sp|Q01082|SPTB2_HUMAN	SP-Human-010118_20180101.fasta	274613	0.998	2	2	2	7.24e-05	0.00846
SBI-7048_T_University of Miami	HIV	T3.1	MSB33899A (F144244)	Collagen alpha-1(V) chain OS=Homo sapiens GN=COL5A1 PE=1 SV=3	sp|P20908|CO5A1_HUMAN	SP-Human-010118_20180101.fasta	183563	1	5	5	6	0.000217	0.0272
SBI-7048_T_University of Miami	HIV	T3.1	MSB33899A (F144244)	Fermitin family homolog 3 OS=Homo sapiens GN=FERMT3 PE=1 SV=1	sp|Q86UX7|URP2_HUMAN	SP-Human-010118_20180101.fasta	75954.9	1	3	3	3	0.000109	0.042
SBI-7048_T_University of Miami	HIV	T3.1	MSB33899A (F144244)	AP-2 complex subunit alpha-1 OS=Homo sapiens GN=AP2A1 PE=1 SV=3	sp|O95782|AP2A1_HUMAN	SP-Human-010118_20180101.fasta	107549	1	3	3	3	0.000109	0.0287
SBI-7048_T_University of Miami	HIV	T3.1	MSB33899A (F144244)	Fibrinogen beta chain OS=Homo sapiens GN=FGB PE=1 SV=2	sp|P02675|FIBB_HUMAN	SP-Human-010118_20180101.fasta	55928.6	1	4	4	4	0.000145	0.0672
SBI-7048_T_University of Miami	HIV	T3.1	MSB33899A (F144244)	Moesin OS=Homo sapiens GN=MSN PE=1 SV=3	sp|P26038|MOES_HUMAN	SP-Human-010118_20180101.fasta	67821.8	1	14	15	15	0.000543	0.191
SBI-7048_T_University of Miami	HIV	T3.1	MSB33899A (F144244)	Myosin light polypeptide 6 OS=Homo sapiens GN=MYL6 PE=1 SV=2	sp|P60660|MYL6_HUMAN	SP-Human-010118_20180101.fasta	16929.8	1	3	3	3	0.000109	0.199
SBI-7048_T_University of Miami	HIV	T3.1	MSB33899A (F144244)	Triosephosphate isomerase OS=Homo sapiens GN=TPI1 PE=1 SV=3	sp|P60174|TPIS_HUMAN	SP-Human-010118_20180101.fasta	30790.8	1	4	4	4	0.000145	0.129
SBI-7048_T_University of Miami	HIV	T3.1	MSB33899A (F144244)	Hemoglobin subunit beta OS=Homo sapiens GN=HBB PE=1 SV=2	sp|P68871|HBB_HUMAN	SP-Human-010118_20180101.fasta	15998	1	2	3	10	0.000362	0.129
SBI-7048_T_University of Miami	HIV	T3.1	MSB33899A (F144244)	Integrin alpha-V OS=Homo sapiens GN=ITGAV PE=1 SV=2	sp|P06756|ITAV_HUMAN	SP-Human-010118_20180101.fasta	116041	1	5	5	6	0.000217	0.042
SBI-7048_T_University of Miami	HIV	T3.1	MSB33899A (F144244)	Titin OS=Homo sapiens GN=TTN PE=1 SV=4	sp|Q8WZ42|TITIN_HUMAN	SP-Human-010118_20180101.fasta	3.81569e+06	1	2	2	2	7.24e-05	0.000757
SBI-7048_T_University of Miami	HIV	T3.1	MSB33899A (F144244)	Receptor of activated protein C kinase 1 OS=Homo sapiens GN=RACK1 PE=1 SV=3	sp|P63244|RACK1_HUMAN	SP-Human-010118_20180101.fasta	35077	1	4	4	4	0.000145	0.136
SBI-7048_T_University of Miami	HIV	T3.1	MSB33899A (F144244)	Complement C4-A OS=Homo sapiens GN=C4A PE=1 SV=2	sp|P0C0L4|CO4A_HUMAN	SP-Human-010118_20180101.fasta	192787	1	16	20	27	0.000978	0.0774
SBI-7048_T_University of Miami	HIV	T3.1	MSB33899A (F144244)	Procollagen-lysine,2-oxoglutarate 5-dioxygenase 1 OS=Homo sapiens GN=PLOD1 PE=1 SV=2	sp|Q02809|PLOD1_HUMAN	SP-Human-010118_20180101.fasta	83552.5	1	14	15	18	0.000652	0.232
SBI-7048_T_University of Miami	HIV	T3.1	MSB33899A (F144244)	Extracellular sulfatase Sulf-2 OS=Homo sapiens GN=SULF2 PE=1 SV=1	sp|Q8IWU5|SULF2_HUMAN	SP-Human-010118_20180101.fasta	100458	1	5	6	6	0.000217	0.0598
SBI-7048_T_University of Miami	HIV	T3.1	MSB33899A (F144244)	40S ribosomal protein S4, X isoform OS=Homo sapiens GN=RPS4X PE=1 SV=2	sp|P62701|RS4X_HUMAN	SP-Human-010118_20180101.fasta	29599.3	0.995	2	2	2	7.24e-05	0.0608
SBI-7048_T_University of Miami	HIV	T3.1	MSB33899A (F144244)	Tax_Id=9606 Gene_Symbol=KRT5 Keratin, type II cytoskeletal 5	IPI:CON_00009867.3|SWISS-PROT:P13647,sp|P13647|K2C5_HUMAN	SP-Human-010118_20180101.fasta	62379.6	1	12	15	19	0.000688	0.336
SBI-7048_T_University of Miami	HIV	T3.1	MSB33899A (F144244)	Collagen alpha-2(VI) chain OS=Homo sapiens GN=COL6A2 PE=1 SV=4	sp|P12110|CO6A2_HUMAN	SP-Human-010118_20180101.fasta	108581	1	20	27	36	0.0013	0.187
SBI-7048_T_University of Miami	HIV	T3.1	MSB33899A (F144244)	Clathrin heavy chain 1 OS=Homo sapiens GN=CLTC PE=1 SV=5	sp|Q00610|CLH1_HUMAN	SP-Human-010118_20180101.fasta	191619	1	14	14	14	0.000507	0.0848
SBI-7048_T_University of Miami	HIV	T3.1	MSB33899A (F144244)	Protein disulfide-isomerase A3 OS=Homo sapiens GN=PDIA3 PE=1 SV=4	sp|P30101|PDIA3_HUMAN	SP-Human-010118_20180101.fasta	56784.6	1	3	3	3	0.000109	0.0554
SBI-7048_T_University of Miami	HIV	T3.1	MSB33899A (F144244)	Collagen alpha-1(VI) chain OS=Homo sapiens GN=COL6A1 PE=1 SV=3	sp|P12109|CO6A1_HUMAN	SP-Human-010118_20180101.fasta	108531	1	26	39	67	0.00243	0.241
SBI-7048_T_University of Miami	HIV	T3.1	MSB33899A (F144244)	Chloride intracellular channel protein 1 OS=Homo sapiens GN=CLIC1 PE=1 SV=4	sp|O00299|CLIC1_HUMAN	SP-Human-010118_20180101.fasta	26923.3	1	2	2	2	7.24e-05	0.083
SBI-7048_T_University of Miami	HIV	T3.1	MSB33899A (F144244)	Annexin A2 OS=Homo sapiens GN=ANXA2 PE=1 SV=2	sp|P07355|ANXA2_HUMAN	SP-Human-010118_20180101.fasta	38606.1	1	16	19	24	0.000869	0.463
SBI-7048_T_University of Miami	HIV	T3.1	MSB33899A (F144244)	Dihydropyrimidinase-related protein 2 OS=Homo sapiens GN=DPYSL2 PE=1 SV=1	sp|Q16555|DPYL2_HUMAN	SP-Human-010118_20180101.fasta	62294	1	4	4	4	0.000145	0.0874
SBI-7048_T_University of Miami	HIV	T3.1	MSB33899A (F144244)	Prostaglandin F2 receptor negative regulator OS=Homo sapiens GN=PTGFRN PE=1 SV=2	sp|Q9P2B2|FPRP_HUMAN	SP-Human-010118_20180101.fasta	98555.6	1	9	12	12	0.000435	0.11
SBI-7048_T_University of Miami	HIV	T3.1	MSB33899A (F144244)	CD82 antigen OS=Homo sapiens GN=CD82 PE=1 SV=1	sp|P27701|CD82_HUMAN	SP-Human-010118_20180101.fasta	29625.7	1	5	7	8	0.00029	0.255
SBI-7048_T_University of Miami	HIV	T3.1	MSB33899A (F144244)	ATP-dependent 6-phosphofructokinase, platelet type OS=Homo sapiens GN=PFKP PE=1 SV=2	sp|Q01813|PFKAP_HUMAN	SP-Human-010118_20180101.fasta	85597.4	0.999	2	2	2	7.24e-05	0.0395
SBI-7048_T_University of Miami	HIV	T3.1	MSB33899A (F144244)	Syndecan-4 OS=Homo sapiens GN=SDC4 PE=1 SV=2	sp|P31431|SDC4_HUMAN	SP-Human-010118_20180101.fasta	21642.1	1	3	3	3	0.000109	0.182
SBI-7048_T_University of Miami	HIV	T3.1	MSB33899A (F144244)	Adipocyte enhancer-binding protein 1 OS=Homo sapiens GN=AEBP1 PE=1 SV=1	sp|Q8IUX7|AEBP1_HUMAN	SP-Human-010118_20180101.fasta	130931	1	14	15	21	0.00076	0.152
SBI-7048_T_University of Miami	HIV	T3.1	MSB33899A (F144244)	Integrin beta-1 OS=Homo sapiens GN=ITGB1 PE=1 SV=2	sp|P05556|ITB1_HUMAN	SP-Human-010118_20180101.fasta	88415.1	1	7	8	9	0.000326	0.0877
SBI-7048_T_University of Miami	HIV	T3.1	MSB33899A (F144244)	Hemoglobin subunit alpha OS=Homo sapiens GN=HBA1 PE=1 SV=2	sp|P69905|HBA_HUMAN	SP-Human-010118_20180101.fasta	15257.6	1	5	9	19	0.000688	0.345
SBI-7048_T_University of Miami	HIV	T3.1	MSB33899A (F144244)	Tropomyosin alpha-4 chain OS=Homo sapiens GN=TPM4 PE=1 SV=3	sp|P67936|TPM4_HUMAN	SP-Human-010118_20180101.fasta	28522.4	1	5	5	5	0.000181	0.161
SBI-7048_T_University of Miami	HIV	T3.1	MSB33899A (F144244)	Fibrillin-1 OS=Homo sapiens GN=FBN1 PE=1 SV=3	sp|P35555|FBN1_HUMAN	SP-Human-010118_20180101.fasta	312226	1	12	13	13	0.000471	0.0418
SBI-7048_T_University of Miami	HIV	T3.1	MSB33899A (F144244)	Collagen alpha-1(III) chain OS=Homo sapiens GN=COL3A1 PE=1 SV=4	sp|P02461|CO3A1_HUMAN	SP-Human-010118_20180101.fasta	138565	1	11	16	23	0.000833	0.0771
SBI-7048_T_University of Miami	HIV	T3.1	MSB33899A (F144244)	Inter-alpha-trypsin inhibitor heavy chain H4 OS=Homo sapiens GN=ITIH4 PE=1 SV=4	sp|Q14624|ITIH4_HUMAN	SP-Human-010118_20180101.fasta	103358	1	2	4	6	0.000217	0.0194
SBI-7048_T_University of Miami	HIV	T3.1	MSB33899A (F144244)	Extracellular sulfatase Sulf-1 OS=Homo sapiens GN=SULF1 PE=1 SV=1	sp|Q8IWU6|SULF1_HUMAN	SP-Human-010118_20180101.fasta	101029	1	6	6	7	0.000253	0.0746
SBI-7048_T_University of Miami	HIV	T3.1	MSB33899A (F144244)	Thrombospondin-3 OS=Homo sapiens GN=THBS3 PE=1 SV=1	sp|P49746|TSP3_HUMAN	SP-Human-010118_20180101.fasta	104200	1	5	5	5	0.000181	0.0523
SBI-7048_T_University of Miami	HIV	T3.1	MSB33899A (F144244)	Keratinocyte proline-rich protein OS=Homo sapiens GN=KPRP PE=1 SV=1	sp|Q5T749|KPRP_HUMAN	SP-Human-010118_20180101.fasta	64132.6	1	3	3	3	0.000109	0.0553
SBI-7048_T_University of Miami	HIV	T3.1	MSB33899A (F144244)	ADP-ribosylation factor 3 OS=Homo sapiens GN=ARF3 PE=1 SV=2	sp|P61204|ARF3_HUMAN,sp|P84077|ARF1_HUMAN	SP-Human-010118_20180101.fasta	20697.6	1	2	2	3	0.000109	0.155
SBI-7048_T_University of Miami	HIV	T3.1	MSB33899A (F144244)	Integrin alpha-3 OS=Homo sapiens GN=ITGA3 PE=1 SV=5	sp|P26006|ITA3_HUMAN	SP-Human-010118_20180101.fasta	116614	1	6	7	7	0.000253	0.0571
SBI-7048_T_University of Miami	HIV	T3.1	MSB33899A (F144244)	40S ribosomal protein SA OS=Homo sapiens GN=RPSA PE=1 SV=4	sp|P08865|RSSA_HUMAN	SP-Human-010118_20180101.fasta	32854.1	1	3	3	3	0.000109	0.102
SBI-7048_T_University of Miami	HIV	T3.1	MSB33899A (F144244)	Transitional endoplasmic reticulum ATPase OS=Homo sapiens GN=VCP PE=1 SV=4	sp|P55072|TERA_HUMAN	SP-Human-010118_20180101.fasta	89324.8	1	5	5	5	0.000181	0.067
SBI-7048_T_University of Miami	HIV	T3.1	MSB33899A (F144244)	Laminin subunit gamma-1 OS=Homo sapiens GN=LAMC1 PE=1 SV=3	sp|P11047|LAMC1_HUMAN	SP-Human-010118_20180101.fasta	177601	1	50	61	72	0.00261	0.319
SBI-7048_T_University of Miami	HIV	T3.1	MSB33899A (F144244)	Antithrombin-III OS=Homo sapiens GN=SERPINC1 PE=1 SV=1	sp|P01008|ANT3_HUMAN	SP-Human-010118_20180101.fasta	52604.1	1	6	6	7	0.000253	0.0948
SBI-7048_T_University of Miami	HIV	T3.1	MSB33899A (F144244)	Trypsin - Sus scrofa (Pig).	IPI:CON_Trypsin|SWISS-PROT:P00761|TRYP_PIG	SP-Human-010118_20180101.fasta	24409.3	1	7	15	94	0.0034	0.39
SBI-7048_T_University of Miami	HIV	T3.1	MSB33899A (F144244)	Coagulation factor V OS=Homo sapiens GN=F5 PE=1 SV=4	sp|P12259|FA5_HUMAN	SP-Human-010118_20180101.fasta	251710	1	4	4	5	0.000181	0.018
SBI-7048_T_University of Miami	HIV	T3.1	MSB33899A (F144244)	Bone morphogenetic protein 1 OS=Homo sapiens GN=BMP1 PE=1 SV=2	sp|P13497|BMP1_HUMAN	SP-Human-010118_20180101.fasta	111249	1	11	11	13	0.000471	0.114
SBI-7048_T_University of Miami	HIV	T3.1	MSB33899A (F144244)	Fibronectin OS=Homo sapiens GN=FN1 PE=1 SV=4	sp|P02751|FINC_HUMAN	SP-Human-010118_20180101.fasta	262617	1	97	205	421	0.0152	0.437
SBI-7048_T_University of Miami	HIV	T3.1	MSB33899A (F144244)	Cartilage oligomeric matrix protein OS=Homo sapiens GN=COMP PE=1 SV=2	sp|P49747|COMP_HUMAN	SP-Human-010118_20180101.fasta	82858	1	5	5	5	0.000181	0.0674
SBI-7048_T_University of Miami	HIV	T3.1	MSB33899A (F144244)	Protein S100-A9 OS=Homo sapiens GN=S100A9 PE=1 SV=1	sp|P06702|S10A9_HUMAN	SP-Human-010118_20180101.fasta	13242.3	0.976	2	2	2	7.24e-05	0.175
SBI-7048_T_University of Miami	HIV	T3.1	MSB33899A (F144244)	Annexin A6 OS=Homo sapiens GN=ANXA6 PE=1 SV=3	sp|P08133|ANXA6_HUMAN	SP-Human-010118_20180101.fasta	75877.5	1	16	16	17	0.000616	0.23
SBI-7048_T_University of Miami	HIV	T3.1	MSB33899A (F144244)	Coagulation factor XIII A chain OS=Homo sapiens GN=F13A1 PE=1 SV=4	sp|P00488|F13A_HUMAN	SP-Human-010118_20180101.fasta	83267.3	1	3	3	3	0.000109	0.0478
SBI-7048_T_University of Miami	HIV	T3.1	MSB33899A (F144244)	Latent-transforming growth factor beta-binding protein 2 OS=Homo sapiens GN=LTBP2 PE=1 SV=3	sp|Q14767|LTBP2_HUMAN	SP-Human-010118_20180101.fasta	195043	1	3	3	3	0.000109	0.028
SBI-7048_T_University of Miami	HIV	T3.1	MSB33899A (F144244)	Complement C3 OS=Homo sapiens GN=C3 PE=1 SV=2	sp|P01024|CO3_HUMAN	SP-Human-010118_20180101.fasta	187149	1	12	16	31	0.00112	0.0595
SBI-7048_T_University of Miami	HIV	T3.1	MSB33899A (F144244)	Keratin, hair, basic, 3 - Homo sapiens (Human).	IPI:CON_120456|TREMBL:Q6NT21,sp|P78385|KRT83_HUMAN	SP-Human-010118_20180101.fasta	54194.9	0.994	2	2	2	7.24e-05	0.114
SBI-7048_T_University of Miami	HIV	T3.1	MSB33899A (F144244)	C-type mannose receptor 2 OS=Homo sapiens GN=MRC2 PE=1 SV=2	sp|Q9UBG0|MRC2_HUMAN	SP-Human-010118_20180101.fasta	166674	0.998	2	2	2	7.24e-05	0.0149
SBI-7048_T_University of Miami	HIV	T3.1	MSB33899A (F144244)	Keratin, type II cuticular Hb5 (Hair keratin, type II Hb5) - Homo sapiens (Human).	IPI:CON_106456|SWISS-PROT:P78386,sp|P78386|KRT85_HUMAN	SP-Human-010118_20180101.fasta	55802	1	4	5	5	0.000181	0.0868
SBI-7048_T_University of Miami	HIV	T3.1	MSB33899A (F144244)	14-3-3 protein zeta/delta OS=Homo sapiens GN=YWHAZ PE=1 SV=1	sp|P63104|1433Z_HUMAN	SP-Human-010118_20180101.fasta	27745.9	1	3	3	3	0.000109	0.253
SBI-7048_T_University of Miami	HIV	T3.1	MSB33899A (F144244)	Collagen alpha-1(XII) chain OS=Homo sapiens GN=COL12A1 PE=1 SV=2	sp|Q99715|COCA1_HUMAN	SP-Human-010118_20180101.fasta	333145	1	44	45	52	0.00188	0.159
SBI-7048_T_University of Miami	HIV	T3.1	MSB33899A (F144244)	Protein-glutamine gamma-glutamyltransferase 2 OS=Homo sapiens GN=TGM2 PE=1 SV=2	sp|P21980|TGM2_HUMAN	SP-Human-010118_20180101.fasta	77329.1	0.999	2	2	2	7.24e-05	0.0218
SBI-7048_T_University of Miami	HIV	T3.1	MSB33899A (F144244)	Plasminogen OS=Homo sapiens GN=PLG PE=1 SV=2	sp|P00747|PLMN_HUMAN	SP-Human-010118_20180101.fasta	90567.4	1	3	3	4	0.000145	0.0296
SBI-7048_T_University of Miami	HIV	T3.1	MSB33899A (F144244)	Lysyl oxidase homolog 2 OS=Homo sapiens GN=LOXL2 PE=1 SV=1	sp|Q9Y4K0|LOXL2_HUMAN	SP-Human-010118_20180101.fasta	86723.1	1	7	7	8	0.00029	0.0917
SBI-7048_T_University of Miami	HIV	T3.1	MSB33899A (F144244)	Elongation factor 2 OS=Homo sapiens GN=EEF2 PE=1 SV=4	sp|P13639|EF2_HUMAN	SP-Human-010118_20180101.fasta	95340.1	1	19	23	25	0.000905	0.211
SBI-7048_T_University of Miami	HIV	T3.1	MSB33899A (F144244)	Sodium/potassium-transporting ATPase subunit alpha-1 OS=Homo sapiens GN=ATP1A1 PE=1 SV=1	sp|P05023|AT1A1_HUMAN	SP-Human-010118_20180101.fasta	112900	1	3	3	3	0.000109	0.0303
SBI-7048_T_University of Miami	HIV	T3.1	MSB33899A (F144244)	Olfactomedin-like protein 3 OS=Homo sapiens GN=OLFML3 PE=2 SV=1	sp|Q9NRN5|OLFL3_HUMAN	SP-Human-010118_20180101.fasta	46011.2	1	15	18	24	0.000869	0.345
SBI-7048_T_University of Miami	HIV	T3.1	MSB33899A (F144244)	Plectin OS=Homo sapiens GN=PLEC PE=1 SV=3	sp|Q15149|PLEC_HUMAN	SP-Human-010118_20180101.fasta	531784	1	3	3	3	0.000109	0.00683
SBI-7048_T_University of Miami	HIV	T3.1	MSB33899A (F144244)	CD151 antigen OS=Homo sapiens GN=CD151 PE=1 SV=3	sp|P48509|CD151_HUMAN	SP-Human-010118_20180101.fasta	28295.3	1	4	5	5	0.000181	0.138
SBI-7048_T_University of Miami	HIV	T3.1	MSB33899A (F144244)	Polyubiquitin-B OS=Homo sapiens GN=UBB PE=1 SV=1	sp|P0CG47|UBB_HUMAN,sp|P0CG48|UBC_HUMAN,sp|P62979|RS27A_HUMAN,sp|P62987|RL40_HUMAN	SP-Human-010118_20180101.fasta	14728.9	1	3	3	7	0.000253	0.166
SBI-7048_T_University of Miami	HIV	T3.1	MSB33899A (F144244)	40S ribosomal protein S8 OS=Homo sapiens GN=RPS8 PE=1 SV=2	sp|P62241|RS8_HUMAN	SP-Human-010118_20180101.fasta	24206.4	0.997	2	2	2	7.24e-05	0.115
SBI-7048_T_University of Miami	HIV	T3.1	MSB33899A (F144244)	Lysosome membrane protein 2 OS=Homo sapiens GN=SCARB2 PE=1 SV=2	sp|Q14108|SCRB2_HUMAN	SP-Human-010118_20180101.fasta	54291.7	1	3	4	4	0.000145	0.0586
SBI-7048_T_University of Miami	HIV	T3.1	MSB33899A (F144244)	60S ribosomal protein L10a OS=Homo sapiens GN=RPL10A PE=1 SV=2	sp|P62906|RL10A_HUMAN	SP-Human-010118_20180101.fasta	24832	0.993	2	2	2	7.24e-05	0.0968
SBI-7048_T_University of Miami	HIV	T3.1	MSB33899A (F144244)	Rab GDP dissociation inhibitor beta OS=Homo sapiens GN=GDI2 PE=1 SV=2	sp|P50395|GDIB_HUMAN	SP-Human-010118_20180101.fasta	50665.5	1	3	3	3	0.000109	0.0674
SBI-7048_T_University of Miami	HIV	T3.1	MSB33899A (F144244)	Peroxiredoxin-1 OS=Homo sapiens GN=PRDX1 PE=1 SV=1	sp|Q06830|PRDX1_HUMAN	SP-Human-010118_20180101.fasta	22110.9	1	2	2	2	7.24e-05	0.106
SBI-7048_T_University of Miami	HIV	T3.1	MSB33899A (F144244)	Collagen alpha-1(XIV) chain OS=Homo sapiens GN=COL14A1 PE=1 SV=3	sp|Q05707|COEA1_HUMAN	SP-Human-010118_20180101.fasta	193516	1	4	4	4	0.000145	0.0212
SBI-7048_T_University of Miami	HIV	T3.1	MSB33899A (F144244)	T-complex protein 1 subunit beta OS=Homo sapiens GN=CCT2 PE=1 SV=4	sp|P78371|TCPB_HUMAN	SP-Human-010118_20180101.fasta	57489.9	1	6	6	6	0.000217	0.127
SBI-7048_T_University of Miami	HIV	T3.1	MSB33899A (F144244)	Decorin OS=Homo sapiens GN=DCN PE=1 SV=1	sp|P07585|PGS2_HUMAN	SP-Human-010118_20180101.fasta	39748.2	1	9	13	18	0.000652	0.265
SBI-7048_T_University of Miami	HIV	T3.1	MSB33899A (F144244)	T-complex protein 1 subunit zeta OS=Homo sapiens GN=CCT6A PE=1 SV=3	sp|P40227|TCPZ_HUMAN	SP-Human-010118_20180101.fasta	58025.3	0.999	3	3	3	0.000109	0.0527
SBI-7048_T_University of Miami	HIV	T3.1	MSB33899A (F144244)	Ras-related protein Rab-7a OS=Homo sapiens GN=RAB7A PE=1 SV=1	sp|P51149|RAB7A_HUMAN	SP-Human-010118_20180101.fasta	23490	1	3	3	3	0.000109	0.169
SBI-7048_T_University of Miami	HIV	T3.1	MSB33899A (F144244)	Keratin, type II cuticular Hb4 (Hair keratin, type II Hb4) - Homo sapiens (Human).	IPI:CON_105456|SWISS-PROT:Q9NSB2,IPI:CON_130456|TREMBL:Q6ISB0,sp|Q9NSB2|KRT84_HUMAN	SP-Human-010118_20180101.fasta	64895.7	1	2	2	2	7.24e-05	0.0517
SBI-7048_T_University of Miami	HIV	T3.1	MSB33899A (F144244)	Laminin subunit alpha-2 OS=Homo sapiens GN=LAMA2 PE=1 SV=4	sp|P24043|LAMA2_HUMAN	SP-Human-010118_20180101.fasta	343905	1	52	55	57	0.00206	0.172
SBI-7048_T_University of Miami	HIV	T3.1	MSB33899A (F144244)	Laminin subunit alpha-1 OS=Homo sapiens GN=LAMA1 PE=1 SV=2	sp|P25391|LAMA1_HUMAN	SP-Human-010118_20180101.fasta	337078	1	7	7	7	0.000253	0.0273
SBI-7048_T_University of Miami	HIV	T3.1	MSB33899A (F144244)	Pyruvate kinase PKM OS=Homo sapiens GN=PKM PE=1 SV=4	sp|P14618|KPYM_HUMAN	SP-Human-010118_20180101.fasta	57937.5	1	14	15	17	0.000616	0.277
SBI-7048_T_University of Miami	HIV	T3.1	MSB33899A (F144244)	Fructose-bisphosphate aldolase A OS=Homo sapiens GN=ALDOA PE=1 SV=2	sp|P04075|ALDOA_HUMAN	SP-Human-010118_20180101.fasta	39420.6	1	4	5	5	0.000181	0.113
SBI-7048_T_University of Miami	HIV	T3.1	MSB33899A (F144244)	Dermcidin OS=Homo sapiens GN=DCD PE=1 SV=2	sp|P81605|DCD_HUMAN	SP-Human-010118_20180101.fasta	11284.1	1	2	2	2	7.24e-05	0.2
SBI-7048_T_University of Miami	HIV	T3.1	MSB33899A (F144244)	Fascin OS=Homo sapiens GN=FSCN1 PE=1 SV=3	sp|Q16658|FSCN1_HUMAN	SP-Human-010118_20180101.fasta	54530.3	1	4	4	4	0.000145	0.0832
SBI-7048_T_University of Miami	HIV	T3.1	MSB33899A (F144244)	Collagen alpha-2(IV) chain OS=Homo sapiens GN=COL4A2 PE=1 SV=4	sp|P08572|CO4A2_HUMAN	SP-Human-010118_20180101.fasta	167558	1	5	5	5	0.000181	0.0391
SBI-7048_T_University of Miami	HIV	T3.1	MSB33899A (F144244)	Plasminogen activator inhibitor 1 OS=Homo sapiens GN=SERPINE1 PE=1 SV=1	sp|P05121|PAI1_HUMAN	SP-Human-010118_20180101.fasta	45060.3	1	4	5	5	0.000181	0.0995
SBI-7048_T_University of Miami	HIV	T3.1	MSB33899A (F144244)	EH domain-containing protein 2 OS=Homo sapiens GN=EHD2 PE=1 SV=2	sp|Q9NZN4|EHD2_HUMAN	SP-Human-010118_20180101.fasta	61163.2	1	3	3	3	0.000109	0.0516
SBI-7048_T_University of Miami	HIV	T3.1	MSB33899A (F144244)	Biglycan OS=Homo sapiens GN=BGN PE=1 SV=2	sp|P21810|PGS1_HUMAN	SP-Human-010118_20180101.fasta	41655.9	1	5	5	7	0.000253	0.163
SBI-7048_T_University of Miami	HIV	T3.1	MSB33899A (F144244)	Syntenin-1 OS=Homo sapiens GN=SDCBP PE=1 SV=1	sp|O00560|SDCB1_HUMAN	SP-Human-010118_20180101.fasta	32445.3	1	7	8	10	0.000362	0.235
SBI-7048_T_University of Miami	HIV	T3.1	MSB33899A (F144244)	Serine protease HTRA1 OS=Homo sapiens GN=HTRA1 PE=1 SV=1	sp|Q92743|HTRA1_HUMAN	SP-Human-010118_20180101.fasta	51287.3	1	4	4	4	0.000145	0.0875
SBI-7048_T_University of Miami	HIV	T3.1	MSB33899A (F144244)	Versican core protein OS=Homo sapiens GN=VCAN PE=1 SV=3	sp|P13611|CSPG2_HUMAN	SP-Human-010118_20180101.fasta	372813	1	31	39	49	0.00177	0.078
SBI-7048_T_University of Miami	HIV	T3.1	MSB33899A (F144244)	Heat shock protein HSP 90-beta OS=Homo sapiens GN=HSP90AB1 PE=1 SV=4	sp|P08238|HS90B_HUMAN	SP-Human-010118_20180101.fasta	83267.3	1	15	16	21	0.00076	0.243
SBI-7048_T_University of Miami	HIV	T3.2	MSB33900A (F144245)	Guanine nucleotide-binding protein G(I)/G(S)/G(T) subunit beta-1 OS=Homo sapiens GN=GNB1 PE=1 SV=3	sp|P62873|GBB1_HUMAN	SP-Human-010118_20180101.fasta	37377.5	0.992	2	2	2	0.000158	0.0588
SBI-7048_T_University of Miami	HIV	T3.2	MSB33900A (F144245)	Antithrombin-III OS=Homo sapiens GN=SERPINC1 PE=1 SV=1	sp|P01008|ANT3_HUMAN	SP-Human-010118_20180101.fasta	52604.1	1	5	5	5	0.000395	0.0668
SBI-7048_T_University of Miami	HIV	T3.2	MSB33900A (F144245)	Protein PRRC2A OS=Homo sapiens GN=PRRC2A PE=1 SV=3	sp|P48634|PRC2A_HUMAN	SP-Human-010118_20180101.fasta	228866	0.983	2	2	2	0.000158	0.00927
SBI-7048_T_University of Miami	HIV	T3.2	MSB33900A (F144245)	Pigment epithelium-derived factor OS=Homo sapiens GN=SERPINF1 PE=1 SV=4	sp|P36955|PEDF_HUMAN	SP-Human-010118_20180101.fasta	46314.3	1	4	4	4	0.000316	0.0789
SBI-7048_T_University of Miami	HIV	T3.2	MSB33900A (F144245)	Thrombospondin-1 OS=Homo sapiens GN=THBS1 PE=1 SV=2	sp|P07996|TSP1_HUMAN	SP-Human-010118_20180101.fasta	129382	1	13	13	14	0.00111	0.107
SBI-7048_T_University of Miami	HIV	T3.2	MSB33900A (F144245)	Sushi repeat-containing protein SRPX OS=Homo sapiens GN=SRPX PE=1 SV=1	sp|P78539|SRPX_HUMAN	SP-Human-010118_20180101.fasta	51572.9	1	3	3	3	0.000237	0.0539
SBI-7048_T_University of Miami	HIV	T3.2	MSB33900A (F144245)	Gamma-glutamylcyclotransferase OS=Homo sapiens GN=GGCT PE=1 SV=1	sp|O75223|GGCT_HUMAN	SP-Human-010118_20180101.fasta	21008	0.997	2	2	2	0.000158	0.117
SBI-7048_T_University of Miami	HIV	T3.2	MSB33900A (F144245)	Procollagen-lysine,2-oxoglutarate 5-dioxygenase 1 OS=Homo sapiens GN=PLOD1 PE=1 SV=2	sp|Q02809|PLOD1_HUMAN	SP-Human-010118_20180101.fasta	83552.5	0.999	2	3	3	0.000237	0.0234
SBI-7048_T_University of Miami	HIV	T3.2	MSB33900A (F144245)	Filaggrin OS=Homo sapiens GN=FLG PE=1 SV=3	sp|P20930|FILA_HUMAN	SP-Human-010118_20180101.fasta	435146	1	4	4	4	0.000316	0.0064
SBI-7048_T_University of Miami	HIV	T3.2	MSB33900A (F144245)	Alpha-actinin-1 OS=Homo sapiens GN=ACTN1 PE=1 SV=2	sp|P12814|ACTN1_HUMAN	SP-Human-010118_20180101.fasta	103061	1	4	4	4	0.000316	0.0448
SBI-7048_T_University of Miami	HIV	T3.2	MSB33900A (F144245)	Glyceraldehyde-3-phosphate dehydrogenase OS=Homo sapiens GN=GAPDH PE=1 SV=3	sp|P04406|G3P_HUMAN	SP-Human-010118_20180101.fasta	36053.4	1	2	2	3	0.000237	0.0657
SBI-7048_T_University of Miami	HIV	T3.2	MSB33900A (F144245)	Bone morphogenetic protein 1 OS=Homo sapiens GN=BMP1 PE=1 SV=2	sp|P13497|BMP1_HUMAN	SP-Human-010118_20180101.fasta	111249	1	5	5	5	0.000395	0.0477
SBI-7048_T_University of Miami	HIV	T3.2	MSB33900A (F144245)	Transforming growth factor-beta-induced protein ig-h3 OS=Homo sapiens GN=TGFBI PE=1 SV=1	sp|Q15582|BGH3_HUMAN	SP-Human-010118_20180101.fasta	74682.9	1	16	21	26	0.00205	0.274
SBI-7048_T_University of Miami	HIV	T3.2	MSB33900A (F144245)	Heat shock protein HSP 90-alpha OS=Homo sapiens GN=HSP90AA1 PE=1 SV=5	sp|P07900|HS90A_HUMAN	SP-Human-010118_20180101.fasta	84663.2	1	2	2	2	0.000158	0.056
SBI-7048_T_University of Miami	HIV	T3.2	MSB33900A (F144245)	Fructose-bisphosphate aldolase A OS=Homo sapiens GN=ALDOA PE=1 SV=2	sp|P04075|ALDOA_HUMAN	SP-Human-010118_20180101.fasta	39420.6	0.984	2	2	2	0.000158	0.0495
SBI-7048_T_University of Miami	HIV	T3.2	MSB33900A (F144245)	Tax_Id=9606 Gene_Symbol=KRT14 Keratin, type I cytoskeletal 14	IPI:CON_00384444.5|SWISS-PROT:P02533,sp|P02533|K1C14_HUMAN	SP-Human-010118_20180101.fasta	51622.6	1	17	17	21	0.00166	0.388
SBI-7048_T_University of Miami	HIV	T3.2	MSB33900A (F144245)	Protein-glutamine gamma-glutamyltransferase E OS=Homo sapiens GN=TGM3 PE=1 SV=4	sp|Q08188|TGM3_HUMAN	SP-Human-010118_20180101.fasta	76633	1	3	4	4	0.000316	0.0404
SBI-7048_T_University of Miami	HIV	T3.2	MSB33900A (F144245)	Collagen triple helix repeat-containing protein 1 OS=Homo sapiens GN=CTHRC1 PE=1 SV=1	sp|Q96CG8|CTHR1_HUMAN	SP-Human-010118_20180101.fasta	26224.8	1	4	4	5	0.000395	0.148
SBI-7048_T_University of Miami	HIV	T3.2	MSB33900A (F144245)	Hornerin OS=Homo sapiens GN=HRNR PE=1 SV=2	sp|Q86YZ3|HORN_HUMAN	SP-Human-010118_20180101.fasta	282373	1	4	6	6	0.000474	0.027
SBI-7048_T_University of Miami	HIV	T3.2	MSB33900A (F144245)	Collagen alpha-1(XII) chain OS=Homo sapiens GN=COL12A1 PE=1 SV=2	sp|Q99715|COCA1_HUMAN	SP-Human-010118_20180101.fasta	333145	1	18	18	18	0.00142	0.0594
SBI-7048_T_University of Miami	HIV	T3.2	MSB33900A (F144245)	Laminin subunit gamma-1 OS=Homo sapiens GN=LAMC1 PE=1 SV=3	sp|P11047|LAMC1_HUMAN	SP-Human-010118_20180101.fasta	177601	1	19	20	23	0.00182	0.127
SBI-7048_T_University of Miami	HIV	T3.2	MSB33900A (F144245)	Complement C5 OS=Homo sapiens GN=C5 PE=1 SV=4	sp|P01031|CO5_HUMAN	SP-Human-010118_20180101.fasta	188309	1	9	11	14	0.00111	0.04
SBI-7048_T_University of Miami	HIV	T3.2	MSB33900A (F144245)	Inter-alpha-trypsin inhibitor heavy chain H2 OS=Homo sapiens GN=ITIH2 PE=1 SV=2	sp|P19823|ITIH2_HUMAN	SP-Human-010118_20180101.fasta	106466	1	6	7	8	0.000632	0.0624
SBI-7048_T_University of Miami	HIV	T3.2	MSB33900A (F144245)	Periostin OS=Homo sapiens GN=POSTN PE=1 SV=2	sp|Q15063|POSTN_HUMAN	SP-Human-010118_20180101.fasta	93318	1	20	25	30	0.00237	0.222
SBI-7048_T_University of Miami	HIV	T3.2	MSB33900A (F144245)	Dermcidin OS=Homo sapiens GN=DCD PE=1 SV=2	sp|P81605|DCD_HUMAN	SP-Human-010118_20180101.fasta	11284.1	1	5	5	8	0.000632	0.3
SBI-7048_T_University of Miami	HIV	T3.2	MSB33900A (F144245)	C-type lectin domain family 11 member A OS=Homo sapiens GN=CLEC11A PE=1 SV=1	sp|Q9Y240|CLC11_HUMAN	SP-Human-010118_20180101.fasta	35694.4	1	3	3	3	0.000237	0.0929
SBI-7048_T_University of Miami	HIV	T3.2	MSB33900A (F144245)	Ninein OS=Homo sapiens GN=NIN PE=1 SV=4	sp|Q8N4C6|NIN_HUMAN	SP-Human-010118_20180101.fasta	243248	0.996	2	2	2	0.000158	0.00813
SBI-7048_T_University of Miami	HIV	T3.2	MSB33900A (F144245)	Apolipoprotein B-100 OS=Homo sapiens GN=APOB PE=1 SV=2	sp|P04114|APOB_HUMAN	SP-Human-010118_20180101.fasta	515615	1	4	4	5	0.000395	0.00899
SBI-7048_T_University of Miami	HIV	T3.2	MSB33900A (F144245)	Collagen alpha-2(I) chain OS=Homo sapiens GN=COL1A2 PE=1 SV=7	sp|P08123|CO1A2_HUMAN	SP-Human-010118_20180101.fasta	129315	1	13	15	18	0.00142	0.0981
SBI-7048_T_University of Miami	HIV	T3.2	MSB33900A (F144245)	Tropomyosin alpha-4 chain OS=Homo sapiens GN=TPM4 PE=1 SV=3	sp|P67936|TPM4_HUMAN	SP-Human-010118_20180101.fasta	28522.4	0.999	2	2	2	0.000158	0.0766
SBI-7048_T_University of Miami	HIV	T3.2	MSB33900A (F144245)	Heparin cofactor 2 OS=Homo sapiens GN=SERPIND1 PE=1 SV=3	sp|P05546|HEP2_HUMAN	SP-Human-010118_20180101.fasta	57072.9	0.993	2	2	2	0.000158	0.0301
SBI-7048_T_University of Miami	HIV	T3.2	MSB33900A (F144245)	Amyloid-beta A4 protein OS=Homo sapiens GN=APP PE=1 SV=3	sp|P05067|A4_HUMAN	SP-Human-010118_20180101.fasta	86941.3	0.996	2	2	2	0.000158	0.0208
SBI-7048_T_University of Miami	HIV	T3.2	MSB33900A (F144245)	Tax_Id=9606 Gene_Symbol=KRT78 Keratin-78	IPI:CON_00166205.2|TREMBL:Q7RTT2,IPI:CON_IPI00166205.2|SWISS-PROT:Q8N1N4-2,sp|Q8N1N4|K2C78_HUMAN	SP-Human-010118_20180101.fasta	56965.4	1	8	8	8	0.000632	0.171
SBI-7048_T_University of Miami	HIV	T3.2	MSB33900A (F144245)	Histone H4 OS=Homo sapiens GN=HIST1H4A PE=1 SV=2	sp|P62805|H4_HUMAN	SP-Human-010118_20180101.fasta	11367.7	1	2	2	2	0.000158	0.214
SBI-7048_T_University of Miami	HIV	T3.2	MSB33900A (F144245)	Keratin, type II cytoskeletal 2 epidermal OS=Homo sapiens GN=KRT2 PE=1 SV=2	sp|P35908|K22E_HUMAN	SP-Human-010118_20180101.fasta	65433.9	1	35	49	84	0.00664	0.473
SBI-7048_T_University of Miami	HIV	T3.2	MSB33900A (F144245)	Apolipoprotein E OS=Homo sapiens GN=APOE PE=1 SV=1	sp|P02649|APOE_HUMAN	SP-Human-010118_20180101.fasta	36153.5	1	6	6	6	0.000474	0.17
SBI-7048_T_University of Miami	HIV	T3.2	MSB33900A (F144245)	CD63 antigen OS=Homo sapiens GN=CD63 PE=1 SV=2	sp|P08962|CD63_HUMAN	SP-Human-010118_20180101.fasta	25636.3	1	2	2	2	0.000158	0.0756
SBI-7048_T_University of Miami	HIV	T3.2	MSB33900A (F144245)	Alpha-2-macroglobulin OS=Homo sapiens GN=A2M PE=1 SV=3	sp|P01023|A2MG_HUMAN	SP-Human-010118_20180101.fasta	163290	1	8	10	18	0.00142	0.0448
SBI-7048_T_University of Miami	HIV	T3.2	MSB33900A (F144245)	Trypsin - Sus scrofa (Pig).	IPI:CON_Trypsin|SWISS-PROT:P00761|TRYP_PIG	SP-Human-010118_20180101.fasta	24409.3	1	7	11	58	0.00458	0.39
SBI-7048_T_University of Miami	HIV	T3.2	MSB33900A (F144245)	Sushi repeat-containing protein SRPX2 OS=Homo sapiens GN=SRPX2 PE=1 SV=1	sp|O60687|SRPX2_HUMAN	SP-Human-010118_20180101.fasta	52972.3	0.994	2	2	2	0.000158	0.043
SBI-7048_T_University of Miami	HIV	T3.2	MSB33900A (F144245)	Glypican-1 OS=Homo sapiens GN=GPC1 PE=1 SV=2	sp|P35052|GPC1_HUMAN	SP-Human-010118_20180101.fasta	61681.3	1	4	4	5	0.000395	0.0842
SBI-7048_T_University of Miami	HIV	T3.2	MSB33900A (F144245)	Keratinocyte proline-rich protein OS=Homo sapiens GN=KPRP PE=1 SV=1	sp|Q5T749|KPRP_HUMAN	SP-Human-010118_20180101.fasta	64132.6	1	10	10	15	0.00119	0.142
SBI-7048_T_University of Miami	HIV	T3.2	MSB33900A (F144245)	Dystonin OS=Homo sapiens GN=DST PE=1 SV=4	REV_sp|Q03001|DYST_HUMAN	SP-Human-010118_20180101.fasta	860678	0.994	2	2	2	0.000158	0.00198
SBI-7048_T_University of Miami	HIV	T3.2	MSB33900A (F144245)	Skin-specific protein 32 OS=Homo sapiens GN=XP32 PE=1 SV=1	sp|Q5T750|XP32_HUMAN	SP-Human-010118_20180101.fasta	26235.7	1	3	3	5	0.000395	0.136
SBI-7048_T_University of Miami	HIV	T3.2	MSB33900A (F144245)	Junction plakoglobin OS=Homo sapiens GN=JUP PE=1 SV=3	sp|P14923|PLAK_HUMAN	SP-Human-010118_20180101.fasta	81745.9	1	13	13	14	0.00111	0.166
SBI-7048_T_University of Miami	HIV	T3.2	MSB33900A (F144245)	Heat shock 70 kDa protein 1A OS=Homo sapiens GN=HSPA1A PE=1 SV=1	sp|P0DMV8|HS71A_HUMAN,sp|P0DMV9|HS71B_HUMAN	SP-Human-010118_20180101.fasta	70054	0.989	2	2	2	0.000158	0.0702
SBI-7048_T_University of Miami	HIV	T3.2	MSB33900A (F144245)	Loricrin OS=Homo sapiens GN=LOR PE=1 SV=2	sp|P23490|LORI_HUMAN	SP-Human-010118_20180101.fasta	25759.4	0.999	2	2	3	0.000237	0.0417
SBI-7048_T_University of Miami	HIV	T3.2	MSB33900A (F144245)	Collagen alpha-1(VII) chain OS=Homo sapiens GN=COL7A1 PE=1 SV=2	sp|Q02388|CO7A1_HUMAN	SP-Human-010118_20180101.fasta	295218	1	2	2	2	0.000158	0.00645
SBI-7048_T_University of Miami	HIV	T3.2	MSB33900A (F144245)	Desmoglein-1 OS=Homo sapiens GN=DSG1 PE=1 SV=2	sp|Q02413|DSG1_HUMAN	SP-Human-010118_20180101.fasta	113749	1	7	9	10	0.00079	0.0772
SBI-7048_T_University of Miami	HIV	T3.2	MSB33900A (F144245)	Peroxidasin homolog OS=Homo sapiens GN=PXDN PE=1 SV=2	sp|Q92626|PXDN_HUMAN	SP-Human-010118_20180101.fasta	165276	1	10	10	11	0.000869	0.0609
SBI-7048_T_University of Miami	HIV	T3.2	MSB33900A (F144245)	Decorin OS=Homo sapiens GN=DCN PE=1 SV=1	sp|P07585|PGS2_HUMAN	SP-Human-010118_20180101.fasta	39748.2	1	2	2	3	0.000237	0.0613
SBI-7048_T_University of Miami	HIV	T3.2	MSB33900A (F144245)	Serpin B12 OS=Homo sapiens GN=SERPINB12 PE=1 SV=1	sp|Q96P63|SPB12_HUMAN	SP-Human-010118_20180101.fasta	46277.7	1	4	4	4	0.000316	0.0765
SBI-7048_T_University of Miami	HIV	T3.2	MSB33900A (F144245)	Annexin A2 OS=Homo sapiens GN=ANXA2 PE=1 SV=2	sp|P07355|ANXA2_HUMAN	SP-Human-010118_20180101.fasta	38606.1	1	9	9	10	0.00079	0.233
SBI-7048_T_University of Miami	HIV	T3.2	MSB33900A (F144245)	Proteasome subunit beta type-5 OS=Homo sapiens GN=PSMB5 PE=1 SV=3	sp|P28074|PSB5_HUMAN	SP-Human-010118_20180101.fasta	28481	0.999	2	2	2	0.000158	0.0875
SBI-7048_T_University of Miami	HIV	T3.2	MSB33900A (F144245)	Fibulin-1 OS=Homo sapiens GN=FBLN1 PE=1 SV=4	sp|P23142|FBLN1_HUMAN	SP-Human-010118_20180101.fasta	77211.6	0.996	2	2	2	0.000158	0.027
SBI-7048_T_University of Miami	HIV	T3.2	MSB33900A (F144245)	Desmoplakin OS=Homo sapiens GN=DSP PE=1 SV=3	sp|P15924|DESP_HUMAN	SP-Human-010118_20180101.fasta	331781	1	20	20	21	0.00166	0.062
SBI-7048_T_University of Miami	HIV	T3.2	MSB33900A (F144245)	Basement membrane-specific heparan sulfate proteoglycan core protein OS=Homo sapiens GN=HSPG2 PE=1 SV=4	sp|P98160|PGBM_HUMAN	SP-Human-010118_20180101.fasta	468811	1	31	34	39	0.00308	0.0692
SBI-7048_T_University of Miami	HIV	T3.2	MSB33900A (F144245)	Thrombospondin-2 OS=Homo sapiens GN=THBS2 PE=1 SV=2	sp|P35442|TSP2_HUMAN	SP-Human-010118_20180101.fasta	129989	1	3	3	3	0.000237	0.0367
SBI-7048_T_University of Miami	HIV	T3.2	MSB33900A (F144245)	Galectin-3-binding protein OS=Homo sapiens GN=LGALS3BP PE=1 SV=1	sp|Q08380|LG3BP_HUMAN	SP-Human-010118_20180101.fasta	65332.1	1	7	9	11	0.000869	0.108
SBI-7048_T_University of Miami	HIV	T3.2	MSB33900A (F144245)	Lysyl oxidase homolog 2 OS=Homo sapiens GN=LOXL2 PE=1 SV=1	sp|Q9Y4K0|LOXL2_HUMAN	SP-Human-010118_20180101.fasta	86723.1	0.999	2	2	2	0.000158	0.0194
SBI-7048_T_University of Miami	HIV	T3.2	MSB33900A (F144245)	Tax_Id=9606 Gene_Symbol=KRT10 Keratin, type I cytoskeletal 10	IPI:CON_00009865.2|SWISS-PROT:P13645,sp|P13645|K1C10_HUMAN	SP-Human-010118_20180101.fasta	59512.4	1	26	49	92	0.00727	0.334
SBI-7048_T_University of Miami	HIV	T3.2	MSB33900A (F144245)	Keratin, type II cuticular Hb5 (Hair keratin, type II Hb5) - Homo sapiens (Human).	IPI:CON_106456|SWISS-PROT:P78386,sp|P78386|KRT85_HUMAN	SP-Human-010118_20180101.fasta	55802	0.996	2	3	3	0.000237	0.0473
SBI-7048_T_University of Miami	HIV	T3.2	MSB33900A (F144245)	Nidogen-1 OS=Homo sapiens GN=NID1 PE=1 SV=3	sp|P14543|NID1_HUMAN	SP-Human-010118_20180101.fasta	136376	1	6	6	7	0.000553	0.0497
SBI-7048_T_University of Miami	HIV	T3.2	MSB33900A (F144245)	Cornifin-B OS=Homo sapiens GN=SPRR1B PE=1 SV=2	sp|P22528|SPR1B_HUMAN,sp|P35321|SPR1A_HUMAN	SP-Human-010118_20180101.fasta	9876.5	0.992	2	2	2	0.000158	0.18
SBI-7048_T_University of Miami	HIV	T3.2	MSB33900A (F144245)	Lactotransferrin OS=Homo sapiens GN=LTF PE=1 SV=6	sp|P02788|TRFL_HUMAN	SP-Human-010118_20180101.fasta	78182.3	0.999	2	2	2	0.000158	0.0296
SBI-7048_T_University of Miami	HIV	T3.2	MSB33900A (F144245)	Prothrombin OS=Homo sapiens GN=F2 PE=1 SV=2	sp|P00734|THRB_HUMAN	SP-Human-010118_20180101.fasta	70036.8	1	2	2	2	0.000158	0.0386
SBI-7048_T_University of Miami	HIV	T3.2	MSB33900A (F144245)	Vimentin OS=Homo sapiens GN=VIM PE=1 SV=4	sp|P08670|VIME_HUMAN	SP-Human-010118_20180101.fasta	53652.7	1	2	2	2	0.000158	0.0558
SBI-7048_T_University of Miami	HIV	T3.2	MSB33900A (F144245)	Zinc-alpha-2-glycoprotein OS=Homo sapiens GN=AZGP1 PE=1 SV=2	sp|P25311|ZA2G_HUMAN	SP-Human-010118_20180101.fasta	34258.6	1	2	2	3	0.000237	0.0738
SBI-7048_T_University of Miami	HIV	T3.2	MSB33900A (F144245)	Adipocyte enhancer-binding protein 1 OS=Homo sapiens GN=AEBP1 PE=1 SV=1	sp|Q8IUX7|AEBP1_HUMAN	SP-Human-010118_20180101.fasta	130931	1	3	3	3	0.000237	0.0207
SBI-7048_T_University of Miami	HIV	T3.2	MSB33900A (F144245)	Leucine-rich repeat-containing protein 17 OS=Homo sapiens GN=LRRC17 PE=2 SV=1	sp|Q8N6Y2|LRC17_HUMAN	SP-Human-010118_20180101.fasta	51801.5	0.99	2	2	2	0.000158	0.0317
SBI-7048_T_University of Miami	HIV	T3.2	MSB33900A (F144245)	Serotransferrin OS=Homo sapiens GN=TF PE=1 SV=3	sp|P02787|TRFE_HUMAN	SP-Human-010118_20180101.fasta	77064.3	0.992	2	2	2	0.000158	0.0229
SBI-7048_T_University of Miami	HIV	T3.2	MSB33900A (F144245)	Collagen alpha-1(VI) chain OS=Homo sapiens GN=COL6A1 PE=1 SV=3	sp|P12109|CO6A1_HUMAN	SP-Human-010118_20180101.fasta	108531	1	19	25	37	0.00292	0.18
SBI-7048_T_University of Miami	HIV	T3.2	MSB33900A (F144245)	Tax_Id=9606 Gene_Symbol=KRT17 Keratin, type I cytoskeletal 17	IPI:CON_IPI00450768.7|SWISS-PROT:Q04695,sp|Q04695|K1C17_HUMAN	SP-Human-010118_20180101.fasta	48106.7	0.997	2	2	2	0.000158	0.213
SBI-7048_T_University of Miami	HIV	T3.2	MSB33900A (F144245)	Elongation factor 2 OS=Homo sapiens GN=EEF2 PE=1 SV=4	sp|P13639|EF2_HUMAN	SP-Human-010118_20180101.fasta	95340.1	1	7	7	7	0.000553	0.0816
SBI-7048_T_University of Miami	HIV	T3.2	MSB33900A (F144245)	A disintegrin and metalloproteinase with thrombospondin motifs 12 OS=Homo sapiens GN=ADAMTS12 PE=1 SV=2	sp|P58397|ATS12_HUMAN	SP-Human-010118_20180101.fasta	177674	1	2	2	2	0.000158	0.0119
SBI-7048_T_University of Miami	HIV	T3.2	MSB33900A (F144245)	Alpha-2-HS-glycoprotein OS=Homo sapiens GN=AHSG PE=1 SV=1	sp|P02765|FETUA_HUMAN	SP-Human-010118_20180101.fasta	39323.4	1	3	3	3	0.000237	0.0545
SBI-7048_T_University of Miami	HIV	T3.2	MSB33900A (F144245)	Collagen alpha-3(VI) chain OS=Homo sapiens GN=COL6A3 PE=1 SV=5	sp|P12111|CO6A3_HUMAN	SP-Human-010118_20180101.fasta	343667	1	80	92	126	0.00995	0.248
SBI-7048_T_University of Miami	HIV	T3.2	MSB33900A (F144245)	Tax_Id=9606 Gene_Symbol=KRT6A Keratin, type II cytoskeletal 6A	IPI:CON_00300725.7|SWISS-PROT:P02538,sp|P02538|K2C6A_HUMAN	SP-Human-010118_20180101.fasta	60046.4	1	16	18	22	0.00174	0.379
SBI-7048_T_University of Miami	HIV	T3.2	MSB33900A (F144245)	Laminin subunit alpha-4 OS=Homo sapiens GN=LAMA4 PE=1 SV=4	sp|Q16363|LAMA4_HUMAN	SP-Human-010118_20180101.fasta	202526	1	13	14	16	0.00126	0.0669
SBI-7048_T_University of Miami	HIV	T3.2	MSB33900A (F144245)	Coiled-coil domain-containing protein 80 OS=Homo sapiens GN=CCDC80 PE=1 SV=1	sp|Q76M96|CCD80_HUMAN	SP-Human-010118_20180101.fasta	108176	0.997	2	2	2	0.000158	0.02
SBI-7048_T_University of Miami	HIV	T3.2	MSB33900A (F144245)	Laminin subunit beta-1 OS=Homo sapiens GN=LAMB1 PE=1 SV=2	sp|P07942|LAMB1_HUMAN	SP-Human-010118_20180101.fasta	198035	1	20	20	21	0.00166	0.106
SBI-7048_T_University of Miami	HIV	T3.2	MSB33900A (F144245)	Filaggrin-2 OS=Homo sapiens GN=FLG2 PE=1 SV=1	sp|Q5D862|FILA2_HUMAN	SP-Human-010118_20180101.fasta	248052	1	5	5	5	0.000395	0.0197
SBI-7048_T_University of Miami	HIV	T3.2	MSB33900A (F144245)	Exostosin-1 OS=Homo sapiens GN=EXT1 PE=1 SV=2	sp|Q16394|EXT1_HUMAN	SP-Human-010118_20180101.fasta	86257.4	0.999	3	3	3	0.000237	0.0335
SBI-7048_T_University of Miami	HIV	T3.2	MSB33900A (F144245)	Arginase-1 OS=Homo sapiens GN=ARG1 PE=1 SV=2	sp|P05089|ARGI1_HUMAN	SP-Human-010118_20180101.fasta	34736.1	0.996	2	2	2	0.000158	0.0559
SBI-7048_T_University of Miami	HIV	T3.2	MSB33900A (F144245)	Tax_Id=9606 Gene_Symbol=KRT5 Keratin, type II cytoskeletal 5	IPI:CON_00009867.3|SWISS-PROT:P13647,sp|P13647|K2C5_HUMAN	SP-Human-010118_20180101.fasta	62379.6	1	20	24	29	0.00229	0.432
SBI-7048_T_University of Miami	HIV	T3.2	MSB33900A (F144245)	Peroxiredoxin-1 OS=Homo sapiens GN=PRDX1 PE=1 SV=1	sp|Q06830|PRDX1_HUMAN	SP-Human-010118_20180101.fasta	22110.9	1	5	5	5	0.000395	0.236
SBI-7048_T_University of Miami	HIV	T3.2	MSB33900A (F144245)	Keratin, type I cytoskeletal 9 OS=Homo sapiens GN=KRT9 PE=1 SV=3	sp|P35527|K1C9_HUMAN	SP-Human-010118_20180101.fasta	62065.9	1	19	35	66	0.00521	0.27
SBI-7048_T_University of Miami	HIV	T3.2	MSB33900A (F144245)	Complement C3 OS=Homo sapiens GN=C3 PE=1 SV=2	sp|P01024|CO3_HUMAN	SP-Human-010118_20180101.fasta	187149	1	8	8	12	0.000948	0.0415
SBI-7048_T_University of Miami	HIV	T3.2	MSB33900A (F144245)	Laminin subunit alpha-5 OS=Homo sapiens GN=LAMA5 PE=1 SV=8	sp|O15230|LAMA5_HUMAN	SP-Human-010118_20180101.fasta	399725	1	9	9	9	0.000711	0.023
SBI-7048_T_University of Miami	HIV	T3.2	MSB33900A (F144245)	Tubulin alpha-1B chain OS=Homo sapiens GN=TUBA1B PE=1 SV=1	sp|P68363|TBA1B_HUMAN	SP-Human-010118_20180101.fasta	50151.7	1	2	2	2	0.000158	0.0421
SBI-7048_T_University of Miami	HIV	T3.2	MSB33900A (F144245)	Keratin, hair, basic, 3 - Homo sapiens (Human).	IPI:CON_120456|TREMBL:Q6NT21,sp|P78385|KRT83_HUMAN	SP-Human-010118_20180101.fasta	54194.9	0.999	2	2	2	0.000158	0.0852
SBI-7048_T_University of Miami	HIV	T3.2	MSB33900A (F144245)	Tax_Id=9606 Gene_Symbol=KRT16 Keratin, type I cytoskeletal 16	IPI:CON_00217963.3|SWISS-PROT:P08779,IPI:CON_IPI00217963.3|SWISS-PROT:P08779,sp|P08779|K1C16_HUMAN	SP-Human-010118_20180101.fasta	51269	1	4	4	5	0.000395	0.292
SBI-7048_T_University of Miami	HIV	T3.2	MSB33900A (F144245)	Protein S100-A8 OS=Homo sapiens GN=S100A8 PE=1 SV=1	sp|P05109|S10A8_HUMAN	SP-Human-010118_20180101.fasta	10835	0.998	2	2	2	0.000158	0.204
SBI-7048_T_University of Miami	HIV	T3.2	MSB33900A (F144245)	Gasdermin-A OS=Homo sapiens GN=GSDMA PE=1 SV=4	sp|Q96QA5|GSDMA_HUMAN	SP-Human-010118_20180101.fasta	49365.6	0.999	2	2	2	0.000158	0.036
SBI-7048_T_University of Miami	HIV	T3.2	MSB33900A (F144245)	Collagen alpha-1(I) chain OS=Homo sapiens GN=COL1A1 PE=1 SV=5	sp|P02452|CO1A1_HUMAN	SP-Human-010118_20180101.fasta	138941	1	10	12	14	0.00111	0.0669
SBI-7048_T_University of Miami	HIV	T3.2	MSB33900A (F144245)	Hemoglobin subunit beta OS=Homo sapiens GN=HBB PE=1 SV=2	sp|P68871|HBB_HUMAN	SP-Human-010118_20180101.fasta	15998	1	3	4	7	0.000553	0.218
SBI-7048_T_University of Miami	HIV	T3.2	MSB33900A (F144245)	Tenascin OS=Homo sapiens GN=TNC PE=1 SV=3	sp|P24821|TENA_HUMAN	SP-Human-010118_20180101.fasta	240850	0.996	2	2	2	0.000158	0.00863
SBI-7048_T_University of Miami	HIV	T3.2	MSB33900A (F144245)	Collagen alpha-1(III) chain OS=Homo sapiens GN=COL3A1 PE=1 SV=4	sp|P02461|CO3A1_HUMAN	SP-Human-010118_20180101.fasta	138565	1	5	5	6	0.000474	0.0382
SBI-7048_T_University of Miami	HIV	T3.2	MSB33900A (F144245)	Olfactomedin-like protein 3 OS=Homo sapiens GN=OLFML3 PE=2 SV=1	sp|Q9NRN5|OLFL3_HUMAN	SP-Human-010118_20180101.fasta	46011.2	1	5	5	5	0.000395	0.118
SBI-7048_T_University of Miami	HIV	T3.2	MSB33900A (F144245)	Fibronectin OS=Homo sapiens GN=FN1 PE=1 SV=4	sp|P02751|FINC_HUMAN	SP-Human-010118_20180101.fasta	262617	1	69	105	158	0.0125	0.329
SBI-7048_T_University of Miami	HIV	T3.2	MSB33900A (F144245)	Tax_Id=9606 Gene_Symbol=KRT71 Keratin, type II cytoskeletal 71	IPI:CON_IPI00061200.4|SWISS-PROT:Q3SY84,sp|Q3SY84|K2C71_HUMAN	SP-Human-010118_20180101.fasta	57251.1	0.999	2	2	2	0.000158	0.0612
SBI-7048_T_University of Miami	HIV	T3.2	MSB33900A (F144245)	Elongation factor 1-alpha 1 OS=Homo sapiens GN=EEF1A1 PE=1 SV=1	sp|P68104|EF1A1_HUMAN,sp|Q5VTE0|EF1A3_HUMAN	SP-Human-010118_20180101.fasta	50185.4	1	4	4	4	0.000316	0.0779
SBI-7048_T_University of Miami	HIV	T3.2	MSB33900A (F144245)	Moesin OS=Homo sapiens GN=MSN PE=1 SV=3	sp|P26038|MOES_HUMAN	SP-Human-010118_20180101.fasta	67821.8	1	3	3	3	0.000237	0.0399
SBI-7048_T_University of Miami	HIV	T3.2	MSB33900A (F144245)	Integrin beta-1 OS=Homo sapiens GN=ITGB1 PE=1 SV=2	sp|P05556|ITB1_HUMAN	SP-Human-010118_20180101.fasta	88415.1	1	3	3	3	0.000237	0.0363
SBI-7048_T_University of Miami	HIV	T3.2	MSB33900A (F144245)	Alpha-fetoprotein OS=Homo sapiens GN=AFP PE=1 SV=1	sp|P02771|FETA_HUMAN	SP-Human-010118_20180101.fasta	68678.2	1	3	3	3	0.000237	0.0411
SBI-7048_T_University of Miami	HIV	T3.2	MSB33900A (F144245)	Pyruvate kinase PKM OS=Homo sapiens GN=PKM PE=1 SV=4	sp|P14618|KPYM_HUMAN	SP-Human-010118_20180101.fasta	57937.5	1	7	7	7	0.000553	0.134
SBI-7048_T_University of Miami	HIV	T3.2	MSB33900A (F144245)	Aminopeptidase N OS=Homo sapiens GN=ANPEP PE=1 SV=4	sp|P15144|AMPN_HUMAN	SP-Human-010118_20180101.fasta	109542	0.996	2	2	2	0.000158	0.0217
SBI-7048_T_University of Miami	HIV	T3.2	MSB33900A (F144245)	EMILIN-1 OS=Homo sapiens GN=EMILIN1 PE=1 SV=3	sp|Q9Y6C2|EMIL1_HUMAN	SP-Human-010118_20180101.fasta	106695	1	4	4	4	0.000316	0.0374
SBI-7048_T_University of Miami	HIV	T3.2	MSB33900A (F144245)	Tax_Id=9606 Gene_Symbol=KRT77 Keratin 77	IPI:CON_IPI00376379.3|SWISS-PROT:Q7Z794,sp|Q7Z794|K2C1B_HUMAN	SP-Human-010118_20180101.fasta	61802.8	1	3	3	3	0.000237	0.114
SBI-7048_T_University of Miami	HIV	T3.2	MSB33900A (F144245)	Actin, cytoplasmic 1 OS=Homo sapiens GN=ACTB PE=1 SV=1	sp|P60709|ACTB_HUMAN	SP-Human-010118_20180101.fasta	41737.8	1	11	14	19	0.0015	0.28
SBI-7048_T_University of Miami	HIV	T3.2	MSB33900A (F144245)	Collagen alpha-1(XVIII) chain OS=Homo sapiens GN=COL18A1 PE=1 SV=5	sp|P39060|COIA1_HUMAN	SP-Human-010118_20180101.fasta	178188	1	2	2	2	0.000158	0.00912
SBI-7048_T_University of Miami	HIV	T3.2	MSB33900A (F144245)	Collagen alpha-2(VI) chain OS=Homo sapiens GN=COL6A2 PE=1 SV=4	sp|P12110|CO6A2_HUMAN	SP-Human-010118_20180101.fasta	108581	1	16	16	20	0.00158	0.131
SBI-7048_T_University of Miami	HIV	T3.2	MSB33900A (F144245)	Heat shock cognate 71 kDa protein OS=Homo sapiens GN=HSPA8 PE=1 SV=1	sp|P11142|HSP7C_HUMAN	SP-Human-010118_20180101.fasta	70899.8	1	3	3	3	0.000237	0.0619
SBI-7048_T_University of Miami	HIV	T3.2	MSB33900A (F144245)	Gelsolin OS=Homo sapiens GN=GSN PE=1 SV=1	sp|P06396|GELS_HUMAN	SP-Human-010118_20180101.fasta	85697.8	1	4	4	4	0.000316	0.0499
SBI-7048_T_University of Miami	HIV	T3.2	MSB33900A (F144245)	Complement C1q tumor necrosis factor-related protein 3 OS=Homo sapiens GN=C1QTNF3 PE=1 SV=1	sp|Q9BXJ4|C1QT3_HUMAN	SP-Human-010118_20180101.fasta	26994.8	0.999	3	3	3	0.000237	0.122
SBI-7048_T_University of Miami	HIV	T3.2	MSB33900A (F144245)	Hemoglobin subunit alpha OS=Homo sapiens GN=HBA1 PE=1 SV=2	sp|P69905|HBA_HUMAN	SP-Human-010118_20180101.fasta	15257.6	1	4	5	9	0.000711	0.232
SBI-7048_T_University of Miami	HIV	T3.2	MSB33900A (F144245)	Myosin-9 OS=Homo sapiens GN=MYH9 PE=1 SV=4	sp|P35579|MYH9_HUMAN	SP-Human-010118_20180101.fasta	226538	0.995	2	2	2	0.000158	0.00969
SBI-7048_T_University of Miami	HIV	T3.2	MSB33900A (F144245)	Small proline-rich protein 2E OS=Homo sapiens GN=SPRR2E PE=2 SV=2	sp|P22531|SPR2E_HUMAN,sp|P22532|SPR2D_HUMAN,sp|P35325|SPR2B_HUMAN,sp|P35326|SPR2A_HUMAN,sp|Q9BYE4|SPR2G_HUMAN	SP-Human-010118_20180101.fasta	8157.1	1	2	2	4	0.000316	0.306
SBI-7048_T_University of Miami	HIV	T3.2	MSB33900A (F144245)	Inter-alpha-trypsin inhibitor heavy chain H3 OS=Homo sapiens GN=ITIH3 PE=1 SV=2	sp|Q06033|ITIH3_HUMAN	SP-Human-010118_20180101.fasta	99850.9	1	3	3	3	0.000237	0.0258
SBI-7048_T_University of Miami	HIV	T3.2	MSB33900A (F144245)	Protein-glutamine gamma-glutamyltransferase K OS=Homo sapiens GN=TGM1 PE=1 SV=4	sp|P22735|TGM1_HUMAN	SP-Human-010118_20180101.fasta	89786	0.999	3	3	3	0.000237	0.0367
SBI-7048_T_University of Miami	HIV	T3.2	MSB33900A (F144245)	von Willebrand factor OS=Homo sapiens GN=VWF PE=1 SV=4	sp|P04275|VWF_HUMAN	SP-Human-010118_20180101.fasta	309251	1	5	5	5	0.000395	0.0203
SBI-7048_T_University of Miami	HIV	T3.2	MSB33900A (F144245)	Plakophilin-1 OS=Homo sapiens GN=PKP1 PE=1 SV=2	sp|Q13835|PKP1_HUMAN	SP-Human-010118_20180101.fasta	82862.7	1	2	2	2	0.000158	0.0254
SBI-7048_T_University of Miami	HIV	T3.2	MSB33900A (F144245)	Catalase OS=Homo sapiens GN=CAT PE=1 SV=3	sp|P04040|CATA_HUMAN	SP-Human-010118_20180101.fasta	59756.5	0.979	2	2	2	0.000158	0.0342
SBI-7048_T_University of Miami	HIV	T3.2	MSB33900A (F144245)	(Bos taurus) Bovine serum albumin precursor	IPI:CON_00708398.1|SWISS-PROT:P02769	SP-Human-010118_20180101.fasta	69294.2	1	45	70	117	0.00924	0.636
SBI-7048_T_University of Miami	HIV	T3.2	MSB33900A (F144245)	Tax_Id=9606 Gene_Symbol=KRT80 Isoform 1 of Keratin, type II cytoskeletal 80	IPI:CON_IPI00853265.1|SWISS-PROT:Q6KB66-1,sp|Q6KB66|K2C80_HUMAN	SP-Human-010118_20180101.fasta	50525.7	1	2	2	2	0.000158	0.0819
SBI-7048_T_University of Miami	HIV	T3.2	MSB33900A (F144245)	Pentraxin-related protein PTX3 OS=Homo sapiens GN=PTX3 PE=1 SV=3	sp|P26022|PTX3_HUMAN	SP-Human-010118_20180101.fasta	41975.9	1	2	2	2	0.000158	0.0551
SBI-7048_T_University of Miami	HIV	T3.2	MSB33900A (F144245)	Complement C4-A OS=Homo sapiens GN=C4A PE=1 SV=2	sp|P0C0L4|CO4A_HUMAN	SP-Human-010118_20180101.fasta	192787	1	8	10	11	0.000869	0.0292
SBI-7048_T_University of Miami	HIV	T3.2	MSB33900A (F144245)	Laminin subunit alpha-2 OS=Homo sapiens GN=LAMA2 PE=1 SV=4	sp|P24043|LAMA2_HUMAN	SP-Human-010118_20180101.fasta	343905	1	13	13	13	0.00103	0.04
SBI-7048_T_University of Miami	HIV	T3.2	MSB33900A (F144245)	Keratin, type II cytoskeletal 1 OS=Homo sapiens GN=KRT1 PE=1 SV=6	sp|P04264|K2C1_HUMAN	SP-Human-010118_20180101.fasta	66040.3	1	31	49	83	0.00656	0.404
SBI-7048_T_University of Miami	HIV	T3.2	MSB33900A (F144245)	Serum albumin OS=Homo sapiens GN=ALB PE=1 SV=2	IPI:CON_IPI00745872.2|SWISS-PROT:P02768-1,sp|P02768|ALBU_HUMAN	SP-Human-010118_20180101.fasta	69366.9	0.998	2	2	2	0.000158	0.092
SBI-7048_T_University of Miami	HIV	T3.2	MSB33900A (F144245)	Agrin OS=Homo sapiens GN=AGRN PE=1 SV=5	sp|O00468|AGRIN_HUMAN	SP-Human-010118_20180101.fasta	217225	1	4	4	4	0.000316	0.0218
SBI-7048_T_University of Miami	HIV	T3.2	MSB33900A (F144245)	Versican core protein OS=Homo sapiens GN=VCAN PE=1 SV=3	sp|P13611|CSPG2_HUMAN	SP-Human-010118_20180101.fasta	372813	1	19	20	26	0.00205	0.0536
SBI-7048_T_University of Miami	HIV	T3.2	MSB33900A (F144245)	Heat shock protein HSP 90-beta OS=Homo sapiens GN=HSP90AB1 PE=1 SV=4	sp|P08238|HS90B_HUMAN	SP-Human-010118_20180101.fasta	83267.3	1	3	3	3	0.000237	0.0456
SBI-7048_T_University of Miami	HIV	T3.3	MSB33901A (F144246)	Hemoglobin subunit beta OS=Homo sapiens GN=HBB PE=1 SV=2	sp|P68871|HBB_HUMAN	SP-Human-010118_20180101.fasta	15998	1	2	3	5	0.00037	0.129
SBI-7048_T_University of Miami	HIV	T3.3	MSB33901A (F144246)	Fibronectin OS=Homo sapiens GN=FN1 PE=1 SV=4	sp|P02751|FINC_HUMAN	SP-Human-010118_20180101.fasta	262617	1	88	152	251	0.0186	0.372
SBI-7048_T_University of Miami	HIV	T3.3	MSB33901A (F144246)	Collagen alpha-3(VI) chain OS=Homo sapiens GN=COL6A3 PE=1 SV=5	sp|P12111|CO6A3_HUMAN	SP-Human-010118_20180101.fasta	343667	1	101	127	183	0.0135	0.307
SBI-7048_T_University of Miami	HIV	T3.3	MSB33901A (F144246)	Laminin subunit gamma-1 OS=Homo sapiens GN=LAMC1 PE=1 SV=3	sp|P11047|LAMC1_HUMAN	SP-Human-010118_20180101.fasta	177601	1	28	32	35	0.00259	0.203
SBI-7048_T_University of Miami	HIV	T3.3	MSB33901A (F144246)	Versican core protein OS=Homo sapiens GN=VCAN PE=1 SV=3	sp|P13611|CSPG2_HUMAN	SP-Human-010118_20180101.fasta	372813	1	27	30	35	0.00259	0.0757
SBI-7048_T_University of Miami	HIV	T3.3	MSB33901A (F144246)	Laminin subunit beta-1 OS=Homo sapiens GN=LAMB1 PE=1 SV=2	sp|P07942|LAMB1_HUMAN	SP-Human-010118_20180101.fasta	198035	1	20	21	26	0.00193	0.105
SBI-7048_T_University of Miami	HIV	T3.3	MSB33901A (F144246)	Inter-alpha-trypsin inhibitor heavy chain H2 OS=Homo sapiens GN=ITIH2 PE=1 SV=2	sp|P19823|ITIH2_HUMAN	SP-Human-010118_20180101.fasta	106466	1	9	10	13	0.000963	0.0729
SBI-7048_T_University of Miami	HIV	T3.3	MSB33901A (F144246)	Tax_Id=9606 Gene_Symbol=KRT6A Keratin, type II cytoskeletal 6A	IPI:CON_00300725.7|SWISS-PROT:P02538,sp|P02538|K2C6A_HUMAN	SP-Human-010118_20180101.fasta	60046.4	1	17	18	22	0.00163	0.381
SBI-7048_T_University of Miami	HIV	T3.3	MSB33901A (F144246)	Biglycan OS=Homo sapiens GN=BGN PE=1 SV=2	sp|P21810|PGS1_HUMAN	SP-Human-010118_20180101.fasta	41655.9	1	4	5	6	0.000444	0.117
SBI-7048_T_University of Miami	HIV	T3.3	MSB33901A (F144246)	Actin, cytoplasmic 1 OS=Homo sapiens GN=ACTB PE=1 SV=1	sp|P60709|ACTB_HUMAN	SP-Human-010118_20180101.fasta	41737.8	1	11	13	17	0.00126	0.259
SBI-7048_T_University of Miami	HIV	T3.3	MSB33901A (F144246)	Glypican-1 OS=Homo sapiens GN=GPC1 PE=1 SV=2	sp|P35052|GPC1_HUMAN	SP-Human-010118_20180101.fasta	61681.3	1	8	8	8	0.000592	0.118
SBI-7048_T_University of Miami	HIV	T3.3	MSB33901A (F144246)	Laminin subunit alpha-5 OS=Homo sapiens GN=LAMA5 PE=1 SV=8	sp|O15230|LAMA5_HUMAN	SP-Human-010118_20180101.fasta	399725	1	22	22	22	0.00163	0.0598
SBI-7048_T_University of Miami	HIV	T3.3	MSB33901A (F144246)	Apolipoprotein B-100 OS=Homo sapiens GN=APOB PE=1 SV=2	sp|P04114|APOB_HUMAN	SP-Human-010118_20180101.fasta	515615	1	6	6	7	0.000518	0.0131
SBI-7048_T_University of Miami	HIV	T3.3	MSB33901A (F144246)	Thrombospondin-1 OS=Homo sapiens GN=THBS1 PE=1 SV=2	sp|P07996|TSP1_HUMAN	SP-Human-010118_20180101.fasta	129382	1	14	14	17	0.00126	0.128
SBI-7048_T_University of Miami	HIV	T3.3	MSB33901A (F144246)	Complement C4-A OS=Homo sapiens GN=C4A PE=1 SV=2	sp|P0C0L4|CO4A_HUMAN	SP-Human-010118_20180101.fasta	192787	1	7	9	13	0.000963	0.0241
SBI-7048_T_University of Miami	HIV	T3.3	MSB33901A (F144246)	Periostin OS=Homo sapiens GN=POSTN PE=1 SV=2	sp|Q15063|POSTN_HUMAN	SP-Human-010118_20180101.fasta	93318	1	11	13	14	0.00104	0.121
SBI-7048_T_University of Miami	HIV	T3.3	MSB33901A (F144246)	von Willebrand factor OS=Homo sapiens GN=VWF PE=1 SV=4	sp|P04275|VWF_HUMAN	SP-Human-010118_20180101.fasta	309251	1	9	9	10	0.00074	0.0331
SBI-7048_T_University of Miami	HIV	T3.3	MSB33901A (F144246)	Titin OS=Homo sapiens GN=TTN PE=1 SV=4	sp|Q8WZ42|TITIN_HUMAN	SP-Human-010118_20180101.fasta	3.81569e+06	0.996	2	2	2	0.000148	0.000757
SBI-7048_T_University of Miami	HIV	T3.3	MSB33901A (F144246)	Collagen alpha-1(XVIII) chain OS=Homo sapiens GN=COL18A1 PE=1 SV=5	sp|P39060|COIA1_HUMAN	SP-Human-010118_20180101.fasta	178188	1	7	8	10	0.00074	0.0422
SBI-7048_T_University of Miami	HIV	T3.3	MSB33901A (F144246)	Laminin subunit alpha-2 OS=Homo sapiens GN=LAMA2 PE=1 SV=4	sp|P24043|LAMA2_HUMAN	SP-Human-010118_20180101.fasta	343905	1	28	29	30	0.00222	0.0862
SBI-7048_T_University of Miami	HIV	T3.3	MSB33901A (F144246)	Basement membrane-specific heparan sulfate proteoglycan core protein OS=Homo sapiens GN=HSPG2 PE=1 SV=4	sp|P98160|PGBM_HUMAN	SP-Human-010118_20180101.fasta	468811	1	67	72	78	0.00578	0.168
SBI-7048_T_University of Miami	HIV	T3.3	MSB33901A (F144246)	(Bos taurus) Bovine serum albumin precursor	IPI:CON_00708398.1|SWISS-PROT:P02769	SP-Human-010118_20180101.fasta	69294.2	1	34	46	64	0.00474	0.524
SBI-7048_T_University of Miami	HIV	T3.3	MSB33901A (F144246)	Collagen alpha-1(VI) chain OS=Homo sapiens GN=COL6A1 PE=1 SV=3	sp|P12109|CO6A1_HUMAN	SP-Human-010118_20180101.fasta	108531	1	21	27	40	0.00296	0.191
SBI-7048_T_University of Miami	HIV	T3.3	MSB33901A (F144246)	Alpha-2-macroglobulin OS=Homo sapiens GN=A2M PE=1 SV=3	sp|P01023|A2MG_HUMAN	SP-Human-010118_20180101.fasta	163290	1	9	14	27	0.002	0.0522
SBI-7048_T_University of Miami	HIV	T3.3	MSB33901A (F144246)	Adipocyte enhancer-binding protein 1 OS=Homo sapiens GN=AEBP1 PE=1 SV=1	sp|Q8IUX7|AEBP1_HUMAN	SP-Human-010118_20180101.fasta	130931	1	7	7	9	0.000666	0.0587
SBI-7048_T_University of Miami	HIV	T3.3	MSB33901A (F144246)	14-3-3 protein theta OS=Homo sapiens GN=YWHAQ PE=1 SV=1	sp|P27348|1433T_HUMAN	SP-Human-010118_20180101.fasta	27765.4	0.992	2	2	2	0.000148	0.0653
SBI-7048_T_University of Miami	HIV	T3.3	MSB33901A (F144246)	Galectin-3-binding protein OS=Homo sapiens GN=LGALS3BP PE=1 SV=1	sp|Q08380|LG3BP_HUMAN	SP-Human-010118_20180101.fasta	65332.1	1	5	6	6	0.000444	0.0752
SBI-7048_T_University of Miami	HIV	T3.3	MSB33901A (F144246)	Collagen alpha-2(VI) chain OS=Homo sapiens GN=COL6A2 PE=1 SV=4	sp|P12110|CO6A2_HUMAN	SP-Human-010118_20180101.fasta	108581	1	12	15	19	0.00141	0.0981
SBI-7048_T_University of Miami	HIV	T3.3	MSB33901A (F144246)	Agrin OS=Homo sapiens GN=AGRN PE=1 SV=5	sp|O00468|AGRIN_HUMAN	SP-Human-010118_20180101.fasta	217225	1	9	9	9	0.000666	0.0498
SBI-7048_T_University of Miami	HIV	T3.3	MSB33901A (F144246)	Laminin subunit alpha-4 OS=Homo sapiens GN=LAMA4 PE=1 SV=4	sp|Q16363|LAMA4_HUMAN	SP-Human-010118_20180101.fasta	202526	1	23	25	29	0.00215	0.131
SBI-7048_T_University of Miami	HIV	T3.3	MSB33901A (F144246)	Keratin, type II cytoskeletal 1 OS=Homo sapiens GN=KRT1 PE=1 SV=6	sp|P04264|K2C1_HUMAN	SP-Human-010118_20180101.fasta	66040.3	1	31	47	65	0.00481	0.475
SBI-7048_T_University of Miami	HIV	T3.3	MSB33901A (F144246)	Keratin, type I cytoskeletal 9 OS=Homo sapiens GN=KRT9 PE=1 SV=3	sp|P35527|K1C9_HUMAN	SP-Human-010118_20180101.fasta	62065.9	1	22	34	51	0.00378	0.307
SBI-7048_T_University of Miami	HIV	T3.3	MSB33901A (F144246)	Transforming growth factor-beta-induced protein ig-h3 OS=Homo sapiens GN=TGFBI PE=1 SV=1	sp|Q15582|BGH3_HUMAN	SP-Human-010118_20180101.fasta	74682.9	1	4	4	5	0.00037	0.0542
SBI-7048_T_University of Miami	HIV	T3.3	MSB33901A (F144246)	Heat shock cognate 71 kDa protein OS=Homo sapiens GN=HSPA8 PE=1 SV=1	sp|P11142|HSP7C_HUMAN	SP-Human-010118_20180101.fasta	70899.8	1	2	2	2	0.000148	0.0356
SBI-7048_T_University of Miami	HIV	T3.3	MSB33901A (F144246)	Thrombospondin-2 OS=Homo sapiens GN=THBS2 PE=1 SV=2	sp|P35442|TSP2_HUMAN	SP-Human-010118_20180101.fasta	129989	1	6	6	7	0.000518	0.064
SBI-7048_T_University of Miami	HIV	T3.3	MSB33901A (F144246)	Collagen alpha-1(XII) chain OS=Homo sapiens GN=COL12A1 PE=1 SV=2	sp|Q99715|COCA1_HUMAN	SP-Human-010118_20180101.fasta	333145	1	31	31	33	0.00244	0.102
SBI-7048_T_University of Miami	HIV	T3.3	MSB33901A (F144246)	Apolipoprotein E OS=Homo sapiens GN=APOE PE=1 SV=1	sp|P02649|APOE_HUMAN	SP-Human-010118_20180101.fasta	36153.5	1	3	3	4	0.000296	0.0978
SBI-7048_T_University of Miami	HIV	T3.3	MSB33901A (F144246)	Tax_Id=9606 Gene_Symbol=KRT14 Keratin, type I cytoskeletal 14	IPI:CON_00384444.5|SWISS-PROT:P02533,sp|P02533|K1C14_HUMAN	SP-Human-010118_20180101.fasta	51622.6	1	8	8	10	0.00074	0.242
SBI-7048_T_University of Miami	HIV	T3.3	MSB33901A (F144246)	Tax_Id=9606 Gene_Symbol=KRT17 Keratin, type I cytoskeletal 17	IPI:CON_IPI00450768.7|SWISS-PROT:Q04695,sp|Q04695|K1C17_HUMAN	SP-Human-010118_20180101.fasta	48106.7	1	3	3	3	0.000222	0.144
SBI-7048_T_University of Miami	HIV	T3.3	MSB33901A (F144246)	CD63 antigen OS=Homo sapiens GN=CD63 PE=1 SV=2	sp|P08962|CD63_HUMAN	SP-Human-010118_20180101.fasta	25636.3	0.974	2	2	2	0.000148	0.0756
SBI-7048_T_University of Miami	HIV	T3.3	MSB33901A (F144246)	Complement C5 OS=Homo sapiens GN=C5 PE=1 SV=4	sp|P01031|CO5_HUMAN	SP-Human-010118_20180101.fasta	188309	1	11	15	18	0.00133	0.0477
SBI-7048_T_University of Miami	HIV	T3.3	MSB33901A (F144246)	Desmoplakin OS=Homo sapiens GN=DSP PE=1 SV=3	sp|P15924|DESP_HUMAN	SP-Human-010118_20180101.fasta	331781	1	10	10	10	0.00074	0.031
SBI-7048_T_University of Miami	HIV	T3.3	MSB33901A (F144246)	Keratin, type II cytoskeletal 2 epidermal OS=Homo sapiens GN=KRT2 PE=1 SV=2	sp|P35908|K22E_HUMAN	SP-Human-010118_20180101.fasta	65433.9	1	32	42	62	0.00459	0.459
SBI-7048_T_University of Miami	HIV	T3.3	MSB33901A (F144246)	Tax_Id=9606 Gene_Symbol=KRT10 Keratin, type I cytoskeletal 10	IPI:CON_00009865.2|SWISS-PROT:P13645,sp|P13645|K1C10_HUMAN	SP-Human-010118_20180101.fasta	59512.4	1	23	36	63	0.00466	0.283
SBI-7048_T_University of Miami	HIV	T3.3	MSB33901A (F144246)	Filamin-A OS=Homo sapiens GN=FLNA PE=1 SV=4	sp|P21333|FLNA_HUMAN	SP-Human-010118_20180101.fasta	280729	1	4	4	4	0.000296	0.0125
SBI-7048_T_University of Miami	HIV	T3.3	MSB33901A (F144246)	Aminopeptidase N OS=Homo sapiens GN=ANPEP PE=1 SV=4	sp|P15144|AMPN_HUMAN	SP-Human-010118_20180101.fasta	109542	0.989	2	2	2	0.000148	0.0165
SBI-7048_T_University of Miami	HIV	T3.3	MSB33901A (F144246)	Collagen triple helix repeat-containing protein 1 OS=Homo sapiens GN=CTHRC1 PE=1 SV=1	sp|Q96CG8|CTHR1_HUMAN	SP-Human-010118_20180101.fasta	26224.8	1	3	3	4	0.000296	0.115
SBI-7048_T_University of Miami	HIV	T3.3	MSB33901A (F144246)	Talin-1 OS=Homo sapiens GN=TLN1 PE=1 SV=3	sp|Q9Y490|TLN1_HUMAN	SP-Human-010118_20180101.fasta	269765	1	4	4	4	0.000296	0.0181
SBI-7048_T_University of Miami	HIV	T3.3	MSB33901A (F144246)	Protein PRRC2A OS=Homo sapiens GN=PRRC2A PE=1 SV=3	sp|P48634|PRC2A_HUMAN	SP-Human-010118_20180101.fasta	228866	0.982	2	2	2	0.000148	0.00927
SBI-7048_T_University of Miami	HIV	T3.3	MSB33901A (F144246)	Collagen alpha-1(I) chain OS=Homo sapiens GN=COL1A1 PE=1 SV=5	sp|P02452|CO1A1_HUMAN	SP-Human-010118_20180101.fasta	138941	1	12	15	18	0.00133	0.0847
SBI-7048_T_University of Miami	HIV	T3.3	MSB33901A (F144246)	Peroxidasin homolog OS=Homo sapiens GN=PXDN PE=1 SV=2	sp|Q92626|PXDN_HUMAN	SP-Human-010118_20180101.fasta	165276	1	10	10	12	0.000888	0.0683
SBI-7048_T_University of Miami	HIV	T3.3	MSB33901A (F144246)	Pigment epithelium-derived factor OS=Homo sapiens GN=SERPINF1 PE=1 SV=4	sp|P36955|PEDF_HUMAN	SP-Human-010118_20180101.fasta	46314.3	1	4	4	5	0.00037	0.0789
SBI-7048_T_University of Miami	HIV	T3.3	MSB33901A (F144246)	Inter-alpha-trypsin inhibitor heavy chain H3 OS=Homo sapiens GN=ITIH3 PE=1 SV=2	sp|Q06033|ITIH3_HUMAN	SP-Human-010118_20180101.fasta	99850.9	1	5	6	9	0.000666	0.0461
SBI-7048_T_University of Miami	HIV	T3.3	MSB33901A (F144246)	Elongation factor 2 OS=Homo sapiens GN=EEF2 PE=1 SV=4	sp|P13639|EF2_HUMAN	SP-Human-010118_20180101.fasta	95340.1	1	3	3	4	0.000296	0.0338
SBI-7048_T_University of Miami	HIV	T3.3	MSB33901A (F144246)	Trypsin - Sus scrofa (Pig).	IPI:CON_Trypsin|SWISS-PROT:P00761|TRYP_PIG	SP-Human-010118_20180101.fasta	24409.3	1	3	4	28	0.00207	0.165
SBI-7048_T_University of Miami	HIV	T3.3	MSB33901A (F144246)	Laminin subunit alpha-1 OS=Homo sapiens GN=LAMA1 PE=1 SV=2	sp|P25391|LAMA1_HUMAN	SP-Human-010118_20180101.fasta	337078	1	3	3	3	0.000222	0.014
SBI-7048_T_University of Miami	HIV	T3.3	MSB33901A (F144246)	Tax_Id=9606 Gene_Symbol=KRT5 Keratin, type II cytoskeletal 5	IPI:CON_00009867.3|SWISS-PROT:P13647,sp|P13647|K2C5_HUMAN	SP-Human-010118_20180101.fasta	62379.6	1	20	22	25	0.00185	0.447
SBI-7048_T_University of Miami	HIV	T3.3	MSB33901A (F144246)	Tax_Id=9606 Gene_Symbol=KRT16 Keratin, type I cytoskeletal 16	IPI:CON_00217963.3|SWISS-PROT:P08779,IPI:CON_IPI00217963.3|SWISS-PROT:P08779,sp|P08779|K1C16_HUMAN	SP-Human-010118_20180101.fasta	51269	1	7	7	7	0.000518	0.326
SBI-7048_T_University of Miami	HIV	T3.3	MSB33901A (F144246)	C-type lectin domain family 11 member A OS=Homo sapiens GN=CLEC11A PE=1 SV=1	sp|Q9Y240|CLC11_HUMAN	SP-Human-010118_20180101.fasta	35694.4	1	4	4	5	0.00037	0.118
SBI-7048_T_University of Miami	HIV	T3.3	MSB33901A (F144246)	Prothrombin OS=Homo sapiens GN=F2 PE=1 SV=2	sp|P00734|THRB_HUMAN	SP-Human-010118_20180101.fasta	70036.8	0.999	2	2	2	0.000148	0.0386
SBI-7048_T_University of Miami	HIV	T3.3	MSB33901A (F144246)	Complement C3 OS=Homo sapiens GN=C3 PE=1 SV=2	sp|P01024|CO3_HUMAN	SP-Human-010118_20180101.fasta	187149	1	7	8	13	0.000963	0.0343
SBI-7048_T_University of Miami	HIV	T3.3	MSB33901A (F144246)	A disintegrin and metalloproteinase with thrombospondin motifs 12 OS=Homo sapiens GN=ADAMTS12 PE=1 SV=2	sp|P58397|ATS12_HUMAN	SP-Human-010118_20180101.fasta	177674	1	5	5	5	0.00037	0.032
SBI-7048_T_University of Miami	HIV	T3.3	MSB33901A (F144246)	Annexin A2 OS=Homo sapiens GN=ANXA2 PE=1 SV=2	sp|P07355|ANXA2_HUMAN	SP-Human-010118_20180101.fasta	38606.1	1	5	5	5	0.00037	0.145
SBI-7048_T_University of Miami	HIV	T3.3	MSB33901A (F144246)	Collagen alpha-2(I) chain OS=Homo sapiens GN=COL1A2 PE=1 SV=7	sp|P08123|CO1A2_HUMAN	SP-Human-010118_20180101.fasta	129315	1	15	17	21	0.00155	0.12
SBI-7048_T_University of Miami	HIV	T3.3	MSB33901A (F144246)	Glyceraldehyde-3-phosphate dehydrogenase OS=Homo sapiens GN=GAPDH PE=1 SV=3	sp|P04406|G3P_HUMAN	SP-Human-010118_20180101.fasta	36053.4	1	3	3	3	0.000222	0.107
SBI-7048_T_University of Miami	HIV	T3.3	MSB33901A (F144246)	Keratin, hair, basic, 3 - Homo sapiens (Human).	IPI:CON_120456|TREMBL:Q6NT21,sp|P78385|KRT83_HUMAN	SP-Human-010118_20180101.fasta	54194.9	1	2	2	2	0.000148	0.0507
SBI-7048_T_University of Miami	HIV	T3.3	MSB33901A (F144246)	Junction plakoglobin OS=Homo sapiens GN=JUP PE=1 SV=3	sp|P14923|PLAK_HUMAN	SP-Human-010118_20180101.fasta	81745.9	1	3	3	3	0.000222	0.0336
SBI-7048_T_University of Miami	HIV	T3.3	MSB33901A (F144246)	Collagen alpha-1(III) chain OS=Homo sapiens GN=COL3A1 PE=1 SV=4	sp|P02461|CO3A1_HUMAN	SP-Human-010118_20180101.fasta	138565	1	5	5	6	0.000444	0.0307
SBI-7048_T_University of Miami	HIV	T3.3	MSB33901A (F144246)	Fibrillin-1 OS=Homo sapiens GN=FBN1 PE=1 SV=3	sp|P35555|FBN1_HUMAN	SP-Human-010118_20180101.fasta	312226	1	2	2	2	0.000148	0.00697
SBI-7048_T_University of Miami	HIV	T3.3	MSB33901A (F144246)	Hemoglobin subunit alpha OS=Homo sapiens GN=HBA1 PE=1 SV=2	sp|P69905|HBA_HUMAN	SP-Human-010118_20180101.fasta	15257.6	1	4	6	10	0.00074	0.232
SBI-7048_T_University of Miami	HIV	T3.3	MSB33901A (F144246)	Collagen alpha-1(V) chain OS=Homo sapiens GN=COL5A1 PE=1 SV=3	sp|P20908|CO5A1_HUMAN	SP-Human-010118_20180101.fasta	183563	0.998	2	2	2	0.000148	0.0103
SBI-7048_T_University of Miami	HIV	T3.3	MSB33901A (F144246)	Clathrin heavy chain 1 OS=Homo sapiens GN=CLTC PE=1 SV=5	sp|Q00610|CLH1_HUMAN	SP-Human-010118_20180101.fasta	191619	1	3	3	3	0.000222	0.0179
SBI-7048_T_University of Miami	HIV	T3.3	MSB33901A (F144246)	Amyloid-beta A4 protein OS=Homo sapiens GN=APP PE=1 SV=3	sp|P05067|A4_HUMAN	SP-Human-010118_20180101.fasta	86941.3	0.999	2	2	2	0.000148	0.0234
SBI-7048_T_University of Miami	HIV	T3.3	MSB33901A (F144246)	Heat shock protein HSP 90-beta OS=Homo sapiens GN=HSP90AB1 PE=1 SV=4	sp|P08238|HS90B_HUMAN	SP-Human-010118_20180101.fasta	83267.3	1	3	3	3	0.000222	0.0456
SBI-7048_T_University of Miami	HIV	T3.3	MSB33901A (F144246)	Bone morphogenetic protein 1 OS=Homo sapiens GN=BMP1 PE=1 SV=2	sp|P13497|BMP1_HUMAN	SP-Human-010118_20180101.fasta	111249	0.998	2	2	2	0.000148	0.0193
SBI-7048_T_University of Miami	HIV	T3.3	MSB33901A (F144246)	Filaggrin-2 OS=Homo sapiens GN=FLG2 PE=1 SV=1	sp|Q5D862|FILA2_HUMAN	SP-Human-010118_20180101.fasta	248052	1	2	2	2	0.000148	0.0092
SBI-7048_T_University of Miami	HIV	T3.3	MSB33901A (F144246)	Collagen alpha-1(VII) chain OS=Homo sapiens GN=COL7A1 PE=1 SV=2	sp|Q02388|CO7A1_HUMAN	SP-Human-010118_20180101.fasta	295218	1	3	3	3	0.000222	0.00985
SBI-7048_T_University of Miami	HIV	T3.3	MSB33901A (F144246)	Nidogen-1 OS=Homo sapiens GN=NID1 PE=1 SV=3	sp|P14543|NID1_HUMAN	SP-Human-010118_20180101.fasta	136376	1	10	10	12	0.000888	0.0818
SBI-7048_T_University of Miami	HIV	T3.3	MSB33901A (F144246)	Alpha-2-HS-glycoprotein OS=Homo sapiens GN=AHSG PE=1 SV=1	sp|P02765|FETUA_HUMAN	SP-Human-010118_20180101.fasta	39323.4	1	3	4	5	0.00037	0.0545
SBI-7048_T_University of Miami	HIV	T3.3	MSB33901A (F144246)	Fermitin family homolog 3 OS=Homo sapiens GN=FERMT3 PE=1 SV=1	sp|Q86UX7|URP2_HUMAN	SP-Human-010118_20180101.fasta	75954.9	1	4	4	4	0.000296	0.06
SBI-7048_T_University of Miami	HIV	T3.3	MSB33901A (F144246)	Complement C1q tumor necrosis factor-related protein 3 OS=Homo sapiens GN=C1QTNF3 PE=1 SV=1	sp|Q9BXJ4|C1QT3_HUMAN	SP-Human-010118_20180101.fasta	26994.8	1	3	3	3	0.000222	0.122
SBI-7048_T_University of Miami	HIV	T3.3	MSB33901A (F144246)	Olfactomedin-like protein 3 OS=Homo sapiens GN=OLFML3 PE=2 SV=1	sp|Q9NRN5|OLFL3_HUMAN	SP-Human-010118_20180101.fasta	46011.2	1	3	3	3	0.000222	0.0714
SBI-7048_T_University of Miami	HIV	T3.3	MSB33901A (F144246)	Lysosome-associated membrane glycoprotein 1 OS=Homo sapiens GN=LAMP1 PE=1 SV=3	sp|P11279|LAMP1_HUMAN	SP-Human-010118_20180101.fasta	44883.1	1	2	2	2	0.000148	0.0456
SBI-7048_T_University of Miami	HIV	T3.3	MSB33901A (F144246)	Tax_Id=9606 Gene_Symbol=KRT78 Keratin-78	IPI:CON_00166205.2|TREMBL:Q7RTT2,IPI:CON_IPI00166205.2|SWISS-PROT:Q8N1N4-2,sp|Q8N1N4|K2C78_HUMAN	SP-Human-010118_20180101.fasta	56965.4	1	2	2	2	0.000148	0.0691
SBI-7048_T_University of Miami	HIV	T3.3	MSB33901A (F144246)	Vimentin OS=Homo sapiens GN=VIM PE=1 SV=4	sp|P08670|VIME_HUMAN	SP-Human-010118_20180101.fasta	53652.7	1	3	3	3	0.000222	0.0751
SBI-7048_T_University of Miami	HIV	T3.3	MSB33901A (F144246)	Decorin OS=Homo sapiens GN=DCN PE=1 SV=1	sp|P07585|PGS2_HUMAN	SP-Human-010118_20180101.fasta	39748.2	1	4	4	5	0.00037	0.111
SBI-7048_T_University of Miami	HIV	T3.3	MSB33901A (F144246)	Peroxiredoxin-1 OS=Homo sapiens GN=PRDX1 PE=1 SV=1	sp|Q06830|PRDX1_HUMAN	SP-Human-010118_20180101.fasta	22110.9	0.999	2	2	2	0.000148	0.0955
SBI-7048_T_University of Miami	HIV	T3.3	MSB33901A (F144246)	Glypican-6 OS=Homo sapiens GN=GPC6 PE=1 SV=1	sp|Q9Y625|GPC6_HUMAN	SP-Human-010118_20180101.fasta	62736.4	0.993	2	2	2	0.000148	0.0306
SBI-7048_T_University of Miami	HIV	T3.3	MSB33901A (F144246)	Pyruvate kinase PKM OS=Homo sapiens GN=PKM PE=1 SV=4	sp|P14618|KPYM_HUMAN	SP-Human-010118_20180101.fasta	57937.5	1	4	4	4	0.000296	0.0866
SBI-7048_T_University of Miami	HIV	T3.3	MSB33901A (F144246)	Inter-alpha-trypsin inhibitor heavy chain H1 OS=Homo sapiens GN=ITIH1 PE=1 SV=3	sp|P19827|ITIH1_HUMAN	SP-Human-010118_20180101.fasta	101390	1	3	3	4	0.000296	0.0252
SBI-7048_T_University of Miami	HIV	T3.3	MSB33901A (F144246)	Keratinocyte proline-rich protein OS=Homo sapiens GN=KPRP PE=1 SV=1	sp|Q5T749|KPRP_HUMAN	SP-Human-010118_20180101.fasta	64132.6	1	9	9	11	0.000814	0.109
SBI-7048_T_University of Miami	HIV	T3.3	MSB33901A (F144246)	Elongation factor 1-alpha 1 OS=Homo sapiens GN=EEF1A1 PE=1 SV=1	sp|P68104|EF1A1_HUMAN,sp|Q5VTE0|EF1A3_HUMAN	SP-Human-010118_20180101.fasta	50185.4	1	5	5	6	0.000444	0.115
SBI-7048_T_University of Miami	HIV	T3.3	MSB33901A (F144246)	Alpha-fetoprotein OS=Homo sapiens GN=AFP PE=1 SV=1	sp|P02771|FETA_HUMAN	SP-Human-010118_20180101.fasta	68678.2	0.999	2	2	2	0.000148	0.0296
SBI-7048_T_University of Miami	HIV	T3.3	MSB33901A (F144246)	Tenascin OS=Homo sapiens GN=TNC PE=1 SV=3	sp|P24821|TENA_HUMAN	SP-Human-010118_20180101.fasta	240850	1	2	2	2	0.000148	0.00863
SBI-7048_T_University of Miami	HIV	T3.3	MSB33901A (F144246)	Histone H4 OS=Homo sapiens GN=HIST1H4A PE=1 SV=2	sp|P62805|H4_HUMAN	SP-Human-010118_20180101.fasta	11367.7	1	3	4	4	0.000296	0.291
SBI-7048_T_University of Miami	HIV	T3.3	MSB33901A (F144246)	Fibulin-1 OS=Homo sapiens GN=FBLN1 PE=1 SV=4	sp|P23142|FBLN1_HUMAN	SP-Human-010118_20180101.fasta	77211.6	1	2	2	3	0.000222	0.0299
SBI-7048_T_University of Miami	HIV	T3.3	MSB33901A (F144246)	Peripheral-type benzodiazepine receptor-associated protein 1 OS=Homo sapiens GN=TSPOAP1 PE=1 SV=2	sp|O95153|RIMB1_HUMAN	SP-Human-010118_20180101.fasta	200051	0.998	2	2	2	0.000148	0.00754
SBI-7048_T_University of Miami	HIV	T3.3	MSB33901A (F144246)	A disintegrin and metalloproteinase with thrombospondin motifs 13 OS=Homo sapiens GN=ADAMTS13 PE=1 SV=1	sp|Q76LX8|ATS13_HUMAN	SP-Human-010118_20180101.fasta	153601	0.994	2	2	2	0.000148	0.014
SBI-7048_T_University of Miami	HIV	T3.3	MSB33901A (F144246)	Coagulation factor XIII A chain OS=Homo sapiens GN=F13A1 PE=1 SV=4	sp|P00488|F13A_HUMAN	SP-Human-010118_20180101.fasta	83267.3	0.988	2	2	2	0.000148	0.026
SBI-7048_T_University of Miami	HIV	T3.3	MSB33901A (F144246)	Desmoglein-1 OS=Homo sapiens GN=DSG1 PE=1 SV=2	sp|Q02413|DSG1_HUMAN	SP-Human-010118_20180101.fasta	113749	1	3	3	3	0.000222	0.0315
SBI-7048_T_University of Miami	HIV	T3.3	MSB33901A (F144246)	Collagen alpha-2(IV) chain OS=Homo sapiens GN=COL4A2 PE=1 SV=4	sp|P08572|CO4A2_HUMAN	SP-Human-010118_20180101.fasta	167558	1	3	3	3	0.000222	0.0234
SBI-7048_T_University of Miami	HIV	T3.3	MSB33901A (F144246)	Pentraxin-related protein PTX3 OS=Homo sapiens GN=PTX3 PE=1 SV=3	sp|P26022|PTX3_HUMAN	SP-Human-010118_20180101.fasta	41975.9	0.999	2	2	2	0.000148	0.0577
SBI-7048_T_University of Miami	HIV	T3.3	MSB33901A (F144246)	Dermcidin OS=Homo sapiens GN=DCD PE=1 SV=2	sp|P81605|DCD_HUMAN	SP-Human-010118_20180101.fasta	11284.1	1	3	3	5	0.00037	0.227
SBI-7048_T_University of Miami	HIV	T3.3	MSB33901A (F144246)	Alpha-actinin-1 OS=Homo sapiens GN=ACTN1 PE=1 SV=2	sp|P12814|ACTN1_HUMAN	SP-Human-010118_20180101.fasta	103061	1	4	4	4	0.000296	0.0493
SBI-7048_T_University of Miami	HIV	T3.4	MSB33902A (F144247)	Hemoglobin subunit beta OS=Homo sapiens GN=HBB PE=1 SV=2	sp|P68871|HBB_HUMAN	SP-Human-010118_20180101.fasta	15998	0.999	2	3	5	0.000473	0.129
SBI-7048_T_University of Miami	HIV	T3.4	MSB33902A (F144247)	Fibronectin OS=Homo sapiens GN=FN1 PE=1 SV=4	sp|P02751|FINC_HUMAN	SP-Human-010118_20180101.fasta	262617	1	61	80	107	0.0101	0.269
SBI-7048_T_University of Miami	HIV	T3.4	MSB33902A (F144247)	Dermcidin OS=Homo sapiens GN=DCD PE=1 SV=2	sp|P81605|DCD_HUMAN	SP-Human-010118_20180101.fasta	11284.1	1	4	4	5	0.000473	0.291
SBI-7048_T_University of Miami	HIV	T3.4	MSB33902A (F144247)	Keratin, type II cytoskeletal 1 OS=Homo sapiens GN=KRT1 PE=1 SV=6	sp|P04264|K2C1_HUMAN	SP-Human-010118_20180101.fasta	66040.3	1	34	54	82	0.00775	0.457
SBI-7048_T_University of Miami	HIV	T3.4	MSB33902A (F144247)	Versican core protein OS=Homo sapiens GN=VCAN PE=1 SV=3	sp|P13611|CSPG2_HUMAN	SP-Human-010118_20180101.fasta	372813	1	11	11	14	0.00132	0.0292
SBI-7048_T_University of Miami	HIV	T3.4	MSB33902A (F144247)	Transforming growth factor-beta-induced protein ig-h3 OS=Homo sapiens GN=TGFBI PE=1 SV=1	sp|Q15582|BGH3_HUMAN	SP-Human-010118_20180101.fasta	74682.9	1	12	13	14	0.00132	0.187
SBI-7048_T_University of Miami	HIV	T3.4	MSB33902A (F144247)	Inter-alpha-trypsin inhibitor heavy chain H2 OS=Homo sapiens GN=ITIH2 PE=1 SV=2	sp|P19823|ITIH2_HUMAN	SP-Human-010118_20180101.fasta	106466	1	4	4	4	0.000378	0.0433
SBI-7048_T_University of Miami	HIV	T3.4	MSB33902A (F144247)	Collagen alpha-1(VI) chain OS=Homo sapiens GN=COL6A1 PE=1 SV=3	sp|P12109|CO6A1_HUMAN	SP-Human-010118_20180101.fasta	108531	1	16	19	27	0.00255	0.139
SBI-7048_T_University of Miami	HIV	T3.4	MSB33902A (F144247)	Tax_Id=9606 Gene_Symbol=KRT6A Keratin, type II cytoskeletal 6A	IPI:CON_00300725.7|SWISS-PROT:P02538,sp|P02538|K2C6A_HUMAN	SP-Human-010118_20180101.fasta	60046.4	1	23	26	34	0.00321	0.417
SBI-7048_T_University of Miami	HIV	T3.4	MSB33902A (F144247)	Tax_Id=9606 Gene_Symbol=KRT78 Keratin-78	IPI:CON_00166205.2|TREMBL:Q7RTT2,IPI:CON_IPI00166205.2|SWISS-PROT:Q8N1N4-2,sp|Q8N1N4|K2C78_HUMAN	SP-Human-010118_20180101.fasta	56965.4	1	4	4	5	0.000473	0.113
SBI-7048_T_University of Miami	HIV	T3.4	MSB33902A (F144247)	Tax_Id=9606 Gene_Symbol=KRT5 Keratin, type II cytoskeletal 5	IPI:CON_00009867.3|SWISS-PROT:P13647,sp|P13647|K2C5_HUMAN	SP-Human-010118_20180101.fasta	62379.6	1	24	29	36	0.0034	0.436
SBI-7048_T_University of Miami	HIV	T3.4	MSB33902A (F144247)	Tax_Id=9606 Gene_Symbol=KRT79 Keratin, type II cytoskeletal 79	IPI:CON_IPI00241841.9|SWISS-PROT:Q5XKE5,sp|Q5XKE5|K2C79_HUMAN	SP-Human-010118_20180101.fasta	57809.8	1	2	2	2	0.000189	0.129
SBI-7048_T_University of Miami	HIV	T3.4	MSB33902A (F144247)	Desmoplakin OS=Homo sapiens GN=DSP PE=1 SV=3	sp|P15924|DESP_HUMAN	SP-Human-010118_20180101.fasta	331781	1	38	42	44	0.00416	0.109
SBI-7048_T_University of Miami	HIV	T3.4	MSB33902A (F144247)	Filaggrin-2 OS=Homo sapiens GN=FLG2 PE=1 SV=1	sp|Q5D862|FILA2_HUMAN	SP-Human-010118_20180101.fasta	248052	1	2	2	2	0.000189	0.0092
SBI-7048_T_University of Miami	HIV	T3.4	MSB33902A (F144247)	Filaggrin OS=Homo sapiens GN=FLG PE=1 SV=3	sp|P20930|FILA_HUMAN	SP-Human-010118_20180101.fasta	435146	1	4	5	5	0.000473	0.0064
SBI-7048_T_University of Miami	HIV	T3.4	MSB33902A (F144247)	Actin, cytoplasmic 1 OS=Homo sapiens GN=ACTB PE=1 SV=1	sp|P60709|ACTB_HUMAN	SP-Human-010118_20180101.fasta	41737.8	1	6	8	11	0.00104	0.16
SBI-7048_T_University of Miami	HIV	T3.4	MSB33902A (F144247)	Collagen alpha-3(VI) chain OS=Homo sapiens GN=COL6A3 PE=1 SV=5	sp|P12111|CO6A3_HUMAN	SP-Human-010118_20180101.fasta	343667	1	61	67	81	0.00766	0.187
SBI-7048_T_University of Miami	HIV	T3.4	MSB33902A (F144247)	Laminin subunit beta-1 OS=Homo sapiens GN=LAMB1 PE=1 SV=2	sp|P07942|LAMB1_HUMAN	SP-Human-010118_20180101.fasta	198035	1	9	10	11	0.00104	0.0426
SBI-7048_T_University of Miami	HIV	T3.4	MSB33902A (F144247)	Lactotransferrin OS=Homo sapiens GN=LTF PE=1 SV=6	sp|P02788|TRFL_HUMAN	SP-Human-010118_20180101.fasta	78182.3	1	3	3	3	0.000284	0.038
SBI-7048_T_University of Miami	HIV	T3.4	MSB33902A (F144247)	Protein-glutamine gamma-glutamyltransferase E OS=Homo sapiens GN=TGM3 PE=1 SV=4	sp|Q08188|TGM3_HUMAN	SP-Human-010118_20180101.fasta	76633	1	8	9	9	0.000851	0.108
SBI-7048_T_University of Miami	HIV	T3.4	MSB33902A (F144247)	Apolipoprotein B-100 OS=Homo sapiens GN=APOB PE=1 SV=2	sp|P04114|APOB_HUMAN	SP-Human-010118_20180101.fasta	515615	0.999	2	2	2	0.000189	0.0046
SBI-7048_T_University of Miami	HIV	T3.4	MSB33902A (F144247)	Laminin subunit gamma-1 OS=Homo sapiens GN=LAMC1 PE=1 SV=3	sp|P11047|LAMC1_HUMAN	SP-Human-010118_20180101.fasta	177601	1	10	13	13	0.00123	0.0628
SBI-7048_T_University of Miami	HIV	T3.4	MSB33902A (F144247)	Periostin OS=Homo sapiens GN=POSTN PE=1 SV=2	sp|Q15063|POSTN_HUMAN	SP-Human-010118_20180101.fasta	93318	1	14	16	17	0.00161	0.169
SBI-7048_T_University of Miami	HIV	T3.4	MSB33902A (F144247)	Complement C4-A OS=Homo sapiens GN=C4A PE=1 SV=2	sp|P0C0L4|CO4A_HUMAN	SP-Human-010118_20180101.fasta	192787	1	5	5	6	0.000567	0.0206
SBI-7048_T_University of Miami	HIV	T3.4	MSB33902A (F144247)	(Bos taurus) Bovine serum albumin precursor	IPI:CON_00708398.1|SWISS-PROT:P02769	SP-Human-010118_20180101.fasta	69294.2	1	40	58	83	0.00784	0.585
SBI-7048_T_University of Miami	HIV	T3.4	MSB33902A (F144247)	Basement membrane-specific heparan sulfate proteoglycan core protein OS=Homo sapiens GN=HSPG2 PE=1 SV=4	sp|P98160|PGBM_HUMAN	SP-Human-010118_20180101.fasta	468811	1	27	27	27	0.00255	0.061
SBI-7048_T_University of Miami	HIV	T3.4	MSB33902A (F144247)	Alpha-2-macroglobulin OS=Homo sapiens GN=A2M PE=1 SV=3	sp|P01023|A2MG_HUMAN	SP-Human-010118_20180101.fasta	163290	1	6	7	12	0.00113	0.0393
SBI-7048_T_University of Miami	HIV	T3.4	MSB33902A (F144247)	Adipocyte enhancer-binding protein 1 OS=Homo sapiens GN=AEBP1 PE=1 SV=1	sp|Q8IUX7|AEBP1_HUMAN	SP-Human-010118_20180101.fasta	130931	1	2	2	2	0.000189	0.0147
SBI-7048_T_University of Miami	HIV	T3.4	MSB33902A (F144247)	Galectin-3-binding protein OS=Homo sapiens GN=LGALS3BP PE=1 SV=1	sp|Q08380|LG3BP_HUMAN	SP-Human-010118_20180101.fasta	65332.1	1	6	7	7	0.000662	0.0855
SBI-7048_T_University of Miami	HIV	T3.4	MSB33902A (F144247)	Collagen alpha-2(VI) chain OS=Homo sapiens GN=COL6A2 PE=1 SV=4	sp|P12110|CO6A2_HUMAN	SP-Human-010118_20180101.fasta	108581	1	9	11	13	0.00123	0.0815
SBI-7048_T_University of Miami	HIV	T3.4	MSB33902A (F144247)	Laminin subunit alpha-4 OS=Homo sapiens GN=LAMA4 PE=1 SV=4	sp|Q16363|LAMA4_HUMAN	SP-Human-010118_20180101.fasta	202526	1	7	7	8	0.000756	0.0428
SBI-7048_T_University of Miami	HIV	T3.4	MSB33902A (F144247)	Keratin, type I cytoskeletal 9 OS=Homo sapiens GN=KRT9 PE=1 SV=3	sp|P35527|K1C9_HUMAN	SP-Human-010118_20180101.fasta	62065.9	1	22	41	73	0.0069	0.335
SBI-7048_T_University of Miami	HIV	T3.4	MSB33902A (F144247)	Keratinocyte proline-rich protein OS=Homo sapiens GN=KPRP PE=1 SV=1	sp|Q5T749|KPRP_HUMAN	SP-Human-010118_20180101.fasta	64132.6	1	10	10	16	0.00151	0.14
SBI-7048_T_University of Miami	HIV	T3.4	MSB33902A (F144247)	Tax_Id=10090 Gene_Symbol=Krt71 Keratin, type II cytoskeletal 6G	IPI:CON_00468956.4|SWISS-PROT:Q9R0H5	SP-Human-010118_20180101.fasta	57384.3	0.998	2	2	2	0.000189	0.164
SBI-7048_T_University of Miami	HIV	T3.4	MSB33902A (F144247)	Tax_Id=9606 Gene_Symbol=KRT71 Keratin, type II cytoskeletal 71	IPI:CON_IPI00061200.4|SWISS-PROT:Q3SY84,sp|Q3SY84|K2C71_HUMAN	SP-Human-010118_20180101.fasta	57251.1	1	7	8	8	0.000756	0.159
SBI-7048_T_University of Miami	HIV	T3.4	MSB33902A (F144247)	Glyceraldehyde-3-phosphate dehydrogenase OS=Homo sapiens GN=GAPDH PE=1 SV=3	sp|P04406|G3P_HUMAN	SP-Human-010118_20180101.fasta	36053.4	1	3	3	3	0.000284	0.0955
SBI-7048_T_University of Miami	HIV	T3.4	MSB33902A (F144247)	Junction plakoglobin OS=Homo sapiens GN=JUP PE=1 SV=3	sp|P14923|PLAK_HUMAN	SP-Human-010118_20180101.fasta	81745.9	1	12	12	14	0.00132	0.17
SBI-7048_T_University of Miami	HIV	T3.4	MSB33902A (F144247)	Decorin OS=Homo sapiens GN=DCN PE=1 SV=1	sp|P07585|PGS2_HUMAN	SP-Human-010118_20180101.fasta	39748.2	1	3	3	3	0.000284	0.0641
SBI-7048_T_University of Miami	HIV	T3.4	MSB33902A (F144247)	Tax_Id=9606 Gene_Symbol=KRT17 Keratin, type I cytoskeletal 17	IPI:CON_IPI00450768.7|SWISS-PROT:Q04695,sp|Q04695|K1C17_HUMAN	SP-Human-010118_20180101.fasta	48106.7	1	11	12	13	0.00123	0.398
SBI-7048_T_University of Miami	HIV	T3.4	MSB33902A (F144247)	Apolipoprotein E OS=Homo sapiens GN=APOE PE=1 SV=1	sp|P02649|APOE_HUMAN	SP-Human-010118_20180101.fasta	36153.5	1	3	4	4	0.000378	0.0883
SBI-7048_T_University of Miami	HIV	T3.4	MSB33902A (F144247)	Antithrombin-III OS=Homo sapiens GN=SERPINC1 PE=1 SV=1	sp|P01008|ANT3_HUMAN	SP-Human-010118_20180101.fasta	52604.1	0.992	2	2	2	0.000189	0.0172
SBI-7048_T_University of Miami	HIV	T3.4	MSB33902A (F144247)	Tax_Id=9606 Gene_Symbol=KRT14 Keratin, type I cytoskeletal 14	IPI:CON_00384444.5|SWISS-PROT:P02533,sp|P02533|K1C14_HUMAN	SP-Human-010118_20180101.fasta	51622.6	1	20	24	28	0.00265	0.436
SBI-7048_T_University of Miami	HIV	T3.4	MSB33902A (F144247)	Complement C5 OS=Homo sapiens GN=C5 PE=1 SV=4	sp|P01031|CO5_HUMAN	SP-Human-010118_20180101.fasta	188309	1	4	4	5	0.000473	0.0227
SBI-7048_T_University of Miami	HIV	T3.4	MSB33902A (F144247)	Keratin, type II cytoskeletal 2 epidermal OS=Homo sapiens GN=KRT2 PE=1 SV=2	sp|P35908|K22E_HUMAN	SP-Human-010118_20180101.fasta	65433.9	1	34	44	60	0.00567	0.526
SBI-7048_T_University of Miami	HIV	T3.4	MSB33902A (F144247)	Tax_Id=9606 Gene_Symbol=KRT10 Keratin, type I cytoskeletal 10	IPI:CON_00009865.2|SWISS-PROT:P13645,sp|P13645|K1C10_HUMAN	SP-Human-010118_20180101.fasta	59512.4	1	27	41	65	0.00614	0.341
SBI-7048_T_University of Miami	HIV	T3.4	MSB33902A (F144247)	Plakophilin-1 OS=Homo sapiens GN=PKP1 PE=1 SV=2	sp|Q13835|PKP1_HUMAN	SP-Human-010118_20180101.fasta	82862.7	1	4	4	4	0.000378	0.0522
SBI-7048_T_University of Miami	HIV	T3.4	MSB33902A (F144247)	Annexin A2 OS=Homo sapiens GN=ANXA2 PE=1 SV=2	sp|P07355|ANXA2_HUMAN	SP-Human-010118_20180101.fasta	38606.1	1	7	8	9	0.000851	0.18
SBI-7048_T_University of Miami	HIV	T3.4	MSB33902A (F144247)	Protein PRRC2A OS=Homo sapiens GN=PRRC2A PE=1 SV=3	sp|P48634|PRC2A_HUMAN	SP-Human-010118_20180101.fasta	228866	0.98	2	2	2	0.000189	0.00927
SBI-7048_T_University of Miami	HIV	T3.4	MSB33902A (F144247)	Collagen alpha-1(I) chain OS=Homo sapiens GN=COL1A1 PE=1 SV=5	sp|P02452|CO1A1_HUMAN	SP-Human-010118_20180101.fasta	138941	1	4	4	4	0.000378	0.0321
SBI-7048_T_University of Miami	HIV	T3.4	MSB33902A (F144247)	Peroxidasin homolog OS=Homo sapiens GN=PXDN PE=1 SV=2	sp|Q92626|PXDN_HUMAN	SP-Human-010118_20180101.fasta	165276	1	7	7	7	0.000662	0.0433
SBI-7048_T_University of Miami	HIV	T3.4	MSB33902A (F144247)	Pigment epithelium-derived factor OS=Homo sapiens GN=SERPINF1 PE=1 SV=4	sp|P36955|PEDF_HUMAN	SP-Human-010118_20180101.fasta	46314.3	0.998	3	3	3	0.000284	0.0622
SBI-7048_T_University of Miami	HIV	T3.4	MSB33902A (F144247)	Inter-alpha-trypsin inhibitor heavy chain H3 OS=Homo sapiens GN=ITIH3 PE=1 SV=2	sp|Q06033|ITIH3_HUMAN	SP-Human-010118_20180101.fasta	99850.9	1	2	2	2	0.000189	0.0258
SBI-7048_T_University of Miami	HIV	T3.4	MSB33902A (F144247)	Trypsin - Sus scrofa (Pig).	IPI:CON_Trypsin|SWISS-PROT:P00761|TRYP_PIG	SP-Human-010118_20180101.fasta	24409.3	1	6	8	103	0.00974	0.303
SBI-7048_T_University of Miami	HIV	T3.4	MSB33902A (F144247)	Elongation factor 2 OS=Homo sapiens GN=EEF2 PE=1 SV=4	sp|P13639|EF2_HUMAN	SP-Human-010118_20180101.fasta	95340.1	1	2	2	2	0.000189	0.0233
SBI-7048_T_University of Miami	HIV	T3.4	MSB33902A (F144247)	Lysozyme C OS=Homo sapiens GN=LYZ PE=1 SV=1	sp|P61626|LYSC_HUMAN	SP-Human-010118_20180101.fasta	16536.9	1	5	6	6	0.000567	0.304
SBI-7048_T_University of Miami	HIV	T3.4	MSB33902A (F144247)	Moesin OS=Homo sapiens GN=MSN PE=1 SV=3	sp|P26038|MOES_HUMAN	SP-Human-010118_20180101.fasta	67821.8	0.995	2	2	2	0.000189	0.026
SBI-7048_T_University of Miami	HIV	T3.4	MSB33902A (F144247)	Tax_Id=9606 Gene_Symbol=KRT16 Keratin, type I cytoskeletal 16	IPI:CON_00217963.3|SWISS-PROT:P08779,IPI:CON_IPI00217963.3|SWISS-PROT:P08779,sp|P08779|K1C16_HUMAN	SP-Human-010118_20180101.fasta	51269	1	9	9	9	0.000851	0.374
SBI-7048_T_University of Miami	HIV	T3.4	MSB33902A (F144247)	Tax_Id=9606 Gene_Symbol=KRT28 Keratin 25D	IPI:CON_IPI00418663.3|SWISS-PROT:Q7Z3Y7,sp|Q7Z3Y7|K1C28_HUMAN	SP-Human-010118_20180101.fasta	53026	1	4	4	5	0.000473	0.128
SBI-7048_T_University of Miami	HIV	T3.4	MSB33902A (F144247)	Keratin, type I cytoskeletal 13 OS=Homo sapiens GN=KRT13 PE=1 SV=4	sp|P13646|K1C13_HUMAN	SP-Human-010118_20180101.fasta	49589.3	1	2	2	2	0.000189	0.103
SBI-7048_T_University of Miami	HIV	T3.4	MSB33902A (F144247)	Collagen alpha-2(I) chain OS=Homo sapiens GN=COL1A2 PE=1 SV=7	sp|P08123|CO1A2_HUMAN	SP-Human-010118_20180101.fasta	129315	1	4	4	4	0.000378	0.0366
SBI-7048_T_University of Miami	HIV	T3.4	MSB33902A (F144247)	Heat shock protein HSP 90-beta OS=Homo sapiens GN=HSP90AB1 PE=1 SV=4	sp|P08238|HS90B_HUMAN	SP-Human-010118_20180101.fasta	83267.3	1	2	2	3	0.000284	0.0331
SBI-7048_T_University of Miami	HIV	T3.4	MSB33902A (F144247)	Procollagen-lysine,2-oxoglutarate 5-dioxygenase 1 OS=Homo sapiens GN=PLOD1 PE=1 SV=2	sp|Q02809|PLOD1_HUMAN	SP-Human-010118_20180101.fasta	83552.5	0.998	2	2	2	0.000189	0.0261
SBI-7048_T_University of Miami	HIV	T3.4	MSB33902A (F144247)	Desmoglein-1 OS=Homo sapiens GN=DSG1 PE=1 SV=2	sp|Q02413|DSG1_HUMAN	SP-Human-010118_20180101.fasta	113749	1	6	8	8	0.000756	0.0591
SBI-7048_T_University of Miami	HIV	T3.4	MSB33902A (F144247)	Immunoglobulin heavy constant alpha 1 OS=Homo sapiens GN=IGHA1 PE=1 SV=2	sp|P01876|IGHA1_HUMAN,sp|P01877|IGHA2_HUMAN	SP-Human-010118_20180101.fasta	37653.8	0.995	2	2	2	0.000189	0.0453
SBI-7048_T_University of Miami	HIV	T3.4	MSB33902A (F144247)	Hemoglobin subunit alpha OS=Homo sapiens GN=HBA1 PE=1 SV=2	sp|P69905|HBA_HUMAN	SP-Human-010118_20180101.fasta	15257.6	1	4	4	6	0.000567	0.232
SBI-7048_T_University of Miami	HIV	T3.4	MSB33902A (F144247)	Peroxiredoxin-1 OS=Homo sapiens GN=PRDX1 PE=1 SV=1	sp|Q06830|PRDX1_HUMAN	SP-Human-010118_20180101.fasta	22110.9	1	2	2	2	0.000189	0.106
SBI-7048_T_University of Miami	HIV	T3.4	MSB33902A (F144247)	Protein S100-A8 OS=Homo sapiens GN=S100A8 PE=1 SV=1	sp|P05109|S10A8_HUMAN	SP-Human-010118_20180101.fasta	10835	1	6	6	7	0.000662	0.559
SBI-7048_T_University of Miami	HIV	T3.4	MSB33902A (F144247)	Alpha-actinin-1 OS=Homo sapiens GN=ACTN1 PE=1 SV=2	sp|P12814|ACTN1_HUMAN	SP-Human-010118_20180101.fasta	103061	1	4	4	4	0.000378	0.0437
SBI-7048_T_University of Miami	HIV	T3.4	MSB33902A (F144247)	Amyloid-beta A4 protein OS=Homo sapiens GN=APP PE=1 SV=3	sp|P05067|A4_HUMAN	SP-Human-010118_20180101.fasta	86941.3	0.999	2	2	2	0.000189	0.026
SBI-7048_T_University of Miami	HIV	T3.4	MSB33902A (F144247)	EMILIN-1 OS=Homo sapiens GN=EMILIN1 PE=1 SV=3	sp|Q9Y6C2|EMIL1_HUMAN	SP-Human-010118_20180101.fasta	106695	0.999	2	2	2	0.000189	0.0187
SBI-7048_T_University of Miami	HIV	T3.4	MSB33902A (F144247)	Bone morphogenetic protein 1 OS=Homo sapiens GN=BMP1 PE=1 SV=2	sp|P13497|BMP1_HUMAN	SP-Human-010118_20180101.fasta	111249	0.999	2	2	2	0.000189	0.0193
SBI-7048_T_University of Miami	HIV	T3.4	MSB33902A (F144247)	Histone H3.1 OS=Homo sapiens GN=HIST1H3A PE=1 SV=2	sp|P68431|H31_HUMAN,sp|P84243|H33_HUMAN,sp|Q16695|H31T_HUMAN,sp|Q71DI3|H32_HUMAN	SP-Human-010118_20180101.fasta	15328.7	0.999	2	2	2	0.000189	0.118
SBI-7048_T_University of Miami	HIV	T3.4	MSB33902A (F144247)	Complement C3 OS=Homo sapiens GN=C3 PE=1 SV=2	sp|P01024|CO3_HUMAN	SP-Human-010118_20180101.fasta	187149	1	6	6	8	0.000756	0.0337
SBI-7048_T_University of Miami	HIV	T3.4	MSB33902A (F144247)	Protein-glutamine gamma-glutamyltransferase K OS=Homo sapiens GN=TGM1 PE=1 SV=4	sp|P22735|TGM1_HUMAN	SP-Human-010118_20180101.fasta	89786	0.991	2	2	2	0.000189	0.0257
SBI-7048_T_University of Miami	HIV	T3.4	MSB33902A (F144247)	Serpin B12 OS=Homo sapiens GN=SERPINB12 PE=1 SV=1	sp|Q96P63|SPB12_HUMAN	SP-Human-010118_20180101.fasta	46277.7	0.999	2	2	2	0.000189	0.037
SBI-7048_T_University of Miami	HIV	T3.4	MSB33902A (F144247)	Nidogen-1 OS=Homo sapiens GN=NID1 PE=1 SV=3	sp|P14543|NID1_HUMAN	SP-Human-010118_20180101.fasta	136376	1	4	4	4	0.000378	0.0305
SBI-7048_T_University of Miami	HIV	T3.4	MSB33902A (F144247)	Alpha-2-HS-glycoprotein OS=Homo sapiens GN=AHSG PE=1 SV=1	sp|P02765|FETUA_HUMAN	SP-Human-010118_20180101.fasta	39323.4	1	3	3	3	0.000284	0.0545
SBI-7048_T_University of Miami	HIV	T3.4	MSB33902A (F144247)	Cystatin-A OS=Homo sapiens GN=CSTA PE=1 SV=1	sp|P01040|CYTA_HUMAN	SP-Human-010118_20180101.fasta	11006.6	0.993	2	2	2	0.000189	0.194
SBI-7048_T_University of Miami	HIV	T3.4	MSB33902A (F144247)	Triosephosphate isomerase OS=Homo sapiens GN=TPI1 PE=1 SV=3	sp|P60174|TPIS_HUMAN	SP-Human-010118_20180101.fasta	30790.8	0.997	2	2	2	0.000189	0.0769
SBI-7048_T_University of Miami	HIV	T3.4	MSB33902A (F144247)	Tax_Id=9606 Gene_Symbol=KRT80 Isoform 1 of Keratin, type II cytoskeletal 80	IPI:CON_IPI00853265.1|SWISS-PROT:Q6KB66-1,sp|Q6KB66|K2C80_HUMAN	SP-Human-010118_20180101.fasta	50525.7	1	3	3	3	0.000284	0.0619
SBI-7048_T_University of Miami	HIV	T3.4	MSB33902A (F144247)	Skin-specific protein 32 OS=Homo sapiens GN=XP32 PE=1 SV=1	sp|Q5T750|XP32_HUMAN	SP-Human-010118_20180101.fasta	26235.7	1	4	4	5	0.000473	0.14
SBI-7048_T_University of Miami	HIV	T3.4	MSB33902A (F144247)	Protein S100-A9 OS=Homo sapiens GN=S100A9 PE=1 SV=1	sp|P06702|S10A9_HUMAN	SP-Human-010118_20180101.fasta	13242.3	1	2	3	3	0.000284	0.184
SBI-7048_T_University of Miami	HIV	T3.4	MSB33902A (F144247)	Neuroblast differentiation-associated protein AHNAK OS=Homo sapiens GN=AHNAK PE=1 SV=2	sp|Q09666|AHNK_HUMAN	SP-Human-010118_20180101.fasta	629104	0.455	2	2	2	0.000189	0.00153
SBI-7048_T_University of Miami	HIV	T3.4	MSB33902A (F144247)	Vimentin OS=Homo sapiens GN=VIM PE=1 SV=4	sp|P08670|VIME_HUMAN	SP-Human-010118_20180101.fasta	53652.7	1	2	2	2	0.000189	0.0558
SBI-7048_T_University of Miami	HIV	T3.4	MSB33902A (F144247)	Tubulin alpha-1B chain OS=Homo sapiens GN=TUBA1B PE=1 SV=1	sp|P68363|TBA1B_HUMAN	SP-Human-010118_20180101.fasta	50151.7	1	2	2	2	0.000189	0.0421
SBI-7048_T_University of Miami	HIV	T3.4	MSB33902A (F144247)	Hornerin OS=Homo sapiens GN=HRNR PE=1 SV=2	sp|Q86YZ3|HORN_HUMAN	SP-Human-010118_20180101.fasta	282373	1	6	6	6	0.000567	0.0323
SBI-7048_T_University of Miami	HIV	T3.4	MSB33902A (F144247)	Thrombospondin-1 OS=Homo sapiens GN=THBS1 PE=1 SV=2	sp|P07996|TSP1_HUMAN	SP-Human-010118_20180101.fasta	129382	1	2	2	2	0.000189	0.0171
SBI-7048_T_University of Miami	HIV	T3.4	MSB33902A (F144247)	Collagen alpha-1(XII) chain OS=Homo sapiens GN=COL12A1 PE=1 SV=2	sp|Q99715|COCA1_HUMAN	SP-Human-010118_20180101.fasta	333145	1	5	5	5	0.000473	0.0176
SBI-7048_T_University of Miami	HIV	T3.4	MSB33902A (F144247)	Sushi repeat-containing protein SRPX2 OS=Homo sapiens GN=SRPX2 PE=1 SV=1	sp|O60687|SRPX2_HUMAN	SP-Human-010118_20180101.fasta	52972.3	0.999	2	2	2	0.000189	0.043
SBI-7048_T_University of Miami	HIV	T3.4	MSB33902A (F144247)	Pyruvate kinase PKM OS=Homo sapiens GN=PKM PE=1 SV=4	sp|P14618|KPYM_HUMAN	SP-Human-010118_20180101.fasta	57937.5	1	3	3	3	0.000284	0.049
SBI-7048_T_University of Miami	HIV	T3.4	MSB33902A (F144247)	Cornifin-B OS=Homo sapiens GN=SPRR1B PE=1 SV=2	sp|P22528|SPR1B_HUMAN,sp|P35321|SPR1A_HUMAN	SP-Human-010118_20180101.fasta	9876.5	1	4	6	6	0.000567	0.427
SBI-7048_T_University of Miami	HIV	T3.4	MSB33902A (F144247)	Caspase-14 OS=Homo sapiens GN=CASP14 PE=1 SV=2	sp|P31944|CASPE_HUMAN	SP-Human-010118_20180101.fasta	27679.8	0.997	2	2	2	0.000189	0.0744
SBI-7048_T_University of Miami	HIV	T3.4	MSB33902A (F144247)	Kallikrein-7 OS=Homo sapiens GN=KLK7 PE=1 SV=1	sp|P49862|KLK7_HUMAN	SP-Human-010118_20180101.fasta	27524.7	1	2	2	2	0.000189	0.0909
SBI-7048_T_University of Miami	HIV	T3.4	MSB33902A (F144247)	Histone H4 OS=Homo sapiens GN=HIST1H4A PE=1 SV=2	sp|P62805|H4_HUMAN	SP-Human-010118_20180101.fasta	11367.7	0.999	2	2	2	0.000189	0.175
SBI-7048_T_University of Miami	HIV	T3.4	MSB33902A (F144247)	Tax_Id=9606 Gene_Symbol=KRT27 Keratin, type I cytoskeletal 27	IPI:CON_IPI00328103.3|SWISS-PROT:Q7Z3Y8	SP-Human-010118_20180101.fasta	49823.9	1	3	3	3	0.000284	0.131
SBI-7048_T_University of Miami	HIV	T3.4	MSB33902A (F144247)	Small proline-rich protein 2E OS=Homo sapiens GN=SPRR2E PE=2 SV=2	sp|P22531|SPR2E_HUMAN,sp|P22532|SPR2D_HUMAN,sp|P35325|SPR2B_HUMAN,sp|P35326|SPR2A_HUMAN,sp|Q9BYE4|SPR2G_HUMAN	SP-Human-010118_20180101.fasta	8157.1	1	2	2	4	0.000378	0.306
SBI-7048_T_University of Miami	HIV	T3.4	MSB33902A (F144247)	Pentraxin-related protein PTX3 OS=Homo sapiens GN=PTX3 PE=1 SV=3	sp|P26022|PTX3_HUMAN	SP-Human-010118_20180101.fasta	41975.9	0.995	2	2	2	0.000189	0.0577
SBI-7048_T_University of Miami	HIV	T3.4	MSB33902A (F144247)	F-box only protein 50 OS=Homo sapiens GN=NCCRP1 PE=1 SV=1	sp|Q6ZVX7|FBX50_HUMAN	SP-Human-010118_20180101.fasta	30847.2	0.978	2	2	2	0.000189	0.0836
SBI-7048_T_University of Miami	HIV	T3.4	MSB33902A (F144247)	Loricrin OS=Homo sapiens GN=LOR PE=1 SV=2	sp|P23490|LORI_HUMAN	SP-Human-010118_20180101.fasta	25759.4	0.999	2	2	2	0.000189	0.0417
SBI-7048_T_University of Miami	HIV	T3.4	MSB33902A (F144247)	Serum albumin OS=Homo sapiens GN=ALB PE=1 SV=2	IPI:CON_IPI00745872.2|SWISS-PROT:P02768-1,sp|P02768|ALBU_HUMAN	SP-Human-010118_20180101.fasta	69366.9	1	4	4	4	0.000378	0.12
SBI-7048_T_University of Miami	HIV+Ab	T4.1	MSB33903A (F144248)	Coagulation factor V OS=Homo sapiens GN=F5 PE=1 SV=4	sp|P12259|FA5_HUMAN	SP-Human-010118_20180101.fasta	251710	1	9	12	14	0.000391	0.0369
SBI-7048_T_University of Miami	HIV+Ab	T4.1	MSB33903A (F144248)	Hemoglobin subunit beta OS=Homo sapiens GN=HBB PE=1 SV=2	sp|P68871|HBB_HUMAN	SP-Human-010118_20180101.fasta	15998	1	2	4	16	0.000447	0.129
SBI-7048_T_University of Miami	HIV+Ab	T4.1	MSB33903A (F144248)	Fibronectin OS=Homo sapiens GN=FN1 PE=1 SV=4	sp|P02751|FINC_HUMAN	SP-Human-010118_20180101.fasta	262617	1	137	356	861	0.024	0.562
SBI-7048_T_University of Miami	HIV+Ab	T4.1	MSB33903A (F144248)	Apolipoprotein B-100 OS=Homo sapiens GN=APOB PE=1 SV=2	sp|P04114|APOB_HUMAN	SP-Human-010118_20180101.fasta	515615	1	11	13	18	0.000503	0.0245
SBI-7048_T_University of Miami	HIV+Ab	T4.1	MSB33903A (F144248)	Collagen alpha-3(VI) chain OS=Homo sapiens GN=COL6A3 PE=1 SV=5	sp|P12111|CO6A3_HUMAN	SP-Human-010118_20180101.fasta	343667	1	151	242	388	0.0108	0.482
SBI-7048_T_University of Miami	HIV+Ab	T4.1	MSB33903A (F144248)	Talin-1 OS=Homo sapiens GN=TLN1 PE=1 SV=3	sp|Q9Y490|TLN1_HUMAN	SP-Human-010118_20180101.fasta	269765	1	43	48	51	0.00142	0.22
SBI-7048_T_University of Miami	HIV+Ab	T4.1	MSB33903A (F144248)	Plectin OS=Homo sapiens GN=PLEC PE=1 SV=3	sp|Q15149|PLEC_HUMAN	SP-Human-010118_20180101.fasta	531784	1	10	10	10	0.000279	0.0271
SBI-7048_T_University of Miami	HIV+Ab	T4.1	MSB33903A (F144248)	Hemicentin-1 OS=Homo sapiens GN=HMCN1 PE=1 SV=2	sp|Q96RW7|HMCN1_HUMAN	SP-Human-010118_20180101.fasta	613382	1	3	3	3	8.38e-05	0.0071
SBI-7048_T_University of Miami	HIV+Ab	T4.1	MSB33903A (F144248)	Laminin subunit alpha-2 OS=Homo sapiens GN=LAMA2 PE=1 SV=4	sp|P24043|LAMA2_HUMAN	SP-Human-010118_20180101.fasta	343905	1	63	81	87	0.00243	0.235
SBI-7048_T_University of Miami	HIV+Ab	T4.1	MSB33903A (F144248)	Laminin subunit alpha-4 OS=Homo sapiens GN=LAMA4 PE=1 SV=4	sp|Q16363|LAMA4_HUMAN	SP-Human-010118_20180101.fasta	202526	1	47	63	74	0.00207	0.297
SBI-7048_T_University of Miami	HIV+Ab	T4.1	MSB33903A (F144248)	Laminin subunit gamma-1 OS=Homo sapiens GN=LAMC1 PE=1 SV=3	sp|P11047|LAMC1_HUMAN	SP-Human-010118_20180101.fasta	177601	1	63	92	120	0.00335	0.422
SBI-7048_T_University of Miami	HIV+Ab	T4.1	MSB33903A (F144248)	Cartilage oligomeric matrix protein OS=Homo sapiens GN=COMP PE=1 SV=2	sp|P49747|COMP_HUMAN	SP-Human-010118_20180101.fasta	82858	1	10	11	12	0.000335	0.159
SBI-7048_T_University of Miami	HIV+Ab	T4.1	MSB33903A (F144248)	Thrombospondin-4 OS=Homo sapiens GN=THBS4 PE=1 SV=2	sp|P35443|TSP4_HUMAN	SP-Human-010118_20180101.fasta	105869	1	3	4	4	0.000112	0.0853
SBI-7048_T_University of Miami	HIV+Ab	T4.1	MSB33903A (F144248)	Agrin OS=Homo sapiens GN=AGRN PE=1 SV=5	sp|O00468|AGRIN_HUMAN	SP-Human-010118_20180101.fasta	217225	1	33	38	43	0.0012	0.197
SBI-7048_T_University of Miami	HIV+Ab	T4.1	MSB33903A (F144248)	Inter-alpha-trypsin inhibitor heavy chain H1 OS=Homo sapiens GN=ITIH1 PE=1 SV=3	sp|P19827|ITIH1_HUMAN	SP-Human-010118_20180101.fasta	101390	1	2	3	4	0.000112	0.0241
SBI-7048_T_University of Miami	HIV+Ab	T4.1	MSB33903A (F144248)	Annexin A1 OS=Homo sapiens GN=ANXA1 PE=1 SV=2	sp|P04083|ANXA1_HUMAN	SP-Human-010118_20180101.fasta	38715.9	1	7	7	9	0.000251	0.217
SBI-7048_T_University of Miami	HIV+Ab	T4.1	MSB33903A (F144248)	Annexin A2 OS=Homo sapiens GN=ANXA2 PE=1 SV=2	sp|P07355|ANXA2_HUMAN	SP-Human-010118_20180101.fasta	38606.1	1	21	27	35	0.000978	0.525
SBI-7048_T_University of Miami	HIV+Ab	T4.1	MSB33903A (F144248)	Annexin A6 OS=Homo sapiens GN=ANXA6 PE=1 SV=3	sp|P08133|ANXA6_HUMAN	SP-Human-010118_20180101.fasta	75877.5	1	24	26	31	0.000866	0.407
SBI-7048_T_University of Miami	HIV+Ab	T4.1	MSB33903A (F144248)	Annexin A11 OS=Homo sapiens GN=ANXA11 PE=1 SV=1	sp|P50995|ANX11_HUMAN	SP-Human-010118_20180101.fasta	54391.7	0.997	2	2	2	5.59e-05	0.0455
SBI-7048_T_University of Miami	HIV+Ab	T4.1	MSB33903A (F144248)	Integrin alpha-3 OS=Homo sapiens GN=ITGA3 PE=1 SV=5	sp|P26006|ITA3_HUMAN	SP-Human-010118_20180101.fasta	116614	1	9	10	12	0.000335	0.0942
SBI-7048_T_University of Miami	HIV+Ab	T4.1	MSB33903A (F144248)	Alpha-fetoprotein OS=Homo sapiens GN=AFP PE=1 SV=1	sp|P02771|FETA_HUMAN	SP-Human-010118_20180101.fasta	68678.2	1	4	5	5	0.00014	0.0542
SBI-7048_T_University of Miami	HIV+Ab	T4.1	MSB33903A (F144248)	Collagen alpha-1(VI) chain OS=Homo sapiens GN=COL6A1 PE=1 SV=3	sp|P12109|CO6A1_HUMAN	SP-Human-010118_20180101.fasta	108531	1	34	50	97	0.00271	0.344
SBI-7048_T_University of Miami	HIV+Ab	T4.1	MSB33903A (F144248)	(Bos taurus) Bovine serum albumin precursor	IPI:CON_00708398.1|SWISS-PROT:P02769	SP-Human-010118_20180101.fasta	69294.2	1	66	135	313	0.00874	0.806
SBI-7048_T_University of Miami	HIV+Ab	T4.1	MSB33903A (F144248)	Thrombospondin-2 OS=Homo sapiens GN=THBS2 PE=1 SV=2	sp|P35442|TSP2_HUMAN	SP-Human-010118_20180101.fasta	129989	1	32	49	62	0.00173	0.347
SBI-7048_T_University of Miami	HIV+Ab	T4.1	MSB33903A (F144248)	60S ribosomal protein L3 OS=Homo sapiens GN=RPL3 PE=1 SV=2	sp|P39023|RL3_HUMAN	SP-Human-010118_20180101.fasta	46109.5	1	3	4	4	0.000112	0.067
SBI-7048_T_University of Miami	HIV+Ab	T4.1	MSB33903A (F144248)	Alpha-actinin-1 OS=Homo sapiens GN=ACTN1 PE=1 SV=2	sp|P12814|ACTN1_HUMAN	SP-Human-010118_20180101.fasta	103061	1	46	64	86	0.0024	0.59
SBI-7048_T_University of Miami	HIV+Ab	T4.1	MSB33903A (F144248)	Periostin OS=Homo sapiens GN=POSTN PE=1 SV=2	sp|Q15063|POSTN_HUMAN	SP-Human-010118_20180101.fasta	93318	1	50	109	185	0.00517	0.591
SBI-7048_T_University of Miami	HIV+Ab	T4.1	MSB33903A (F144248)	Pigment epithelium-derived factor OS=Homo sapiens GN=SERPINF1 PE=1 SV=4	sp|P36955|PEDF_HUMAN	SP-Human-010118_20180101.fasta	46314.3	1	8	9	15	0.000419	0.172
SBI-7048_T_University of Miami	HIV+Ab	T4.1	MSB33903A (F144248)	Versican core protein OS=Homo sapiens GN=VCAN PE=1 SV=3	sp|P13611|CSPG2_HUMAN	SP-Human-010118_20180101.fasta	372813	1	34	51	80	0.00223	0.0889
SBI-7048_T_University of Miami	HIV+Ab	T4.1	MSB33903A (F144248)	L-lactate dehydrogenase B chain OS=Homo sapiens GN=LDHB PE=1 SV=2	sp|P07195|LDHB_HUMAN	SP-Human-010118_20180101.fasta	36638.6	1	6	8	9	0.000251	0.234
SBI-7048_T_University of Miami	HIV+Ab	T4.1	MSB33903A (F144248)	78 kDa glucose-regulated protein OS=Homo sapiens GN=HSPA5 PE=1 SV=2	sp|P11021|GRP78_HUMAN	SP-Human-010118_20180101.fasta	72334.7	1	6	6	6	0.000168	0.145
SBI-7048_T_University of Miami	HIV+Ab	T4.1	MSB33903A (F144248)	Heat shock cognate 71 kDa protein OS=Homo sapiens GN=HSPA8 PE=1 SV=1	sp|P11142|HSP7C_HUMAN	SP-Human-010118_20180101.fasta	70899.8	1	27	33	36	0.00101	0.443
SBI-7048_T_University of Miami	HIV+Ab	T4.1	MSB33903A (F144248)	Heat shock 70 kDa protein 1A OS=Homo sapiens GN=HSPA1A PE=1 SV=1	sp|P0DMV8|HS71A_HUMAN,sp|P0DMV9|HS71B_HUMAN	SP-Human-010118_20180101.fasta	70054	1	12	13	14	0.000391	0.295
SBI-7048_T_University of Miami	HIV+Ab	T4.1	MSB33903A (F144248)	Inter-alpha-trypsin inhibitor heavy chain H3 OS=Homo sapiens GN=ITIH3 PE=1 SV=2	sp|Q06033|ITIH3_HUMAN	SP-Human-010118_20180101.fasta	99850.9	1	8	11	16	0.000447	0.0753
SBI-7048_T_University of Miami	HIV+Ab	T4.1	MSB33903A (F144248)	T-complex protein 1 subunit zeta OS=Homo sapiens GN=CCT6A PE=1 SV=3	sp|P40227|TCPZ_HUMAN	SP-Human-010118_20180101.fasta	58025.3	1	8	8	8	0.000223	0.158
SBI-7048_T_University of Miami	HIV+Ab	T4.1	MSB33903A (F144248)	Transforming growth factor-beta-induced protein ig-h3 OS=Homo sapiens GN=TGFBI PE=1 SV=1	sp|Q15582|BGH3_HUMAN	SP-Human-010118_20180101.fasta	74682.9	1	34	76	128	0.00358	0.495
SBI-7048_T_University of Miami	HIV+Ab	T4.1	MSB33903A (F144248)	Apolipoprotein E OS=Homo sapiens GN=APOE PE=1 SV=1	sp|P02649|APOE_HUMAN	SP-Human-010118_20180101.fasta	36153.5	1	22	33	37	0.00103	0.612
SBI-7048_T_University of Miami	HIV+Ab	T4.1	MSB33903A (F144248)	Inter-alpha-trypsin inhibitor heavy chain H2 OS=Homo sapiens GN=ITIH2 PE=1 SV=2	sp|P19823|ITIH2_HUMAN	SP-Human-010118_20180101.fasta	106466	1	11	16	20	0.000559	0.0814
SBI-7048_T_University of Miami	HIV+Ab	T4.1	MSB33903A (F144248)	Extracellular sulfatase Sulf-2 OS=Homo sapiens GN=SULF2 PE=1 SV=1	sp|Q8IWU5|SULF2_HUMAN	SP-Human-010118_20180101.fasta	100458	1	9	9	10	0.000279	0.11
SBI-7048_T_University of Miami	HIV+Ab	T4.1	MSB33903A (F144248)	Actin-related protein 2/3 complex subunit 4 OS=Homo sapiens GN=ARPC4 PE=1 SV=3	sp|P59998|ARPC4_HUMAN	SP-Human-010118_20180101.fasta	19667.4	1	5	5	5	0.00014	0.286
SBI-7048_T_University of Miami	HIV+Ab	T4.1	MSB33903A (F144248)	Biglycan OS=Homo sapiens GN=BGN PE=1 SV=2	sp|P21810|PGS1_HUMAN	SP-Human-010118_20180101.fasta	41655.9	1	11	15	26	0.000726	0.367
SBI-7048_T_University of Miami	HIV+Ab	T4.1	MSB33903A (F144248)	Decorin OS=Homo sapiens GN=DCN PE=1 SV=1	sp|P07585|PGS2_HUMAN	SP-Human-010118_20180101.fasta	39748.2	1	13	21	35	0.000978	0.331
SBI-7048_T_University of Miami	HIV+Ab	T4.1	MSB33903A (F144248)	Fructose-bisphosphate aldolase A OS=Homo sapiens GN=ALDOA PE=1 SV=2	sp|P04075|ALDOA_HUMAN	SP-Human-010118_20180101.fasta	39420.6	1	4	4	4	0.000112	0.126
SBI-7048_T_University of Miami	HIV+Ab	T4.1	MSB33903A (F144248)	Lysosome membrane protein 2 OS=Homo sapiens GN=SCARB2 PE=1 SV=2	sp|Q14108|SCRB2_HUMAN	SP-Human-010118_20180101.fasta	54291.7	1	3	3	3	8.38e-05	0.0669
SBI-7048_T_University of Miami	HIV+Ab	T4.1	MSB33903A (F144248)	Serine/threonine-protein phosphatase PP1-beta catalytic subunit OS=Homo sapiens GN=PPP1CB PE=1 SV=3	sp|P62140|PP1B_HUMAN	SP-Human-010118_20180101.fasta	37188.3	1	4	4	4	0.000112	0.135
SBI-7048_T_University of Miami	HIV+Ab	T4.1	MSB33903A (F144248)	Collagen alpha-2(I) chain OS=Homo sapiens GN=COL1A2 PE=1 SV=7	sp|P08123|CO1A2_HUMAN	SP-Human-010118_20180101.fasta	129315	1	32	55	108	0.00302	0.236
SBI-7048_T_University of Miami	HIV+Ab	T4.1	MSB33903A (F144248)	Myosin-9 OS=Homo sapiens GN=MYH9 PE=1 SV=4	sp|P35579|MYH9_HUMAN	SP-Human-010118_20180101.fasta	226538	1	52	56	58	0.00162	0.288
SBI-7048_T_University of Miami	HIV+Ab	T4.1	MSB33903A (F144248)	Thrombospondin-3 OS=Homo sapiens GN=THBS3 PE=1 SV=1	sp|P49746|TSP3_HUMAN	SP-Human-010118_20180101.fasta	104200	1	12	14	15	0.000419	0.154
SBI-7048_T_University of Miami	HIV+Ab	T4.1	MSB33903A (F144248)	Actin, alpha cardiac muscle 1 OS=Homo sapiens GN=ACTC1 PE=1 SV=1	sp|P68032|ACTC_HUMAN,sp|P68133|ACTS_HUMAN	SP-Human-010118_20180101.fasta	42052.2	1	3	3	3	8.38e-05	0.393
SBI-7048_T_University of Miami	HIV+Ab	T4.1	MSB33903A (F144248)	Actin, cytoplasmic 1 OS=Homo sapiens GN=ACTB PE=1 SV=1	sp|P60709|ACTB_HUMAN	SP-Human-010118_20180101.fasta	41737.8	1	21	32	44	0.00123	0.648
SBI-7048_T_University of Miami	HIV+Ab	T4.1	MSB33903A (F144248)	Cytoplasmic FMR1-interacting protein 1 OS=Homo sapiens GN=CYFIP1 PE=1 SV=1	sp|Q7L576|CYFP1_HUMAN	SP-Human-010118_20180101.fasta	145187	0.996	2	2	2	5.59e-05	0.016
SBI-7048_T_University of Miami	HIV+Ab	T4.1	MSB33903A (F144248)	Glycogen phosphorylase, liver form OS=Homo sapiens GN=PYGL PE=1 SV=4	sp|P06737|PYGL_HUMAN	SP-Human-010118_20180101.fasta	97152.4	1	6	6	6	0.000168	0.0992
SBI-7048_T_University of Miami	HIV+Ab	T4.1	MSB33903A (F144248)	26S proteasome non-ATPase regulatory subunit 11 OS=Homo sapiens GN=PSMD11 PE=1 SV=3	sp|O00231|PSD11_HUMAN	SP-Human-010118_20180101.fasta	47466.3	0.999	2	2	2	5.59e-05	0.0569
SBI-7048_T_University of Miami	HIV+Ab	T4.1	MSB33903A (F144248)	Laminin subunit alpha-5 OS=Homo sapiens GN=LAMA5 PE=1 SV=8	sp|O15230|LAMA5_HUMAN	SP-Human-010118_20180101.fasta	399725	1	48	49	52	0.00145	0.166
SBI-7048_T_University of Miami	HIV+Ab	T4.1	MSB33903A (F144248)	Profilin-1 OS=Homo sapiens GN=PFN1 PE=1 SV=2	sp|P07737|PROF1_HUMAN	SP-Human-010118_20180101.fasta	15054.3	1	7	7	8	0.000223	0.621
SBI-7048_T_University of Miami	HIV+Ab	T4.1	MSB33903A (F144248)	Glypican-1 OS=Homo sapiens GN=GPC1 PE=1 SV=2	sp|P35052|GPC1_HUMAN	SP-Human-010118_20180101.fasta	61681.3	1	20	26	33	0.000922	0.389
SBI-7048_T_University of Miami	HIV+Ab	T4.1	MSB33903A (F144248)	Collagen alpha-1(XII) chain OS=Homo sapiens GN=COL12A1 PE=1 SV=2	sp|Q99715|COCA1_HUMAN	SP-Human-010118_20180101.fasta	333145	1	70	76	89	0.00249	0.268
SBI-7048_T_University of Miami	HIV+Ab	T4.1	MSB33903A (F144248)	Gelsolin OS=Homo sapiens GN=GSN PE=1 SV=1	sp|P06396|GELS_HUMAN	SP-Human-010118_20180101.fasta	85697.8	1	16	20	23	0.000642	0.18
SBI-7048_T_University of Miami	HIV+Ab	T4.1	MSB33903A (F144248)	Alpha-2-macroglobulin OS=Homo sapiens GN=A2M PE=1 SV=3	sp|P01023|A2MG_HUMAN	SP-Human-010118_20180101.fasta	163290	1	13	16	28	0.000782	0.0868
SBI-7048_T_University of Miami	HIV+Ab	T4.1	MSB33903A (F144248)	Laminin subunit beta-1 OS=Homo sapiens GN=LAMB1 PE=1 SV=2	sp|P07942|LAMB1_HUMAN	SP-Human-010118_20180101.fasta	198035	1	61	91	116	0.00324	0.321
SBI-7048_T_University of Miami	HIV+Ab	T4.1	MSB33903A (F144248)	Spliceosome RNA helicase DDX39B OS=Homo sapiens GN=DDX39B PE=1 SV=1	sp|Q13838|DX39B_HUMAN	SP-Human-010118_20180101.fasta	48992	0.981	2	2	2	5.59e-05	0.0421
SBI-7048_T_University of Miami	HIV+Ab	T4.1	MSB33903A (F144248)	Lactotransferrin OS=Homo sapiens GN=LTF PE=1 SV=6	sp|P02788|TRFL_HUMAN	SP-Human-010118_20180101.fasta	78182.3	1	2	2	5	0.00014	0.0296
SBI-7048_T_University of Miami	HIV+Ab	T4.1	MSB33903A (F144248)	Serotransferrin OS=Homo sapiens GN=TF PE=1 SV=3	sp|P02787|TRFE_HUMAN	SP-Human-010118_20180101.fasta	77064.3	1	4	4	4	0.000112	0.043
SBI-7048_T_University of Miami	HIV+Ab	T4.1	MSB33903A (F144248)	Protein transport protein Sec23A OS=Homo sapiens GN=SEC23A PE=1 SV=2	sp|Q15436|SC23A_HUMAN	SP-Human-010118_20180101.fasta	86162.6	1	2	2	2	5.59e-05	0.0379
SBI-7048_T_University of Miami	HIV+Ab	T4.1	MSB33903A (F144248)	Integrin alpha-V OS=Homo sapiens GN=ITGAV PE=1 SV=2	sp|P06756|ITAV_HUMAN	SP-Human-010118_20180101.fasta	116041	1	6	6	6	0.000168	0.0582
SBI-7048_T_University of Miami	HIV+Ab	T4.1	MSB33903A (F144248)	Endoplasmin OS=Homo sapiens GN=HSP90B1 PE=1 SV=1	sp|P14625|ENPL_HUMAN	SP-Human-010118_20180101.fasta	92471.7	1	8	8	8	0.000223	0.118
SBI-7048_T_University of Miami	HIV+Ab	T4.1	MSB33903A (F144248)	Annexin A5 OS=Homo sapiens GN=ANXA5 PE=1 SV=2	sp|P08758|ANXA5_HUMAN	SP-Human-010118_20180101.fasta	35938.6	1	13	16	19	0.000531	0.35
SBI-7048_T_University of Miami	HIV+Ab	T4.1	MSB33903A (F144248)	Complement C4-A OS=Homo sapiens GN=C4A PE=1 SV=2	sp|P0C0L4|CO4A_HUMAN	SP-Human-010118_20180101.fasta	192787	1	19	21	27	0.000754	0.101
SBI-7048_T_University of Miami	HIV+Ab	T4.1	MSB33903A (F144248)	40S ribosomal protein S3 OS=Homo sapiens GN=RPS3 PE=1 SV=2	sp|P23396|RS3_HUMAN	SP-Human-010118_20180101.fasta	26688.6	1	3	3	3	8.38e-05	0.107
SBI-7048_T_University of Miami	HIV+Ab	T4.1	MSB33903A (F144248)	Nidogen-2 OS=Homo sapiens GN=NID2 PE=1 SV=3	sp|Q14112|NID2_HUMAN	SP-Human-010118_20180101.fasta	151253	1	16	18	18	0.000503	0.152
SBI-7048_T_University of Miami	HIV+Ab	T4.1	MSB33903A (F144248)	Cadherin-23 OS=Homo sapiens GN=CDH23 PE=1 SV=2	sp|Q9H251|CAD23_HUMAN	SP-Human-010118_20180101.fasta	369492	0.995	2	2	2	5.59e-05	0.00477
SBI-7048_T_University of Miami	HIV+Ab	T4.1	MSB33903A (F144248)	WD repeat-containing protein 1 OS=Homo sapiens GN=WDR1 PE=1 SV=4	sp|O75083|WDR1_HUMAN	SP-Human-010118_20180101.fasta	66193.2	1	3	3	3	8.38e-05	0.0693
SBI-7048_T_University of Miami	HIV+Ab	T4.1	MSB33903A (F144248)	AP-2 complex subunit beta OS=Homo sapiens GN=AP2B1 PE=1 SV=1	sp|P63010|AP2B1_HUMAN	SP-Human-010118_20180101.fasta	104555	1	4	4	4	0.000112	0.0459
SBI-7048_T_University of Miami	HIV+Ab	T4.1	MSB33903A (F144248)	Thrombospondin-1 OS=Homo sapiens GN=THBS1 PE=1 SV=2	sp|P07996|TSP1_HUMAN	SP-Human-010118_20180101.fasta	129382	1	38	52	62	0.00173	0.35
SBI-7048_T_University of Miami	HIV+Ab	T4.1	MSB33903A (F144248)	Basement membrane-specific heparan sulfate proteoglycan core protein OS=Homo sapiens GN=HSPG2 PE=1 SV=4	sp|P98160|PGBM_HUMAN	SP-Human-010118_20180101.fasta	468811	1	120	160	202	0.00564	0.35
SBI-7048_T_University of Miami	HIV+Ab	T4.1	MSB33903A (F144248)	Actin-related protein 2 OS=Homo sapiens GN=ACTR2 PE=1 SV=1	sp|P61160|ARP2_HUMAN	SP-Human-010118_20180101.fasta	44761.7	1	4	4	5	0.00014	0.14
SBI-7048_T_University of Miami	HIV+Ab	T4.1	MSB33903A (F144248)	Leucine-rich repeat-containing protein 17 OS=Homo sapiens GN=LRRC17 PE=2 SV=1	sp|Q8N6Y2|LRC17_HUMAN	SP-Human-010118_20180101.fasta	51801.5	1	8	8	8	0.000223	0.156
SBI-7048_T_University of Miami	HIV+Ab	T4.1	MSB33903A (F144248)	Acidic mammalian chitinase OS=Homo sapiens GN=CHIA PE=1 SV=1	sp|Q9BZP6|CHIA_HUMAN	SP-Human-010118_20180101.fasta	52271.9	1	2	2	3	8.38e-05	0.0399
SBI-7048_T_University of Miami	HIV+Ab	T4.1	MSB33903A (F144248)	A disintegrin and metalloproteinase with thrombospondin motifs 13 OS=Homo sapiens GN=ADAMTS13 PE=1 SV=1	sp|Q76LX8|ATS13_HUMAN	SP-Human-010118_20180101.fasta	153601	1	2	2	2	5.59e-05	0.014
SBI-7048_T_University of Miami	HIV+Ab	T4.1	MSB33903A (F144248)	Slit homolog 2 protein OS=Homo sapiens GN=SLIT2 PE=1 SV=1	sp|O94813|SLIT2_HUMAN	SP-Human-010118_20180101.fasta	169873	1	5	5	5	0.00014	0.0379
SBI-7048_T_University of Miami	HIV+Ab	T4.1	MSB33903A (F144248)	Glycogen phosphorylase, brain form OS=Homo sapiens GN=PYGB PE=1 SV=5	sp|P11216|PYGB_HUMAN	SP-Human-010118_20180101.fasta	96698.3	1	11	11	12	0.000335	0.157
SBI-7048_T_University of Miami	HIV+Ab	T4.1	MSB33903A (F144248)	L-lactate dehydrogenase A chain OS=Homo sapiens GN=LDHA PE=1 SV=2	sp|P00338|LDHA_HUMAN	SP-Human-010118_20180101.fasta	36689.2	1	8	8	8	0.000223	0.247
SBI-7048_T_University of Miami	HIV+Ab	T4.1	MSB33903A (F144248)	Extracellular sulfatase Sulf-1 OS=Homo sapiens GN=SULF1 PE=1 SV=1	sp|Q8IWU6|SULF1_HUMAN	SP-Human-010118_20180101.fasta	101029	1	13	17	21	0.000587	0.147
SBI-7048_T_University of Miami	HIV+Ab	T4.1	MSB33903A (F144248)	von Willebrand factor OS=Homo sapiens GN=VWF PE=1 SV=4	sp|P04275|VWF_HUMAN	SP-Human-010118_20180101.fasta	309251	1	34	34	35	0.000978	0.14
SBI-7048_T_University of Miami	HIV+Ab	T4.1	MSB33903A (F144248)	Transitional endoplasmic reticulum ATPase OS=Homo sapiens GN=VCP PE=1 SV=4	sp|P55072|TERA_HUMAN	SP-Human-010118_20180101.fasta	89324.8	1	19	21	25	0.000698	0.297
SBI-7048_T_University of Miami	HIV+Ab	T4.1	MSB33903A (F144248)	Ras-related protein Rap-1b OS=Homo sapiens GN=RAP1B PE=1 SV=1	sp|P61224|RAP1B_HUMAN	SP-Human-010118_20180101.fasta	20824.9	1	5	5	5	0.00014	0.299
SBI-7048_T_University of Miami	HIV+Ab	T4.1	MSB33903A (F144248)	Alpha-amylase 1 OS=Homo sapiens GN=AMY1A PE=1 SV=2	sp|P04745|AMY1_HUMAN,sp|P19961|AMY2B_HUMAN	SP-Human-010118_20180101.fasta	57768.4	1	6	9	10	0.000279	0.135
SBI-7048_T_University of Miami	HIV+Ab	T4.1	MSB33903A (F144248)	Heat shock protein HSP 90-beta OS=Homo sapiens GN=HSP90AB1 PE=1 SV=4	sp|P08238|HS90B_HUMAN	SP-Human-010118_20180101.fasta	83267.3	1	25	31	39	0.00109	0.398
SBI-7048_T_University of Miami	HIV+Ab	T4.1	MSB33903A (F144248)	Cofilin-1 OS=Homo sapiens GN=CFL1 PE=1 SV=3	sp|P23528|COF1_HUMAN	SP-Human-010118_20180101.fasta	18503.2	1	5	5	5	0.00014	0.349
SBI-7048_T_University of Miami	HIV+Ab	T4.1	MSB33903A (F144248)	Collagen alpha-1(XV) chain OS=Homo sapiens GN=COL15A1 PE=1 SV=2	sp|P39059|COFA1_HUMAN	SP-Human-010118_20180101.fasta	141722	1	8	10	11	0.000307	0.0627
SBI-7048_T_University of Miami	HIV+Ab	T4.1	MSB33903A (F144248)	Histone H3.1 OS=Homo sapiens GN=HIST1H3A PE=1 SV=2	sp|P68431|H31_HUMAN,sp|P84243|H33_HUMAN,sp|Q16695|H31T_HUMAN,sp|Q71DI3|H32_HUMAN	SP-Human-010118_20180101.fasta	15328.7	1	3	3	3	8.38e-05	0.169
SBI-7048_T_University of Miami	HIV+Ab	T4.1	MSB33903A (F144248)	Procollagen-lysine,2-oxoglutarate 5-dioxygenase 3 OS=Homo sapiens GN=PLOD3 PE=1 SV=1	sp|O60568|PLOD3_HUMAN	SP-Human-010118_20180101.fasta	84786.8	1	5	5	6	0.000168	0.0678
SBI-7048_T_University of Miami	HIV+Ab	T4.1	MSB33903A (F144248)	Syntenin-1 OS=Homo sapiens GN=SDCBP PE=1 SV=1	sp|O00560|SDCB1_HUMAN	SP-Human-010118_20180101.fasta	32445.3	1	8	11	13	0.000363	0.299
SBI-7048_T_University of Miami	HIV+Ab	T4.1	MSB33903A (F144248)	Heat shock protein HSP 90-alpha OS=Homo sapiens GN=HSP90AA1 PE=1 SV=5	sp|P07900|HS90A_HUMAN	SP-Human-010118_20180101.fasta	84663.2	1	13	14	17	0.000475	0.357
SBI-7048_T_University of Miami	HIV+Ab	T4.1	MSB33903A (F144248)	40S ribosomal protein S16 OS=Homo sapiens GN=RPS16 PE=1 SV=2	sp|P62249|RS16_HUMAN	SP-Human-010118_20180101.fasta	16445.9	1	3	4	4	0.000112	0.199
SBI-7048_T_University of Miami	HIV+Ab	T4.1	MSB33903A (F144248)	Peroxidasin homolog OS=Homo sapiens GN=PXDN PE=1 SV=2	sp|Q92626|PXDN_HUMAN	SP-Human-010118_20180101.fasta	165276	1	48	59	73	0.00204	0.371
SBI-7048_T_University of Miami	HIV+Ab	T4.1	MSB33903A (F144248)	4-trimethylaminobutyraldehyde dehydrogenase OS=Homo sapiens GN=ALDH9A1 PE=1 SV=3	sp|P49189|AL9A1_HUMAN	SP-Human-010118_20180101.fasta	53802	1	3	3	3	8.38e-05	0.083
SBI-7048_T_University of Miami	HIV+Ab	T4.1	MSB33903A (F144248)	Guanine nucleotide-binding protein G(I)/G(S)/G(T) subunit beta-1 OS=Homo sapiens GN=GNB1 PE=1 SV=3	sp|P62873|GBB1_HUMAN	SP-Human-010118_20180101.fasta	37377.5	1	4	4	4	0.000112	0.159
SBI-7048_T_University of Miami	HIV+Ab	T4.1	MSB33903A (F144248)	Spectrin beta chain, non-erythrocytic 1 OS=Homo sapiens GN=SPTBN1 PE=1 SV=2	sp|Q01082|SPTB2_HUMAN	SP-Human-010118_20180101.fasta	274613	1	5	5	5	0.00014	0.0254
SBI-7048_T_University of Miami	HIV+Ab	T4.1	MSB33903A (F144248)	Heparin cofactor 2 OS=Homo sapiens GN=SERPIND1 PE=1 SV=3	sp|P05546|HEP2_HUMAN	SP-Human-010118_20180101.fasta	57072.9	0.999	3	4	5	0.00014	0.0501
SBI-7048_T_University of Miami	HIV+Ab	T4.1	MSB33903A (F144248)	Aminopeptidase N OS=Homo sapiens GN=ANPEP PE=1 SV=4	sp|P15144|AMPN_HUMAN	SP-Human-010118_20180101.fasta	109542	1	13	15	17	0.000475	0.165
SBI-7048_T_University of Miami	HIV+Ab	T4.1	MSB33903A (F144248)	Signal peptide, CUB and EGF-like domain-containing protein 3 OS=Homo sapiens GN=SCUBE3 PE=1 SV=1	sp|Q8IX30|SCUB3_HUMAN	SP-Human-010118_20180101.fasta	109281	1	3	3	3	8.38e-05	0.0433
SBI-7048_T_University of Miami	HIV+Ab	T4.1	MSB33903A (F144248)	Adipocyte enhancer-binding protein 1 OS=Homo sapiens GN=AEBP1 PE=1 SV=1	sp|Q8IUX7|AEBP1_HUMAN	SP-Human-010118_20180101.fasta	130931	1	24	37	44	0.00123	0.251
SBI-7048_T_University of Miami	HIV+Ab	T4.1	MSB33903A (F144248)	C-1-tetrahydrofolate synthase, cytoplasmic OS=Homo sapiens GN=MTHFD1 PE=1 SV=3	sp|P11586|C1TC_HUMAN	SP-Human-010118_20180101.fasta	101562	1	3	3	3	8.38e-05	0.0364
SBI-7048_T_University of Miami	HIV+Ab	T4.1	MSB33903A (F144248)	Creatine kinase M-type OS=Homo sapiens GN=CKM PE=1 SV=2	sp|P06732|KCRM_HUMAN	SP-Human-010118_20180101.fasta	43101.6	1	4	4	4	0.000112	0.139
SBI-7048_T_University of Miami	HIV+Ab	T4.1	MSB33903A (F144248)	14-3-3 protein eta OS=Homo sapiens GN=YWHAH PE=1 SV=4	sp|Q04917|1433F_HUMAN	SP-Human-010118_20180101.fasta	28219.6	1	2	2	2	5.59e-05	0.203
SBI-7048_T_University of Miami	HIV+Ab	T4.1	MSB33903A (F144248)	14-3-3 protein theta OS=Homo sapiens GN=YWHAQ PE=1 SV=1	sp|P27348|1433T_HUMAN	SP-Human-010118_20180101.fasta	27765.4	1	10	11	13	0.000363	0.408
SBI-7048_T_University of Miami	HIV+Ab	T4.1	MSB33903A (F144248)	14-3-3 protein gamma OS=Homo sapiens GN=YWHAG PE=1 SV=2	sp|P61981|1433G_HUMAN	SP-Human-010118_20180101.fasta	28303.1	1	5	5	5	0.00014	0.271
SBI-7048_T_University of Miami	HIV+Ab	T4.1	MSB33903A (F144248)	14-3-3 protein zeta/delta OS=Homo sapiens GN=YWHAZ PE=1 SV=1	sp|P63104|1433Z_HUMAN	SP-Human-010118_20180101.fasta	27745.9	1	5	5	5	0.00014	0.339
SBI-7048_T_University of Miami	HIV+Ab	T4.1	MSB33903A (F144248)	Galectin-3-binding protein OS=Homo sapiens GN=LGALS3BP PE=1 SV=1	sp|Q08380|LG3BP_HUMAN	SP-Human-010118_20180101.fasta	65332.1	1	16	24	37	0.00103	0.28
SBI-7048_T_University of Miami	HIV+Ab	T4.1	MSB33903A (F144248)	Sushi, von Willebrand factor type A, EGF and pentraxin domain-containing protein 1 OS=Homo sapiens GN=SVEP1 PE=1 SV=3	sp|Q4LDE5|SVEP1_HUMAN	SP-Human-010118_20180101.fasta	390161	0.999	2	2	2	5.59e-05	0.00644
SBI-7048_T_University of Miami	HIV+Ab	T4.1	MSB33903A (F144248)	Collagen alpha-2(VI) chain OS=Homo sapiens GN=COL6A2 PE=1 SV=4	sp|P12110|CO6A2_HUMAN	SP-Human-010118_20180101.fasta	108581	1	29	45	62	0.00173	0.279
SBI-7048_T_University of Miami	HIV+Ab	T4.1	MSB33903A (F144248)	Sushi repeat-containing protein SRPX OS=Homo sapiens GN=SRPX PE=1 SV=1	sp|P78539|SRPX_HUMAN	SP-Human-010118_20180101.fasta	51572.9	1	25	39	57	0.00159	0.573
SBI-7048_T_University of Miami	HIV+Ab	T4.1	MSB33903A (F144248)	Vitronectin OS=Homo sapiens GN=VTN PE=1 SV=1	sp|P04004|VTNC_HUMAN	SP-Human-010118_20180101.fasta	54306.1	1	3	4	6	0.000168	0.0649
SBI-7048_T_University of Miami	HIV+Ab	T4.1	MSB33903A (F144248)	Laminin subunit beta-2 OS=Homo sapiens GN=LAMB2 PE=1 SV=2	sp|P55268|LAMB2_HUMAN	SP-Human-010118_20180101.fasta	195976	1	2	2	2	5.59e-05	0.0117
SBI-7048_T_University of Miami	HIV+Ab	T4.1	MSB33903A (F144248)	Vinculin OS=Homo sapiens GN=VCL PE=1 SV=4	sp|P18206|VINC_HUMAN	SP-Human-010118_20180101.fasta	123801	1	17	19	19	0.000531	0.16
SBI-7048_T_University of Miami	HIV+Ab	T4.1	MSB33903A (F144248)	T-complex protein 1 subunit eta OS=Homo sapiens GN=CCT7 PE=1 SV=2	sp|Q99832|TCPH_HUMAN	SP-Human-010118_20180101.fasta	59367.8	1	10	10	10	0.000279	0.215
SBI-7048_T_University of Miami	HIV+Ab	T4.1	MSB33903A (F144248)	Plasminogen OS=Homo sapiens GN=PLG PE=1 SV=2	sp|P00747|PLMN_HUMAN	SP-Human-010118_20180101.fasta	90567.4	1	4	5	5	0.00014	0.0494
SBI-7048_T_University of Miami	HIV+Ab	T4.1	MSB33903A (F144248)	Phenylalanine--tRNA ligase beta subunit OS=Homo sapiens GN=FARSB PE=1 SV=3	sp|Q9NSD9|SYFB_HUMAN	SP-Human-010118_20180101.fasta	66118.5	1	3	3	3	8.38e-05	0.0543
SBI-7048_T_University of Miami	HIV+Ab	T4.1	MSB33903A (F144248)	Fatty acid synthase OS=Homo sapiens GN=FASN PE=1 SV=3	sp|P49327|FAS_HUMAN	SP-Human-010118_20180101.fasta	273427	1	15	15	15	0.000419	0.0713
SBI-7048_T_University of Miami	HIV+Ab	T4.1	MSB33903A (F144248)	Cytoplasmic dynein 1 heavy chain 1 OS=Homo sapiens GN=DYNC1H1 PE=1 SV=5	sp|Q14204|DYHC1_HUMAN	SP-Human-010118_20180101.fasta	532406	1	10	10	10	0.000279	0.022
SBI-7048_T_University of Miami	HIV+Ab	T4.1	MSB33903A (F144248)	Ras-related protein Rab-5C OS=Homo sapiens GN=RAB5C PE=1 SV=2	sp|P51148|RAB5C_HUMAN	SP-Human-010118_20180101.fasta	23482.7	1	2	2	2	5.59e-05	0.106
SBI-7048_T_University of Miami	HIV+Ab	T4.1	MSB33903A (F144248)	Keratin, type I cytoskeletal 9 OS=Homo sapiens GN=KRT9 PE=1 SV=3	sp|P35527|K1C9_HUMAN	SP-Human-010118_20180101.fasta	62065.9	1	13	14	15	0.000419	0.278
SBI-7048_T_University of Miami	HIV+Ab	T4.1	MSB33903A (F144248)	Actin-related protein 3 OS=Homo sapiens GN=ACTR3 PE=1 SV=3	sp|P61158|ARP3_HUMAN	SP-Human-010118_20180101.fasta	47371.9	1	6	7	7	0.000196	0.144
SBI-7048_T_University of Miami	HIV+Ab	T4.1	MSB33903A (F144248)	Insulin-like growth factor-binding protein complex acid labile subunit OS=Homo sapiens GN=IGFALS PE=1 SV=1	sp|P35858|ALS_HUMAN	SP-Human-010118_20180101.fasta	66038.6	1	2	2	2	5.59e-05	0.0364
SBI-7048_T_University of Miami	HIV+Ab	T4.1	MSB33903A (F144248)	ADP-ribosylation factor 3 OS=Homo sapiens GN=ARF3 PE=1 SV=2	sp|P61204|ARF3_HUMAN,sp|P84077|ARF1_HUMAN	SP-Human-010118_20180101.fasta	20697.6	1	3	4	4	0.000112	0.238
SBI-7048_T_University of Miami	HIV+Ab	T4.1	MSB33903A (F144248)	Alpha-actinin-4 OS=Homo sapiens GN=ACTN4 PE=1 SV=2	sp|O43707|ACTN4_HUMAN	SP-Human-010118_20180101.fasta	104857	1	23	28	33	0.000922	0.519
SBI-7048_T_University of Miami	HIV+Ab	T4.1	MSB33903A (F144248)	Amyloid-beta A4 protein OS=Homo sapiens GN=APP PE=1 SV=3	sp|P05067|A4_HUMAN	SP-Human-010118_20180101.fasta	86941.3	1	23	32	40	0.00112	0.34
SBI-7048_T_University of Miami	HIV+Ab	T4.1	MSB33903A (F144248)	Bone morphogenetic protein 1 OS=Homo sapiens GN=BMP1 PE=1 SV=2	sp|P13497|BMP1_HUMAN	SP-Human-010118_20180101.fasta	111249	1	22	22	26	0.000726	0.24
SBI-7048_T_University of Miami	HIV+Ab	T4.1	MSB33903A (F144248)	Collagen alpha-1(XVIII) chain OS=Homo sapiens GN=COL18A1 PE=1 SV=5	sp|P39060|COIA1_HUMAN	SP-Human-010118_20180101.fasta	178188	1	14	17	22	0.000615	0.0924
SBI-7048_T_University of Miami	HIV+Ab	T4.1	MSB33903A (F144248)	T-complex protein 1 subunit theta OS=Homo sapiens GN=CCT8 PE=1 SV=4	sp|P50990|TCPQ_HUMAN	SP-Human-010118_20180101.fasta	59621	1	5	5	5	0.00014	0.1
SBI-7048_T_University of Miami	HIV+Ab	T4.1	MSB33903A (F144248)	Cell migration-inducing and hyaluronan-binding protein OS=Homo sapiens GN=CEMIP PE=1 SV=2	sp|Q8WUJ3|CEMIP_HUMAN	SP-Human-010118_20180101.fasta	153000	1	2	2	2	5.59e-05	0.0132
SBI-7048_T_University of Miami	HIV+Ab	T4.1	MSB33903A (F144248)	Plasminogen activator inhibitor 1 OS=Homo sapiens GN=SERPINE1 PE=1 SV=1	sp|P05121|PAI1_HUMAN	SP-Human-010118_20180101.fasta	45060.3	1	4	4	4	0.000112	0.097
SBI-7048_T_University of Miami	HIV+Ab	T4.1	MSB33903A (F144248)	Phosphoglucomutase-1 OS=Homo sapiens GN=PGM1 PE=1 SV=3	sp|P36871|PGM1_HUMAN	SP-Human-010118_20180101.fasta	61451.1	1	5	6	6	0.000168	0.101
SBI-7048_T_University of Miami	HIV+Ab	T4.1	MSB33903A (F144248)	Phosphoglycerate kinase 1 OS=Homo sapiens GN=PGK1 PE=1 SV=3	sp|P00558|PGK1_HUMAN	SP-Human-010118_20180101.fasta	44615.3	1	9	11	12	0.000335	0.281
SBI-7048_T_University of Miami	HIV+Ab	T4.1	MSB33903A (F144248)	Exostosin-1 OS=Homo sapiens GN=EXT1 PE=1 SV=2	sp|Q16394|EXT1_HUMAN	SP-Human-010118_20180101.fasta	86257.4	1	9	11	12	0.000335	0.133
SBI-7048_T_University of Miami	HIV+Ab	T4.1	MSB33903A (F144248)	60S ribosomal protein L13a OS=Homo sapiens GN=RPL13A PE=1 SV=2	sp|P40429|RL13A_HUMAN	SP-Human-010118_20180101.fasta	23577.9	1	3	3	5	0.00014	0.128
SBI-7048_T_University of Miami	HIV+Ab	T4.1	MSB33903A (F144248)	Peptidyl-prolyl cis-trans isomerase B OS=Homo sapiens GN=PPIB PE=1 SV=2	sp|P23284|PPIB_HUMAN	SP-Human-010118_20180101.fasta	23743.2	1	3	3	3	8.38e-05	0.162
SBI-7048_T_University of Miami	HIV+Ab	T4.1	MSB33903A (F144248)	Peptidyl-prolyl cis-trans isomerase A OS=Homo sapiens GN=PPIA PE=1 SV=2	sp|P62937|PPIA_HUMAN	SP-Human-010118_20180101.fasta	18012.9	1	6	7	8	0.000223	0.321
SBI-7048_T_University of Miami	HIV+Ab	T4.1	MSB33903A (F144248)	Elongation factor 2 OS=Homo sapiens GN=EEF2 PE=1 SV=4	sp|P13639|EF2_HUMAN	SP-Human-010118_20180101.fasta	95340.1	1	25	30	35	0.000978	0.315
SBI-7048_T_University of Miami	HIV+Ab	T4.1	MSB33903A (F144248)	Glyceraldehyde-3-phosphate dehydrogenase OS=Homo sapiens GN=GAPDH PE=1 SV=3	sp|P04406|G3P_HUMAN	SP-Human-010118_20180101.fasta	36053.4	1	16	27	33	0.000922	0.504
SBI-7048_T_University of Miami	HIV+Ab	T4.1	MSB33903A (F144248)	Glypican-6 OS=Homo sapiens GN=GPC6 PE=1 SV=1	sp|Q9Y625|GPC6_HUMAN	SP-Human-010118_20180101.fasta	62736.4	1	6	6	6	0.000168	0.117
SBI-7048_T_University of Miami	HIV+Ab	T4.1	MSB33903A (F144248)	EMILIN-1 OS=Homo sapiens GN=EMILIN1 PE=1 SV=3	sp|Q9Y6C2|EMIL1_HUMAN	SP-Human-010118_20180101.fasta	106695	1	30	36	44	0.00123	0.382
SBI-7048_T_University of Miami	HIV+Ab	T4.1	MSB33903A (F144248)	Contactin-1 OS=Homo sapiens GN=CNTN1 PE=1 SV=1	sp|Q12860|CNTN1_HUMAN	SP-Human-010118_20180101.fasta	113323	1	3	3	4	0.000112	0.0285
SBI-7048_T_University of Miami	HIV+Ab	T4.1	MSB33903A (F144248)	T-complex protein 1 subunit epsilon OS=Homo sapiens GN=CCT5 PE=1 SV=1	sp|P48643|TCPE_HUMAN	SP-Human-010118_20180101.fasta	59672.4	1	3	3	3	8.38e-05	0.0702
SBI-7048_T_University of Miami	HIV+Ab	T4.1	MSB33903A (F144248)	Carboxypeptidase N catalytic chain OS=Homo sapiens GN=CPN1 PE=1 SV=1	sp|P15169|CBPN_HUMAN	SP-Human-010118_20180101.fasta	52286.4	1	2	4	4	0.000112	0.0546
SBI-7048_T_University of Miami	HIV+Ab	T4.1	MSB33903A (F144248)	Olfactomedin-like protein 3 OS=Homo sapiens GN=OLFML3 PE=2 SV=1	sp|Q9NRN5|OLFL3_HUMAN	SP-Human-010118_20180101.fasta	46011.2	1	19	35	49	0.00137	0.414
SBI-7048_T_University of Miami	HIV+Ab	T4.1	MSB33903A (F144248)	AP-2 complex subunit mu OS=Homo sapiens GN=AP2M1 PE=1 SV=2	sp|Q96CW1|AP2M1_HUMAN	SP-Human-010118_20180101.fasta	49655.7	1	4	4	4	0.000112	0.11
SBI-7048_T_University of Miami	HIV+Ab	T4.1	MSB33903A (F144248)	Protein disulfide-isomerase A3 OS=Homo sapiens GN=PDIA3 PE=1 SV=4	sp|P30101|PDIA3_HUMAN	SP-Human-010118_20180101.fasta	56784.6	1	8	8	8	0.000223	0.178
SBI-7048_T_University of Miami	HIV+Ab	T4.1	MSB33903A (F144248)	Fibrillin-1 OS=Homo sapiens GN=FBN1 PE=1 SV=3	sp|P35555|FBN1_HUMAN	SP-Human-010118_20180101.fasta	312226	1	47	50	53	0.00148	0.21
SBI-7048_T_University of Miami	HIV+Ab	T4.1	MSB33903A (F144248)	60S ribosomal protein L10a OS=Homo sapiens GN=RPL10A PE=1 SV=2	sp|P62906|RL10A_HUMAN	SP-Human-010118_20180101.fasta	24832	1	2	2	2	5.59e-05	0.0968
SBI-7048_T_University of Miami	HIV+Ab	T4.1	MSB33903A (F144248)	Serine protease 23 OS=Homo sapiens GN=PRSS23 PE=1 SV=1	sp|O95084|PRS23_HUMAN	SP-Human-010118_20180101.fasta	43002.4	1	4	4	4	0.000112	0.11
SBI-7048_T_University of Miami	HIV+Ab	T4.1	MSB33903A (F144248)	6-phosphogluconate dehydrogenase, decarboxylating OS=Homo sapiens GN=PGD PE=1 SV=3	sp|P52209|6PGD_HUMAN	SP-Human-010118_20180101.fasta	53141.9	1	6	6	6	0.000168	0.145
SBI-7048_T_University of Miami	HIV+Ab	T4.1	MSB33903A (F144248)	Antithrombin-III OS=Homo sapiens GN=SERPINC1 PE=1 SV=1	sp|P01008|ANT3_HUMAN	SP-Human-010118_20180101.fasta	52604.1	1	8	10	14	0.000391	0.121
SBI-7048_T_University of Miami	HIV+Ab	T4.1	MSB33903A (F144248)	Neuropilin-1 OS=Homo sapiens GN=NRP1 PE=1 SV=3	sp|O14786|NRP1_HUMAN	SP-Human-010118_20180101.fasta	103137	1	4	4	4	0.000112	0.0628
SBI-7048_T_University of Miami	HIV+Ab	T4.1	MSB33903A (F144248)	Neutral alpha-glucosidase AB OS=Homo sapiens GN=GANAB PE=1 SV=3	sp|Q14697|GANAB_HUMAN	SP-Human-010118_20180101.fasta	106876	1	10	10	10	0.000279	0.121
SBI-7048_T_University of Miami	HIV+Ab	T4.1	MSB33903A (F144248)	Angiopoietin-related protein 4 OS=Homo sapiens GN=ANGPTL4 PE=1 SV=2	sp|Q9BY76|ANGL4_HUMAN	SP-Human-010118_20180101.fasta	45214	0.999	2	2	2	5.59e-05	0.0542
SBI-7048_T_University of Miami	HIV+Ab	T4.1	MSB33903A (F144248)	Growth arrest-specific protein 6 OS=Homo sapiens GN=GAS6 PE=1 SV=2	sp|Q14393|GAS6_HUMAN	SP-Human-010118_20180101.fasta	79675.9	1	2	2	2	5.59e-05	0.0291
SBI-7048_T_University of Miami	HIV+Ab	T4.1	MSB33903A (F144248)	Prostaglandin F2 receptor negative regulator OS=Homo sapiens GN=PTGFRN PE=1 SV=2	sp|Q9P2B2|FPRP_HUMAN	SP-Human-010118_20180101.fasta	98555.6	1	16	19	21	0.000587	0.21
SBI-7048_T_University of Miami	HIV+Ab	T4.1	MSB33903A (F144248)	60S ribosomal protein L7a OS=Homo sapiens GN=RPL7A PE=1 SV=2	sp|P62424|RL7A_HUMAN	SP-Human-010118_20180101.fasta	29996.3	1	2	2	2	5.59e-05	0.128
SBI-7048_T_University of Miami	HIV+Ab	T4.1	MSB33903A (F144248)	Tax_Id=9606 Gene_Symbol=KRT14 Keratin, type I cytoskeletal 14	IPI:CON_00384444.5|SWISS-PROT:P02533,sp|P02533|K1C14_HUMAN	SP-Human-010118_20180101.fasta	51622.6	1	6	6	6	0.000168	0.178
SBI-7048_T_University of Miami	HIV+Ab	T4.1	MSB33903A (F144248)	CD63 antigen OS=Homo sapiens GN=CD63 PE=1 SV=2	sp|P08962|CD63_HUMAN	SP-Human-010118_20180101.fasta	25636.3	1	4	6	7	0.000196	0.126
SBI-7048_T_University of Miami	HIV+Ab	T4.1	MSB33903A (F144248)	Staphylococcal nuclease domain-containing protein 1 OS=Homo sapiens GN=SND1 PE=1 SV=1	sp|Q7KZF4|SND1_HUMAN	SP-Human-010118_20180101.fasta	101998	1	5	6	6	0.000168	0.0549
SBI-7048_T_University of Miami	HIV+Ab	T4.1	MSB33903A (F144248)	Complement C5 OS=Homo sapiens GN=C5 PE=1 SV=4	sp|P01031|CO5_HUMAN	SP-Human-010118_20180101.fasta	188309	1	13	20	26	0.000726	0.0567
SBI-7048_T_University of Miami	HIV+Ab	T4.1	MSB33903A (F144248)	T-complex protein 1 subunit beta OS=Homo sapiens GN=CCT2 PE=1 SV=4	sp|P78371|TCPB_HUMAN	SP-Human-010118_20180101.fasta	57489.9	1	6	6	6	0.000168	0.133
SBI-7048_T_University of Miami	HIV+Ab	T4.1	MSB33903A (F144248)	Prothrombin OS=Homo sapiens GN=F2 PE=1 SV=2	sp|P00734|THRB_HUMAN	SP-Human-010118_20180101.fasta	70036.8	1	7	12	20	0.000559	0.105
SBI-7048_T_University of Miami	HIV+Ab	T4.1	MSB33903A (F144248)	Xylosyltransferase 1 OS=Homo sapiens GN=XYLT1 PE=1 SV=1	sp|Q86Y38|XYLT1_HUMAN	SP-Human-010118_20180101.fasta	107571	0.997	2	2	2	5.59e-05	0.0188
SBI-7048_T_University of Miami	HIV+Ab	T4.1	MSB33903A (F144248)	Programmed cell death 6-interacting protein OS=Homo sapiens GN=PDCD6IP PE=1 SV=1	sp|Q8WUM4|PDC6I_HUMAN	SP-Human-010118_20180101.fasta	96025.4	1	12	12	12	0.000335	0.16
SBI-7048_T_University of Miami	HIV+Ab	T4.1	MSB33903A (F144248)	Alpha-enolase OS=Homo sapiens GN=ENO1 PE=1 SV=2	sp|P06733|ENOA_HUMAN	SP-Human-010118_20180101.fasta	47170.2	1	14	15	18	0.000503	0.362
SBI-7048_T_University of Miami	HIV+Ab	T4.1	MSB33903A (F144248)	Fibrinogen gamma chain OS=Homo sapiens GN=FGG PE=1 SV=3	sp|P02679|FIBG_HUMAN	SP-Human-010118_20180101.fasta	51513.3	1	2	2	2	5.59e-05	0.0596
SBI-7048_T_University of Miami	HIV+Ab	T4.1	MSB33903A (F144248)	72 kDa type IV collagenase OS=Homo sapiens GN=MMP2 PE=1 SV=2	sp|P08253|MMP2_HUMAN	SP-Human-010118_20180101.fasta	73885.1	1	8	9	10	0.000279	0.139
SBI-7048_T_University of Miami	HIV+Ab	T4.1	MSB33903A (F144248)	Elongation factor 1-gamma OS=Homo sapiens GN=EEF1G PE=1 SV=3	sp|P26641|EF1G_HUMAN	SP-Human-010118_20180101.fasta	50119.4	1	6	6	6	0.000168	0.16
SBI-7048_T_University of Miami	HIV+Ab	T4.1	MSB33903A (F144248)	Serine protease HTRA1 OS=Homo sapiens GN=HTRA1 PE=1 SV=1	sp|Q92743|HTRA1_HUMAN	SP-Human-010118_20180101.fasta	51287.3	1	5	6	8	0.000223	0.106
SBI-7048_T_University of Miami	HIV+Ab	T4.1	MSB33903A (F144248)	60S ribosomal protein L18 OS=Homo sapiens GN=RPL18 PE=1 SV=2	sp|Q07020|RL18_HUMAN	SP-Human-010118_20180101.fasta	21635.2	1	2	2	2	5.59e-05	0.122
SBI-7048_T_University of Miami	HIV+Ab	T4.1	MSB33903A (F144248)	Fibrinogen beta chain OS=Homo sapiens GN=FGB PE=1 SV=2	sp|P02675|FIBB_HUMAN	SP-Human-010118_20180101.fasta	55928.6	1	4	4	4	0.000112	0.0672
SBI-7048_T_University of Miami	HIV+Ab	T4.1	MSB33903A (F144248)	60S ribosomal protein L7 OS=Homo sapiens GN=RPL7 PE=1 SV=1	sp|P18124|RL7_HUMAN	SP-Human-010118_20180101.fasta	29227.7	1	3	3	3	8.38e-05	0.121
SBI-7048_T_University of Miami	HIV+Ab	T4.1	MSB33903A (F144248)	14-3-3 protein epsilon OS=Homo sapiens GN=YWHAE PE=1 SV=1	sp|P62258|1433E_HUMAN	SP-Human-010118_20180101.fasta	29175	1	6	6	7	0.000196	0.341
SBI-7048_T_University of Miami	HIV+Ab	T4.1	MSB33903A (F144248)	Lysyl oxidase homolog 2 OS=Homo sapiens GN=LOXL2 PE=1 SV=1	sp|Q9Y4K0|LOXL2_HUMAN	SP-Human-010118_20180101.fasta	86723.1	1	13	15	17	0.000475	0.2
SBI-7048_T_University of Miami	HIV+Ab	T4.1	MSB33903A (F144248)	C-type lectin domain family 11 member A OS=Homo sapiens GN=CLEC11A PE=1 SV=1	sp|Q9Y240|CLC11_HUMAN	SP-Human-010118_20180101.fasta	35694.4	1	12	16	19	0.000531	0.421
SBI-7048_T_University of Miami	HIV+Ab	T4.1	MSB33903A (F144248)	Tropomyosin alpha-4 chain OS=Homo sapiens GN=TPM4 PE=1 SV=3	sp|P67936|TPM4_HUMAN	SP-Human-010118_20180101.fasta	28522.4	1	8	9	9	0.000251	0.315
SBI-7048_T_University of Miami	HIV+Ab	T4.1	MSB33903A (F144248)	C-type mannose receptor 2 OS=Homo sapiens GN=MRC2 PE=1 SV=2	sp|Q9UBG0|MRC2_HUMAN	SP-Human-010118_20180101.fasta	166674	1	5	5	5	0.00014	0.0439
SBI-7048_T_University of Miami	HIV+Ab	T4.1	MSB33903A (F144248)	Filamin-A OS=Homo sapiens GN=FLNA PE=1 SV=4	sp|P21333|FLNA_HUMAN	SP-Human-010118_20180101.fasta	280729	1	29	32	34	0.00095	0.13
SBI-7048_T_University of Miami	HIV+Ab	T4.1	MSB33903A (F144248)	Complement C1r subcomponent OS=Homo sapiens GN=C1R PE=1 SV=2	sp|P00736|C1R_HUMAN	SP-Human-010118_20180101.fasta	80119.6	1	10	10	10	0.000279	0.149
SBI-7048_T_University of Miami	HIV+Ab	T4.1	MSB33903A (F144248)	Coiled-coil domain-containing protein 80 OS=Homo sapiens GN=CCDC80 PE=1 SV=1	sp|Q76M96|CCD80_HUMAN	SP-Human-010118_20180101.fasta	108176	1	17	20	21	0.000587	0.201
SBI-7048_T_University of Miami	HIV+Ab	T4.1	MSB33903A (F144248)	Voltage-dependent anion-selective channel protein 2 OS=Homo sapiens GN=VDAC2 PE=1 SV=2	sp|P45880|VDAC2_HUMAN	SP-Human-010118_20180101.fasta	31567.3	0.999	2	2	2	5.59e-05	0.0544
SBI-7048_T_University of Miami	HIV+Ab	T4.1	MSB33903A (F144248)	Lumican OS=Homo sapiens GN=LUM PE=1 SV=2	sp|P51884|LUM_HUMAN	SP-Human-010118_20180101.fasta	38431.5	1	2	2	3	8.38e-05	0.0592
SBI-7048_T_University of Miami	HIV+Ab	T4.1	MSB33903A (F144248)	Chloride intracellular channel protein 1 OS=Homo sapiens GN=CLIC1 PE=1 SV=4	sp|O00299|CLIC1_HUMAN	SP-Human-010118_20180101.fasta	26923.3	1	6	7	7	0.000196	0.282
SBI-7048_T_University of Miami	HIV+Ab	T4.1	MSB33903A (F144248)	Retinoic acid receptor responder protein 1 OS=Homo sapiens GN=RARRES1 PE=1 SV=2	sp|P49788|TIG1_HUMAN	SP-Human-010118_20180101.fasta	33285.5	1	5	7	7	0.000196	0.197
SBI-7048_T_University of Miami	HIV+Ab	T4.1	MSB33903A (F144248)	Soluble scavenger receptor cysteine-rich domain-containing protein SSC5D OS=Homo sapiens GN=SSC5D PE=1 SV=3	sp|A1L4H1|SRCRL_HUMAN	SP-Human-010118_20180101.fasta	165741	1	3	3	3	8.38e-05	0.0197
SBI-7048_T_University of Miami	HIV+Ab	T4.1	MSB33903A (F144248)	Collagen alpha-1(V) chain OS=Homo sapiens GN=COL5A1 PE=1 SV=3	sp|P20908|CO5A1_HUMAN	SP-Human-010118_20180101.fasta	183563	1	10	11	12	0.000335	0.0577
SBI-7048_T_University of Miami	HIV+Ab	T4.1	MSB33903A (F144248)	60S acidic ribosomal protein P0 OS=Homo sapiens GN=RPLP0 PE=1 SV=1	sp|P05388|RLA0_HUMAN	SP-Human-010118_20180101.fasta	34274.3	1	4	4	4	0.000112	0.177
SBI-7048_T_University of Miami	HIV+Ab	T4.1	MSB33903A (F144248)	Glucose-6-phosphate isomerase OS=Homo sapiens GN=GPI PE=1 SV=4	sp|P06744|G6PI_HUMAN	SP-Human-010118_20180101.fasta	63148.5	1	3	3	3	8.38e-05	0.0806
SBI-7048_T_University of Miami	HIV+Ab	T4.1	MSB33903A (F144248)	Thyroxine-binding globulin OS=Homo sapiens GN=SERPINA7 PE=1 SV=2	sp|P05543|THBG_HUMAN	SP-Human-010118_20180101.fasta	46325.6	1	4	4	7	0.000196	0.0892
SBI-7048_T_University of Miami	HIV+Ab	T4.1	MSB33903A (F144248)	Serglycin OS=Homo sapiens GN=SRGN PE=1 SV=3	sp|P10124|SRGN_HUMAN	SP-Human-010118_20180101.fasta	17652.6	1	2	2	3	8.38e-05	0.171
SBI-7048_T_University of Miami	HIV+Ab	T4.1	MSB33903A (F144248)	Collagen alpha-1(I) chain OS=Homo sapiens GN=COL1A1 PE=1 SV=5	sp|P02452|CO1A1_HUMAN	SP-Human-010118_20180101.fasta	138941	1	23	48	85	0.00237	0.166
SBI-7048_T_University of Miami	HIV+Ab	T4.1	MSB33903A (F144248)	Ubiquitin-like modifier-activating enzyme 1 OS=Homo sapiens GN=UBA1 PE=1 SV=3	sp|P22314|UBA1_HUMAN	SP-Human-010118_20180101.fasta	117850	1	7	8	9	0.000251	0.0737
SBI-7048_T_University of Miami	HIV+Ab	T4.1	MSB33903A (F144248)	Tax_Id=9606 Gene_Symbol=KRT10 Keratin, type I cytoskeletal 10	IPI:CON_00009865.2|SWISS-PROT:P13645,sp|P13645|K1C10_HUMAN	SP-Human-010118_20180101.fasta	59512.4	1	23	27	36	0.00101	0.347
SBI-7048_T_University of Miami	HIV+Ab	T4.1	MSB33903A (F144248)	5'-nucleotidase OS=Homo sapiens GN=NT5E PE=1 SV=1	sp|P21589|5NTD_HUMAN	SP-Human-010118_20180101.fasta	63369	1	10	12	14	0.000391	0.178
SBI-7048_T_University of Miami	HIV+Ab	T4.1	MSB33903A (F144248)	Protein Wnt-5a OS=Homo sapiens GN=WNT5A PE=1 SV=2	sp|P41221|WNT5A_HUMAN	SP-Human-010118_20180101.fasta	42339.1	1	3	3	3	8.38e-05	0.0658
SBI-7048_T_University of Miami	HIV+Ab	T4.1	MSB33903A (F144248)	MOB kinase activator 1B OS=Homo sapiens GN=MOB1B PE=1 SV=3	sp|Q7L9L4|MOB1B_HUMAN,sp|Q9H8S9|MOB1A_HUMAN	SP-Human-010118_20180101.fasta	25080.6	0.996	2	2	2	5.59e-05	0.0833
SBI-7048_T_University of Miami	HIV+Ab	T4.1	MSB33903A (F144248)	Inactive serine protease PAMR1 OS=Homo sapiens GN=PAMR1 PE=1 SV=1	sp|Q6UXH9|PAMR1_HUMAN	SP-Human-010118_20180101.fasta	80199.1	1	2	3	3	8.38e-05	0.0306
SBI-7048_T_University of Miami	HIV+Ab	T4.1	MSB33903A (F144248)	Keratin, type II cytoskeletal 1 OS=Homo sapiens GN=KRT1 PE=1 SV=6	sp|P04264|K2C1_HUMAN	SP-Human-010118_20180101.fasta	66040.3	1	27	37	44	0.00123	0.458
SBI-7048_T_University of Miami	HIV+Ab	T4.1	MSB33903A (F144248)	T-complex protein 1 subunit gamma OS=Homo sapiens GN=CCT3 PE=1 SV=4	sp|P49368|TCPG_HUMAN	SP-Human-010118_20180101.fasta	60535.4	1	7	7	7	0.000196	0.143
SBI-7048_T_University of Miami	HIV+Ab	T4.1	MSB33903A (F144248)	Pentraxin-related protein PTX3 OS=Homo sapiens GN=PTX3 PE=1 SV=3	sp|P26022|PTX3_HUMAN	SP-Human-010118_20180101.fasta	41975.9	1	13	21	26	0.000726	0.365
SBI-7048_T_University of Miami	HIV+Ab	T4.1	MSB33903A (F144248)	Actin-related protein 2/3 complex subunit 2 OS=Homo sapiens GN=ARPC2 PE=1 SV=1	sp|O15144|ARPC2_HUMAN	SP-Human-010118_20180101.fasta	34333.7	1	5	5	5	0.00014	0.187
SBI-7048_T_University of Miami	HIV+Ab	T4.1	MSB33903A (F144248)	Coagulation factor XI OS=Homo sapiens GN=F11 PE=1 SV=1	sp|P03951|FA11_HUMAN	SP-Human-010118_20180101.fasta	70109.2	1	2	2	2	5.59e-05	0.0304
SBI-7048_T_University of Miami	HIV+Ab	T4.1	MSB33903A (F144248)	Fermitin family homolog 3 OS=Homo sapiens GN=FERMT3 PE=1 SV=1	sp|Q86UX7|URP2_HUMAN	SP-Human-010118_20180101.fasta	75954.9	1	3	3	3	8.38e-05	0.051
SBI-7048_T_University of Miami	HIV+Ab	T4.1	MSB33903A (F144248)	Integrin-linked protein kinase OS=Homo sapiens GN=ILK PE=1 SV=2	sp|Q13418|ILK_HUMAN	SP-Human-010118_20180101.fasta	51419.7	0.998	2	2	2	5.59e-05	0.0442
SBI-7048_T_University of Miami	HIV+Ab	T4.1	MSB33903A (F144248)	Laminin subunit alpha-1 OS=Homo sapiens GN=LAMA1 PE=1 SV=2	sp|P25391|LAMA1_HUMAN	SP-Human-010118_20180101.fasta	337078	1	9	9	9	0.000251	0.0348
SBI-7048_T_University of Miami	HIV+Ab	T4.1	MSB33903A (F144248)	Olfactomedin-like protein 2B OS=Homo sapiens GN=OLFML2B PE=2 SV=2	sp|Q68BL8|OLM2B_HUMAN	SP-Human-010118_20180101.fasta	83999.4	1	2	2	2	5.59e-05	0.0387
SBI-7048_T_University of Miami	HIV+Ab	T4.1	MSB33903A (F144248)	Polyubiquitin-B OS=Homo sapiens GN=UBB PE=1 SV=1	sp|P0CG47|UBB_HUMAN,sp|P0CG48|UBC_HUMAN,sp|P62979|RS27A_HUMAN,sp|P62987|RL40_HUMAN	SP-Human-010118_20180101.fasta	14728.9	1	3	5	8	0.000223	0.166
SBI-7048_T_University of Miami	HIV+Ab	T4.1	MSB33903A (F144248)	Alpha-2-HS-glycoprotein OS=Homo sapiens GN=AHSG PE=1 SV=1	sp|P02765|FETUA_HUMAN	SP-Human-010118_20180101.fasta	39323.4	1	3	4	6	0.000168	0.0545
SBI-7048_T_University of Miami	HIV+Ab	T4.1	MSB33903A (F144248)	Tubulin alpha-1B chain OS=Homo sapiens GN=TUBA1B PE=1 SV=1	sp|P68363|TBA1B_HUMAN	SP-Human-010118_20180101.fasta	50151.7	1	18	24	32	0.000894	0.519
SBI-7048_T_University of Miami	HIV+Ab	T4.1	MSB33903A (F144248)	Complement C3 OS=Homo sapiens GN=C3 PE=1 SV=2	sp|P01024|CO3_HUMAN	SP-Human-010118_20180101.fasta	187149	1	12	19	43	0.0012	0.0595
SBI-7048_T_University of Miami	HIV+Ab	T4.1	MSB33903A (F144248)	Solute carrier family 2, facilitated glucose transporter member 1 OS=Homo sapiens GN=SLC2A1 PE=1 SV=2	sp|P11166|GTR1_HUMAN	SP-Human-010118_20180101.fasta	54085.3	1	2	2	2	5.59e-05	0.0366
SBI-7048_T_University of Miami	HIV+Ab	T4.1	MSB33903A (F144248)	Elongation factor 1-alpha 1 OS=Homo sapiens GN=EEF1A1 PE=1 SV=1	sp|P68104|EF1A1_HUMAN,sp|Q5VTE0|EF1A3_HUMAN	SP-Human-010118_20180101.fasta	50185.4	1	9	11	14	0.000391	0.199
SBI-7048_T_University of Miami	HIV+Ab	T4.1	MSB33903A (F144248)	Collagen alpha-2(IV) chain OS=Homo sapiens GN=COL4A2 PE=1 SV=4	sp|P08572|CO4A2_HUMAN	SP-Human-010118_20180101.fasta	167558	1	7	8	9	0.000251	0.0502
SBI-7048_T_University of Miami	HIV+Ab	T4.1	MSB33903A (F144248)	AP-2 complex subunit alpha-1 OS=Homo sapiens GN=AP2A1 PE=1 SV=3	sp|O95782|AP2A1_HUMAN	SP-Human-010118_20180101.fasta	107549	1	2	2	2	5.59e-05	0.0205
SBI-7048_T_University of Miami	HIV+Ab	T4.1	MSB33903A (F144248)	Ras-related protein Rab-7a OS=Homo sapiens GN=RAB7A PE=1 SV=1	sp|P51149|RAB7A_HUMAN	SP-Human-010118_20180101.fasta	23490	1	4	5	6	0.000168	0.232
SBI-7048_T_University of Miami	HIV+Ab	T4.1	MSB33903A (F144248)	Coagulation factor XIII A chain OS=Homo sapiens GN=F13A1 PE=1 SV=4	sp|P00488|F13A_HUMAN	SP-Human-010118_20180101.fasta	83267.3	1	3	3	4	0.000112	0.0437
SBI-7048_T_University of Miami	HIV+Ab	T4.1	MSB33903A (F144248)	ADP-ribosylation factor 4 OS=Homo sapiens GN=ARF4 PE=1 SV=3	sp|P18085|ARF4_HUMAN	SP-Human-010118_20180101.fasta	20511.6	1	4	5	6	0.000168	0.211
SBI-7048_T_University of Miami	HIV+Ab	T4.1	MSB33903A (F144248)	Procollagen C-endopeptidase enhancer 1 OS=Homo sapiens GN=PCOLCE PE=1 SV=2	sp|Q15113|PCOC1_HUMAN	SP-Human-010118_20180101.fasta	47972.5	1	4	5	5	0.00014	0.111
SBI-7048_T_University of Miami	HIV+Ab	T4.1	MSB33903A (F144248)	Serine--tRNA ligase, cytoplasmic OS=Homo sapiens GN=SARS PE=1 SV=3	sp|P49591|SYSC_HUMAN	SP-Human-010118_20180101.fasta	58778.7	1	3	3	3	8.38e-05	0.07
SBI-7048_T_University of Miami	HIV+Ab	T4.1	MSB33903A (F144248)	EH domain-containing protein 2 OS=Homo sapiens GN=EHD2 PE=1 SV=2	sp|Q9NZN4|EHD2_HUMAN	SP-Human-010118_20180101.fasta	61163.2	1	3	3	4	0.000112	0.0497
SBI-7048_T_University of Miami	HIV+Ab	T4.1	MSB33903A (F144248)	Sushi repeat-containing protein SRPX2 OS=Homo sapiens GN=SRPX2 PE=1 SV=1	sp|O60687|SRPX2_HUMAN	SP-Human-010118_20180101.fasta	52972.3	1	12	15	19	0.000531	0.295
SBI-7048_T_University of Miami	HIV+Ab	T4.1	MSB33903A (F144248)	Moesin OS=Homo sapiens GN=MSN PE=1 SV=3	sp|P26038|MOES_HUMAN	SP-Human-010118_20180101.fasta	67821.8	1	18	19	21	0.000587	0.229
SBI-7048_T_University of Miami	HIV+Ab	T4.1	MSB33903A (F144248)	Importin subunit beta-1 OS=Homo sapiens GN=KPNB1 PE=1 SV=2	sp|Q14974|IMB1_HUMAN	SP-Human-010118_20180101.fasta	97171.3	1	4	4	4	0.000112	0.0548
SBI-7048_T_University of Miami	HIV+Ab	T4.1	MSB33903A (F144248)	Ras-related protein Rab-10 OS=Homo sapiens GN=RAB10 PE=1 SV=1	sp|P61026|RAB10_HUMAN	SP-Human-010118_20180101.fasta	22542.1	1	3	3	3	8.38e-05	0.15
SBI-7048_T_University of Miami	HIV+Ab	T4.1	MSB33903A (F144248)	Serpin H1 OS=Homo sapiens GN=SERPINH1 PE=1 SV=2	sp|P50454|SERPH_HUMAN	SP-Human-010118_20180101.fasta	46442	1	5	5	5	0.00014	0.148
SBI-7048_T_University of Miami	HIV+Ab	T4.1	MSB33903A (F144248)	ATP-citrate synthase OS=Homo sapiens GN=ACLY PE=1 SV=3	sp|P53396|ACLY_HUMAN	SP-Human-010118_20180101.fasta	120843	1	5	5	6	0.000168	0.0481
SBI-7048_T_University of Miami	HIV+Ab	T4.1	MSB33903A (F144248)	Lysine--tRNA ligase OS=Homo sapiens GN=KARS PE=1 SV=3	sp|Q15046|SYK_HUMAN	SP-Human-010118_20180101.fasta	68050.4	0.984	2	2	2	5.59e-05	0.0302
SBI-7048_T_University of Miami	HIV+Ab	T4.1	MSB33903A (F144248)	Calreticulin OS=Homo sapiens GN=CALR PE=1 SV=1	sp|P27797|CALR_HUMAN	SP-Human-010118_20180101.fasta	48142.9	1	3	4	4	0.000112	0.101
SBI-7048_T_University of Miami	HIV+Ab	T4.1	MSB33903A (F144248)	UDP-glucose 6-dehydrogenase OS=Homo sapiens GN=UGDH PE=1 SV=1	sp|O60701|UGDH_HUMAN	SP-Human-010118_20180101.fasta	55025.3	1	2	2	2	5.59e-05	0.0445
SBI-7048_T_University of Miami	HIV+Ab	T4.1	MSB33903A (F144248)	Integrin alpha-4 OS=Homo sapiens GN=ITGA4 PE=1 SV=3	sp|P13612|ITA4_HUMAN	SP-Human-010118_20180101.fasta	114902	1	4	4	4	0.000112	0.0339
SBI-7048_T_University of Miami	HIV+Ab	T4.1	MSB33903A (F144248)	Procollagen-lysine,2-oxoglutarate 5-dioxygenase 1 OS=Homo sapiens GN=PLOD1 PE=1 SV=2	sp|Q02809|PLOD1_HUMAN	SP-Human-010118_20180101.fasta	83552.5	1	24	33	45	0.00126	0.395
SBI-7048_T_University of Miami	HIV+Ab	T4.1	MSB33903A (F144248)	Junction plakoglobin OS=Homo sapiens GN=JUP PE=1 SV=3	sp|P14923|PLAK_HUMAN	SP-Human-010118_20180101.fasta	81745.9	1	4	4	4	0.000112	0.0537
SBI-7048_T_University of Miami	HIV+Ab	T4.1	MSB33903A (F144248)	Importin-5 OS=Homo sapiens GN=IPO5 PE=1 SV=4	sp|O00410|IPO5_HUMAN	SP-Human-010118_20180101.fasta	123632	0.982	2	2	2	5.59e-05	0.0164
SBI-7048_T_University of Miami	HIV+Ab	T4.1	MSB33903A (F144248)	Collagen alpha-2(V) chain OS=Homo sapiens GN=COL5A2 PE=1 SV=3	sp|P05997|CO5A2_HUMAN	SP-Human-010118_20180101.fasta	144910	1	3	4	4	0.000112	0.0267
SBI-7048_T_University of Miami	HIV+Ab	T4.1	MSB33903A (F144248)	Collagen alpha-1(III) chain OS=Homo sapiens GN=COL3A1 PE=1 SV=4	sp|P02461|CO3A1_HUMAN	SP-Human-010118_20180101.fasta	138565	1	14	27	37	0.00103	0.0962
SBI-7048_T_University of Miami	HIV+Ab	T4.1	MSB33903A (F144248)	Phospholipid scramblase 3 OS=Homo sapiens GN=PLSCR3 PE=1 SV=2	sp|Q9NRY6|PLS3_HUMAN	SP-Human-010118_20180101.fasta	31648.2	1	5	6	6	0.000168	0.193
SBI-7048_T_University of Miami	HIV+Ab	T4.1	MSB33903A (F144248)	Protein-glutamine gamma-glutamyltransferase 2 OS=Homo sapiens GN=TGM2 PE=1 SV=2	sp|P21980|TGM2_HUMAN	SP-Human-010118_20180101.fasta	77329.1	1	3	3	3	8.38e-05	0.0582
SBI-7048_T_University of Miami	HIV+Ab	T4.1	MSB33903A (F144248)	Fibrillin-2 OS=Homo sapiens GN=FBN2 PE=1 SV=3	sp|P35556|FBN2_HUMAN	SP-Human-010118_20180101.fasta	314762	1	9	9	10	0.000279	0.0563
SBI-7048_T_University of Miami	HIV+Ab	T4.1	MSB33903A (F144248)	40S ribosomal protein S11 OS=Homo sapiens GN=RPS11 PE=1 SV=3	sp|P62280|RS11_HUMAN	SP-Human-010118_20180101.fasta	18431.3	1	4	4	4	0.000112	0.297
SBI-7048_T_University of Miami	HIV+Ab	T4.1	MSB33903A (F144248)	Hemoglobin subunit alpha OS=Homo sapiens GN=HBA1 PE=1 SV=2	sp|P69905|HBA_HUMAN	SP-Human-010118_20180101.fasta	15257.6	1	5	11	27	0.000754	0.345
SBI-7048_T_University of Miami	HIV+Ab	T4.1	MSB33903A (F144248)	Golgi apparatus protein 1 OS=Homo sapiens GN=GLG1 PE=1 SV=2	sp|Q92896|GSLG1_HUMAN	SP-Human-010118_20180101.fasta	134554	1	4	4	4	0.000112	0.0271
SBI-7048_T_University of Miami	HIV+Ab	T4.1	MSB33903A (F144248)	ATP-dependent RNA helicase A OS=Homo sapiens GN=DHX9 PE=1 SV=4	sp|Q08211|DHX9_HUMAN	SP-Human-010118_20180101.fasta	140962	1	2	2	2	5.59e-05	0.0189
SBI-7048_T_University of Miami	HIV+Ab	T4.1	MSB33903A (F144248)	Metalloproteinase inhibitor 3 OS=Homo sapiens GN=TIMP3 PE=1 SV=2	sp|P35625|TIMP3_HUMAN	SP-Human-010118_20180101.fasta	24145.5	1	3	3	3	8.38e-05	0.137
SBI-7048_T_University of Miami	HIV+Ab	T4.1	MSB33903A (F144248)	Cation-independent mannose-6-phosphate receptor OS=Homo sapiens GN=IGF2R PE=1 SV=3	sp|P11717|MPRI_HUMAN	SP-Human-010118_20180101.fasta	274373	1	2	2	2	5.59e-05	0.00803
SBI-7048_T_University of Miami	HIV+Ab	T4.1	MSB33903A (F144248)	Putative uncharacterized protein MYH16 OS=Homo sapiens GN=MYH16 PE=1 SV=2	sp|Q9H6N6|MYH16_HUMAN	SP-Human-010118_20180101.fasta	128293	0.989	2	2	2	5.59e-05	0.0128
SBI-7048_T_University of Miami	HIV+Ab	T4.1	MSB33903A (F144248)	Chondroitin sulfate synthase 2 OS=Homo sapiens GN=CHPF PE=1 SV=2	sp|Q8IZ52|CHSS2_HUMAN	SP-Human-010118_20180101.fasta	85468.1	1	3	3	3	8.38e-05	0.0555
SBI-7048_T_University of Miami	HIV+Ab	T4.1	MSB33903A (F144248)	T-complex protein 1 subunit delta OS=Homo sapiens GN=CCT4 PE=1 SV=4	sp|P50991|TCPD_HUMAN	SP-Human-010118_20180101.fasta	57926	1	11	12	13	0.000363	0.249
SBI-7048_T_University of Miami	HIV+Ab	T4.1	MSB33903A (F144248)	Protocadherin Fat 1 OS=Homo sapiens GN=FAT1 PE=1 SV=2	sp|Q14517|FAT1_HUMAN	SP-Human-010118_20180101.fasta	506264	0.984	2	2	2	5.59e-05	0.00436
SBI-7048_T_University of Miami	HIV+Ab	T4.1	MSB33903A (F144248)	Collagen alpha-1(VII) chain OS=Homo sapiens GN=COL7A1 PE=1 SV=2	sp|Q02388|CO7A1_HUMAN	SP-Human-010118_20180101.fasta	295218	1	9	9	9	0.000251	0.0438
SBI-7048_T_University of Miami	HIV+Ab	T4.1	MSB33903A (F144248)	Clathrin heavy chain 1 OS=Homo sapiens GN=CLTC PE=1 SV=5	sp|Q00610|CLH1_HUMAN	SP-Human-010118_20180101.fasta	191619	1	15	16	17	0.000475	0.0943
SBI-7048_T_University of Miami	HIV+Ab	T4.1	MSB33903A (F144248)	Filamin-B OS=Homo sapiens GN=FLNB PE=1 SV=2	sp|O75369|FLNB_HUMAN	SP-Human-010118_20180101.fasta	278159	1	7	7	7	0.000196	0.0446
SBI-7048_T_University of Miami	HIV+Ab	T4.1	MSB33903A (F144248)	Filamin-C OS=Homo sapiens GN=FLNC PE=1 SV=3	sp|Q14315|FLNC_HUMAN	SP-Human-010118_20180101.fasta	291015	1	5	5	5	0.00014	0.044
SBI-7048_T_University of Miami	HIV+Ab	T4.1	MSB33903A (F144248)	Collagen and calcium-binding EGF domain-containing protein 1 OS=Homo sapiens GN=CCBE1 PE=1 SV=1	sp|Q6UXH8|CCBE1_HUMAN	SP-Human-010118_20180101.fasta	44104	1	3	3	3	8.38e-05	0.0739
SBI-7048_T_University of Miami	HIV+Ab	T4.1	MSB33903A (F144248)	Complement component C8 alpha chain OS=Homo sapiens GN=C8A PE=1 SV=2	sp|P07357|CO8A_HUMAN	SP-Human-010118_20180101.fasta	65163.8	0.99	2	2	2	5.59e-05	0.024
SBI-7048_T_University of Miami	HIV+Ab	T4.1	MSB33903A (F144248)	Prelamin-A/C OS=Homo sapiens GN=LMNA PE=1 SV=1	sp|P02545|LMNA_HUMAN	SP-Human-010118_20180101.fasta	74140.7	0.995	2	2	2	5.59e-05	0.0271
SBI-7048_T_University of Miami	HIV+Ab	T4.1	MSB33903A (F144248)	Keratin, type II cytoskeletal 2 epidermal OS=Homo sapiens GN=KRT2 PE=1 SV=2	sp|P35908|K22E_HUMAN	SP-Human-010118_20180101.fasta	65433.9	1	27	34	37	0.00103	0.433
SBI-7048_T_University of Miami	HIV+Ab	T4.1	MSB33903A (F144248)	Histidine--tRNA ligase, cytoplasmic OS=Homo sapiens GN=HARS PE=1 SV=2	sp|P12081|SYHC_HUMAN	SP-Human-010118_20180101.fasta	57412.5	1	2	2	2	5.59e-05	0.0452
SBI-7048_T_University of Miami	HIV+Ab	T4.1	MSB33903A (F144248)	Citrate synthase, mitochondrial OS=Homo sapiens GN=CS PE=1 SV=2	sp|O75390|CISY_HUMAN	SP-Human-010118_20180101.fasta	51713.8	1	6	6	6	0.000168	0.139
SBI-7048_T_University of Miami	HIV+Ab	T4.1	MSB33903A (F144248)	26S proteasome non-ATPase regulatory subunit 2 OS=Homo sapiens GN=PSMD2 PE=1 SV=3	sp|Q13200|PSMD2_HUMAN	SP-Human-010118_20180101.fasta	100202	1	4	4	4	0.000112	0.0441
SBI-7048_T_University of Miami	HIV+Ab	T4.1	MSB33903A (F144248)	Fibulin-1 OS=Homo sapiens GN=FBLN1 PE=1 SV=4	sp|P23142|FBLN1_HUMAN	SP-Human-010118_20180101.fasta	77211.6	1	12	16	17	0.000475	0.188
SBI-7048_T_University of Miami	HIV+Ab	T4.1	MSB33903A (F144248)	Hepatocyte growth factor-like protein OS=Homo sapiens GN=MST1 PE=1 SV=2	sp|P26927|HGFL_HUMAN	SP-Human-010118_20180101.fasta	80317.8	1	2	3	3	8.38e-05	0.0295
SBI-7048_T_University of Miami	HIV+Ab	T4.1	MSB33903A (F144248)	ADAMTS-like protein 1 OS=Homo sapiens GN=ADAMTSL1 PE=1 SV=4	sp|Q8N6G6|ATL1_HUMAN	SP-Human-010118_20180101.fasta	193405	1	6	6	6	0.000168	0.0352
SBI-7048_T_University of Miami	HIV+Ab	T4.1	MSB33903A (F144248)	Complement component C9 OS=Homo sapiens GN=C9 PE=1 SV=2	sp|P02748|CO9_HUMAN	SP-Human-010118_20180101.fasta	63174.9	1	3	3	3	8.38e-05	0.0501
SBI-7048_T_University of Miami	HIV+Ab	T4.1	MSB33903A (F144248)	Trypsin - Sus scrofa (Pig).	IPI:CON_Trypsin|SWISS-PROT:P00761|TRYP_PIG	SP-Human-010118_20180101.fasta	24409.3	1	7	18	69	0.00193	0.433
SBI-7048_T_University of Miami	HIV+Ab	T4.1	MSB33903A (F144248)	Major vault protein OS=Homo sapiens GN=MVP PE=1 SV=4	sp|Q14764|MVP_HUMAN	SP-Human-010118_20180101.fasta	99326	1	3	3	3	8.38e-05	0.0381
SBI-7048_T_University of Miami	HIV+Ab	T4.1	MSB33903A (F144248)	Threonine--tRNA ligase, cytoplasmic OS=Homo sapiens GN=TARS PE=1 SV=3	sp|P26639|SYTC_HUMAN	SP-Human-010118_20180101.fasta	83437.8	1	10	10	10	0.000279	0.131
SBI-7048_T_University of Miami	HIV+Ab	T4.1	MSB33903A (F144248)	Spectrin alpha chain, non-erythrocytic 1 OS=Homo sapiens GN=SPTAN1 PE=1 SV=3	sp|Q13813|SPTN1_HUMAN	SP-Human-010118_20180101.fasta	284543	1	8	8	8	0.000223	0.0328
SBI-7048_T_University of Miami	HIV+Ab	T4.1	MSB33903A (F144248)	40S ribosomal protein S4, X isoform OS=Homo sapiens GN=RPS4X PE=1 SV=2	sp|P62701|RS4X_HUMAN	SP-Human-010118_20180101.fasta	29599.3	1	3	3	3	8.38e-05	0.11
SBI-7048_T_University of Miami	HIV+Ab	T4.1	MSB33903A (F144248)	Adenylyl cyclase-associated protein 1 OS=Homo sapiens GN=CAP1 PE=1 SV=5	sp|Q01518|CAP1_HUMAN	SP-Human-010118_20180101.fasta	51901.6	1	7	7	7	0.000196	0.122
SBI-7048_T_University of Miami	HIV+Ab	T4.1	MSB33903A (F144248)	Protein tweety homolog 3 OS=Homo sapiens GN=TTYH3 PE=1 SV=3	sp|Q9C0H2|TTYH3_HUMAN	SP-Human-010118_20180101.fasta	57544.9	1	4	5	5	0.00014	0.0765
SBI-7048_T_University of Miami	HIV+Ab	T4.1	MSB33903A (F144248)	ATP-dependent 6-phosphofructokinase, platelet type OS=Homo sapiens GN=PFKP PE=1 SV=2	sp|Q01813|PFKAP_HUMAN	SP-Human-010118_20180101.fasta	85597.4	1	5	5	5	0.00014	0.074
SBI-7048_T_University of Miami	HIV+Ab	T4.1	MSB33903A (F144248)	60S ribosomal protein L18a OS=Homo sapiens GN=RPL18A PE=1 SV=2	sp|Q02543|RL18A_HUMAN	SP-Human-010118_20180101.fasta	20762.6	1	4	4	4	0.000112	0.176
SBI-7048_T_University of Miami	HIV+Ab	T4.1	MSB33903A (F144248)	Nidogen-1 OS=Homo sapiens GN=NID1 PE=1 SV=3	sp|P14543|NID1_HUMAN	SP-Human-010118_20180101.fasta	136376	1	29	38	52	0.00145	0.269
SBI-7048_T_University of Miami	HIV+Ab	T4.1	MSB33903A (F144248)	Eukaryotic translation initiation factor 3 subunit A OS=Homo sapiens GN=EIF3A PE=1 SV=1	sp|Q14152|EIF3A_HUMAN	SP-Human-010118_20180101.fasta	166575	1	5	5	5	0.00014	0.0398
SBI-7048_T_University of Miami	HIV+Ab	T4.1	MSB33903A (F144248)	Catenin delta-1 OS=Homo sapiens GN=CTNND1 PE=1 SV=1	sp|O60716|CTND1_HUMAN	SP-Human-010118_20180101.fasta	108172	0.998	2	2	2	5.59e-05	0.0227
SBI-7048_T_University of Miami	HIV+Ab	T4.1	MSB33903A (F144248)	Triosephosphate isomerase OS=Homo sapiens GN=TPI1 PE=1 SV=3	sp|P60174|TPIS_HUMAN	SP-Human-010118_20180101.fasta	30790.8	1	7	8	8	0.000223	0.283
SBI-7048_T_University of Miami	HIV+Ab	T4.1	MSB33903A (F144248)	Reelin OS=Homo sapiens GN=RELN PE=1 SV=3	sp|P78509|RELN_HUMAN	SP-Human-010118_20180101.fasta	388385	1	3	3	3	8.38e-05	0.00867
SBI-7048_T_University of Miami	HIV+Ab	T4.1	MSB33903A (F144248)	Proteasome subunit alpha type-3 OS=Homo sapiens GN=PSMA3 PE=1 SV=2	sp|P25788|PSA3_HUMAN	SP-Human-010118_20180101.fasta	28433.7	0.999	2	2	2	5.59e-05	0.0667
SBI-7048_T_University of Miami	HIV+Ab	T4.1	MSB33903A (F144248)	Ras GTPase-activating-like protein IQGAP1 OS=Homo sapiens GN=IQGAP1 PE=1 SV=1	sp|P46940|IQGA1_HUMAN	SP-Human-010118_20180101.fasta	189259	1	8	8	8	0.000223	0.0537
SBI-7048_T_University of Miami	HIV+Ab	T4.1	MSB33903A (F144248)	Coronin-1C OS=Homo sapiens GN=CORO1C PE=1 SV=1	sp|Q9ULV4|COR1C_HUMAN	SP-Human-010118_20180101.fasta	53250.3	1	2	2	2	5.59e-05	0.0401
SBI-7048_T_University of Miami	HIV+Ab	T4.1	MSB33903A (F144248)	Receptor of activated protein C kinase 1 OS=Homo sapiens GN=RACK1 PE=1 SV=3	sp|P63244|RACK1_HUMAN	SP-Human-010118_20180101.fasta	35077	1	8	8	8	0.000223	0.262
SBI-7048_T_University of Miami	HIV+Ab	T4.1	MSB33903A (F144248)	CD151 antigen OS=Homo sapiens GN=CD151 PE=1 SV=3	sp|P48509|CD151_HUMAN	SP-Human-010118_20180101.fasta	28295.3	1	4	5	5	0.00014	0.142
SBI-7048_T_University of Miami	HIV+Ab	T4.1	MSB33903A (F144248)	Exostosin-2 OS=Homo sapiens GN=EXT2 PE=1 SV=1	sp|Q93063|EXT2_HUMAN	SP-Human-010118_20180101.fasta	82256	1	9	11	11	0.000307	0.138
SBI-7048_T_University of Miami	HIV+Ab	T4.1	MSB33903A (F144248)	Vimentin OS=Homo sapiens GN=VIM PE=1 SV=4	sp|P08670|VIME_HUMAN	SP-Human-010118_20180101.fasta	53652.7	1	18	22	24	0.00067	0.41
SBI-7048_T_University of Miami	HIV+Ab	T4.1	MSB33903A (F144248)	Early endosome antigen 1 OS=Homo sapiens GN=EEA1 PE=1 SV=2	sp|Q15075|EEA1_HUMAN	SP-Human-010118_20180101.fasta	162468	1	3	3	3	8.38e-05	0.0213
SBI-7048_T_University of Miami	HIV+Ab	T4.1	MSB33903A (F144248)	Collagen alpha-1(IV) chain OS=Homo sapiens GN=COL4A1 PE=1 SV=3	sp|P02462|CO4A1_HUMAN	SP-Human-010118_20180101.fasta	160618	1	4	6	6	0.000168	0.0336
SBI-7048_T_University of Miami	HIV+Ab	T4.1	MSB33903A (F144248)	Cullin-associated NEDD8-dissociated protein 1 OS=Homo sapiens GN=CAND1 PE=1 SV=2	sp|Q86VP6|CAND1_HUMAN	SP-Human-010118_20180101.fasta	136381	1	6	6	7	0.000196	0.0602
SBI-7048_T_University of Miami	HIV+Ab	T4.1	MSB33903A (F144248)	Complement C1q tumor necrosis factor-related protein 3 OS=Homo sapiens GN=C1QTNF3 PE=1 SV=1	sp|Q9BXJ4|C1QT3_HUMAN	SP-Human-010118_20180101.fasta	26994.8	1	4	8	9	0.000251	0.13
SBI-7048_T_University of Miami	HIV+Ab	T4.1	MSB33903A (F144248)	Adenosylhomocysteinase OS=Homo sapiens GN=AHCY PE=1 SV=4	sp|P23526|SAHH_HUMAN	SP-Human-010118_20180101.fasta	47717.1	1	9	9	11	0.000307	0.201
SBI-7048_T_University of Miami	HIV+Ab	T4.1	MSB33903A (F144248)	Fascin OS=Homo sapiens GN=FSCN1 PE=1 SV=3	sp|Q16658|FSCN1_HUMAN	SP-Human-010118_20180101.fasta	54530.3	1	6	6	6	0.000168	0.114
SBI-7048_T_University of Miami	HIV+Ab	T4.1	MSB33903A (F144248)	Ferritin heavy chain OS=Homo sapiens GN=FTH1 PE=1 SV=2	sp|P02794|FRIH_HUMAN	SP-Human-010118_20180101.fasta	21226.2	1	2	2	2	5.59e-05	0.109
SBI-7048_T_University of Miami	HIV+Ab	T4.1	MSB33903A (F144248)	Lysosome-associated membrane glycoprotein 1 OS=Homo sapiens GN=LAMP1 PE=1 SV=3	sp|P11279|LAMP1_HUMAN	SP-Human-010118_20180101.fasta	44883.1	1	2	2	2	5.59e-05	0.0432
SBI-7048_T_University of Miami	HIV+Ab	T4.1	MSB33903A (F144248)	Vascular endothelial growth factor receptor 1 OS=Homo sapiens GN=FLT1 PE=1 SV=2	sp|P17948|VGFR1_HUMAN	SP-Human-010118_20180101.fasta	150774	1	2	2	2	5.59e-05	0.0142
SBI-7048_T_University of Miami	HIV+Ab	T4.1	MSB33903A (F144248)	Galectin-1 OS=Homo sapiens GN=LGALS1 PE=1 SV=2	sp|P09382|LEG1_HUMAN	SP-Human-010118_20180101.fasta	14715.8	1	4	4	5	0.00014	0.319
SBI-7048_T_University of Miami	HIV+Ab	T4.1	MSB33903A (F144248)	Collagen triple helix repeat-containing protein 1 OS=Homo sapiens GN=CTHRC1 PE=1 SV=1	sp|Q96CG8|CTHR1_HUMAN	SP-Human-010118_20180101.fasta	26224.8	1	5	5	9	0.000251	0.198
SBI-7048_T_University of Miami	HIV+Ab	T4.1	MSB33903A (F144248)	60S ribosomal protein L12 OS=Homo sapiens GN=RPL12 PE=1 SV=1	sp|P30050|RL12_HUMAN	SP-Human-010118_20180101.fasta	17819.1	1	3	3	3	8.38e-05	0.248
SBI-7048_T_University of Miami	HIV+Ab	T4.1	MSB33903A (F144248)	Disintegrin and metalloproteinase domain-containing protein 10 OS=Homo sapiens GN=ADAM10 PE=1 SV=1	sp|O14672|ADA10_HUMAN	SP-Human-010118_20180101.fasta	84143	1	4	4	4	0.000112	0.0588
SBI-7048_T_University of Miami	HIV+Ab	T4.1	MSB33903A (F144248)	Coronin-1A OS=Homo sapiens GN=CORO1A PE=1 SV=4	sp|P31146|COR1A_HUMAN	SP-Human-010118_20180101.fasta	51026.1	1	3	3	3	8.38e-05	0.0586
SBI-7048_T_University of Miami	HIV+Ab	T4.1	MSB33903A (F144248)	Pyruvate kinase PKM OS=Homo sapiens GN=PKM PE=1 SV=4	sp|P14618|KPYM_HUMAN	SP-Human-010118_20180101.fasta	57937.5	1	27	35	39	0.00109	0.599
SBI-7048_T_University of Miami	HIV+Ab	T4.1	MSB33903A (F144248)	Peroxiredoxin-1 OS=Homo sapiens GN=PRDX1 PE=1 SV=1	sp|Q06830|PRDX1_HUMAN	SP-Human-010118_20180101.fasta	22110.9	1	4	4	4	0.000112	0.191
SBI-7048_T_University of Miami	HIV+Ab	T4.1	MSB33903A (F144248)	Alcohol dehydrogenase [NADP(+)] OS=Homo sapiens GN=AKR1A1 PE=1 SV=3	sp|P14550|AK1A1_HUMAN	SP-Human-010118_20180101.fasta	36573.6	1	3	4	6	0.000168	0.08
SBI-7048_T_University of Miami	HIV+Ab	T4.1	MSB33903A (F144248)	D-3-phosphoglycerate dehydrogenase OS=Homo sapiens GN=PHGDH PE=1 SV=4	sp|O43175|SERA_HUMAN	SP-Human-010118_20180101.fasta	56650.6	1	3	3	4	0.000112	0.06
SBI-7048_T_University of Miami	HIV+Ab	T4.1	MSB33903A (F144248)	Histone H2B type 1-K OS=Homo sapiens GN=HIST1H2BK PE=1 SV=3	sp|O60814|H2B1K_HUMAN,sp|P58876|H2B1D_HUMAN,sp|P62807|H2B1C_HUMAN,sp|Q5QNW6|H2B2F_HUMAN,sp|Q93079|H2B1H_HUMAN,sp|Q99877|H2B1N_HUMAN,sp|Q99879|H2B1M_HUMAN,sp|Q99880|H2B1L_HUMAN	SP-Human-010118_20180101.fasta	13922.6	1	3	3	3	8.38e-05	0.246
SBI-7048_T_University of Miami	HIV+Ab	T4.1	MSB33903A (F144248)	PDZ and LIM domain protein 5 OS=Homo sapiens GN=PDLIM5 PE=1 SV=5	sp|Q96HC4|PDLI5_HUMAN	SP-Human-010118_20180101.fasta	63944	0.999	2	2	2	5.59e-05	0.0285
SBI-7048_T_University of Miami	HIV+Ab	T4.1	MSB33903A (F144248)	EH domain-containing protein 4 OS=Homo sapiens GN=EHD4 PE=1 SV=1	sp|Q9H223|EHD4_HUMAN	SP-Human-010118_20180101.fasta	61177.6	1	2	2	2	5.59e-05	0.0351
SBI-7048_T_University of Miami	HIV+Ab	T4.1	MSB33903A (F144248)	Collagen alpha-1(XIV) chain OS=Homo sapiens GN=COL14A1 PE=1 SV=3	sp|Q05707|COEA1_HUMAN	SP-Human-010118_20180101.fasta	193516	1	6	6	6	0.000168	0.0356
SBI-7048_T_University of Miami	HIV+Ab	T4.1	MSB33903A (F144248)	T-complex protein 1 subunit alpha OS=Homo sapiens GN=TCP1 PE=1 SV=1	sp|P17987|TCPA_HUMAN	SP-Human-010118_20180101.fasta	60345.2	1	7	7	7	0.000196	0.124
SBI-7048_T_University of Miami	HIV+Ab	T4.1	MSB33903A (F144248)	Matrix-remodeling-associated protein 5 OS=Homo sapiens GN=MXRA5 PE=1 SV=3	sp|Q9NR99|MXRA5_HUMAN	SP-Human-010118_20180101.fasta	312150	1	5	6	6	0.000168	0.0269
SBI-7048_T_University of Miami	HIV+Ab	T4.1	MSB33903A (F144248)	Exportin-1 OS=Homo sapiens GN=XPO1 PE=1 SV=1	sp|O14980|XPO1_HUMAN	SP-Human-010118_20180101.fasta	123389	1	3	3	3	8.38e-05	0.0308
SBI-7048_T_University of Miami	HIV+Ab	T4.1	MSB33903A (F144248)	Argininosuccinate synthase OS=Homo sapiens GN=ASS1 PE=1 SV=2	sp|P00966|ASSY_HUMAN	SP-Human-010118_20180101.fasta	46531.3	1	2	2	2	5.59e-05	0.0388
SBI-7048_T_University of Miami	HIV+Ab	T4.1	MSB33903A (F144248)	Rab GDP dissociation inhibitor beta OS=Homo sapiens GN=GDI2 PE=1 SV=2	sp|P50395|GDIB_HUMAN	SP-Human-010118_20180101.fasta	50665.5	1	8	8	8	0.000223	0.193
SBI-7048_T_University of Miami	HIV+Ab	T4.1	MSB33903A (F144248)	Tax_Id=9606 Gene_Symbol=KRT6A Keratin, type II cytoskeletal 6A	IPI:CON_00300725.7|SWISS-PROT:P02538,sp|P02538|K2C6A_HUMAN	SP-Human-010118_20180101.fasta	60046.4	1	4	4	4	0.000112	0.152
SBI-7048_T_University of Miami	HIV+Ab	T4.1	MSB33903A (F144248)	Peroxiredoxin-6 OS=Homo sapiens GN=PRDX6 PE=1 SV=3	sp|P30041|PRDX6_HUMAN	SP-Human-010118_20180101.fasta	25036.1	1	4	4	4	0.000112	0.165
SBI-7048_T_University of Miami	HIV+Ab	T4.1	MSB33903A (F144248)	Guanine nucleotide-binding protein G(i) subunit alpha-2 OS=Homo sapiens GN=GNAI2 PE=1 SV=3	sp|P04899|GNAI2_HUMAN	SP-Human-010118_20180101.fasta	40452	0.999	2	2	2	5.59e-05	0.0761
SBI-7048_T_University of Miami	HIV+Ab	T4.1	MSB33903A (F144248)	Platelet-derived growth factor receptor beta OS=Homo sapiens GN=PDGFRB PE=1 SV=1	sp|P09619|PGFRB_HUMAN	SP-Human-010118_20180101.fasta	123970	1	3	3	3	8.38e-05	0.0362
SBI-7048_T_University of Miami	HIV+Ab	T4.1	MSB33903A (F144248)	Dihydropyrimidinase-related protein 2 OS=Homo sapiens GN=DPYSL2 PE=1 SV=1	sp|Q16555|DPYL2_HUMAN	SP-Human-010118_20180101.fasta	62294	1	6	6	6	0.000168	0.128
SBI-7048_T_University of Miami	HIV+Ab	T4.1	MSB33903A (F144248)	Eukaryotic initiation factor 4A-I OS=Homo sapiens GN=EIF4A1 PE=1 SV=1	sp|P60842|IF4A1_HUMAN	SP-Human-010118_20180101.fasta	46155.3	1	8	9	10	0.000279	0.236
SBI-7048_T_University of Miami	HIV+Ab	T4.1	MSB33903A (F144248)	40S ribosomal protein SA OS=Homo sapiens GN=RPSA PE=1 SV=4	sp|P08865|RSSA_HUMAN	SP-Human-010118_20180101.fasta	32854.1	1	4	5	6	0.000168	0.139
SBI-7048_T_University of Miami	HIV+Ab	T4.1	MSB33903A (F144248)	Hedgehog-interacting protein OS=Homo sapiens GN=HHIP PE=1 SV=3	sp|Q96QV1|HHIP_HUMAN	SP-Human-010118_20180101.fasta	78853.4	1	5	5	5	0.00014	0.0943
SBI-7048_T_University of Miami	HIV+Ab	T4.1	MSB33903A (F144248)	GTP-binding nuclear protein Ran OS=Homo sapiens GN=RAN PE=1 SV=3	sp|P62826|RAN_HUMAN	SP-Human-010118_20180101.fasta	24423.1	1	6	6	6	0.000168	0.241
SBI-7048_T_University of Miami	HIV+Ab	T4.1	MSB33903A (F144248)	4F2 cell-surface antigen heavy chain OS=Homo sapiens GN=SLC3A2 PE=1 SV=3	sp|P08195|4F2_HUMAN	SP-Human-010118_20180101.fasta	67996.4	1	6	6	6	0.000168	0.103
SBI-7048_T_University of Miami	HIV+Ab	T4.1	MSB33903A (F144248)	Beta-1,4-galactosyltransferase 5 OS=Homo sapiens GN=B4GALT5 PE=2 SV=1	sp|O43286|B4GT5_HUMAN	SP-Human-010118_20180101.fasta	45120.2	0.999	2	2	2	5.59e-05	0.0412
SBI-7048_T_University of Miami	HIV+Ab	T4.1	MSB33903A (F144248)	Regucalcin OS=Homo sapiens GN=RGN PE=1 SV=1	sp|Q15493|RGN_HUMAN	SP-Human-010118_20180101.fasta	33252.9	1	2	2	2	5.59e-05	0.0936
SBI-7048_T_University of Miami	HIV+Ab	T4.1	MSB33903A (F144248)	Prolow-density lipoprotein receptor-related protein 1 OS=Homo sapiens GN=LRP1 PE=1 SV=2	sp|Q07954|LRP1_HUMAN	SP-Human-010118_20180101.fasta	504592	1	10	10	10	0.000279	0.0273
SBI-7048_T_University of Miami	HIV+Ab	T4.1	MSB33903A (F144248)	40S ribosomal protein S9 OS=Homo sapiens GN=RPS9 PE=1 SV=3	sp|P46781|RS9_HUMAN	SP-Human-010118_20180101.fasta	22592.5	1	2	2	2	5.59e-05	0.0979
SBI-7048_T_University of Miami	HIV+Ab	T4.1	MSB33903A (F144248)	40S ribosomal protein S3a OS=Homo sapiens GN=RPS3A PE=1 SV=2	sp|P61247|RS3A_HUMAN	SP-Human-010118_20180101.fasta	29945.3	1	3	3	3	8.38e-05	0.0947
SBI-7048_T_University of Miami	HIV+Ab	T4.1	MSB33903A (F144248)	Complement component C7 OS=Homo sapiens GN=C7 PE=1 SV=2	sp|P10643|CO7_HUMAN	SP-Human-010118_20180101.fasta	93516.6	1	3	3	3	8.38e-05	0.0308
SBI-7048_T_University of Miami	HIV+Ab	T4.1	MSB33903A (F144248)	Nicotinamide N-methyltransferase OS=Homo sapiens GN=NNMT PE=1 SV=1	sp|P40261|NNMT_HUMAN	SP-Human-010118_20180101.fasta	29575	1	2	2	2	5.59e-05	0.102
SBI-7048_T_University of Miami	HIV+Ab	T4.1	MSB33903A (F144248)	A disintegrin and metalloproteinase with thrombospondin motifs 12 OS=Homo sapiens GN=ADAMTS12 PE=1 SV=2	sp|P58397|ATS12_HUMAN	SP-Human-010118_20180101.fasta	177674	1	12	13	13	0.000363	0.091
SBI-7048_T_University of Miami	HIV+Ab	T4.1	MSB33903A (F144248)	Amyloid-like protein 2 OS=Homo sapiens GN=APLP2 PE=1 SV=2	sp|Q06481|APLP2_HUMAN	SP-Human-010118_20180101.fasta	86955	1	7	7	8	0.000223	0.121
SBI-7048_T_University of Miami	HIV+Ab	T4.1	MSB33903A (F144248)	26S proteasome non-ATPase regulatory subunit 3 OS=Homo sapiens GN=PSMD3 PE=1 SV=2	sp|O43242|PSMD3_HUMAN	SP-Human-010118_20180101.fasta	60979.6	1	2	2	2	5.59e-05	0.0431
SBI-7048_T_University of Miami	HIV+Ab	T4.1	MSB33903A (F144248)	Ras-related C3 botulinum toxin substrate 1 OS=Homo sapiens GN=RAC1 PE=1 SV=1	sp|P63000|RAC1_HUMAN	SP-Human-010118_20180101.fasta	21450.6	1	3	3	3	8.38e-05	0.141
SBI-7048_T_University of Miami	HIV+Ab	T4.1	MSB33903A (F144248)	Choline transporter-like protein 2 OS=Homo sapiens GN=SLC44A2 PE=1 SV=3	sp|Q8IWA5|CTL2_HUMAN	SP-Human-010118_20180101.fasta	80127.8	1	3	3	3	8.38e-05	0.0439
SBI-7048_T_University of Miami	HIV+Ab	T4.1	MSB33903A (F144248)	60S ribosomal protein L14 OS=Homo sapiens GN=RPL14 PE=1 SV=4	sp|P50914|RL14_HUMAN	SP-Human-010118_20180101.fasta	23432.3	1	2	3	4	0.000112	0.093
SBI-7048_T_University of Miami	HIV+Ab	T4.1	MSB33903A (F144248)	Exportin-2 OS=Homo sapiens GN=CSE1L PE=1 SV=3	sp|P55060|XPO2_HUMAN	SP-Human-010118_20180101.fasta	110422	1	3	3	3	8.38e-05	0.036
SBI-7048_T_University of Miami	HIV+Ab	T4.1	MSB33903A (F144248)	Lactadherin OS=Homo sapiens GN=MFGE8 PE=1 SV=2	sp|Q08431|MFGM_HUMAN	SP-Human-010118_20180101.fasta	43122.9	1	2	2	2	5.59e-05	0.0491
SBI-7048_T_University of Miami	HIV+Ab	T4.1	MSB33903A (F144248)	Serine/threonine-protein phosphatase 2A 65 kDa regulatory subunit A alpha isoform OS=Homo sapiens GN=PPP2R1A PE=1 SV=4	sp|P30153|2AAA_HUMAN	SP-Human-010118_20180101.fasta	65309.7	1	2	2	2	5.59e-05	0.0323
SBI-7048_T_University of Miami	HIV+Ab	T4.1	MSB33903A (F144248)	Dermcidin OS=Homo sapiens GN=DCD PE=1 SV=2	sp|P81605|DCD_HUMAN	SP-Human-010118_20180101.fasta	11284.1	1	2	2	2	5.59e-05	0.2
SBI-7048_T_University of Miami	HIV+Ab	T4.1	MSB33903A (F144248)	Protein disulfide-isomerase OS=Homo sapiens GN=P4HB PE=1 SV=3	sp|P07237|PDIA1_HUMAN	SP-Human-010118_20180101.fasta	57118.1	1	8	8	8	0.000223	0.173
SBI-7048_T_University of Miami	HIV+Ab	T4.1	MSB33903A (F144248)	Inter-alpha-trypsin inhibitor heavy chain H4 OS=Homo sapiens GN=ITIH4 PE=1 SV=4	sp|Q14624|ITIH4_HUMAN	SP-Human-010118_20180101.fasta	103358	1	4	6	7	0.000196	0.0333
SBI-7048_T_University of Miami	HIV+Ab	T4.1	MSB33903A (F144248)	AP-1 complex subunit gamma-1 OS=Homo sapiens GN=AP1G1 PE=1 SV=5	sp|O43747|AP1G1_HUMAN	SP-Human-010118_20180101.fasta	91354.3	1	3	3	3	8.38e-05	0.0353
SBI-7048_T_University of Miami	HIV+Ab	T4.1	MSB33903A (F144248)	40S ribosomal protein S8 OS=Homo sapiens GN=RPS8 PE=1 SV=2	sp|P62241|RS8_HUMAN	SP-Human-010118_20180101.fasta	24206.4	1	5	6	6	0.000168	0.298
SBI-7048_T_University of Miami	HIV+Ab	T4.1	MSB33903A (F144248)	Testican-1 OS=Homo sapiens GN=SPOCK1 PE=1 SV=1	sp|Q08629|TICN1_HUMAN	SP-Human-010118_20180101.fasta	49124.8	1	2	2	2	5.59e-05	0.0433
SBI-7048_T_University of Miami	HIV+Ab	T4.1	MSB33903A (F144248)	ATP synthase subunit beta, mitochondrial OS=Homo sapiens GN=ATP5B PE=1 SV=3	sp|P06576|ATPB_HUMAN	SP-Human-010118_20180101.fasta	56560.6	1	4	4	4	0.000112	0.104
SBI-7048_T_University of Miami	HIV+Ab	T4.1	MSB33903A (F144248)	CD44 antigen OS=Homo sapiens GN=CD44 PE=1 SV=3	sp|P16070|CD44_HUMAN	SP-Human-010118_20180101.fasta	81537.5	1	3	4	4	0.000112	0.0445
SBI-7048_T_University of Miami	HIV+Ab	T4.1	MSB33903A (F144248)	Septin-11 OS=Homo sapiens GN=SEPT11 PE=1 SV=3	sp|Q9NVA2|SEP11_HUMAN	SP-Human-010118_20180101.fasta	49399.1	1	2	2	2	5.59e-05	0.0466
SBI-7048_T_University of Miami	HIV+Ab	T4.1	MSB33903A (F144248)	Rho-related GTP-binding protein RhoC OS=Homo sapiens GN=RHOC PE=1 SV=1	sp|P08134|RHOC_HUMAN,sp|P61586|RHOA_HUMAN	SP-Human-010118_20180101.fasta	21768.4	1	2	2	2	5.59e-05	0.0881
SBI-7048_T_University of Miami	HIV+Ab	T4.1	MSB33903A (F144248)	Complement C1s subcomponent OS=Homo sapiens GN=C1S PE=1 SV=1	sp|P09871|C1S_HUMAN	SP-Human-010118_20180101.fasta	76684.2	1	6	7	7	0.000196	0.102
SBI-7048_T_University of Miami	HIV+Ab	T4.1	MSB33903A (F144248)	Integrin beta-1 OS=Homo sapiens GN=ITGB1 PE=1 SV=2	sp|P05556|ITB1_HUMAN	SP-Human-010118_20180101.fasta	88415.1	1	13	14	14	0.000391	0.174
SBI-7048_T_University of Miami	HIV+Ab	T4.1	MSB33903A (F144248)	Lysosome-associated membrane glycoprotein 2 OS=Homo sapiens GN=LAMP2 PE=1 SV=2	sp|P13473|LAMP2_HUMAN	SP-Human-010118_20180101.fasta	44960.9	1	2	2	2	5.59e-05	0.0415
SBI-7048_T_University of Miami	HIV+Ab	T4.1	MSB33903A (F144248)	Coatomer subunit beta' OS=Homo sapiens GN=COPB2 PE=1 SV=2	sp|P35606|COPB2_HUMAN	SP-Human-010118_20180101.fasta	102489	0.995	2	2	2	5.59e-05	0.0188
SBI-7048_T_University of Miami	HIV+Ab	T4.1	MSB33903A (F144248)	Histone H4 OS=Homo sapiens GN=HIST1H4A PE=1 SV=2	sp|P62805|H4_HUMAN	SP-Human-010118_20180101.fasta	11367.7	1	5	8	9	0.000251	0.417
SBI-7048_T_University of Miami	HIV+Ab	T4.1	MSB33903A (F144248)	Ras-related protein Rab-1A OS=Homo sapiens GN=RAB1A PE=1 SV=3	sp|P62820|RAB1A_HUMAN,sp|Q9H0U4|RAB1B_HUMAN	SP-Human-010118_20180101.fasta	22678.5	0.999	2	2	2	5.59e-05	0.171
SBI-7048_T_University of Miami	HIV+Ab	T4.1	MSB33903A (F144248)	A disintegrin and metalloproteinase with thrombospondin motifs 7 OS=Homo sapiens GN=ADAMTS7 PE=1 SV=2	sp|Q9UKP4|ATS7_HUMAN	SP-Human-010118_20180101.fasta	184090	1	3	3	3	8.38e-05	0.0184
SBI-7048_T_University of Miami	HIV+Ab	T4.1	MSB33903A (F144248)	26S proteasome non-ATPase regulatory subunit 1 OS=Homo sapiens GN=PSMD1 PE=1 SV=2	sp|Q99460|PSMD1_HUMAN	SP-Human-010118_20180101.fasta	105839	0.998	2	2	2	5.59e-05	0.021
SBI-7048_T_University of Miami	HIV+Ab	T4.1	MSB33903A (F144248)	60S ribosomal protein L6 OS=Homo sapiens GN=RPL6 PE=1 SV=3	sp|Q02878|RL6_HUMAN	SP-Human-010118_20180101.fasta	32729.3	0.997	2	2	2	5.59e-05	0.0556
SBI-7048_T_University of Miami	HIV+Ab	T4.1	MSB33903A (F144248)	HLA class I histocompatibility antigen, B-40 alpha chain OS=Homo sapiens GN=HLA-B PE=1 SV=1	sp|Q04826|1B40_HUMAN	SP-Human-010118_20180101.fasta	40504.6	1	4	4	4	0.000112	0.218
SBI-7048_T_University of Miami	HIV+Ab	T4.1	MSB33903A (F144248)	Myosin light polypeptide 6 OS=Homo sapiens GN=MYL6 PE=1 SV=2	sp|P60660|MYL6_HUMAN	SP-Human-010118_20180101.fasta	16929.8	1	3	3	3	8.38e-05	0.245
SBI-7048_T_University of Miami	HIV+Ab	T4.1	MSB33903A (F144248)	HLA class I histocompatibility antigen, A-24 alpha chain OS=Homo sapiens GN=HLA-A PE=1 SV=2	sp|P05534|1A24_HUMAN	SP-Human-010118_20180101.fasta	40688.1	1	8	8	8	0.000223	0.296
SBI-7048_T_University of Miami	HIV+Ab	T4.1	MSB33903A (F144248)	Neprilysin OS=Homo sapiens GN=MME PE=1 SV=2	sp|P08473|NEP_HUMAN	SP-Human-010118_20180101.fasta	85517	1	2	2	2	5.59e-05	0.0307
SBI-7048_T_University of Miami	HIV+Ab	T4.1	MSB33903A (F144248)	Erythrocyte band 7 integral membrane protein OS=Homo sapiens GN=STOM PE=1 SV=3	sp|P27105|STOM_HUMAN	SP-Human-010118_20180101.fasta	31732.1	1	2	2	2	5.59e-05	0.101
SBI-7048_T_University of Miami	HIV+Ab	T4.1	MSB33903A (F144248)	Basigin OS=Homo sapiens GN=BSG PE=1 SV=2	sp|P35613|BASI_HUMAN	SP-Human-010118_20180101.fasta	42199.7	1	5	5	5	0.00014	0.148
SBI-7048_T_University of Miami	HIV+Ab	T4.1	MSB33903A (F144248)	Procollagen-lysine,2-oxoglutarate 5-dioxygenase 2 OS=Homo sapiens GN=PLOD2 PE=1 SV=2	sp|O00469|PLOD2_HUMAN	SP-Human-010118_20180101.fasta	84687.4	0.998	2	2	2	5.59e-05	0.0421
SBI-7048_T_University of Miami	HIV+Ab	T4.1	MSB33903A (F144248)	Endoglin OS=Homo sapiens GN=ENG PE=1 SV=2	sp|P17813|EGLN_HUMAN	SP-Human-010118_20180101.fasta	70578.5	1	2	2	2	5.59e-05	0.0517
SBI-7048_T_University of Miami	HIV+Ab	T4.1	MSB33903A (F144248)	Tetraspanin-6 OS=Homo sapiens GN=TSPAN6 PE=1 SV=1	sp|O43657|TSN6_HUMAN	SP-Human-010118_20180101.fasta	27563.9	1	4	4	4	0.000112	0.188
SBI-7048_T_University of Miami	HIV+Ab	T4.1	MSB33903A (F144248)	Platelet-activating factor acetylhydrolase IB subunit alpha OS=Homo sapiens GN=PAFAH1B1 PE=1 SV=2	sp|P43034|LIS1_HUMAN	SP-Human-010118_20180101.fasta	46637.4	1	2	2	2	5.59e-05	0.078
SBI-7048_T_University of Miami	HIV+Ab	T4.1	MSB33903A (F144248)	Protein S100-A11 OS=Homo sapiens GN=S100A11 PE=1 SV=2	sp|P31949|S10AB_HUMAN	SP-Human-010118_20180101.fasta	11741.1	1	2	2	2	5.59e-05	0.19
SBI-7048_T_University of Miami	HIV+Ab	T4.1	MSB33903A (F144248)	Latent-transforming growth factor beta-binding protein 2 OS=Homo sapiens GN=LTBP2 PE=1 SV=3	sp|Q14767|LTBP2_HUMAN	SP-Human-010118_20180101.fasta	195043	1	6	6	6	0.000168	0.0511
SBI-7048_T_University of Miami	HIV+Ab	T4.1	MSB33903A (F144248)	Proteasome subunit beta type-5 OS=Homo sapiens GN=PSMB5 PE=1 SV=3	sp|P28074|PSB5_HUMAN	SP-Human-010118_20180101.fasta	28481	1	2	2	2	5.59e-05	0.076
SBI-7048_T_University of Miami	HIV+Ab	T4.1	MSB33903A (F144248)	40S ribosomal protein S2 OS=Homo sapiens GN=RPS2 PE=1 SV=2	sp|P15880|RS2_HUMAN	SP-Human-010118_20180101.fasta	31325.2	0.999	2	2	2	5.59e-05	0.0785
SBI-7048_T_University of Miami	HIV+Ab	T4.1	MSB33903A (F144248)	Prolactin-inducible protein OS=Homo sapiens GN=PIP PE=1 SV=1	sp|P12273|PIP_HUMAN	SP-Human-010118_20180101.fasta	16573.1	1	3	3	3	8.38e-05	0.24
SBI-7048_T_University of Miami	HIV+Ab	T4.1	MSB33903A (F144248)	Tubulin beta-4B chain OS=Homo sapiens GN=TUBB4B PE=1 SV=1	sp|P68371|TBB4B_HUMAN	SP-Human-010118_20180101.fasta	49830.7	1	16	18	22	0.000615	0.353
SBI-7048_T_University of Miami	HIV+Ab	T4.1	MSB33903A (F144248)	Tubulin beta chain OS=Homo sapiens GN=TUBB PE=1 SV=2	sp|P07437|TBB5_HUMAN	SP-Human-010118_20180101.fasta	49670.6	1	2	4	8	0.000223	0.36
SBI-7048_T_University of Miami	HIV+Ab	T4.1	MSB33903A (F144248)	Latent-transforming growth factor beta-binding protein 1 OS=Homo sapiens GN=LTBP1 PE=1 SV=4	sp|Q14766|LTBP1_HUMAN	SP-Human-010118_20180101.fasta	186787	1	11	12	12	0.000335	0.0831
SBI-7048_T_University of Miami	HIV+Ab	T4.1	MSB33903A (F144248)	Tenascin OS=Homo sapiens GN=TNC PE=1 SV=3	sp|P24821|TENA_HUMAN	SP-Human-010118_20180101.fasta	240850	1	2	2	2	5.59e-05	0.0109
SBI-7048_T_University of Miami	HIV+Ab	T4.1	MSB33903A (F144248)	Heterogeneous nuclear ribonucleoprotein K OS=Homo sapiens GN=HNRNPK PE=1 SV=1	sp|P61978|HNRPK_HUMAN	SP-Human-010118_20180101.fasta	50978.5	1	3	3	4	0.000112	0.0799
SBI-7048_T_University of Miami	HIV+Ab	T4.1	MSB33903A (F144248)	Angiopoietin-related protein 2 OS=Homo sapiens GN=ANGPTL2 PE=1 SV=1	sp|Q9UKU9|ANGL2_HUMAN	SP-Human-010118_20180101.fasta	57104.9	1	4	4	4	0.000112	0.108
SBI-7048_T_University of Miami	HIV+Ab	T4.1	MSB33903A (F144248)	Galactokinase OS=Homo sapiens GN=GALK1 PE=1 SV=1	sp|P51570|GALK1_HUMAN	SP-Human-010118_20180101.fasta	42272.1	1	3	3	3	8.38e-05	0.0842
SBI-7048_T_University of Miami	HIV+Ab	T4.1	MSB33903A (F144248)	RuvB-like 1 OS=Homo sapiens GN=RUVBL1 PE=1 SV=1	sp|Q9Y265|RUVB1_HUMAN	SP-Human-010118_20180101.fasta	50229.4	0.999	3	3	4	0.000112	0.0789
SBI-7048_T_University of Miami	HIV+Ab	T4.1	MSB33903A (F144248)	Mimecan OS=Homo sapiens GN=OGN PE=1 SV=1	sp|P20774|MIME_HUMAN	SP-Human-010118_20180101.fasta	33925	1	2	2	2	5.59e-05	0.0604
SBI-7048_T_University of Miami	HIV+Ab	T4.1	MSB33903A (F144248)	Complement component C8 beta chain OS=Homo sapiens GN=C8B PE=1 SV=3	sp|P07358|CO8B_HUMAN	SP-Human-010118_20180101.fasta	67046.9	1	3	3	3	8.38e-05	0.066
SBI-7048_T_University of Miami	HIV+Ab	T4.1	MSB33903A (F144248)	Small proline-rich protein 2E OS=Homo sapiens GN=SPRR2E PE=2 SV=2	sp|P22531|SPR2E_HUMAN,sp|P22532|SPR2D_HUMAN,sp|P35325|SPR2B_HUMAN,sp|P35326|SPR2A_HUMAN,sp|Q9BYE4|SPR2G_HUMAN	SP-Human-010118_20180101.fasta	8157.1	0.988	2	2	2	5.59e-05	0.306
SBI-7048_T_University of Miami	HIV+Ab	T4.1	MSB33903A (F144248)	Immunoglobulin superfamily member 8 OS=Homo sapiens GN=IGSF8 PE=1 SV=1	sp|Q969P0|IGSF8_HUMAN	SP-Human-010118_20180101.fasta	65032.8	1	3	3	3	8.38e-05	0.0587
SBI-7048_T_University of Miami	HIV+Ab	T4.1	MSB33903A (F144248)	Sodium/potassium-transporting ATPase subunit alpha-1 OS=Homo sapiens GN=ATP1A1 PE=1 SV=1	sp|P05023|AT1A1_HUMAN	SP-Human-010118_20180101.fasta	112900	1	6	6	6	0.000168	0.0772
SBI-7048_T_University of Miami	HIV+Ab	T4.1	MSB33903A (F144248)	Filaggrin-2 OS=Homo sapiens GN=FLG2 PE=1 SV=1	sp|Q5D862|FILA2_HUMAN	SP-Human-010118_20180101.fasta	248052	1	3	3	3	8.38e-05	0.0138
SBI-7048_T_University of Miami	HIV+Ab	T4.1	MSB33903A (F144248)	CD82 antigen OS=Homo sapiens GN=CD82 PE=1 SV=1	sp|P27701|CD82_HUMAN	SP-Human-010118_20180101.fasta	29625.7	1	5	7	7	0.000196	0.199
SBI-7048_T_University of Miami	HIV+Ab	T4.1	MSB33903A (F144248)	Sulfhydryl oxidase 1 OS=Homo sapiens GN=QSOX1 PE=1 SV=3	sp|O00391|QSOX1_HUMAN	SP-Human-010118_20180101.fasta	82578.7	0.999	2	2	2	5.59e-05	0.0281
SBI-7048_T_University of Miami	HIV+Ab	T4.1	MSB33903A (F144248)	Extracellular matrix protein 1 OS=Homo sapiens GN=ECM1 PE=1 SV=2	sp|Q16610|ECM1_HUMAN	SP-Human-010118_20180101.fasta	60673.4	1	3	3	3	8.38e-05	0.05
SBI-7048_T_University of Miami	HIV+Ab	T4.1	MSB33903A (F144248)	ADP-ribosylation factor 6 OS=Homo sapiens GN=ARF6 PE=1 SV=2	sp|P62330|ARF6_HUMAN	SP-Human-010118_20180101.fasta	20083	1	2	2	3	8.38e-05	0.12
SBI-7048_T_University of Miami	HIV+Ab	T4.1	MSB33903A (F144248)	Coagulation factor X OS=Homo sapiens GN=F10 PE=1 SV=2	sp|P00742|FA10_HUMAN	SP-Human-010118_20180101.fasta	54732.1	1	2	3	4	0.000112	0.041
SBI-7048_T_University of Miami	HIV+Ab	T4.1	MSB33903A (F144248)	Prolyl 3-hydroxylase 1 OS=Homo sapiens GN=P3H1 PE=1 SV=2	sp|Q32P28|P3H1_HUMAN	SP-Human-010118_20180101.fasta	83394.8	1	2	2	2	5.59e-05	0.034
SBI-7048_T_University of Miami	HIV+Ab	T4.1	MSB33903A (F144248)	Vacuolar protein sorting-associated protein 35 OS=Homo sapiens GN=VPS35 PE=1 SV=2	sp|Q96QK1|VPS35_HUMAN	SP-Human-010118_20180101.fasta	91710	1	4	4	4	0.000112	0.0616
SBI-7048_T_University of Miami	HIV+Ab	T4.1	MSB33903A (F144248)	Prolyl endopeptidase FAP OS=Homo sapiens GN=FAP PE=1 SV=5	sp|Q12884|SEPR_HUMAN	SP-Human-010118_20180101.fasta	87715.2	1	2	2	2	5.59e-05	0.0276
SBI-7048_T_University of Miami	HIV+Ab	T4.1	MSB33903A (F144248)	Thy-1 membrane glycoprotein OS=Homo sapiens GN=THY1 PE=1 SV=2	sp|P04216|THY1_HUMAN	SP-Human-010118_20180101.fasta	17935.2	1	3	3	3	8.38e-05	0.242
SBI-7048_T_University of Miami	HIV+Ab	T4.1	MSB33903A (F144248)	26S proteasome regulatory subunit 8 OS=Homo sapiens GN=PSMC5 PE=1 SV=1	sp|P62195|PRS8_HUMAN	SP-Human-010118_20180101.fasta	45627.2	1	2	2	2	5.59e-05	0.064
SBI-7048_T_University of Miami	HIV+Ab	T4.1	MSB33903A (F144248)	Integrin alpha-5 OS=Homo sapiens GN=ITGA5 PE=1 SV=2	sp|P08648|ITA5_HUMAN	SP-Human-010118_20180101.fasta	114538	1	4	4	4	0.000112	0.0467
SBI-7048_T_University of Miami	HIV+Ab	T4.1	MSB33903A (F144248)	Syndecan-4 OS=Homo sapiens GN=SDC4 PE=1 SV=2	sp|P31431|SDC4_HUMAN	SP-Human-010118_20180101.fasta	21642.1	1	4	4	5	0.00014	0.247
SBI-7048_T_University of Miami	HIV+Ab	T4.1	MSB33903A (F144248)	Sodium/potassium-transporting ATPase subunit beta-3 OS=Homo sapiens GN=ATP1B3 PE=1 SV=1	sp|P54709|AT1B3_HUMAN	SP-Human-010118_20180101.fasta	31513.7	1	3	3	3	8.38e-05	0.143
SBI-7048_T_University of Miami	HIV+Ab	T4.1	MSB33903A (F144248)	CD9 antigen OS=Homo sapiens GN=CD9 PE=1 SV=4	sp|P21926|CD9_HUMAN	SP-Human-010118_20180101.fasta	25417	1	2	3	3	8.38e-05	0.0921
SBI-7048_T_University of Miami	HIV+Ab	T4.1	MSB33903A (F144248)	Cell division control protein 42 homolog OS=Homo sapiens GN=CDC42 PE=1 SV=2	sp|P60953|CDC42_HUMAN	SP-Human-010118_20180101.fasta	21258.8	1	3	4	4	0.000112	0.168
SBI-7048_T_University of Miami	HIV+Ab	T4.1	MSB33903A (F144248)	26S proteasome non-ATPase regulatory subunit 13 OS=Homo sapiens GN=PSMD13 PE=1 SV=2	sp|Q9UNM6|PSD13_HUMAN	SP-Human-010118_20180101.fasta	42945.9	0.999	2	2	2	5.59e-05	0.0585
SBI-7048_T_University of Miami	HIV+Ab	T4.1	MSB33903A (F144248)	Aspartate--tRNA ligase, cytoplasmic OS=Homo sapiens GN=DARS PE=1 SV=2	sp|P14868|SYDC_HUMAN	SP-Human-010118_20180101.fasta	57136.7	1	2	2	2	5.59e-05	0.0419
SBI-7048_T_University of Miami	HIV+Ab	T4.1	MSB33903A (F144248)	Myristoylated alanine-rich C-kinase substrate OS=Homo sapiens GN=MARCKS PE=1 SV=4	sp|P29966|MARCS_HUMAN	SP-Human-010118_20180101.fasta	31554.2	1	4	4	4	0.000112	0.187
SBI-7048_T_University of Miami	HIV+Ab	T4.1	MSB33903A (F144248)	Extracellular matrix protein 2 OS=Homo sapiens GN=ECM2 PE=2 SV=1	sp|O94769|ECM2_HUMAN	SP-Human-010118_20180101.fasta	79792.5	0.998	2	2	2	5.59e-05	0.03
SBI-7048_T_University of Miami	HIV+Ab	T4.1	MSB33903A (F144248)	Keratinocyte proline-rich protein OS=Homo sapiens GN=KPRP PE=1 SV=1	sp|Q5T749|KPRP_HUMAN	SP-Human-010118_20180101.fasta	64132.6	0.998	2	2	2	5.59e-05	0.0397
SBI-7048_T_University of Miami	HIV+Ab	T4.1	MSB33903A (F144248)	Transgelin-2 OS=Homo sapiens GN=TAGLN2 PE=1 SV=3	sp|P37802|TAGL2_HUMAN	SP-Human-010118_20180101.fasta	22391.9	1	3	4	4	0.000112	0.186
SBI-7048_T_University of Miami	HIV+Ab	T4.1	MSB33903A (F144248)	EH domain-containing protein 1 OS=Homo sapiens GN=EHD1 PE=1 SV=2	sp|Q9H4M9|EHD1_HUMAN	SP-Human-010118_20180101.fasta	60629.1	1	3	3	3	8.38e-05	0.0637
SBI-7048_T_University of Miami	HIV+Ab	T4.1	MSB33903A (F144248)	Multifunctional protein ADE2 OS=Homo sapiens GN=PAICS PE=1 SV=3	sp|P22234|PUR6_HUMAN	SP-Human-010118_20180101.fasta	47080	1	2	2	2	5.59e-05	0.0541
SBI-7048_T_University of Miami	HIV+Ab	T4.1	MSB33903A (F144248)	Complement factor H OS=Homo sapiens GN=CFH PE=1 SV=4	sp|P08603|CFAH_HUMAN	SP-Human-010118_20180101.fasta	139096	0.997	2	2	2	5.59e-05	0.0203
SBI-7048_T_University of Miami	HIV+Ab	T4.1	MSB33903A (F144248)	Reticulon-4 OS=Homo sapiens GN=RTN4 PE=1 SV=2	sp|Q9NQC3|RTN4_HUMAN	SP-Human-010118_20180101.fasta	129935	0.999	2	2	2	5.59e-05	0.021
SBI-7048_T_University of Miami	HIV+Ab	T4.1	MSB33903A (F144248)	Proteasome subunit alpha type-6 OS=Homo sapiens GN=PSMA6 PE=1 SV=1	sp|P60900|PSA6_HUMAN	SP-Human-010118_20180101.fasta	27399.5	1	2	2	2	5.59e-05	0.102
SBI-7048_T_University of Miami	HIV+Ab	T4.1	MSB33903A (F144248)	Apolipoprotein A-IV OS=Homo sapiens GN=APOA4 PE=1 SV=3	sp|P06727|APOA4_HUMAN	SP-Human-010118_20180101.fasta	45399.4	1	2	2	2	5.59e-05	0.0556
SBI-7048_T_University of Miami	HIV+Ab	T4.1	MSB33903A (F144248)	Beta-galactosidase OS=Homo sapiens GN=GLB1 PE=1 SV=2	sp|P16278|BGAL_HUMAN	SP-Human-010118_20180101.fasta	76077.7	0.998	2	2	3	8.38e-05	0.0443
SBI-7048_T_University of Miami	HIV+Ab	T4.1	MSB33903A (F144248)	Ras-related protein Rab-2A OS=Homo sapiens GN=RAB2A PE=1 SV=1	sp|P61019|RAB2A_HUMAN	SP-Human-010118_20180101.fasta	23546.2	1	2	2	2	5.59e-05	0.127
SBI-7048_T_University of Miami	HIV+Ab	T4.1	MSB33903A (F144248)	MARCKS-related protein OS=Homo sapiens GN=MARCKSL1 PE=1 SV=2	sp|P49006|MRP_HUMAN	SP-Human-010118_20180101.fasta	19528.6	1	2	2	2	5.59e-05	0.144
SBI-7048_T_University of Miami	HIV+Ab	T4.1	MSB33903A (F144248)	Septin-2 OS=Homo sapiens GN=SEPT2 PE=1 SV=1	sp|Q15019|SEPT2_HUMAN	SP-Human-010118_20180101.fasta	41488.2	1	3	3	3	8.38e-05	0.108
SBI-7048_T_University of Miami	HIV+Ab	T4.1	MSB33903A (F144248)	Choline transporter-like protein 1 OS=Homo sapiens GN=SLC44A1 PE=1 SV=1	sp|Q8WWI5|CTL1_HUMAN	SP-Human-010118_20180101.fasta	73304.6	1	2	2	2	5.59e-05	0.0381
SBI-7048_T_University of Miami	HIV+Ab	T4.1	MSB33903A (F144248)	Tumor susceptibility gene 101 protein OS=Homo sapiens GN=TSG101 PE=1 SV=2	sp|Q99816|TS101_HUMAN	SP-Human-010118_20180101.fasta	43946	0.995	2	2	2	5.59e-05	0.0769
SBI-7048_T_University of Miami	HIV+Ab	T4.1	MSB33903A (F144248)	Beta-parvin OS=Homo sapiens GN=PARVB PE=1 SV=1	sp|Q9HBI1|PARVB_HUMAN	SP-Human-010118_20180101.fasta	41714.9	0.996	2	2	2	5.59e-05	0.0687
SBI-7048_T_University of Miami	HIV+Ab	T4.1	MSB33903A (F144248)	CD59 glycoprotein OS=Homo sapiens GN=CD59 PE=1 SV=1	sp|P13987|CD59_HUMAN	SP-Human-010118_20180101.fasta	14177.2	1	3	4	4	0.000112	0.188
SBI-7048_T_University of Miami	HIV+Ab	T4.1	MSB33903A (F144248)	Brain acid soluble protein 1 OS=Homo sapiens GN=BASP1 PE=1 SV=2	sp|P80723|BASP1_HUMAN	SP-Human-010118_20180101.fasta	22693.3	0.998	2	2	2	5.59e-05	0.185
SBI-7048_T_University of Miami	HIV+Ab	T4.1	MSB33903A (F144248)	Tyrosine-protein kinase receptor Tie-1 OS=Homo sapiens GN=TIE1 PE=1 SV=1	sp|P35590|TIE1_HUMAN	SP-Human-010118_20180101.fasta	125091	0.99	2	2	2	5.59e-05	0.0237
SBI-7048_T_University of Miami	HIV+Ab	T4.1	MSB33903A (F144248)	Protein disulfide-isomerase A6 OS=Homo sapiens GN=PDIA6 PE=1 SV=1	sp|Q15084|PDIA6_HUMAN	SP-Human-010118_20180101.fasta	48122.3	1	2	2	2	5.59e-05	0.0659
SBI-7048_T_University of Miami	HIV+Ab	T4.1	MSB33903A (F144248)	Importin-7 OS=Homo sapiens GN=IPO7 PE=1 SV=1	sp|O95373|IPO7_HUMAN	SP-Human-010118_20180101.fasta	119520	1	3	3	3	8.38e-05	0.0356
SBI-7048_T_University of Miami	HIV+Ab	T4.1	MSB33903A (F144248)	X-ray repair cross-complementing protein 6 OS=Homo sapiens GN=XRCC6 PE=1 SV=2	sp|P12956|XRCC6_HUMAN	SP-Human-010118_20180101.fasta	69846.4	1	2	2	2	5.59e-05	0.0427
SBI-7048_T_University of Miami	HIV+Ab	T4.1	MSB33903A (F144248)	Synaptic vesicle membrane protein VAT-1 homolog OS=Homo sapiens GN=VAT1 PE=1 SV=2	sp|Q99536|VAT1_HUMAN	SP-Human-010118_20180101.fasta	41919.8	1	2	2	2	5.59e-05	0.0738
SBI-7048_T_University of Miami	HIV+Ab	T4.1	MSB33903A (F144248)	CD81 antigen OS=Homo sapiens GN=CD81 PE=1 SV=1	sp|P60033|CD81_HUMAN	SP-Human-010118_20180101.fasta	25809.8	1	3	4	8	0.000223	0.25
SBI-7048_T_University of Miami	HIV+Ab	T4.2	MSB33904A (F144249)	Coagulation factor V OS=Homo sapiens GN=F5 PE=1 SV=4	sp|P12259|FA5_HUMAN	SP-Human-010118_20180101.fasta	251710	1	6	6	8	0.000241	0.027
SBI-7048_T_University of Miami	HIV+Ab	T4.2	MSB33904A (F144249)	Hemoglobin subunit beta OS=Homo sapiens GN=HBB PE=1 SV=2	sp|P68871|HBB_HUMAN	SP-Human-010118_20180101.fasta	15998	1	2	4	9	0.000271	0.129
SBI-7048_T_University of Miami	HIV+Ab	T4.2	MSB33904A (F144249)	Alpha-actinin-1 OS=Homo sapiens GN=ACTN1 PE=1 SV=2	sp|P12814|ACTN1_HUMAN	SP-Human-010118_20180101.fasta	103061	1	39	51	60	0.00181	0.503
SBI-7048_T_University of Miami	HIV+Ab	T4.2	MSB33904A (F144249)	Periostin OS=Homo sapiens GN=POSTN PE=1 SV=2	sp|Q15063|POSTN_HUMAN	SP-Human-010118_20180101.fasta	93318	1	44	90	143	0.00431	0.483
SBI-7048_T_University of Miami	HIV+Ab	T4.2	MSB33904A (F144249)	Laminin subunit alpha-2 OS=Homo sapiens GN=LAMA2 PE=1 SV=4	sp|P24043|LAMA2_HUMAN	SP-Human-010118_20180101.fasta	343905	1	57	67	70	0.00211	0.212
SBI-7048_T_University of Miami	HIV+Ab	T4.2	MSB33904A (F144249)	Versican core protein OS=Homo sapiens GN=VCAN PE=1 SV=3	sp|P13611|CSPG2_HUMAN	SP-Human-010118_20180101.fasta	372813	1	31	44	65	0.00196	0.0833
SBI-7048_T_University of Miami	HIV+Ab	T4.2	MSB33904A (F144249)	L-lactate dehydrogenase B chain OS=Homo sapiens GN=LDHB PE=1 SV=2	sp|P07195|LDHB_HUMAN	SP-Human-010118_20180101.fasta	36638.6	1	7	8	8	0.000241	0.263
SBI-7048_T_University of Miami	HIV+Ab	T4.2	MSB33904A (F144249)	14-3-3 protein theta OS=Homo sapiens GN=YWHAQ PE=1 SV=1	sp|P27348|1433T_HUMAN	SP-Human-010118_20180101.fasta	27765.4	1	7	8	10	0.000301	0.237
SBI-7048_T_University of Miami	HIV+Ab	T4.2	MSB33904A (F144249)	Inter-alpha-trypsin inhibitor heavy chain H3 OS=Homo sapiens GN=ITIH3 PE=1 SV=2	sp|Q06033|ITIH3_HUMAN	SP-Human-010118_20180101.fasta	99850.9	1	7	8	11	0.000331	0.0753
SBI-7048_T_University of Miami	HIV+Ab	T4.2	MSB33904A (F144249)	Transforming growth factor-beta-induced protein ig-h3 OS=Homo sapiens GN=TGFBI PE=1 SV=1	sp|Q15582|BGH3_HUMAN	SP-Human-010118_20180101.fasta	74682.9	1	32	67	103	0.0031	0.449
SBI-7048_T_University of Miami	HIV+Ab	T4.2	MSB33904A (F144249)	Complement C1r subcomponent OS=Homo sapiens GN=C1R PE=1 SV=2	sp|P00736|C1R_HUMAN	SP-Human-010118_20180101.fasta	80119.6	1	4	4	4	0.00012	0.0482
SBI-7048_T_University of Miami	HIV+Ab	T4.2	MSB33904A (F144249)	Apolipoprotein E OS=Homo sapiens GN=APOE PE=1 SV=1	sp|P02649|APOE_HUMAN	SP-Human-010118_20180101.fasta	36153.5	1	20	27	29	0.000873	0.562
SBI-7048_T_University of Miami	HIV+Ab	T4.2	MSB33904A (F144249)	Inter-alpha-trypsin inhibitor heavy chain H2 OS=Homo sapiens GN=ITIH2 PE=1 SV=2	sp|P19823|ITIH2_HUMAN	SP-Human-010118_20180101.fasta	106466	1	10	13	17	0.000512	0.074
SBI-7048_T_University of Miami	HIV+Ab	T4.2	MSB33904A (F144249)	Extracellular sulfatase Sulf-2 OS=Homo sapiens GN=SULF2 PE=1 SV=1	sp|Q8IWU5|SULF2_HUMAN	SP-Human-010118_20180101.fasta	100458	1	7	8	9	0.000271	0.0943
SBI-7048_T_University of Miami	HIV+Ab	T4.2	MSB33904A (F144249)	Actin-related protein 2/3 complex subunit 4 OS=Homo sapiens GN=ARPC4 PE=1 SV=3	sp|P59998|ARPC4_HUMAN	SP-Human-010118_20180101.fasta	19667.4	1	3	3	3	9.03e-05	0.167
SBI-7048_T_University of Miami	HIV+Ab	T4.2	MSB33904A (F144249)	Biglycan OS=Homo sapiens GN=BGN PE=1 SV=2	sp|P21810|PGS1_HUMAN	SP-Human-010118_20180101.fasta	41655.9	1	12	14	19	0.000572	0.394
SBI-7048_T_University of Miami	HIV+Ab	T4.2	MSB33904A (F144249)	Decorin OS=Homo sapiens GN=DCN PE=1 SV=1	sp|P07585|PGS2_HUMAN	SP-Human-010118_20180101.fasta	39748.2	1	11	16	27	0.000813	0.301
SBI-7048_T_University of Miami	HIV+Ab	T4.2	MSB33904A (F144249)	Ezrin OS=Homo sapiens GN=EZR PE=1 SV=4	sp|P15311|EZRI_HUMAN	SP-Human-010118_20180101.fasta	69414.7	0.998	2	2	2	6.02e-05	0.152
SBI-7048_T_University of Miami	HIV+Ab	T4.2	MSB33904A (F144249)	Moesin OS=Homo sapiens GN=MSN PE=1 SV=3	sp|P26038|MOES_HUMAN	SP-Human-010118_20180101.fasta	67821.8	1	18	20	21	0.000632	0.248
SBI-7048_T_University of Miami	HIV+Ab	T4.2	MSB33904A (F144249)	Keratin, type II cuticular Hb5 (Hair keratin, type II Hb5) - Homo sapiens (Human).	IPI:CON_106456|SWISS-PROT:P78386,sp|P78386|KRT85_HUMAN	SP-Human-010118_20180101.fasta	55802	1	28	45	70	0.00211	0.414
SBI-7048_T_University of Miami	HIV+Ab	T4.2	MSB33904A (F144249)	Keratin, hair, basic, 3 - Homo sapiens (Human).	IPI:CON_120456|TREMBL:Q6NT21,sp|P78385|KRT83_HUMAN	SP-Human-010118_20180101.fasta	54194.9	1	9	13	22	0.000662	0.398
SBI-7048_T_University of Miami	HIV+Ab	T4.2	MSB33904A (F144249)	Tax_Id=10090 Gene_Symbol=5430421N21Rik Keratin type II	IPI:CON_00124800.2|TREMBL:Q61726	SP-Human-010118_20180101.fasta	52809.3	1	5	8	16	0.000482	0.39
SBI-7048_T_University of Miami	HIV+Ab	T4.2	MSB33904A (F144249)	Exostosin-2 OS=Homo sapiens GN=EXT2 PE=1 SV=1	sp|Q93063|EXT2_HUMAN	SP-Human-010118_20180101.fasta	82256	1	7	9	9	0.000271	0.0975
SBI-7048_T_University of Miami	HIV+Ab	T4.2	MSB33904A (F144249)	Procollagen-lysine,2-oxoglutarate 5-dioxygenase 1 OS=Homo sapiens GN=PLOD1 PE=1 SV=2	sp|Q02809|PLOD1_HUMAN	SP-Human-010118_20180101.fasta	83552.5	1	21	28	37	0.00111	0.337
SBI-7048_T_University of Miami	HIV+Ab	T4.2	MSB33904A (F144249)	Actin, alpha cardiac muscle 1 OS=Homo sapiens GN=ACTC1 PE=1 SV=1	sp|P68032|ACTC_HUMAN,sp|P68133|ACTS_HUMAN	SP-Human-010118_20180101.fasta	42052.2	1	2	3	4	0.00012	0.329
SBI-7048_T_University of Miami	HIV+Ab	T4.2	MSB33904A (F144249)	Actin, cytoplasmic 1 OS=Homo sapiens GN=ACTB PE=1 SV=1	sp|P60709|ACTB_HUMAN	SP-Human-010118_20180101.fasta	41737.8	1	15	26	37	0.00111	0.389
SBI-7048_T_University of Miami	HIV+Ab	T4.2	MSB33904A (F144249)	Laminin subunit alpha-5 OS=Homo sapiens GN=LAMA5 PE=1 SV=8	sp|O15230|LAMA5_HUMAN	SP-Human-010118_20180101.fasta	399725	1	39	42	45	0.00136	0.129
SBI-7048_T_University of Miami	HIV+Ab	T4.2	MSB33904A (F144249)	Leucine-rich repeat-containing protein 17 OS=Homo sapiens GN=LRRC17 PE=2 SV=1	sp|Q8N6Y2|LRC17_HUMAN	SP-Human-010118_20180101.fasta	51801.5	1	6	6	6	0.000181	0.104
SBI-7048_T_University of Miami	HIV+Ab	T4.2	MSB33904A (F144249)	Eukaryotic initiation factor 4A-I OS=Homo sapiens GN=EIF4A1 PE=1 SV=1	sp|P60842|IF4A1_HUMAN	SP-Human-010118_20180101.fasta	46155.3	1	5	5	6	0.000181	0.135
SBI-7048_T_University of Miami	HIV+Ab	T4.2	MSB33904A (F144249)	Staphylococcal nuclease domain-containing protein 1 OS=Homo sapiens GN=SND1 PE=1 SV=1	sp|Q7KZF4|SND1_HUMAN	SP-Human-010118_20180101.fasta	101998	1	5	5	5	0.000151	0.0549
SBI-7048_T_University of Miami	HIV+Ab	T4.2	MSB33904A (F144249)	Glypican-1 OS=Homo sapiens GN=GPC1 PE=1 SV=2	sp|P35052|GPC1_HUMAN	SP-Human-010118_20180101.fasta	61681.3	1	19	24	28	0.000843	0.355
SBI-7048_T_University of Miami	HIV+Ab	T4.2	MSB33904A (F144249)	Collagen alpha-1(XII) chain OS=Homo sapiens GN=COL12A1 PE=1 SV=2	sp|Q99715|COCA1_HUMAN	SP-Human-010118_20180101.fasta	333145	1	58	65	79	0.00238	0.217
SBI-7048_T_University of Miami	HIV+Ab	T4.2	MSB33904A (F144249)	Alpha-2-macroglobulin OS=Homo sapiens GN=A2M PE=1 SV=3	sp|P01023|A2MG_HUMAN	SP-Human-010118_20180101.fasta	163290	1	14	17	27	0.000813	0.0943
SBI-7048_T_University of Miami	HIV+Ab	T4.2	MSB33904A (F144249)	Gelsolin OS=Homo sapiens GN=GSN PE=1 SV=1	sp|P06396|GELS_HUMAN	SP-Human-010118_20180101.fasta	85697.8	1	13	16	20	0.000602	0.145
SBI-7048_T_University of Miami	HIV+Ab	T4.2	MSB33904A (F144249)	Laminin subunit beta-1 OS=Homo sapiens GN=LAMB1 PE=1 SV=2	sp|P07942|LAMB1_HUMAN	SP-Human-010118_20180101.fasta	198035	1	57	87	113	0.0034	0.293
SBI-7048_T_University of Miami	HIV+Ab	T4.2	MSB33904A (F144249)	Septin-11 OS=Homo sapiens GN=SEPT11 PE=1 SV=3	sp|Q9NVA2|SEP11_HUMAN	SP-Human-010118_20180101.fasta	49399.1	0.998	2	2	2	6.02e-05	0.0466
SBI-7048_T_University of Miami	HIV+Ab	T4.2	MSB33904A (F144249)	Lactotransferrin OS=Homo sapiens GN=LTF PE=1 SV=6	sp|P02788|TRFL_HUMAN	SP-Human-010118_20180101.fasta	78182.3	1	3	3	4	0.00012	0.0479
SBI-7048_T_University of Miami	HIV+Ab	T4.2	MSB33904A (F144249)	Serotransferrin OS=Homo sapiens GN=TF PE=1 SV=3	sp|P02787|TRFE_HUMAN	SP-Human-010118_20180101.fasta	77064.3	1	4	4	4	0.00012	0.043
SBI-7048_T_University of Miami	HIV+Ab	T4.2	MSB33904A (F144249)	Endoplasmin OS=Homo sapiens GN=HSP90B1 PE=1 SV=1	sp|P14625|ENPL_HUMAN	SP-Human-010118_20180101.fasta	92471.7	1	7	7	7	0.000211	0.11
SBI-7048_T_University of Miami	HIV+Ab	T4.2	MSB33904A (F144249)	Prolow-density lipoprotein receptor-related protein 1 OS=Homo sapiens GN=LRP1 PE=1 SV=2	sp|Q07954|LRP1_HUMAN	SP-Human-010118_20180101.fasta	504592	1	8	8	8	0.000241	0.0227
SBI-7048_T_University of Miami	HIV+Ab	T4.2	MSB33904A (F144249)	Annexin A5 OS=Homo sapiens GN=ANXA5 PE=1 SV=2	sp|P08758|ANXA5_HUMAN	SP-Human-010118_20180101.fasta	35938.6	1	11	11	12	0.000361	0.287
SBI-7048_T_University of Miami	HIV+Ab	T4.2	MSB33904A (F144249)	Complement C4-A OS=Homo sapiens GN=C4A PE=1 SV=2	sp|P0C0L4|CO4A_HUMAN	SP-Human-010118_20180101.fasta	192787	1	15	18	21	0.000632	0.0751
SBI-7048_T_University of Miami	HIV+Ab	T4.2	MSB33904A (F144249)	40S ribosomal protein S3 OS=Homo sapiens GN=RPS3 PE=1 SV=2	sp|P23396|RS3_HUMAN	SP-Human-010118_20180101.fasta	26688.6	1	4	4	5	0.000151	0.148
SBI-7048_T_University of Miami	HIV+Ab	T4.2	MSB33904A (F144249)	Nidogen-2 OS=Homo sapiens GN=NID2 PE=1 SV=3	sp|Q14112|NID2_HUMAN	SP-Human-010118_20180101.fasta	151253	1	11	11	13	0.000391	0.106
SBI-7048_T_University of Miami	HIV+Ab	T4.2	MSB33904A (F144249)	AP-2 complex subunit beta OS=Homo sapiens GN=AP2B1 PE=1 SV=1	sp|P63010|AP2B1_HUMAN	SP-Human-010118_20180101.fasta	104555	1	4	4	4	0.00012	0.0406
SBI-7048_T_University of Miami	HIV+Ab	T4.2	MSB33904A (F144249)	Amyloid-like protein 2 OS=Homo sapiens GN=APLP2 PE=1 SV=2	sp|Q06481|APLP2_HUMAN	SP-Human-010118_20180101.fasta	86955	1	3	3	3	9.03e-05	0.0498
SBI-7048_T_University of Miami	HIV+Ab	T4.2	MSB33904A (F144249)	Thrombospondin-1 OS=Homo sapiens GN=THBS1 PE=1 SV=2	sp|P07996|TSP1_HUMAN	SP-Human-010118_20180101.fasta	129382	1	35	51	63	0.0019	0.29
SBI-7048_T_University of Miami	HIV+Ab	T4.2	MSB33904A (F144249)	Collagen alpha-1(IV) chain OS=Homo sapiens GN=COL4A1 PE=1 SV=3	sp|P02462|CO4A1_HUMAN	SP-Human-010118_20180101.fasta	160618	1	2	4	4	0.00012	0.0174
SBI-7048_T_University of Miami	HIV+Ab	T4.2	MSB33904A (F144249)	von Willebrand factor OS=Homo sapiens GN=VWF PE=1 SV=4	sp|P04275|VWF_HUMAN	SP-Human-010118_20180101.fasta	309251	1	22	22	24	0.000723	0.0882
SBI-7048_T_University of Miami	HIV+Ab	T4.2	MSB33904A (F144249)	Actin-related protein 2 OS=Homo sapiens GN=ACTR2 PE=1 SV=1	sp|P61160|ARP2_HUMAN	SP-Human-010118_20180101.fasta	44761.7	1	3	3	4	0.00012	0.104
SBI-7048_T_University of Miami	HIV+Ab	T4.2	MSB33904A (F144249)	5'-nucleotidase OS=Homo sapiens GN=NT5E PE=1 SV=1	sp|P21589|5NTD_HUMAN	SP-Human-010118_20180101.fasta	63369	1	11	12	12	0.000361	0.228
SBI-7048_T_University of Miami	HIV+Ab	T4.2	MSB33904A (F144249)	Myosin-9 OS=Homo sapiens GN=MYH9 PE=1 SV=4	sp|P35579|MYH9_HUMAN	SP-Human-010118_20180101.fasta	226538	1	35	38	40	0.0012	0.201
SBI-7048_T_University of Miami	HIV+Ab	T4.2	MSB33904A (F144249)	Acidic mammalian chitinase OS=Homo sapiens GN=CHIA PE=1 SV=1	sp|Q9BZP6|CHIA_HUMAN	SP-Human-010118_20180101.fasta	52271.9	1	2	2	3	9.03e-05	0.0399
SBI-7048_T_University of Miami	HIV+Ab	T4.2	MSB33904A (F144249)	A disintegrin and metalloproteinase with thrombospondin motifs 13 OS=Homo sapiens GN=ADAMTS13 PE=1 SV=1	sp|Q76LX8|ATS13_HUMAN	SP-Human-010118_20180101.fasta	153601	1	3	3	3	9.03e-05	0.0203
SBI-7048_T_University of Miami	HIV+Ab	T4.2	MSB33904A (F144249)	Glycogen phosphorylase, liver form OS=Homo sapiens GN=PYGL PE=1 SV=4	sp|P06737|PYGL_HUMAN	SP-Human-010118_20180101.fasta	97152.4	1	4	4	4	0.00012	0.0661
SBI-7048_T_University of Miami	HIV+Ab	T4.2	MSB33904A (F144249)	Glycogen phosphorylase, brain form OS=Homo sapiens GN=PYGB PE=1 SV=5	sp|P11216|PYGB_HUMAN	SP-Human-010118_20180101.fasta	96698.3	1	6	6	7	0.000211	0.083
SBI-7048_T_University of Miami	HIV+Ab	T4.2	MSB33904A (F144249)	L-lactate dehydrogenase A chain OS=Homo sapiens GN=LDHA PE=1 SV=2	sp|P00338|LDHA_HUMAN	SP-Human-010118_20180101.fasta	36689.2	1	5	5	5	0.000151	0.145
SBI-7048_T_University of Miami	HIV+Ab	T4.2	MSB33904A (F144249)	Plakophilin-1 OS=Homo sapiens GN=PKP1 PE=1 SV=2	sp|Q13835|PKP1_HUMAN	SP-Human-010118_20180101.fasta	82862.7	0.999	2	2	2	6.02e-05	0.0241
SBI-7048_T_University of Miami	HIV+Ab	T4.2	MSB33904A (F144249)	Extracellular sulfatase Sulf-1 OS=Homo sapiens GN=SULF1 PE=1 SV=1	sp|Q8IWU6|SULF1_HUMAN	SP-Human-010118_20180101.fasta	101029	1	10	12	12	0.000361	0.121
SBI-7048_T_University of Miami	HIV+Ab	T4.2	MSB33904A (F144249)	Basement membrane-specific heparan sulfate proteoglycan core protein OS=Homo sapiens GN=HSPG2 PE=1 SV=4	sp|P98160|PGBM_HUMAN	SP-Human-010118_20180101.fasta	468811	1	104	138	175	0.00527	0.296
SBI-7048_T_University of Miami	HIV+Ab	T4.2	MSB33904A (F144249)	Ras-related protein Ral-A OS=Homo sapiens GN=RALA PE=1 SV=1	sp|P11233|RALA_HUMAN	SP-Human-010118_20180101.fasta	23567.2	0.999	2	2	2	6.02e-05	0.126
SBI-7048_T_University of Miami	HIV+Ab	T4.2	MSB33904A (F144249)	Ras-related protein Rap-1b OS=Homo sapiens GN=RAP1B PE=1 SV=1	sp|P61224|RAP1B_HUMAN	SP-Human-010118_20180101.fasta	20824.9	1	2	2	2	6.02e-05	0.114
SBI-7048_T_University of Miami	HIV+Ab	T4.2	MSB33904A (F144249)	Alpha-amylase 1 OS=Homo sapiens GN=AMY1A PE=1 SV=2	sp|P04745|AMY1_HUMAN,sp|P19961|AMY2B_HUMAN	SP-Human-010118_20180101.fasta	57768.4	1	7	7	9	0.000271	0.149
SBI-7048_T_University of Miami	HIV+Ab	T4.2	MSB33904A (F144249)	Heat shock protein HSP 90-beta OS=Homo sapiens GN=HSP90AB1 PE=1 SV=4	sp|P08238|HS90B_HUMAN	SP-Human-010118_20180101.fasta	83267.3	1	22	27	32	0.000964	0.311
SBI-7048_T_University of Miami	HIV+Ab	T4.2	MSB33904A (F144249)	Collagen alpha-1(XV) chain OS=Homo sapiens GN=COL15A1 PE=1 SV=2	sp|P39059|COFA1_HUMAN	SP-Human-010118_20180101.fasta	141722	1	10	10	11	0.000331	0.08
SBI-7048_T_University of Miami	HIV+Ab	T4.2	MSB33904A (F144249)	Histone H3.1 OS=Homo sapiens GN=HIST1H3A PE=1 SV=2	sp|P68431|H31_HUMAN,sp|P84243|H33_HUMAN,sp|Q16695|H31T_HUMAN,sp|Q71DI3|H32_HUMAN	SP-Human-010118_20180101.fasta	15328.7	1	3	3	3	9.03e-05	0.169
SBI-7048_T_University of Miami	HIV+Ab	T4.2	MSB33904A (F144249)	Procollagen-lysine,2-oxoglutarate 5-dioxygenase 3 OS=Homo sapiens GN=PLOD3 PE=1 SV=1	sp|O60568|PLOD3_HUMAN	SP-Human-010118_20180101.fasta	84786.8	1	5	6	7	0.000211	0.0705
SBI-7048_T_University of Miami	HIV+Ab	T4.2	MSB33904A (F144249)	Syntenin-1 OS=Homo sapiens GN=SDCBP PE=1 SV=1	sp|O00560|SDCB1_HUMAN	SP-Human-010118_20180101.fasta	32445.3	1	7	9	9	0.000271	0.262
SBI-7048_T_University of Miami	HIV+Ab	T4.2	MSB33904A (F144249)	Heat shock protein HSP 90-alpha OS=Homo sapiens GN=HSP90AA1 PE=1 SV=5	sp|P07900|HS90A_HUMAN	SP-Human-010118_20180101.fasta	84663.2	1	12	13	16	0.000482	0.306
SBI-7048_T_University of Miami	HIV+Ab	T4.2	MSB33904A (F144249)	Peroxidasin homolog OS=Homo sapiens GN=PXDN PE=1 SV=2	sp|Q92626|PXDN_HUMAN	SP-Human-010118_20180101.fasta	165276	1	38	44	53	0.0016	0.28
SBI-7048_T_University of Miami	HIV+Ab	T4.2	MSB33904A (F144249)	Guanine nucleotide-binding protein G(I)/G(S)/G(T) subunit beta-1 OS=Homo sapiens GN=GNB1 PE=1 SV=3	sp|P62873|GBB1_HUMAN	SP-Human-010118_20180101.fasta	37377.5	1	3	3	3	9.03e-05	0.0941
SBI-7048_T_University of Miami	HIV+Ab	T4.2	MSB33904A (F144249)	Spectrin beta chain, non-erythrocytic 1 OS=Homo sapiens GN=SPTBN1 PE=1 SV=2	sp|Q01082|SPTB2_HUMAN	SP-Human-010118_20180101.fasta	274613	1	3	3	3	9.03e-05	0.0148
SBI-7048_T_University of Miami	HIV+Ab	T4.2	MSB33904A (F144249)	Heparin cofactor 2 OS=Homo sapiens GN=SERPIND1 PE=1 SV=3	sp|P05546|HEP2_HUMAN	SP-Human-010118_20180101.fasta	57072.9	1	4	4	5	0.000151	0.0661
SBI-7048_T_University of Miami	HIV+Ab	T4.2	MSB33904A (F144249)	Desmoplakin OS=Homo sapiens GN=DSP PE=1 SV=3	sp|P15924|DESP_HUMAN	SP-Human-010118_20180101.fasta	331781	1	8	8	8	0.000241	0.0289
SBI-7048_T_University of Miami	HIV+Ab	T4.2	MSB33904A (F144249)	Signal peptide, CUB and EGF-like domain-containing protein 3 OS=Homo sapiens GN=SCUBE3 PE=1 SV=1	sp|Q8IX30|SCUB3_HUMAN	SP-Human-010118_20180101.fasta	109281	1	3	3	3	9.03e-05	0.0342
SBI-7048_T_University of Miami	HIV+Ab	T4.2	MSB33904A (F144249)	Adipocyte enhancer-binding protein 1 OS=Homo sapiens GN=AEBP1 PE=1 SV=1	sp|Q8IUX7|AEBP1_HUMAN	SP-Human-010118_20180101.fasta	130931	1	19	28	36	0.00108	0.215
SBI-7048_T_University of Miami	HIV+Ab	T4.2	MSB33904A (F144249)	14-3-3 protein gamma OS=Homo sapiens GN=YWHAG PE=1 SV=2	sp|P61981|1433G_HUMAN	SP-Human-010118_20180101.fasta	28303.1	1	4	4	4	0.00012	0.231
SBI-7048_T_University of Miami	HIV+Ab	T4.2	MSB33904A (F144249)	14-3-3 protein zeta/delta OS=Homo sapiens GN=YWHAZ PE=1 SV=1	sp|P63104|1433Z_HUMAN	SP-Human-010118_20180101.fasta	27745.9	1	3	3	3	9.03e-05	0.253
SBI-7048_T_University of Miami	HIV+Ab	T4.2	MSB33904A (F144249)	Galectin-3-binding protein OS=Homo sapiens GN=LGALS3BP PE=1 SV=1	sp|Q08380|LG3BP_HUMAN	SP-Human-010118_20180101.fasta	65332.1	1	15	21	31	0.000933	0.255
SBI-7048_T_University of Miami	HIV+Ab	T4.2	MSB33904A (F144249)	Transitional endoplasmic reticulum ATPase OS=Homo sapiens GN=VCP PE=1 SV=4	sp|P55072|TERA_HUMAN	SP-Human-010118_20180101.fasta	89324.8	1	15	16	18	0.000542	0.216
SBI-7048_T_University of Miami	HIV+Ab	T4.2	MSB33904A (F144249)	Collagen alpha-2(VI) chain OS=Homo sapiens GN=COL6A2 PE=1 SV=4	sp|P12110|CO6A2_HUMAN	SP-Human-010118_20180101.fasta	108581	1	27	41	57	0.00172	0.279
SBI-7048_T_University of Miami	HIV+Ab	T4.2	MSB33904A (F144249)	Sushi repeat-containing protein SRPX OS=Homo sapiens GN=SRPX PE=1 SV=1	sp|P78539|SRPX_HUMAN	SP-Human-010118_20180101.fasta	51572.9	1	20	29	39	0.00117	0.416
SBI-7048_T_University of Miami	HIV+Ab	T4.2	MSB33904A (F144249)	Vitronectin OS=Homo sapiens GN=VTN PE=1 SV=1	sp|P04004|VTNC_HUMAN	SP-Human-010118_20180101.fasta	54306.1	1	3	4	6	0.000181	0.0649
SBI-7048_T_University of Miami	HIV+Ab	T4.2	MSB33904A (F144249)	Laminin subunit beta-2 OS=Homo sapiens GN=LAMB2 PE=1 SV=2	sp|P55268|LAMB2_HUMAN	SP-Human-010118_20180101.fasta	195976	1	2	2	2	6.02e-05	0.0122
SBI-7048_T_University of Miami	HIV+Ab	T4.2	MSB33904A (F144249)	T-complex protein 1 subunit eta OS=Homo sapiens GN=CCT7 PE=1 SV=2	sp|Q99832|TCPH_HUMAN	SP-Human-010118_20180101.fasta	59367.8	1	5	5	5	0.000151	0.112
SBI-7048_T_University of Miami	HIV+Ab	T4.2	MSB33904A (F144249)	Transcriptional regulator ATRX OS=Homo sapiens GN=ATRX PE=1 SV=5	REV_sp|P46100|ATRX_HUMAN	SP-Human-010118_20180101.fasta	282590	0.983	2	2	2	6.02e-05	0.00562
SBI-7048_T_University of Miami	HIV+Ab	T4.2	MSB33904A (F144249)	Plasminogen OS=Homo sapiens GN=PLG PE=1 SV=2	sp|P00747|PLMN_HUMAN	SP-Human-010118_20180101.fasta	90567.4	1	4	4	4	0.00012	0.0494
SBI-7048_T_University of Miami	HIV+Ab	T4.2	MSB33904A (F144249)	Cytoplasmic dynein 1 heavy chain 1 OS=Homo sapiens GN=DYNC1H1 PE=1 SV=5	sp|Q14204|DYHC1_HUMAN	SP-Human-010118_20180101.fasta	532406	1	5	5	5	0.000151	0.0108
SBI-7048_T_University of Miami	HIV+Ab	T4.2	MSB33904A (F144249)	6-phosphogluconate dehydrogenase, decarboxylating OS=Homo sapiens GN=PGD PE=1 SV=3	sp|P52209|6PGD_HUMAN	SP-Human-010118_20180101.fasta	53141.9	1	3	3	3	9.03e-05	0.0621
SBI-7048_T_University of Miami	HIV+Ab	T4.2	MSB33904A (F144249)	Keratin, type II cuticular Hb2 (Hair keratin, type II Hb2) - Homo sapiens (Human).	IPI:CON_102456|SWISS-PROT:Q9NSB4,sp|Q9NSB4|KRT82_HUMAN	SP-Human-010118_20180101.fasta	56683.5	1	2	3	4	0.00012	0.0994
SBI-7048_T_University of Miami	HIV+Ab	T4.2	MSB33904A (F144249)	Keratin, type I cytoskeletal 9 OS=Homo sapiens GN=KRT9 PE=1 SV=3	sp|P35527|K1C9_HUMAN	SP-Human-010118_20180101.fasta	62065.9	1	16	20	23	0.000693	0.283
SBI-7048_T_University of Miami	HIV+Ab	T4.2	MSB33904A (F144249)	Actin-related protein 3 OS=Homo sapiens GN=ACTR3 PE=1 SV=3	sp|P61158|ARP3_HUMAN	SP-Human-010118_20180101.fasta	47371.9	1	5	5	5	0.000151	0.12
SBI-7048_T_University of Miami	HIV+Ab	T4.2	MSB33904A (F144249)	ADP-ribosylation factor 3 OS=Homo sapiens GN=ARF3 PE=1 SV=2	sp|P61204|ARF3_HUMAN,sp|P84077|ARF1_HUMAN	SP-Human-010118_20180101.fasta	20697.6	1	3	3	4	0.00012	0.238
SBI-7048_T_University of Miami	HIV+Ab	T4.2	MSB33904A (F144249)	Alpha-actinin-4 OS=Homo sapiens GN=ACTN4 PE=1 SV=2	sp|O43707|ACTN4_HUMAN	SP-Human-010118_20180101.fasta	104857	1	20	23	25	0.000753	0.456
SBI-7048_T_University of Miami	HIV+Ab	T4.2	MSB33904A (F144249)	Amyloid-beta A4 protein OS=Homo sapiens GN=APP PE=1 SV=3	sp|P05067|A4_HUMAN	SP-Human-010118_20180101.fasta	86941.3	1	17	20	24	0.000723	0.283
SBI-7048_T_University of Miami	HIV+Ab	T4.2	MSB33904A (F144249)	Bone morphogenetic protein 1 OS=Homo sapiens GN=BMP1 PE=1 SV=2	sp|P13497|BMP1_HUMAN	SP-Human-010118_20180101.fasta	111249	1	17	17	22	0.000662	0.183
SBI-7048_T_University of Miami	HIV+Ab	T4.2	MSB33904A (F144249)	Collagen alpha-1(XVIII) chain OS=Homo sapiens GN=COL18A1 PE=1 SV=5	sp|P39060|COIA1_HUMAN	SP-Human-010118_20180101.fasta	178188	1	14	18	23	0.000693	0.103
SBI-7048_T_University of Miami	HIV+Ab	T4.2	MSB33904A (F144249)	T-complex protein 1 subunit theta OS=Homo sapiens GN=CCT8 PE=1 SV=4	sp|P50990|TCPQ_HUMAN	SP-Human-010118_20180101.fasta	59621	1	2	2	2	6.02e-05	0.0474
SBI-7048_T_University of Miami	HIV+Ab	T4.2	MSB33904A (F144249)	Plasminogen activator inhibitor 1 OS=Homo sapiens GN=SERPINE1 PE=1 SV=1	sp|P05121|PAI1_HUMAN	SP-Human-010118_20180101.fasta	45060.3	1	3	3	3	9.03e-05	0.0721
SBI-7048_T_University of Miami	HIV+Ab	T4.2	MSB33904A (F144249)	Phosphoglycerate kinase 1 OS=Homo sapiens GN=PGK1 PE=1 SV=3	sp|P00558|PGK1_HUMAN	SP-Human-010118_20180101.fasta	44615.3	1	8	8	8	0.000241	0.237
SBI-7048_T_University of Miami	HIV+Ab	T4.2	MSB33904A (F144249)	Exostosin-1 OS=Homo sapiens GN=EXT1 PE=1 SV=2	sp|Q16394|EXT1_HUMAN	SP-Human-010118_20180101.fasta	86257.4	1	9	9	10	0.000301	0.122
SBI-7048_T_University of Miami	HIV+Ab	T4.2	MSB33904A (F144249)	60S ribosomal protein L13a OS=Homo sapiens GN=RPL13A PE=1 SV=2	sp|P40429|RL13A_HUMAN	SP-Human-010118_20180101.fasta	23577.9	1	2	2	4	0.00012	0.0887
SBI-7048_T_University of Miami	HIV+Ab	T4.2	MSB33904A (F144249)	Peptidyl-prolyl cis-trans isomerase B OS=Homo sapiens GN=PPIB PE=1 SV=2	sp|P23284|PPIB_HUMAN	SP-Human-010118_20180101.fasta	23743.2	1	2	2	2	6.02e-05	0.0972
SBI-7048_T_University of Miami	HIV+Ab	T4.2	MSB33904A (F144249)	Peptidyl-prolyl cis-trans isomerase A OS=Homo sapiens GN=PPIA PE=1 SV=2	sp|P62937|PPIA_HUMAN	SP-Human-010118_20180101.fasta	18012.9	1	4	5	6	0.000181	0.236
SBI-7048_T_University of Miami	HIV+Ab	T4.2	MSB33904A (F144249)	Vinculin OS=Homo sapiens GN=VCL PE=1 SV=4	sp|P18206|VINC_HUMAN	SP-Human-010118_20180101.fasta	123801	1	10	11	11	0.000331	0.106
SBI-7048_T_University of Miami	HIV+Ab	T4.2	MSB33904A (F144249)	78 kDa glucose-regulated protein OS=Homo sapiens GN=HSPA5 PE=1 SV=2	sp|P11021|GRP78_HUMAN	SP-Human-010118_20180101.fasta	72334.7	1	6	6	6	0.000181	0.171
SBI-7048_T_University of Miami	HIV+Ab	T4.2	MSB33904A (F144249)	Heat shock cognate 71 kDa protein OS=Homo sapiens GN=HSPA8 PE=1 SV=1	sp|P11142|HSP7C_HUMAN	SP-Human-010118_20180101.fasta	70899.8	1	23	27	31	0.000933	0.375
SBI-7048_T_University of Miami	HIV+Ab	T4.2	MSB33904A (F144249)	Heat shock 70 kDa protein 1A OS=Homo sapiens GN=HSPA1A PE=1 SV=1	sp|P0DMV8|HS71A_HUMAN,sp|P0DMV9|HS71B_HUMAN	SP-Human-010118_20180101.fasta	70054	1	11	12	13	0.000391	0.276
SBI-7048_T_University of Miami	HIV+Ab	T4.2	MSB33904A (F144249)	Alpha-fetoprotein OS=Homo sapiens GN=AFP PE=1 SV=1	sp|P02771|FETA_HUMAN	SP-Human-010118_20180101.fasta	68678.2	1	2	3	4	0.00012	0.0296
SBI-7048_T_University of Miami	HIV+Ab	T4.2	MSB33904A (F144249)	Glyceraldehyde-3-phosphate dehydrogenase OS=Homo sapiens GN=GAPDH PE=1 SV=3	sp|P04406|G3P_HUMAN	SP-Human-010118_20180101.fasta	36053.4	1	11	16	21	0.000632	0.394
SBI-7048_T_University of Miami	HIV+Ab	T4.2	MSB33904A (F144249)	Glypican-6 OS=Homo sapiens GN=GPC6 PE=1 SV=1	sp|Q9Y625|GPC6_HUMAN	SP-Human-010118_20180101.fasta	62736.4	1	3	3	3	9.03e-05	0.0559
SBI-7048_T_University of Miami	HIV+Ab	T4.2	MSB33904A (F144249)	EMILIN-1 OS=Homo sapiens GN=EMILIN1 PE=1 SV=3	sp|Q9Y6C2|EMIL1_HUMAN	SP-Human-010118_20180101.fasta	106695	1	23	28	35	0.00105	0.292
SBI-7048_T_University of Miami	HIV+Ab	T4.2	MSB33904A (F144249)	Niban-like protein 1 OS=Homo sapiens GN=FAM129B PE=1 SV=3	sp|Q96TA1|NIBL1_HUMAN	SP-Human-010118_20180101.fasta	84138.6	0.996	2	2	2	6.02e-05	0.0228
SBI-7048_T_University of Miami	HIV+Ab	T4.2	MSB33904A (F144249)	Nucleoside diphosphate kinase A OS=Homo sapiens GN=NME1 PE=1 SV=1	sp|P15531|NDKA_HUMAN	SP-Human-010118_20180101.fasta	17148.8	0.992	2	2	2	6.02e-05	0.118
SBI-7048_T_University of Miami	HIV+Ab	T4.2	MSB33904A (F144249)	Serine protease HTRA1 OS=Homo sapiens GN=HTRA1 PE=1 SV=1	sp|Q92743|HTRA1_HUMAN	SP-Human-010118_20180101.fasta	51287.3	1	6	6	8	0.000241	0.119
SBI-7048_T_University of Miami	HIV+Ab	T4.2	MSB33904A (F144249)	Serine protease 23 OS=Homo sapiens GN=PRSS23 PE=1 SV=1	sp|O95084|PRS23_HUMAN	SP-Human-010118_20180101.fasta	43002.4	1	3	3	4	0.00012	0.0914
SBI-7048_T_University of Miami	HIV+Ab	T4.2	MSB33904A (F144249)	Antithrombin-III OS=Homo sapiens GN=SERPINC1 PE=1 SV=1	sp|P01008|ANT3_HUMAN	SP-Human-010118_20180101.fasta	52604.1	1	8	10	10	0.000301	0.121
SBI-7048_T_University of Miami	HIV+Ab	T4.2	MSB33904A (F144249)	Neuropilin-1 OS=Homo sapiens GN=NRP1 PE=1 SV=3	sp|O14786|NRP1_HUMAN	SP-Human-010118_20180101.fasta	103137	1	2	2	2	6.02e-05	0.0217
SBI-7048_T_University of Miami	HIV+Ab	T4.2	MSB33904A (F144249)	Collagen alpha-2(I) chain OS=Homo sapiens GN=COL1A2 PE=1 SV=7	sp|P08123|CO1A2_HUMAN	SP-Human-010118_20180101.fasta	129315	1	28	47	81	0.00244	0.203
SBI-7048_T_University of Miami	HIV+Ab	T4.2	MSB33904A (F144249)	Prostaglandin F2 receptor negative regulator OS=Homo sapiens GN=PTGFRN PE=1 SV=2	sp|Q9P2B2|FPRP_HUMAN	SP-Human-010118_20180101.fasta	98555.6	1	10	11	11	0.000331	0.135
SBI-7048_T_University of Miami	HIV+Ab	T4.2	MSB33904A (F144249)	60S ribosomal protein L7a OS=Homo sapiens GN=RPL7A PE=1 SV=2	sp|P62424|RL7A_HUMAN	SP-Human-010118_20180101.fasta	29996.3	1	2	2	2	6.02e-05	0.105
SBI-7048_T_University of Miami	HIV+Ab	T4.2	MSB33904A (F144249)	Tax_Id=9606 Gene_Symbol=KRT14 Keratin, type I cytoskeletal 14	IPI:CON_00384444.5|SWISS-PROT:P02533,sp|P02533|K1C14_HUMAN	SP-Human-010118_20180101.fasta	51622.6	1	3	3	3	9.03e-05	0.127
SBI-7048_T_University of Miami	HIV+Ab	T4.2	MSB33904A (F144249)	CD63 antigen OS=Homo sapiens GN=CD63 PE=1 SV=2	sp|P08962|CD63_HUMAN	SP-Human-010118_20180101.fasta	25636.3	1	3	6	8	0.000241	0.084
SBI-7048_T_University of Miami	HIV+Ab	T4.2	MSB33904A (F144249)	Complement C5 OS=Homo sapiens GN=C5 PE=1 SV=4	sp|P01031|CO5_HUMAN	SP-Human-010118_20180101.fasta	188309	1	13	17	21	0.000632	0.0567
SBI-7048_T_University of Miami	HIV+Ab	T4.2	MSB33904A (F144249)	T-complex protein 1 subunit beta OS=Homo sapiens GN=CCT2 PE=1 SV=4	sp|P78371|TCPB_HUMAN	SP-Human-010118_20180101.fasta	57489.9	1	3	3	4	0.00012	0.0673
SBI-7048_T_University of Miami	HIV+Ab	T4.2	MSB33904A (F144249)	Programmed cell death 6-interacting protein OS=Homo sapiens GN=PDCD6IP PE=1 SV=1	sp|Q8WUM4|PDC6I_HUMAN	SP-Human-010118_20180101.fasta	96025.4	1	8	8	8	0.000241	0.111
SBI-7048_T_University of Miami	HIV+Ab	T4.2	MSB33904A (F144249)	Alpha-enolase OS=Homo sapiens GN=ENO1 PE=1 SV=2	sp|P06733|ENOA_HUMAN	SP-Human-010118_20180101.fasta	47170.2	1	11	11	13	0.000391	0.29
SBI-7048_T_University of Miami	HIV+Ab	T4.2	MSB33904A (F144249)	60S ribosomal protein L18 OS=Homo sapiens GN=RPL18 PE=1 SV=2	sp|Q07020|RL18_HUMAN	SP-Human-010118_20180101.fasta	21635.2	0.999	2	2	2	6.02e-05	0.122
SBI-7048_T_University of Miami	HIV+Ab	T4.2	MSB33904A (F144249)	Fibrinogen beta chain OS=Homo sapiens GN=FGB PE=1 SV=2	sp|P02675|FIBB_HUMAN	SP-Human-010118_20180101.fasta	55928.6	1	4	4	4	0.00012	0.0672
SBI-7048_T_University of Miami	HIV+Ab	T4.2	MSB33904A (F144249)	Pigment epithelium-derived factor OS=Homo sapiens GN=SERPINF1 PE=1 SV=4	sp|P36955|PEDF_HUMAN	SP-Human-010118_20180101.fasta	46314.3	1	7	8	11	0.000331	0.144
SBI-7048_T_University of Miami	HIV+Ab	T4.2	MSB33904A (F144249)	14-3-3 protein epsilon OS=Homo sapiens GN=YWHAE PE=1 SV=1	sp|P62258|1433E_HUMAN	SP-Human-010118_20180101.fasta	29175	1	3	3	3	9.03e-05	0.204
SBI-7048_T_University of Miami	HIV+Ab	T4.2	MSB33904A (F144249)	Lysyl oxidase homolog 2 OS=Homo sapiens GN=LOXL2 PE=1 SV=1	sp|Q9Y4K0|LOXL2_HUMAN	SP-Human-010118_20180101.fasta	86723.1	1	12	12	13	0.000391	0.191
SBI-7048_T_University of Miami	HIV+Ab	T4.2	MSB33904A (F144249)	C-type lectin domain family 11 member A OS=Homo sapiens GN=CLEC11A PE=1 SV=1	sp|Q9Y240|CLC11_HUMAN	SP-Human-010118_20180101.fasta	35694.4	1	11	12	17	0.000512	0.368
SBI-7048_T_University of Miami	HIV+Ab	T4.2	MSB33904A (F144249)	Tropomyosin alpha-4 chain OS=Homo sapiens GN=TPM4 PE=1 SV=3	sp|P67936|TPM4_HUMAN	SP-Human-010118_20180101.fasta	28522.4	1	3	3	3	9.03e-05	0.133
SBI-7048_T_University of Miami	HIV+Ab	T4.2	MSB33904A (F144249)	HLA class I histocompatibility antigen, A-24 alpha chain OS=Homo sapiens GN=HLA-A PE=1 SV=2	sp|P05534|1A24_HUMAN	SP-Human-010118_20180101.fasta	40688.1	1	5	5	5	0.000151	0.195
SBI-7048_T_University of Miami	HIV+Ab	T4.2	MSB33904A (F144249)	C-type mannose receptor 2 OS=Homo sapiens GN=MRC2 PE=1 SV=2	sp|Q9UBG0|MRC2_HUMAN	SP-Human-010118_20180101.fasta	166674	1	5	6	6	0.000181	0.0439
SBI-7048_T_University of Miami	HIV+Ab	T4.2	MSB33904A (F144249)	Filamin-A OS=Homo sapiens GN=FLNA PE=1 SV=4	sp|P21333|FLNA_HUMAN	SP-Human-010118_20180101.fasta	280729	1	26	28	29	0.000873	0.12
SBI-7048_T_University of Miami	HIV+Ab	T4.2	MSB33904A (F144249)	Coiled-coil domain-containing protein 80 OS=Homo sapiens GN=CCDC80 PE=1 SV=1	sp|Q76M96|CCD80_HUMAN	SP-Human-010118_20180101.fasta	108176	1	11	12	12	0.000361	0.127
SBI-7048_T_University of Miami	HIV+Ab	T4.2	MSB33904A (F144249)	Integrin alpha-V OS=Homo sapiens GN=ITGAV PE=1 SV=2	sp|P06756|ITAV_HUMAN	SP-Human-010118_20180101.fasta	116041	1	3	3	3	9.03e-05	0.0296
SBI-7048_T_University of Miami	HIV+Ab	T4.2	MSB33904A (F144249)	Aminopeptidase N OS=Homo sapiens GN=ANPEP PE=1 SV=4	sp|P15144|AMPN_HUMAN	SP-Human-010118_20180101.fasta	109542	1	12	14	15	0.000452	0.151
SBI-7048_T_University of Miami	HIV+Ab	T4.2	MSB33904A (F144249)	Lumican OS=Homo sapiens GN=LUM PE=1 SV=2	sp|P51884|LUM_HUMAN	SP-Human-010118_20180101.fasta	38431.5	0.999	2	2	3	9.03e-05	0.0592
SBI-7048_T_University of Miami	HIV+Ab	T4.2	MSB33904A (F144249)	ADAMTS-like protein 1 OS=Homo sapiens GN=ADAMTSL1 PE=1 SV=4	sp|Q8N6G6|ATL1_HUMAN	SP-Human-010118_20180101.fasta	193405	1	6	6	6	0.000181	0.0358
SBI-7048_T_University of Miami	HIV+Ab	T4.2	MSB33904A (F144249)	Chloride intracellular channel protein 1 OS=Homo sapiens GN=CLIC1 PE=1 SV=4	sp|O00299|CLIC1_HUMAN	SP-Human-010118_20180101.fasta	26923.3	1	3	3	3	9.03e-05	0.12
SBI-7048_T_University of Miami	HIV+Ab	T4.2	MSB33904A (F144249)	Retinoic acid receptor responder protein 1 OS=Homo sapiens GN=RARRES1 PE=1 SV=2	sp|P49788|TIG1_HUMAN	SP-Human-010118_20180101.fasta	33285.5	1	6	6	6	0.000181	0.241
SBI-7048_T_University of Miami	HIV+Ab	T4.2	MSB33904A (F144249)	Unconventional myosin-VIIa OS=Homo sapiens GN=MYO7A PE=1 SV=2	REV_sp|Q13402|MYO7A_HUMAN	SP-Human-010118_20180101.fasta	254398	0.99	2	2	2	6.02e-05	0.00632
SBI-7048_T_University of Miami	HIV+Ab	T4.2	MSB33904A (F144249)	Threonine--tRNA ligase, cytoplasmic OS=Homo sapiens GN=TARS PE=1 SV=3	sp|P26639|SYTC_HUMAN	SP-Human-010118_20180101.fasta	83437.8	1	7	7	7	0.000211	0.0982
SBI-7048_T_University of Miami	HIV+Ab	T4.2	MSB33904A (F144249)	Protein-glutamine gamma-glutamyltransferase 2 OS=Homo sapiens GN=TGM2 PE=1 SV=2	sp|P21980|TGM2_HUMAN	SP-Human-010118_20180101.fasta	77329.1	0.998	2	2	2	6.02e-05	0.0204
SBI-7048_T_University of Miami	HIV+Ab	T4.2	MSB33904A (F144249)	Putative ankyrin repeat domain-containing protein 31 OS=Homo sapiens GN=ANKRD31 PE=5 SV=2	sp|Q8N7Z5|ANR31_HUMAN	SP-Human-010118_20180101.fasta	210819	0.982	2	2	2	6.02e-05	0.00801
SBI-7048_T_University of Miami	HIV+Ab	T4.2	MSB33904A (F144249)	26S proteasome non-ATPase regulatory subunit 12 OS=Homo sapiens GN=PSMD12 PE=1 SV=3	sp|O00232|PSD12_HUMAN	SP-Human-010118_20180101.fasta	52906.2	0.975	2	2	2	6.02e-05	0.0417
SBI-7048_T_University of Miami	HIV+Ab	T4.2	MSB33904A (F144249)	Type I hair keratin 1 - Homo sapiens (Human).	IPI:CON_109456|TREMBL:Q9UE12,sp|Q15323|K1H1_HUMAN	SP-Human-010118_20180101.fasta	47236.8	1	13	24	55	0.00166	0.281
SBI-7048_T_University of Miami	HIV+Ab	T4.2	MSB33904A (F144249)	Tax_Id=10090 Gene_Symbol=Krt31 keratin complex 1, acidic, gene 1	IPI:CON_00845846.1|TREMBL:A2A5Y0	SP-Human-010118_20180101.fasta	47116.4	1	3	6	7	0.000211	0.305
SBI-7048_T_University of Miami	HIV+Ab	T4.2	MSB33904A (F144249)	Collagen alpha-1(V) chain OS=Homo sapiens GN=COL5A1 PE=1 SV=3	sp|P20908|CO5A1_HUMAN	SP-Human-010118_20180101.fasta	183563	1	5	7	8	0.000241	0.0288
SBI-7048_T_University of Miami	HIV+Ab	T4.2	MSB33904A (F144249)	40S ribosomal protein S2 OS=Homo sapiens GN=RPS2 PE=1 SV=2	sp|P15880|RS2_HUMAN	SP-Human-010118_20180101.fasta	31325.2	0.994	2	2	2	6.02e-05	0.0785
SBI-7048_T_University of Miami	HIV+Ab	T4.2	MSB33904A (F144249)	Xaa-Pro aminopeptidase 1 OS=Homo sapiens GN=XPNPEP1 PE=1 SV=3	sp|Q9NQW7|XPP1_HUMAN	SP-Human-010118_20180101.fasta	69919.2	0.999	2	2	2	6.02e-05	0.0289
SBI-7048_T_University of Miami	HIV+Ab	T4.2	MSB33904A (F144249)	Thyroxine-binding globulin OS=Homo sapiens GN=SERPINA7 PE=1 SV=2	sp|P05543|THBG_HUMAN	SP-Human-010118_20180101.fasta	46325.6	1	4	4	6	0.000181	0.0892
SBI-7048_T_University of Miami	HIV+Ab	T4.2	MSB33904A (F144249)	Collagen alpha-1(I) chain OS=Homo sapiens GN=COL1A1 PE=1 SV=5	sp|P02452|CO1A1_HUMAN	SP-Human-010118_20180101.fasta	138941	1	23	45	78	0.00235	0.169
SBI-7048_T_University of Miami	HIV+Ab	T4.2	MSB33904A (F144249)	Ubiquitin-like modifier-activating enzyme 1 OS=Homo sapiens GN=UBA1 PE=1 SV=3	sp|P22314|UBA1_HUMAN	SP-Human-010118_20180101.fasta	117850	1	5	5	5	0.000151	0.051
SBI-7048_T_University of Miami	HIV+Ab	T4.2	MSB33904A (F144249)	Tax_Id=9606 Gene_Symbol=KRT10 Keratin, type I cytoskeletal 10	IPI:CON_00009865.2|SWISS-PROT:P13645,sp|P13645|K1C10_HUMAN	SP-Human-010118_20180101.fasta	59512.4	1	24	35	47	0.00142	0.347
SBI-7048_T_University of Miami	HIV+Ab	T4.2	MSB33904A (F144249)	Elongation factor 2 OS=Homo sapiens GN=EEF2 PE=1 SV=4	sp|P13639|EF2_HUMAN	SP-Human-010118_20180101.fasta	95340.1	1	21	25	27	0.000813	0.23
SBI-7048_T_University of Miami	HIV+Ab	T4.2	MSB33904A (F144249)	Protein Wnt-5a OS=Homo sapiens GN=WNT5A PE=1 SV=2	sp|P41221|WNT5A_HUMAN	SP-Human-010118_20180101.fasta	42339.1	1	3	3	3	9.03e-05	0.0658
SBI-7048_T_University of Miami	HIV+Ab	T4.2	MSB33904A (F144249)	Actin-related protein 2/3 complex subunit 2 OS=Homo sapiens GN=ARPC2 PE=1 SV=1	sp|O15144|ARPC2_HUMAN	SP-Human-010118_20180101.fasta	34333.7	1	4	4	4	0.00012	0.15
SBI-7048_T_University of Miami	HIV+Ab	T4.2	MSB33904A (F144249)	T-complex protein 1 subunit zeta OS=Homo sapiens GN=CCT6A PE=1 SV=3	sp|P40227|TCPZ_HUMAN	SP-Human-010118_20180101.fasta	58025.3	1	3	3	3	9.03e-05	0.0603
SBI-7048_T_University of Miami	HIV+Ab	T4.2	MSB33904A (F144249)	Keratin, type II cytoskeletal 1 OS=Homo sapiens GN=KRT1 PE=1 SV=6	sp|P04264|K2C1_HUMAN	SP-Human-010118_20180101.fasta	66040.3	1	27	39	51	0.00154	0.458
SBI-7048_T_University of Miami	HIV+Ab	T4.2	MSB33904A (F144249)	Pentraxin-related protein PTX3 OS=Homo sapiens GN=PTX3 PE=1 SV=3	sp|P26022|PTX3_HUMAN	SP-Human-010118_20180101.fasta	41975.9	1	12	17	20	0.000602	0.331
SBI-7048_T_University of Miami	HIV+Ab	T4.2	MSB33904A (F144249)	Coagulation factor XI OS=Homo sapiens GN=F11 PE=1 SV=1	sp|P03951|FA11_HUMAN	SP-Human-010118_20180101.fasta	70109.2	0.999	2	2	2	6.02e-05	0.0304
SBI-7048_T_University of Miami	HIV+Ab	T4.2	MSB33904A (F144249)	Elongation factor 1-gamma OS=Homo sapiens GN=EEF1G PE=1 SV=3	sp|P26641|EF1G_HUMAN	SP-Human-010118_20180101.fasta	50119.4	1	5	5	5	0.000151	0.128
SBI-7048_T_University of Miami	HIV+Ab	T4.2	MSB33904A (F144249)	Protein disulfide-isomerase OS=Homo sapiens GN=P4HB PE=1 SV=3	sp|P07237|PDIA1_HUMAN	SP-Human-010118_20180101.fasta	57118.1	1	6	6	7	0.000211	0.102
SBI-7048_T_University of Miami	HIV+Ab	T4.2	MSB33904A (F144249)	Laminin subunit alpha-1 OS=Homo sapiens GN=LAMA1 PE=1 SV=2	sp|P25391|LAMA1_HUMAN	SP-Human-010118_20180101.fasta	337078	1	12	12	12	0.000361	0.0488
SBI-7048_T_University of Miami	HIV+Ab	T4.2	MSB33904A (F144249)	Polyubiquitin-B OS=Homo sapiens GN=UBB PE=1 SV=1	sp|P0CG47|UBB_HUMAN,sp|P0CG48|UBC_HUMAN,sp|P62979|RS27A_HUMAN,sp|P62987|RL40_HUMAN	SP-Human-010118_20180101.fasta	14728.9	1	3	3	5	0.000151	0.166
SBI-7048_T_University of Miami	HIV+Ab	T4.2	MSB33904A (F144249)	Alpha-2-HS-glycoprotein OS=Homo sapiens GN=AHSG PE=1 SV=1	sp|P02765|FETUA_HUMAN	SP-Human-010118_20180101.fasta	39323.4	1	3	4	5	0.000151	0.0545
SBI-7048_T_University of Miami	HIV+Ab	T4.2	MSB33904A (F144249)	Tubulin alpha-1B chain OS=Homo sapiens GN=TUBA1B PE=1 SV=1	sp|P68363|TBA1B_HUMAN	SP-Human-010118_20180101.fasta	50151.7	1	16	21	25	0.000753	0.437
SBI-7048_T_University of Miami	HIV+Ab	T4.2	MSB33904A (F144249)	Complement C3 OS=Homo sapiens GN=C3 PE=1 SV=2	sp|P01024|CO3_HUMAN	SP-Human-010118_20180101.fasta	187149	1	12	17	35	0.00105	0.0595
SBI-7048_T_University of Miami	HIV+Ab	T4.2	MSB33904A (F144249)	40S ribosomal protein S16 OS=Homo sapiens GN=RPS16 PE=1 SV=2	sp|P62249|RS16_HUMAN	SP-Human-010118_20180101.fasta	16445.9	1	2	2	2	6.02e-05	0.144
SBI-7048_T_University of Miami	HIV+Ab	T4.2	MSB33904A (F144249)	Collagen alpha-2(IV) chain OS=Homo sapiens GN=COL4A2 PE=1 SV=4	sp|P08572|CO4A2_HUMAN	SP-Human-010118_20180101.fasta	167558	1	6	6	7	0.000211	0.0415
SBI-7048_T_University of Miami	HIV+Ab	T4.2	MSB33904A (F144249)	AP-2 complex subunit alpha-1 OS=Homo sapiens GN=AP2A1 PE=1 SV=3	sp|O95782|AP2A1_HUMAN	SP-Human-010118_20180101.fasta	107549	1	4	4	4	0.00012	0.0368
SBI-7048_T_University of Miami	HIV+Ab	T4.2	MSB33904A (F144249)	Ras-related protein Rab-7a OS=Homo sapiens GN=RAB7A PE=1 SV=1	sp|P51149|RAB7A_HUMAN	SP-Human-010118_20180101.fasta	23490	1	2	2	3	9.03e-05	0.116
SBI-7048_T_University of Miami	HIV+Ab	T4.2	MSB33904A (F144249)	Coagulation factor XIII A chain OS=Homo sapiens GN=F13A1 PE=1 SV=4	sp|P00488|F13A_HUMAN	SP-Human-010118_20180101.fasta	83267.3	1	3	3	3	9.03e-05	0.0437
SBI-7048_T_University of Miami	HIV+Ab	T4.2	MSB33904A (F144249)	ADP-ribosylation factor 4 OS=Homo sapiens GN=ARF4 PE=1 SV=3	sp|P18085|ARF4_HUMAN	SP-Human-010118_20180101.fasta	20511.6	1	4	4	5	0.000151	0.211
SBI-7048_T_University of Miami	HIV+Ab	T4.2	MSB33904A (F144249)	Procollagen C-endopeptidase enhancer 1 OS=Homo sapiens GN=PCOLCE PE=1 SV=2	sp|Q15113|PCOC1_HUMAN	SP-Human-010118_20180101.fasta	47972.5	1	3	3	3	9.03e-05	0.0891
SBI-7048_T_University of Miami	HIV+Ab	T4.2	MSB33904A (F144249)	Serine--tRNA ligase, cytoplasmic OS=Homo sapiens GN=SARS PE=1 SV=3	sp|P49591|SYSC_HUMAN	SP-Human-010118_20180101.fasta	58778.7	1	3	3	3	9.03e-05	0.0681
SBI-7048_T_University of Miami	HIV+Ab	T4.2	MSB33904A (F144249)	Protein disulfide-isomerase A3 OS=Homo sapiens GN=PDIA3 PE=1 SV=4	sp|P30101|PDIA3_HUMAN	SP-Human-010118_20180101.fasta	56784.6	1	3	3	3	9.03e-05	0.0594
SBI-7048_T_University of Miami	HIV+Ab	T4.2	MSB33904A (F144249)	F-actin-capping protein subunit beta OS=Homo sapiens GN=CAPZB PE=1 SV=4	sp|P47756|CAPZB_HUMAN	SP-Human-010118_20180101.fasta	31351.6	0.997	2	2	2	6.02e-05	0.101
SBI-7048_T_University of Miami	HIV+Ab	T4.2	MSB33904A (F144249)	40S ribosomal protein S4, X isoform OS=Homo sapiens GN=RPS4X PE=1 SV=2	sp|P62701|RS4X_HUMAN	SP-Human-010118_20180101.fasta	29599.3	0.998	2	2	2	6.02e-05	0.0646
SBI-7048_T_University of Miami	HIV+Ab	T4.2	MSB33904A (F144249)	Olfactomedin-like protein 3 OS=Homo sapiens GN=OLFML3 PE=2 SV=1	sp|Q9NRN5|OLFL3_HUMAN	SP-Human-010118_20180101.fasta	46011.2	1	21	31	43	0.00129	0.451
SBI-7048_T_University of Miami	HIV+Ab	T4.2	MSB33904A (F144249)	T-complex protein 1 subunit delta OS=Homo sapiens GN=CCT4 PE=1 SV=4	sp|P50991|TCPD_HUMAN	SP-Human-010118_20180101.fasta	57926	1	7	7	8	0.000241	0.139
SBI-7048_T_University of Miami	HIV+Ab	T4.2	MSB33904A (F144249)	EH domain-containing protein 2 OS=Homo sapiens GN=EHD2 PE=1 SV=2	sp|Q9NZN4|EHD2_HUMAN	SP-Human-010118_20180101.fasta	61163.2	0.994	2	2	2	6.02e-05	0.0295
SBI-7048_T_University of Miami	HIV+Ab	T4.2	MSB33904A (F144249)	60S ribosomal protein L3 OS=Homo sapiens GN=RPL3 PE=1 SV=2	sp|P39023|RL3_HUMAN	SP-Human-010118_20180101.fasta	46109.5	1	2	2	2	6.02e-05	0.0471
SBI-7048_T_University of Miami	HIV+Ab	T4.2	MSB33904A (F144249)	Fibrillin-1 OS=Homo sapiens GN=FBN1 PE=1 SV=3	sp|P35555|FBN1_HUMAN	SP-Human-010118_20180101.fasta	312226	1	34	34	41	0.00123	0.15
SBI-7048_T_University of Miami	HIV+Ab	T4.2	MSB33904A (F144249)	72 kDa type IV collagenase OS=Homo sapiens GN=MMP2 PE=1 SV=2	sp|P08253|MMP2_HUMAN	SP-Human-010118_20180101.fasta	73885.1	1	7	8	9	0.000271	0.112
SBI-7048_T_University of Miami	HIV+Ab	T4.2	MSB33904A (F144249)	Apolipoprotein M OS=Homo sapiens GN=APOM PE=1 SV=2	sp|O95445|APOM_HUMAN	SP-Human-010118_20180101.fasta	21253.9	0.995	2	2	3	9.03e-05	0.0745
SBI-7048_T_University of Miami	HIV+Ab	T4.2	MSB33904A (F144249)	Receptor of activated protein C kinase 1 OS=Homo sapiens GN=RACK1 PE=1 SV=3	sp|P63244|RACK1_HUMAN	SP-Human-010118_20180101.fasta	35077	1	9	9	9	0.000271	0.293
SBI-7048_T_University of Miami	HIV+Ab	T4.2	MSB33904A (F144249)	Protocadherin Fat 1 OS=Homo sapiens GN=FAT1 PE=1 SV=2	sp|Q14517|FAT1_HUMAN	SP-Human-010118_20180101.fasta	506264	0.996	2	2	2	6.02e-05	0.00545
SBI-7048_T_University of Miami	HIV+Ab	T4.2	MSB33904A (F144249)	Ras-related protein Rab-10 OS=Homo sapiens GN=RAB10 PE=1 SV=1	sp|P61026|RAB10_HUMAN	SP-Human-010118_20180101.fasta	22542.1	1	3	3	3	9.03e-05	0.145
SBI-7048_T_University of Miami	HIV+Ab	T4.2	MSB33904A (F144249)	Prothrombin OS=Homo sapiens GN=F2 PE=1 SV=2	sp|P00734|THRB_HUMAN	SP-Human-010118_20180101.fasta	70036.8	1	6	11	18	0.000542	0.0804
SBI-7048_T_University of Miami	HIV+Ab	T4.2	MSB33904A (F144249)	ATP-citrate synthase OS=Homo sapiens GN=ACLY PE=1 SV=3	sp|P53396|ACLY_HUMAN	SP-Human-010118_20180101.fasta	120843	1	5	5	5	0.000151	0.0518
SBI-7048_T_University of Miami	HIV+Ab	T4.2	MSB33904A (F144249)	Keratin, type I cuticular HA6 (Hair keratin, type I HA6)	IPI:CON_6685565|SWISS-PROT:O76013,sp|O76013|KRT36_HUMAN	SP-Human-010118_20180101.fasta	52247	1	3	6	8	0.000241	0.15
SBI-7048_T_University of Miami	HIV+Ab	T4.2	MSB33904A (F144249)	Keratin, type I cuticular HA5 (Hair keratin, type I HA5)	IPI:CON_6686303|SWISS-PROT:Q92764,sp|Q92764|KRT35_HUMAN	SP-Human-010118_20180101.fasta	47596.6	1	2	2	3	9.03e-05	0.278
SBI-7048_T_University of Miami	HIV+Ab	T4.2	MSB33904A (F144249)	Tax_Id=10090 Gene_Symbol=Krt35 Krt35 protein	IPI:CON_00131382.4|TREMBL:Q497I4	SP-Human-010118_20180101.fasta	50529.9	1	7	8	8	0.000241	0.264
SBI-7048_T_University of Miami	HIV+Ab	T4.2	MSB33904A (F144249)	Integrin alpha-4 OS=Homo sapiens GN=ITGA4 PE=1 SV=3	sp|P13612|ITA4_HUMAN	SP-Human-010118_20180101.fasta	114902	0.997	2	2	2	6.02e-05	0.0165
SBI-7048_T_University of Miami	HIV+Ab	T4.2	MSB33904A (F144249)	Junction plakoglobin OS=Homo sapiens GN=JUP PE=1 SV=3	sp|P14923|PLAK_HUMAN	SP-Human-010118_20180101.fasta	81745.9	1	12	13	13	0.000391	0.179
SBI-7048_T_University of Miami	HIV+Ab	T4.2	MSB33904A (F144249)	Collagen alpha-2(V) chain OS=Homo sapiens GN=COL5A2 PE=1 SV=3	sp|P05997|CO5A2_HUMAN	SP-Human-010118_20180101.fasta	144910	1	4	6	6	0.000181	0.0314
SBI-7048_T_University of Miami	HIV+Ab	T4.2	MSB33904A (F144249)	Collagen alpha-1(III) chain OS=Homo sapiens GN=COL3A1 PE=1 SV=4	sp|P02461|CO3A1_HUMAN	SP-Human-010118_20180101.fasta	138565	1	12	19	29	0.000873	0.0771
SBI-7048_T_University of Miami	HIV+Ab	T4.2	MSB33904A (F144249)	Phospholipid scramblase 3 OS=Homo sapiens GN=PLSCR3 PE=1 SV=2	sp|Q9NRY6|PLS3_HUMAN	SP-Human-010118_20180101.fasta	31648.2	1	5	5	5	0.000151	0.193
SBI-7048_T_University of Miami	HIV+Ab	T4.2	MSB33904A (F144249)	60S ribosomal protein L10a OS=Homo sapiens GN=RPL10A PE=1 SV=2	sp|P62906|RL10A_HUMAN	SP-Human-010118_20180101.fasta	24832	1	3	3	3	9.03e-05	0.134
SBI-7048_T_University of Miami	HIV+Ab	T4.2	MSB33904A (F144249)	Histone H2B type 1-K OS=Homo sapiens GN=HIST1H2BK PE=1 SV=3	sp|O60814|H2B1K_HUMAN,sp|P58876|H2B1D_HUMAN,sp|P62807|H2B1C_HUMAN,sp|Q5QNW6|H2B2F_HUMAN,sp|Q93079|H2B1H_HUMAN,sp|Q99877|H2B1N_HUMAN,sp|Q99879|H2B1M_HUMAN,sp|Q99880|H2B1L_HUMAN	SP-Human-010118_20180101.fasta	13922.6	1	4	5	7	0.000211	0.302
SBI-7048_T_University of Miami	HIV+Ab	T4.2	MSB33904A (F144249)	Fibrillin-2 OS=Homo sapiens GN=FBN2 PE=1 SV=3	sp|P35556|FBN2_HUMAN	SP-Human-010118_20180101.fasta	314762	1	8	8	9	0.000271	0.0481
SBI-7048_T_University of Miami	HIV+Ab	T4.2	MSB33904A (F144249)	Guanine nucleotide-binding protein G(I)/G(S)/G(O) subunit gamma-12 OS=Homo sapiens GN=GNG12 PE=1 SV=3	sp|Q9UBI6|GBG12_HUMAN	SP-Human-010118_20180101.fasta	8006.6	1	2	2	2	6.02e-05	0.25
SBI-7048_T_University of Miami	HIV+Ab	T4.2	MSB33904A (F144249)	Hemoglobin subunit alpha OS=Homo sapiens GN=HBA1 PE=1 SV=2	sp|P69905|HBA_HUMAN	SP-Human-010118_20180101.fasta	15257.6	1	5	10	21	0.000632	0.345
SBI-7048_T_University of Miami	HIV+Ab	T4.2	MSB33904A (F144249)	Integrin beta-1 OS=Homo sapiens GN=ITGB1 PE=1 SV=2	sp|P05556|ITB1_HUMAN	SP-Human-010118_20180101.fasta	88415.1	1	9	11	12	0.000361	0.125
SBI-7048_T_University of Miami	HIV+Ab	T4.2	MSB33904A (F144249)	T-complex protein 1 subunit epsilon OS=Homo sapiens GN=CCT5 PE=1 SV=1	sp|P48643|TCPE_HUMAN	SP-Human-010118_20180101.fasta	59672.4	1	3	3	3	9.03e-05	0.0536
SBI-7048_T_University of Miami	HIV+Ab	T4.2	MSB33904A (F144249)	Chondroitin sulfate synthase 2 OS=Homo sapiens GN=CHPF PE=1 SV=2	sp|Q8IZ52|CHSS2_HUMAN	SP-Human-010118_20180101.fasta	85468.1	0.999	2	2	2	6.02e-05	0.031
SBI-7048_T_University of Miami	HIV+Ab	T4.2	MSB33904A (F144249)	Target of Nesh-SH3 OS=Homo sapiens GN=ABI3BP PE=1 SV=1	sp|Q7Z7G0|TARSH_HUMAN	SP-Human-010118_20180101.fasta	118644	0.999	2	2	2	6.02e-05	0.0186
SBI-7048_T_University of Miami	HIV+Ab	T4.2	MSB33904A (F144249)	Voltage-dependent anion-selective channel protein 2 OS=Homo sapiens GN=VDAC2 PE=1 SV=2	sp|P45880|VDAC2_HUMAN	SP-Human-010118_20180101.fasta	31567.3	0.999	2	2	2	6.02e-05	0.0544
SBI-7048_T_University of Miami	HIV+Ab	T4.2	MSB33904A (F144249)	AP-1 complex subunit gamma-1 OS=Homo sapiens GN=AP1G1 PE=1 SV=5	sp|O43747|AP1G1_HUMAN	SP-Human-010118_20180101.fasta	91354.3	1	2	2	2	6.02e-05	0.0195
SBI-7048_T_University of Miami	HIV+Ab	T4.2	MSB33904A (F144249)	Clathrin heavy chain 1 OS=Homo sapiens GN=CLTC PE=1 SV=5	sp|Q00610|CLH1_HUMAN	SP-Human-010118_20180101.fasta	191619	1	16	16	16	0.000482	0.103
SBI-7048_T_University of Miami	HIV+Ab	T4.2	MSB33904A (F144249)	Desmoglein-4 OS=Homo sapiens GN=DSG4 PE=1 SV=1	sp|Q86SJ6|DSG4_HUMAN	SP-Human-010118_20180101.fasta	113826	1	2	2	2	6.02e-05	0.0212
SBI-7048_T_University of Miami	HIV+Ab	T4.2	MSB33904A (F144249)	Collagen and calcium-binding EGF domain-containing protein 1 OS=Homo sapiens GN=CCBE1 PE=1 SV=1	sp|Q6UXH8|CCBE1_HUMAN	SP-Human-010118_20180101.fasta	44104	1	4	4	5	0.000151	0.0961
SBI-7048_T_University of Miami	HIV+Ab	T4.2	MSB33904A (F144249)	Prelamin-A/C OS=Homo sapiens GN=LMNA PE=1 SV=1	sp|P02545|LMNA_HUMAN	SP-Human-010118_20180101.fasta	74140.7	1	2	2	2	6.02e-05	0.0226
SBI-7048_T_University of Miami	HIV+Ab	T4.2	MSB33904A (F144249)	Keratin, type II cytoskeletal 2 epidermal OS=Homo sapiens GN=KRT2 PE=1 SV=2	sp|P35908|K22E_HUMAN	SP-Human-010118_20180101.fasta	65433.9	1	26	33	42	0.00126	0.437
SBI-7048_T_University of Miami	HIV+Ab	T4.2	MSB33904A (F144249)	Thrombospondin-3 OS=Homo sapiens GN=THBS3 PE=1 SV=1	sp|P49746|TSP3_HUMAN	SP-Human-010118_20180101.fasta	104200	1	11	12	12	0.000361	0.133
SBI-7048_T_University of Miami	HIV+Ab	T4.2	MSB33904A (F144249)	Tetraspanin-14 OS=Homo sapiens GN=TSPAN14 PE=1 SV=1	sp|Q8NG11|TSN14_HUMAN	SP-Human-010118_20180101.fasta	30691.4	1	2	2	2	6.02e-05	0.0704
SBI-7048_T_University of Miami	HIV+Ab	T4.2	MSB33904A (F144249)	Slit homolog 2 protein OS=Homo sapiens GN=SLIT2 PE=1 SV=1	sp|O94813|SLIT2_HUMAN	SP-Human-010118_20180101.fasta	169873	1	2	2	2	6.02e-05	0.0131
SBI-7048_T_University of Miami	HIV+Ab	T4.2	MSB33904A (F144249)	Fibulin-1 OS=Homo sapiens GN=FBLN1 PE=1 SV=4	sp|P23142|FBLN1_HUMAN	SP-Human-010118_20180101.fasta	77211.6	1	9	11	12	0.000361	0.124
SBI-7048_T_University of Miami	HIV+Ab	T4.2	MSB33904A (F144249)	Elongation factor 1-alpha 1 OS=Homo sapiens GN=EEF1A1 PE=1 SV=1	sp|P68104|EF1A1_HUMAN,sp|Q5VTE0|EF1A3_HUMAN	SP-Human-010118_20180101.fasta	50185.4	1	10	10	14	0.000422	0.201
SBI-7048_T_University of Miami	HIV+Ab	T4.2	MSB33904A (F144249)	Complement component C9 OS=Homo sapiens GN=C9 PE=1 SV=2	sp|P02748|CO9_HUMAN	SP-Human-010118_20180101.fasta	63174.9	1	2	2	2	6.02e-05	0.0286
SBI-7048_T_University of Miami	HIV+Ab	T4.2	MSB33904A (F144249)	Trypsin - Sus scrofa (Pig).	IPI:CON_Trypsin|SWISS-PROT:P00761|TRYP_PIG	SP-Human-010118_20180101.fasta	24409.3	1	7	16	86	0.00259	0.39
SBI-7048_T_University of Miami	HIV+Ab	T4.2	MSB33904A (F144249)	Histone H1.3 OS=Homo sapiens GN=HIST1H1D PE=1 SV=2	sp|P16402|H13_HUMAN	SP-Human-010118_20180101.fasta	22351.3	1	3	3	3	9.03e-05	0.145
SBI-7048_T_University of Miami	HIV+Ab	T4.2	MSB33904A (F144249)	Phosphoglucomutase-1 OS=Homo sapiens GN=PGM1 PE=1 SV=3	sp|P36871|PGM1_HUMAN	SP-Human-010118_20180101.fasta	61451.1	1	6	7	7	0.000211	0.117
SBI-7048_T_University of Miami	HIV+Ab	T4.2	MSB33904A (F144249)	Major vault protein OS=Homo sapiens GN=MVP PE=1 SV=4	sp|Q14764|MVP_HUMAN	SP-Human-010118_20180101.fasta	99326	1	4	4	4	0.00012	0.0426
SBI-7048_T_University of Miami	HIV+Ab	T4.2	MSB33904A (F144249)	Spectrin alpha chain, non-erythrocytic 1 OS=Homo sapiens GN=SPTAN1 PE=1 SV=3	sp|Q13813|SPTN1_HUMAN	SP-Human-010118_20180101.fasta	284543	1	3	3	3	9.03e-05	0.0109
SBI-7048_T_University of Miami	HIV+Ab	T4.2	MSB33904A (F144249)	Protein tweety homolog 3 OS=Homo sapiens GN=TTYH3 PE=1 SV=3	sp|Q9C0H2|TTYH3_HUMAN	SP-Human-010118_20180101.fasta	57544.9	1	4	5	5	0.000151	0.0765
SBI-7048_T_University of Miami	HIV+Ab	T4.2	MSB33904A (F144249)	ATP-dependent 6-phosphofructokinase, platelet type OS=Homo sapiens GN=PFKP PE=1 SV=2	sp|Q01813|PFKAP_HUMAN	SP-Human-010118_20180101.fasta	85597.4	1	3	3	3	9.03e-05	0.0383
SBI-7048_T_University of Miami	HIV+Ab	T4.2	MSB33904A (F144249)	40S ribosomal protein S20 OS=Homo sapiens GN=RPS20 PE=1 SV=1	sp|P60866|RS20_HUMAN	SP-Human-010118_20180101.fasta	13373	0.994	2	2	2	6.02e-05	0.16
SBI-7048_T_University of Miami	HIV+Ab	T4.2	MSB33904A (F144249)	60S ribosomal protein L18a OS=Homo sapiens GN=RPL18A PE=1 SV=2	sp|Q02543|RL18A_HUMAN	SP-Human-010118_20180101.fasta	20762.6	0.992	2	2	2	6.02e-05	0.0852
SBI-7048_T_University of Miami	HIV+Ab	T4.2	MSB33904A (F144249)	Nidogen-1 OS=Homo sapiens GN=NID1 PE=1 SV=3	sp|P14543|NID1_HUMAN	SP-Human-010118_20180101.fasta	136376	1	26	32	37	0.00111	0.237
SBI-7048_T_University of Miami	HIV+Ab	T4.2	MSB33904A (F144249)	Eukaryotic translation initiation factor 3 subunit A OS=Homo sapiens GN=EIF3A PE=1 SV=1	sp|Q14152|EIF3A_HUMAN	SP-Human-010118_20180101.fasta	166575	0.996	2	2	2	6.02e-05	0.0123
SBI-7048_T_University of Miami	HIV+Ab	T4.2	MSB33904A (F144249)	Importin subunit beta-1 OS=Homo sapiens GN=KPNB1 PE=1 SV=2	sp|Q14974|IMB1_HUMAN	SP-Human-010118_20180101.fasta	97171.3	1	4	4	4	0.00012	0.0502
SBI-7048_T_University of Miami	HIV+Ab	T4.2	MSB33904A (F144249)	Fatty acid synthase OS=Homo sapiens GN=FASN PE=1 SV=3	sp|P49327|FAS_HUMAN	SP-Human-010118_20180101.fasta	273427	1	4	4	4	0.00012	0.0175
SBI-7048_T_University of Miami	HIV+Ab	T4.2	MSB33904A (F144249)	Catenin delta-1 OS=Homo sapiens GN=CTNND1 PE=1 SV=1	sp|O60716|CTND1_HUMAN	SP-Human-010118_20180101.fasta	108172	0.987	2	2	2	6.02e-05	0.0176
SBI-7048_T_University of Miami	HIV+Ab	T4.2	MSB33904A (F144249)	Triosephosphate isomerase OS=Homo sapiens GN=TPI1 PE=1 SV=3	sp|P60174|TPIS_HUMAN	SP-Human-010118_20180101.fasta	30790.8	1	6	6	6	0.000181	0.273
SBI-7048_T_University of Miami	HIV+Ab	T4.2	MSB33904A (F144249)	Histone H2A type 1 OS=Homo sapiens GN=HIST1H2AG PE=1 SV=2	sp|P0C0S8|H2A1_HUMAN,sp|P20671|H2A1D_HUMAN,sp|Q16777|H2A2C_HUMAN,sp|Q6FI13|H2A2A_HUMAN,sp|Q96KK5|H2A1H_HUMAN,sp|Q99878|H2A1J_HUMAN,sp|Q9BTM1|H2AJ_HUMAN	SP-Human-010118_20180101.fasta	14108.1	1	2	3	4	0.00012	0.123
SBI-7048_T_University of Miami	HIV+Ab	T4.2	MSB33904A (F144249)	Proteasome subunit alpha type-3 OS=Homo sapiens GN=PSMA3 PE=1 SV=2	sp|P25788|PSA3_HUMAN	SP-Human-010118_20180101.fasta	28433.7	1	2	2	2	6.02e-05	0.0667
SBI-7048_T_University of Miami	HIV+Ab	T4.2	MSB33904A (F144249)	Vimentin OS=Homo sapiens GN=VIM PE=1 SV=4	sp|P08670|VIME_HUMAN	SP-Human-010118_20180101.fasta	53652.7	1	17	19	23	0.000693	0.32
SBI-7048_T_University of Miami	HIV+Ab	T4.2	MSB33904A (F144249)	Cullin-associated NEDD8-dissociated protein 1 OS=Homo sapiens GN=CAND1 PE=1 SV=2	sp|Q86VP6|CAND1_HUMAN	SP-Human-010118_20180101.fasta	136381	1	7	8	8	0.000241	0.074
SBI-7048_T_University of Miami	HIV+Ab	T4.2	MSB33904A (F144249)	AP-2 complex subunit mu OS=Homo sapiens GN=AP2M1 PE=1 SV=2	sp|Q96CW1|AP2M1_HUMAN	SP-Human-010118_20180101.fasta	49655.7	0.991	2	2	2	6.02e-05	0.0368
SBI-7048_T_University of Miami	HIV+Ab	T4.2	MSB33904A (F144249)	Complement C1q tumor necrosis factor-related protein 3 OS=Homo sapiens GN=C1QTNF3 PE=1 SV=1	sp|Q9BXJ4|C1QT3_HUMAN	SP-Human-010118_20180101.fasta	26994.8	1	4	7	7	0.000211	0.13
SBI-7048_T_University of Miami	HIV+Ab	T4.2	MSB33904A (F144249)	Adenosylhomocysteinase OS=Homo sapiens GN=AHCY PE=1 SV=4	sp|P23526|SAHH_HUMAN	SP-Human-010118_20180101.fasta	47717.1	1	7	7	9	0.000271	0.169
SBI-7048_T_University of Miami	HIV+Ab	T4.2	MSB33904A (F144249)	Profilin-1 OS=Homo sapiens GN=PFN1 PE=1 SV=2	sp|P07737|PROF1_HUMAN	SP-Human-010118_20180101.fasta	15054.3	1	4	4	5	0.000151	0.321
SBI-7048_T_University of Miami	HIV+Ab	T4.2	MSB33904A (F144249)	Golgi apparatus protein 1 OS=Homo sapiens GN=GLG1 PE=1 SV=2	sp|Q92896|GSLG1_HUMAN	SP-Human-010118_20180101.fasta	134554	1	4	4	4	0.00012	0.028
SBI-7048_T_University of Miami	HIV+Ab	T4.2	MSB33904A (F144249)	Ferritin heavy chain OS=Homo sapiens GN=FTH1 PE=1 SV=2	sp|P02794|FRIH_HUMAN	SP-Human-010118_20180101.fasta	21226.2	0.987	2	2	2	6.02e-05	0.109
SBI-7048_T_University of Miami	HIV+Ab	T4.2	MSB33904A (F144249)	Lysosome-associated membrane glycoprotein 1 OS=Homo sapiens GN=LAMP1 PE=1 SV=3	sp|P11279|LAMP1_HUMAN	SP-Human-010118_20180101.fasta	44883.1	1	3	4	4	0.00012	0.0576
SBI-7048_T_University of Miami	HIV+Ab	T4.2	MSB33904A (F144249)	Galectin-1 OS=Homo sapiens GN=LGALS1 PE=1 SV=2	sp|P09382|LEG1_HUMAN	SP-Human-010118_20180101.fasta	14715.8	1	4	4	5	0.000151	0.281
SBI-7048_T_University of Miami	HIV+Ab	T4.2	MSB33904A (F144249)	Collagen triple helix repeat-containing protein 1 OS=Homo sapiens GN=CTHRC1 PE=1 SV=1	sp|Q96CG8|CTHR1_HUMAN	SP-Human-010118_20180101.fasta	26224.8	1	6	6	10	0.000301	0.259
SBI-7048_T_University of Miami	HIV+Ab	T4.2	MSB33904A (F144249)	Protein S100-A8 OS=Homo sapiens GN=S100A8 PE=1 SV=1	sp|P05109|S10A8_HUMAN	SP-Human-010118_20180101.fasta	10835	0.999	2	2	2	6.02e-05	0.194
SBI-7048_T_University of Miami	HIV+Ab	T4.2	MSB33904A (F144249)	Coronin-1A OS=Homo sapiens GN=CORO1A PE=1 SV=4	sp|P31146|COR1A_HUMAN	SP-Human-010118_20180101.fasta	51026.1	1	3	3	3	9.03e-05	0.0586
SBI-7048_T_University of Miami	HIV+Ab	T4.2	MSB33904A (F144249)	Adenylyl cyclase-associated protein 1 OS=Homo sapiens GN=CAP1 PE=1 SV=5	sp|Q01518|CAP1_HUMAN	SP-Human-010118_20180101.fasta	51901.6	1	6	6	7	0.000211	0.103
SBI-7048_T_University of Miami	HIV+Ab	T4.2	MSB33904A (F144249)	Ras-related protein Rab-11A OS=Homo sapiens GN=RAB11A PE=1 SV=3	sp|P62491|RB11A_HUMAN,sp|Q15907|RB11B_HUMAN	SP-Human-010118_20180101.fasta	24489	0.995	2	2	2	6.02e-05	0.088
SBI-7048_T_University of Miami	HIV+Ab	T4.2	MSB33904A (F144249)	D-3-phosphoglycerate dehydrogenase OS=Homo sapiens GN=PHGDH PE=1 SV=4	sp|O43175|SERA_HUMAN	SP-Human-010118_20180101.fasta	56650.6	1	3	3	3	9.03e-05	0.0657
SBI-7048_T_University of Miami	HIV+Ab	T4.2	MSB33904A (F144249)	Collagen alpha-1(XIV) chain OS=Homo sapiens GN=COL14A1 PE=1 SV=3	sp|Q05707|COEA1_HUMAN	SP-Human-010118_20180101.fasta	193516	1	10	11	11	0.000331	0.0707
SBI-7048_T_University of Miami	HIV+Ab	T4.2	MSB33904A (F144249)	T-complex protein 1 subunit alpha OS=Homo sapiens GN=TCP1 PE=1 SV=1	sp|P17987|TCPA_HUMAN	SP-Human-010118_20180101.fasta	60345.2	1	5	5	5	0.000151	0.0863
SBI-7048_T_University of Miami	HIV+Ab	T4.2	MSB33904A (F144249)	Rab GDP dissociation inhibitor beta OS=Homo sapiens GN=GDI2 PE=1 SV=2	sp|P50395|GDIB_HUMAN	SP-Human-010118_20180101.fasta	50665.5	1	7	8	8	0.000241	0.162
SBI-7048_T_University of Miami	HIV+Ab	T4.2	MSB33904A (F144249)	Tax_Id=9606 Gene_Symbol=KRT5 Keratin, type II cytoskeletal 5	IPI:CON_00009867.3|SWISS-PROT:P13647,sp|P13647|K2C5_HUMAN	SP-Human-010118_20180101.fasta	62379.6	1	5	5	5	0.000151	0.242
SBI-7048_T_University of Miami	HIV+Ab	T4.2	MSB33904A (F144249)	Tax_Id=9606 Gene_Symbol=KRT6A Keratin, type II cytoskeletal 6A	IPI:CON_00300725.7|SWISS-PROT:P02538,sp|P02538|K2C6A_HUMAN	SP-Human-010118_20180101.fasta	60046.4	1	4	4	5	0.000151	0.151
SBI-7048_T_University of Miami	HIV+Ab	T4.2	MSB33904A (F144249)	Peroxiredoxin-6 OS=Homo sapiens GN=PRDX6 PE=1 SV=3	sp|P30041|PRDX6_HUMAN	SP-Human-010118_20180101.fasta	25036.1	1	5	5	5	0.000151	0.219
SBI-7048_T_University of Miami	HIV+Ab	T4.2	MSB33904A (F144249)	Dihydropyrimidinase-related protein 2 OS=Homo sapiens GN=DPYSL2 PE=1 SV=1	sp|Q16555|DPYL2_HUMAN	SP-Human-010118_20180101.fasta	62294	1	3	3	3	9.03e-05	0.0594
SBI-7048_T_University of Miami	HIV+Ab	T4.2	MSB33904A (F144249)	40S ribosomal protein SA OS=Homo sapiens GN=RPSA PE=1 SV=4	sp|P08865|RSSA_HUMAN	SP-Human-010118_20180101.fasta	32854.1	1	3	4	4	0.00012	0.119
SBI-7048_T_University of Miami	HIV+Ab	T4.2	MSB33904A (F144249)	Hedgehog-interacting protein OS=Homo sapiens GN=HHIP PE=1 SV=3	sp|Q96QV1|HHIP_HUMAN	SP-Human-010118_20180101.fasta	78853.4	1	5	5	5	0.000151	0.0814
SBI-7048_T_University of Miami	HIV+Ab	T4.2	MSB33904A (F144249)	Tax_Id=9606 Gene_Symbol=KRTAP2-4;LOC644350;LOC728934;KAP2.1B;LOC730755;LOC728285 Keratin-associated protein 2-4	IPI:CON_IPI00013265.1|SWISS-PROT:Q9BYR9,sp|P0C7H8|KRA23_HUMAN,sp|Q9BYR9|KRA24_HUMAN,sp|Q9BYT5|KRA22_HUMAN,sp|Q9BYU5|KRA21_HUMAN	SP-Human-010118_20180101.fasta	13478.1	1	3	4	6	0.000181	0.203
SBI-7048_T_University of Miami	HIV+Ab	T4.2	MSB33904A (F144249)	Ras GTPase-activating-like protein IQGAP1 OS=Homo sapiens GN=IQGAP1 PE=1 SV=1	sp|P46940|IQGA1_HUMAN	SP-Human-010118_20180101.fasta	189259	1	3	3	3	9.03e-05	0.0241
SBI-7048_T_University of Miami	HIV+Ab	T4.2	MSB33904A (F144249)	Pyruvate kinase PKM OS=Homo sapiens GN=PKM PE=1 SV=4	sp|P14618|KPYM_HUMAN	SP-Human-010118_20180101.fasta	57937.5	1	19	22	26	0.000783	0.409
SBI-7048_T_University of Miami	HIV+Ab	T4.2	MSB33904A (F144249)	40S ribosomal protein S9 OS=Homo sapiens GN=RPS9 PE=1 SV=3	sp|P46781|RS9_HUMAN	SP-Human-010118_20180101.fasta	22592.5	1	3	3	3	9.03e-05	0.149
SBI-7048_T_University of Miami	HIV+Ab	T4.2	MSB33904A (F144249)	40S ribosomal protein S3a OS=Homo sapiens GN=RPS3A PE=1 SV=2	sp|P61247|RS3A_HUMAN	SP-Human-010118_20180101.fasta	29945.3	1	3	3	3	9.03e-05	0.0947
SBI-7048_T_University of Miami	HIV+Ab	T4.2	MSB33904A (F144249)	Sushi repeat-containing protein SRPX2 OS=Homo sapiens GN=SRPX2 PE=1 SV=1	sp|O60687|SRPX2_HUMAN	SP-Human-010118_20180101.fasta	52972.3	1	10	13	19	0.000572	0.241
SBI-7048_T_University of Miami	HIV+Ab	T4.2	MSB33904A (F144249)	Lysine--tRNA ligase OS=Homo sapiens GN=KARS PE=1 SV=3	sp|Q15046|SYK_HUMAN	SP-Human-010118_20180101.fasta	68050.4	0.989	2	2	2	6.02e-05	0.0268
SBI-7048_T_University of Miami	HIV+Ab	T4.2	MSB33904A (F144249)	Peroxiredoxin-1 OS=Homo sapiens GN=PRDX1 PE=1 SV=1	sp|Q06830|PRDX1_HUMAN	SP-Human-010118_20180101.fasta	22110.9	0.973	2	2	2	6.02e-05	0.0905
SBI-7048_T_University of Miami	HIV+Ab	T4.2	MSB33904A (F144249)	Collagen alpha-1(VII) chain OS=Homo sapiens GN=COL7A1 PE=1 SV=2	sp|Q02388|CO7A1_HUMAN	SP-Human-010118_20180101.fasta	295218	1	9	9	9	0.000271	0.0391
SBI-7048_T_University of Miami	HIV+Ab	T4.2	MSB33904A (F144249)	Complement component C7 OS=Homo sapiens GN=C7 PE=1 SV=2	sp|P10643|CO7_HUMAN	SP-Human-010118_20180101.fasta	93516.6	1	3	3	4	0.00012	0.0308
SBI-7048_T_University of Miami	HIV+Ab	T4.2	MSB33904A (F144249)	Fascin OS=Homo sapiens GN=FSCN1 PE=1 SV=3	sp|Q16658|FSCN1_HUMAN	SP-Human-010118_20180101.fasta	54530.3	1	6	6	6	0.000181	0.132
SBI-7048_T_University of Miami	HIV+Ab	T4.2	MSB33904A (F144249)	A disintegrin and metalloproteinase with thrombospondin motifs 12 OS=Homo sapiens GN=ADAMTS12 PE=1 SV=2	sp|P58397|ATS12_HUMAN	SP-Human-010118_20180101.fasta	177674	1	14	15	16	0.000482	0.101
SBI-7048_T_University of Miami	HIV+Ab	T4.2	MSB33904A (F144249)	Soluble scavenger receptor cysteine-rich domain-containing protein SSC5D OS=Homo sapiens GN=SSC5D PE=1 SV=3	sp|A1L4H1|SRCRL_HUMAN	SP-Human-010118_20180101.fasta	165741	1	5	5	5	0.000151	0.0318
SBI-7048_T_University of Miami	HIV+Ab	T4.2	MSB33904A (F144249)	Exportin-2 OS=Homo sapiens GN=CSE1L PE=1 SV=3	sp|P55060|XPO2_HUMAN	SP-Human-010118_20180101.fasta	110422	1	3	3	4	0.00012	0.0299
SBI-7048_T_University of Miami	HIV+Ab	T4.2	MSB33904A (F144249)	GTP-binding nuclear protein Ran OS=Homo sapiens GN=RAN PE=1 SV=3	sp|P62826|RAN_HUMAN	SP-Human-010118_20180101.fasta	24423.1	1	5	5	6	0.000181	0.194
SBI-7048_T_University of Miami	HIV+Ab	T4.2	MSB33904A (F144249)	Lactadherin OS=Homo sapiens GN=MFGE8 PE=1 SV=2	sp|Q08431|MFGM_HUMAN	SP-Human-010118_20180101.fasta	43122.9	1	3	3	3	9.03e-05	0.0827
SBI-7048_T_University of Miami	HIV+Ab	T4.2	MSB33904A (F144249)	Monocarboxylate transporter 4 OS=Homo sapiens GN=SLC16A3 PE=1 SV=1	sp|O15427|MOT4_HUMAN	SP-Human-010118_20180101.fasta	49470.4	1	2	2	3	9.03e-05	0.0452
SBI-7048_T_University of Miami	HIV+Ab	T4.2	MSB33904A (F144249)	Leucine-rich repeat-containing protein 15 OS=Homo sapiens GN=LRRC15 PE=2 SV=2	sp|Q8TF66|LRC15_HUMAN	SP-Human-010118_20180101.fasta	64368.2	1	2	3	4	0.00012	0.031
SBI-7048_T_University of Miami	HIV+Ab	T4.2	MSB33904A (F144249)	Keratinocyte proline-rich protein OS=Homo sapiens GN=KPRP PE=1 SV=1	sp|Q5T749|KPRP_HUMAN	SP-Human-010118_20180101.fasta	64132.6	1	4	4	4	0.00012	0.0691
SBI-7048_T_University of Miami	HIV+Ab	T4.2	MSB33904A (F144249)	Inter-alpha-trypsin inhibitor heavy chain H4 OS=Homo sapiens GN=ITIH4 PE=1 SV=4	sp|Q14624|ITIH4_HUMAN	SP-Human-010118_20180101.fasta	103358	1	3	4	5	0.000151	0.0312
SBI-7048_T_University of Miami	HIV+Ab	T4.2	MSB33904A (F144249)	40S ribosomal protein S8 OS=Homo sapiens GN=RPS8 PE=1 SV=2	sp|P62241|RS8_HUMAN	SP-Human-010118_20180101.fasta	24206.4	1	3	3	3	9.03e-05	0.144
SBI-7048_T_University of Miami	HIV+Ab	T4.2	MSB33904A (F144249)	Filamin-B OS=Homo sapiens GN=FLNB PE=1 SV=2	sp|O75369|FLNB_HUMAN	SP-Human-010118_20180101.fasta	278159	0.996	2	2	2	6.02e-05	0.0234
SBI-7048_T_University of Miami	HIV+Ab	T4.2	MSB33904A (F144249)	Filamin-C OS=Homo sapiens GN=FLNC PE=1 SV=3	sp|Q14315|FLNC_HUMAN	SP-Human-010118_20180101.fasta	291015	1	5	5	5	0.000151	0.0418
SBI-7048_T_University of Miami	HIV+Ab	T4.2	MSB33904A (F144249)	40S ribosomal protein S25 OS=Homo sapiens GN=RPS25 PE=1 SV=1	sp|P62851|RS25_HUMAN	SP-Human-010118_20180101.fasta	13743	1	2	2	2	6.02e-05	0.152
SBI-7048_T_University of Miami	HIV+Ab	T4.2	MSB33904A (F144249)	Neutral alpha-glucosidase AB OS=Homo sapiens GN=GANAB PE=1 SV=3	sp|Q14697|GANAB_HUMAN	SP-Human-010118_20180101.fasta	106876	1	6	6	6	0.000181	0.0667
SBI-7048_T_University of Miami	HIV+Ab	T4.2	MSB33904A (F144249)	Testican-1 OS=Homo sapiens GN=SPOCK1 PE=1 SV=1	sp|Q08629|TICN1_HUMAN	SP-Human-010118_20180101.fasta	49124.8	1	2	2	3	9.03e-05	0.0433
SBI-7048_T_University of Miami	HIV+Ab	T4.2	MSB33904A (F144249)	Sodium/potassium-transporting ATPase subunit alpha-1 OS=Homo sapiens GN=ATP1A1 PE=1 SV=1	sp|P05023|AT1A1_HUMAN	SP-Human-010118_20180101.fasta	112900	1	3	3	3	9.03e-05	0.0323
SBI-7048_T_University of Miami	HIV+Ab	T4.2	MSB33904A (F144249)	Rho-related GTP-binding protein RhoC OS=Homo sapiens GN=RHOC PE=1 SV=1	sp|P08134|RHOC_HUMAN,sp|P61586|RHOA_HUMAN	SP-Human-010118_20180101.fasta	21768.4	0.999	2	2	2	6.02e-05	0.0881
SBI-7048_T_University of Miami	HIV+Ab	T4.2	MSB33904A (F144249)	Complement C1s subcomponent OS=Homo sapiens GN=C1S PE=1 SV=1	sp|P09871|C1S_HUMAN	SP-Human-010118_20180101.fasta	76684.2	1	4	4	4	0.00012	0.064
SBI-7048_T_University of Miami	HIV+Ab	T4.2	MSB33904A (F144249)	Vacuolar protein sorting-associated protein 35 OS=Homo sapiens GN=VPS35 PE=1 SV=2	sp|Q96QK1|VPS35_HUMAN	SP-Human-010118_20180101.fasta	91710	1	3	3	3	9.03e-05	0.0427
SBI-7048_T_University of Miami	HIV+Ab	T4.2	MSB33904A (F144249)	Histone H4 OS=Homo sapiens GN=HIST1H4A PE=1 SV=2	sp|P62805|H4_HUMAN	SP-Human-010118_20180101.fasta	11367.7	1	6	9	12	0.000361	0.515
SBI-7048_T_University of Miami	HIV+Ab	T4.2	MSB33904A (F144249)	Histidine--tRNA ligase, cytoplasmic OS=Homo sapiens GN=HARS PE=1 SV=2	sp|P12081|SYHC_HUMAN	SP-Human-010118_20180101.fasta	57412.5	1	3	3	3	9.03e-05	0.0609
SBI-7048_T_University of Miami	HIV+Ab	T4.2	MSB33904A (F144249)	40S ribosomal protein S18 OS=Homo sapiens GN=RPS18 PE=1 SV=3	sp|P62269|RS18_HUMAN	SP-Human-010118_20180101.fasta	17719.3	1	3	3	3	9.03e-05	0.191
SBI-7048_T_University of Miami	HIV+Ab	T4.2	MSB33904A (F144249)	Glucose-6-phosphate 1-dehydrogenase OS=Homo sapiens GN=G6PD PE=1 SV=4	sp|P11413|G6PD_HUMAN	SP-Human-010118_20180101.fasta	59258.1	1	2	2	2	6.02e-05	0.0369
SBI-7048_T_University of Miami	HIV+Ab	T4.2	MSB33904A (F144249)	Transgelin-2 OS=Homo sapiens GN=TAGLN2 PE=1 SV=3	sp|P37802|TAGL2_HUMAN	SP-Human-010118_20180101.fasta	22391.9	1	4	4	4	0.00012	0.216
SBI-7048_T_University of Miami	HIV+Ab	T4.2	MSB33904A (F144249)	Metalloproteinase inhibitor 3 OS=Homo sapiens GN=TIMP3 PE=1 SV=2	sp|P35625|TIMP3_HUMAN	SP-Human-010118_20180101.fasta	24145.5	1	3	3	3	9.03e-05	0.137
SBI-7048_T_University of Miami	HIV+Ab	T4.2	MSB33904A (F144249)	Basigin OS=Homo sapiens GN=BSG PE=1 SV=2	sp|P35613|BASI_HUMAN	SP-Human-010118_20180101.fasta	42199.7	1	3	3	3	9.03e-05	0.101
SBI-7048_T_University of Miami	HIV+Ab	T4.2	MSB33904A (F144249)	Neurogenic locus notch homolog protein 3 OS=Homo sapiens GN=NOTCH3 PE=1 SV=2	sp|Q9UM47|NOTC3_HUMAN	SP-Human-010118_20180101.fasta	243622	0.998	2	2	2	6.02e-05	0.00991
SBI-7048_T_University of Miami	HIV+Ab	T4.2	MSB33904A (F144249)	Tenascin OS=Homo sapiens GN=TNC PE=1 SV=3	sp|P24821|TENA_HUMAN	SP-Human-010118_20180101.fasta	240850	1	3	3	3	9.03e-05	0.0154
SBI-7048_T_University of Miami	HIV+Ab	T4.2	MSB33904A (F144249)	Tax_Id=9606 Gene_Symbol=KRT71 Keratin, type II cytoskeletal 71	IPI:CON_IPI00061200.4|SWISS-PROT:Q3SY84,sp|Q3SY84|K2C71_HUMAN	SP-Human-010118_20180101.fasta	57251.1	1	2	2	2	6.02e-05	0.0574
SBI-7048_T_University of Miami	HIV+Ab	T4.2	MSB33904A (F144249)	Latent-transforming growth factor beta-binding protein 2 OS=Homo sapiens GN=LTBP2 PE=1 SV=3	sp|Q14767|LTBP2_HUMAN	SP-Human-010118_20180101.fasta	195043	1	4	4	4	0.00012	0.0324
SBI-7048_T_University of Miami	HIV+Ab	T4.2	MSB33904A (F144249)	ATP synthase subunit alpha, mitochondrial OS=Homo sapiens GN=ATP5A1 PE=1 SV=1	sp|P25705|ATPA_HUMAN	SP-Human-010118_20180101.fasta	59752.1	1	2	2	2	6.02e-05	0.0452
SBI-7048_T_University of Miami	HIV+Ab	T4.2	MSB33904A (F144249)	Tubulin beta-4B chain OS=Homo sapiens GN=TUBB4B PE=1 SV=1	sp|P68371|TBB4B_HUMAN	SP-Human-010118_20180101.fasta	49830.7	1	11	15	19	0.000572	0.238
SBI-7048_T_University of Miami	HIV+Ab	T4.2	MSB33904A (F144249)	Tubulin beta chain OS=Homo sapiens GN=TUBB PE=1 SV=2	sp|P07437|TBB5_HUMAN	SP-Human-010118_20180101.fasta	49670.6	1	3	5	7	0.000211	0.306
SBI-7048_T_University of Miami	HIV+Ab	T4.2	MSB33904A (F144249)	Tubulin beta-2A chain OS=Homo sapiens GN=TUBB2A PE=1 SV=1	sp|Q13885|TBB2A_HUMAN	SP-Human-010118_20180101.fasta	49907.1	0.998	2	2	2	6.02e-05	0.265
SBI-7048_T_University of Miami	HIV+Ab	T4.2	MSB33904A (F144249)	Voltage-dependent anion-selective channel protein 1 OS=Homo sapiens GN=VDAC1 PE=1 SV=2	sp|P21796|VDAC1_HUMAN	SP-Human-010118_20180101.fasta	30773.9	1	2	2	2	6.02e-05	0.0742
SBI-7048_T_University of Miami	HIV+Ab	T4.2	MSB33904A (F144249)	CD44 antigen OS=Homo sapiens GN=CD44 PE=1 SV=3	sp|P16070|CD44_HUMAN	SP-Human-010118_20180101.fasta	81537.5	1	3	4	4	0.00012	0.0445
SBI-7048_T_University of Miami	HIV+Ab	T4.2	MSB33904A (F144249)	Keratin-associated protein 1-1 OS=Homo sapiens GN=KRTAP1-1 PE=1 SV=1	sp|Q07627|KRA11_HUMAN,sp|Q8IUG1|KRA13_HUMAN	SP-Human-010118_20180101.fasta	18181.4	1	2	2	3	9.03e-05	0.096
SBI-7048_T_University of Miami	HIV+Ab	T4.2	MSB33904A (F144249)	Cofilin-1 OS=Homo sapiens GN=CFL1 PE=1 SV=3	sp|P23528|COF1_HUMAN	SP-Human-010118_20180101.fasta	18503.2	1	5	5	5	0.000151	0.349
SBI-7048_T_University of Miami	HIV+Ab	T4.2	MSB33904A (F144249)	Latent-transforming growth factor beta-binding protein 1 OS=Homo sapiens GN=LTBP1 PE=1 SV=4	sp|Q14766|LTBP1_HUMAN	SP-Human-010118_20180101.fasta	186787	1	8	9	9	0.000271	0.0535
SBI-7048_T_University of Miami	HIV+Ab	T4.2	MSB33904A (F144249)	Heterogeneous nuclear ribonucleoprotein K OS=Homo sapiens GN=HNRNPK PE=1 SV=1	sp|P61978|HNRPK_HUMAN	SP-Human-010118_20180101.fasta	50978.5	1	3	3	3	9.03e-05	0.0842
SBI-7048_T_University of Miami	HIV+Ab	T4.2	MSB33904A (F144249)	Ras-related protein Rab-14 OS=Homo sapiens GN=RAB14 PE=1 SV=4	sp|P61106|RAB14_HUMAN	SP-Human-010118_20180101.fasta	23897.6	1	2	2	2	6.02e-05	0.163
SBI-7048_T_University of Miami	HIV+Ab	T4.2	MSB33904A (F144249)	Mimecan OS=Homo sapiens GN=OGN PE=1 SV=1	sp|P20774|MIME_HUMAN	SP-Human-010118_20180101.fasta	33925	1	2	2	2	6.02e-05	0.0604
SBI-7048_T_University of Miami	HIV+Ab	T4.2	MSB33904A (F144249)	Complement component C8 beta chain OS=Homo sapiens GN=C8B PE=1 SV=3	sp|P07358|CO8B_HUMAN	SP-Human-010118_20180101.fasta	67046.9	1	2	2	2	6.02e-05	0.0338
SBI-7048_T_University of Miami	HIV+Ab	T4.2	MSB33904A (F144249)	Small proline-rich protein 2E OS=Homo sapiens GN=SPRR2E PE=2 SV=2	sp|P22531|SPR2E_HUMAN,sp|P22532|SPR2D_HUMAN,sp|P35325|SPR2B_HUMAN,sp|P35326|SPR2A_HUMAN,sp|Q9BYE4|SPR2G_HUMAN	SP-Human-010118_20180101.fasta	8157.1	0.999	2	2	2	6.02e-05	0.306
SBI-7048_T_University of Miami	HIV+Ab	T4.2	MSB33904A (F144249)	Ras-related protein Rab-5C OS=Homo sapiens GN=RAB5C PE=1 SV=2	sp|P51148|RAB5C_HUMAN	SP-Human-010118_20180101.fasta	23482.7	1	3	3	3	9.03e-05	0.167
SBI-7048_T_University of Miami	HIV+Ab	T4.2	MSB33904A (F144249)	A disintegrin and metalloproteinase with thrombospondin motifs 7 OS=Homo sapiens GN=ADAMTS7 PE=1 SV=2	sp|Q9UKP4|ATS7_HUMAN	SP-Human-010118_20180101.fasta	184090	0.998	3	3	3	9.03e-05	0.0214
SBI-7048_T_University of Miami	HIV+Ab	T4.2	MSB33904A (F144249)	Filaggrin-2 OS=Homo sapiens GN=FLG2 PE=1 SV=1	sp|Q5D862|FILA2_HUMAN	SP-Human-010118_20180101.fasta	248052	1	3	3	4	0.00012	0.0138
SBI-7048_T_University of Miami	HIV+Ab	T4.2	MSB33904A (F144249)	CD151 antigen OS=Homo sapiens GN=CD151 PE=1 SV=3	sp|P48509|CD151_HUMAN	SP-Human-010118_20180101.fasta	28295.3	0.993	2	2	2	6.02e-05	0.0751
SBI-7048_T_University of Miami	HIV+Ab	T4.2	MSB33904A (F144249)	CD82 antigen OS=Homo sapiens GN=CD82 PE=1 SV=1	sp|P27701|CD82_HUMAN	SP-Human-010118_20180101.fasta	29625.7	1	5	8	9	0.000271	0.199
SBI-7048_T_University of Miami	HIV+Ab	T4.2	MSB33904A (F144249)	Keratin-associated protein 10-1 OS=Homo sapiens GN=KRTAP10-1 PE=2 SV=2	sp|P60331|KR101_HUMAN,sp|P60369|KR103_HUMAN,sp|P60370|KR105_HUMAN,sp|P60409|KR107_HUMAN	SP-Human-010118_20180101.fasta	28656.2	0.998	2	2	2	6.02e-05	0.0709
SBI-7048_T_University of Miami	HIV+Ab	T4.2	MSB33904A (F144249)	Desmoglein-1 OS=Homo sapiens GN=DSG1 PE=1 SV=2	sp|Q02413|DSG1_HUMAN	SP-Human-010118_20180101.fasta	113749	1	2	2	2	6.02e-05	0.02
SBI-7048_T_University of Miami	HIV+Ab	T4.2	MSB33904A (F144249)	Extracellular matrix protein 1 OS=Homo sapiens GN=ECM1 PE=1 SV=2	sp|Q16610|ECM1_HUMAN	SP-Human-010118_20180101.fasta	60673.4	1	2	2	2	6.02e-05	0.0352
SBI-7048_T_University of Miami	HIV+Ab	T4.2	MSB33904A (F144249)	ADP-ribosylation factor 6 OS=Homo sapiens GN=ARF6 PE=1 SV=2	sp|P62330|ARF6_HUMAN	SP-Human-010118_20180101.fasta	20083	1	2	2	3	9.03e-05	0.12
SBI-7048_T_University of Miami	HIV+Ab	T4.2	MSB33904A (F144249)	Coagulation factor X OS=Homo sapiens GN=F10 PE=1 SV=2	sp|P00742|FA10_HUMAN	SP-Human-010118_20180101.fasta	54732.1	1	2	3	3	9.03e-05	0.041
SBI-7048_T_University of Miami	HIV+Ab	T4.2	MSB33904A (F144249)	Prolyl 3-hydroxylase 1 OS=Homo sapiens GN=P3H1 PE=1 SV=2	sp|Q32P28|P3H1_HUMAN	SP-Human-010118_20180101.fasta	83394.8	0.999	2	2	2	6.02e-05	0.034
SBI-7048_T_University of Miami	HIV+Ab	T4.2	MSB33904A (F144249)	Dermcidin OS=Homo sapiens GN=DCD PE=1 SV=2	sp|P81605|DCD_HUMAN	SP-Human-010118_20180101.fasta	11284.1	1	2	2	2	6.02e-05	0.2
SBI-7048_T_University of Miami	HIV+Ab	T4.2	MSB33904A (F144249)	Thy-1 membrane glycoprotein OS=Homo sapiens GN=THY1 PE=1 SV=2	sp|P04216|THY1_HUMAN	SP-Human-010118_20180101.fasta	17935.2	1	3	3	3	9.03e-05	0.242
SBI-7048_T_University of Miami	HIV+Ab	T4.2	MSB33904A (F144249)	T-complex protein 1 subunit gamma OS=Homo sapiens GN=CCT3 PE=1 SV=4	sp|P49368|TCPG_HUMAN	SP-Human-010118_20180101.fasta	60535.4	1	3	3	3	9.03e-05	0.0642
SBI-7048_T_University of Miami	HIV+Ab	T4.2	MSB33904A (F144249)	Integrin alpha-5 OS=Homo sapiens GN=ITGA5 PE=1 SV=2	sp|P08648|ITA5_HUMAN	SP-Human-010118_20180101.fasta	114538	1	3	3	3	9.03e-05	0.0296
SBI-7048_T_University of Miami	HIV+Ab	T4.2	MSB33904A (F144249)	Fructose-bisphosphate aldolase A OS=Homo sapiens GN=ALDOA PE=1 SV=2	sp|P04075|ALDOA_HUMAN	SP-Human-010118_20180101.fasta	39420.6	0.994	2	2	2	6.02e-05	0.0687
SBI-7048_T_University of Miami	HIV+Ab	T4.2	MSB33904A (F144249)	Complement factor H OS=Homo sapiens GN=CFH PE=1 SV=4	sp|P08603|CFAH_HUMAN	SP-Human-010118_20180101.fasta	139096	1	5	5	5	0.000151	0.0512
SBI-7048_T_University of Miami	HIV+Ab	T4.2	MSB33904A (F144249)	Protein S100-A11 OS=Homo sapiens GN=S100A11 PE=1 SV=2	sp|P31949|S10AB_HUMAN	SP-Human-010118_20180101.fasta	11741.1	0.996	2	2	2	6.02e-05	0.2
SBI-7048_T_University of Miami	HIV+Ab	T4.2	MSB33904A (F144249)	Semaphorin-3C OS=Homo sapiens GN=SEMA3C PE=2 SV=2	sp|Q99985|SEM3C_HUMAN	SP-Human-010118_20180101.fasta	85207.8	1	2	2	2	6.02e-05	0.0253
SBI-7048_T_University of Miami	HIV+Ab	T4.2	MSB33904A (F144249)	Serine/threonine-protein phosphatase PP1-beta catalytic subunit OS=Homo sapiens GN=PPP1CB PE=1 SV=3	sp|P62140|PP1B_HUMAN	SP-Human-010118_20180101.fasta	37188.3	1	3	3	3	9.03e-05	0.104
SBI-7048_T_University of Miami	HIV+Ab	T4.2	MSB33904A (F144249)	Syndecan-4 OS=Homo sapiens GN=SDC4 PE=1 SV=2	sp|P31431|SDC4_HUMAN	SP-Human-010118_20180101.fasta	21642.1	1	4	4	5	0.000151	0.247
SBI-7048_T_University of Miami	HIV+Ab	T4.2	MSB33904A (F144249)	Contactin-1 OS=Homo sapiens GN=CNTN1 PE=1 SV=1	sp|Q12860|CNTN1_HUMAN	SP-Human-010118_20180101.fasta	113323	0.996	2	2	2	6.02e-05	0.0206
SBI-7048_T_University of Miami	HIV+Ab	T4.2	MSB33904A (F144249)	F-actin-capping protein subunit alpha-1 OS=Homo sapiens GN=CAPZA1 PE=1 SV=3	sp|P52907|CAZA1_HUMAN	SP-Human-010118_20180101.fasta	32923.2	0.998	2	2	2	6.02e-05	0.0909
SBI-7048_T_University of Miami	HIV+Ab	T4.2	MSB33904A (F144249)	Cell division control protein 42 homolog OS=Homo sapiens GN=CDC42 PE=1 SV=2	sp|P60953|CDC42_HUMAN	SP-Human-010118_20180101.fasta	21258.8	0.999	2	2	2	6.02e-05	0.11
SBI-7048_T_University of Miami	HIV+Ab	T4.2	MSB33904A (F144249)	4F2 cell-surface antigen heavy chain OS=Homo sapiens GN=SLC3A2 PE=1 SV=3	sp|P08195|4F2_HUMAN	SP-Human-010118_20180101.fasta	67996.4	1	4	4	5	0.000151	0.0857
SBI-7048_T_University of Miami	HIV+Ab	T4.2	MSB33904A (F144249)	60S ribosomal protein L22 OS=Homo sapiens GN=RPL22 PE=1 SV=2	sp|P35268|RL22_HUMAN	SP-Human-010118_20180101.fasta	14787.3	0.999	2	2	2	6.02e-05	0.188
SBI-7048_T_University of Miami	HIV+Ab	T4.2	MSB33904A (F144249)	Myristoylated alanine-rich C-kinase substrate OS=Homo sapiens GN=MARCKS PE=1 SV=4	sp|P29966|MARCS_HUMAN	SP-Human-010118_20180101.fasta	31554.2	1	4	4	4	0.00012	0.187
SBI-7048_T_University of Miami	HIV+Ab	T4.2	MSB33904A (F144249)	EH domain-containing protein 1 OS=Homo sapiens GN=EHD1 PE=1 SV=2	sp|Q9H4M9|EHD1_HUMAN	SP-Human-010118_20180101.fasta	60629.1	1	3	3	3	9.03e-05	0.0637
SBI-7048_T_University of Miami	HIV+Ab	T4.2	MSB33904A (F144249)	40S ribosomal protein S11 OS=Homo sapiens GN=RPS11 PE=1 SV=3	sp|P62280|RS11_HUMAN	SP-Human-010118_20180101.fasta	18431.3	0.995	2	2	2	6.02e-05	0.184
SBI-7048_T_University of Miami	HIV+Ab	T4.2	MSB33904A (F144249)	Beta-galactosidase OS=Homo sapiens GN=GLB1 PE=1 SV=2	sp|P16278|BGAL_HUMAN	SP-Human-010118_20180101.fasta	76077.7	0.989	2	2	2	6.02e-05	0.0369
SBI-7048_T_University of Miami	HIV+Ab	T4.2	MSB33904A (F144249)	Proteasome subunit alpha type-6 OS=Homo sapiens GN=PSMA6 PE=1 SV=1	sp|P60900|PSA6_HUMAN	SP-Human-010118_20180101.fasta	27399.5	1	2	2	2	6.02e-05	0.102
SBI-7048_T_University of Miami	HIV+Ab	T4.2	MSB33904A (F144249)	Apolipoprotein A-IV OS=Homo sapiens GN=APOA4 PE=1 SV=3	sp|P06727|APOA4_HUMAN	SP-Human-010118_20180101.fasta	45399.4	1	2	2	2	6.02e-05	0.0556
SBI-7048_T_University of Miami	HIV+Ab	T4.2	MSB33904A (F144249)	Keratin-associated protein 11-1 OS=Homo sapiens GN=KRTAP11-1 PE=1 SV=1	sp|Q8IUC1|KR111_HUMAN	SP-Human-010118_20180101.fasta	17083.9	1	2	4	5	0.000151	0.0736
SBI-7048_T_University of Miami	HIV+Ab	T4.2	MSB33904A (F144249)	CD59 glycoprotein OS=Homo sapiens GN=CD59 PE=1 SV=1	sp|P13987|CD59_HUMAN	SP-Human-010118_20180101.fasta	14177.2	1	3	4	4	0.00012	0.188
SBI-7048_T_University of Miami	HIV+Ab	T4.2	MSB33904A (F144249)	Clusterin OS=Homo sapiens GN=CLU PE=1 SV=1	sp|P10909|CLUS_HUMAN	SP-Human-010118_20180101.fasta	52495	0.999	2	2	2	6.02e-05	0.078
SBI-7048_T_University of Miami	HIV+Ab	T4.2	MSB33904A (F144249)	Platelet-derived growth factor receptor beta OS=Homo sapiens GN=PDGFRB PE=1 SV=1	sp|P09619|PGFRB_HUMAN	SP-Human-010118_20180101.fasta	123970	0.995	2	2	2	6.02e-05	0.0226
SBI-7048_T_University of Miami	HIV+Ab	T4.2	MSB33904A (F144249)	Serpin H1 OS=Homo sapiens GN=SERPINH1 PE=1 SV=2	sp|P50454|SERPH_HUMAN	SP-Human-010118_20180101.fasta	46442	1	2	2	2	6.02e-05	0.067
SBI-7048_T_University of Miami	HIV+Ab	T4.2	MSB33904A (F144249)	CD81 antigen OS=Homo sapiens GN=CD81 PE=1 SV=1	sp|P60033|CD81_HUMAN	SP-Human-010118_20180101.fasta	25809.8	1	2	2	2	6.02e-05	0.165
SBI-7048_T_University of Miami	HIV+Ab	T4.2	MSB33904A (F144249)	Fibronectin OS=Homo sapiens GN=FN1 PE=1 SV=4	sp|P02751|FINC_HUMAN	SP-Human-010118_20180101.fasta	262617	1	125	322	734	0.0221	0.547
SBI-7048_T_University of Miami	HIV+Ab	T4.2	MSB33904A (F144249)	(Bos taurus) Bovine serum albumin precursor	IPI:CON_00708398.1|SWISS-PROT:P02769	SP-Human-010118_20180101.fasta	69294.2	1	64	130	281	0.00846	0.806
SBI-7048_T_University of Miami	HIV+Ab	T4.2	MSB33904A (F144249)	Apolipoprotein B-100 OS=Homo sapiens GN=APOB PE=1 SV=2	sp|P04114|APOB_HUMAN	SP-Human-010118_20180101.fasta	515615	1	11	12	15	0.000452	0.0226
SBI-7048_T_University of Miami	HIV+Ab	T4.2	MSB33904A (F144249)	Collagen alpha-3(VI) chain OS=Homo sapiens GN=COL6A3 PE=1 SV=5	sp|P12111|CO6A3_HUMAN	SP-Human-010118_20180101.fasta	343667	1	133	223	351	0.0106	0.429
SBI-7048_T_University of Miami	HIV+Ab	T4.2	MSB33904A (F144249)	Hemicentin-1 OS=Homo sapiens GN=HMCN1 PE=1 SV=2	sp|Q96RW7|HMCN1_HUMAN	SP-Human-010118_20180101.fasta	613382	0.986	2	2	2	6.02e-05	0.00408
SBI-7048_T_University of Miami	HIV+Ab	T4.2	MSB33904A (F144249)	Talin-1 OS=Homo sapiens GN=TLN1 PE=1 SV=3	sp|Q9Y490|TLN1_HUMAN	SP-Human-010118_20180101.fasta	269765	1	29	31	33	0.000994	0.15
SBI-7048_T_University of Miami	HIV+Ab	T4.2	MSB33904A (F144249)	Plectin OS=Homo sapiens GN=PLEC PE=1 SV=3	sp|Q15149|PLEC_HUMAN	SP-Human-010118_20180101.fasta	531784	1	7	7	7	0.000211	0.0152
SBI-7048_T_University of Miami	HIV+Ab	T4.2	MSB33904A (F144249)	Laminin subunit alpha-4 OS=Homo sapiens GN=LAMA4 PE=1 SV=4	sp|Q16363|LAMA4_HUMAN	SP-Human-010118_20180101.fasta	202526	1	45	58	66	0.00199	0.261
SBI-7048_T_University of Miami	HIV+Ab	T4.2	MSB33904A (F144249)	Laminin subunit gamma-1 OS=Homo sapiens GN=LAMC1 PE=1 SV=3	sp|P11047|LAMC1_HUMAN	SP-Human-010118_20180101.fasta	177601	1	67	88	111	0.00334	0.42
SBI-7048_T_University of Miami	HIV+Ab	T4.2	MSB33904A (F144249)	Cartilage oligomeric matrix protein OS=Homo sapiens GN=COMP PE=1 SV=2	sp|P49747|COMP_HUMAN	SP-Human-010118_20180101.fasta	82858	1	10	11	11	0.000331	0.156
SBI-7048_T_University of Miami	HIV+Ab	T4.2	MSB33904A (F144249)	Agrin OS=Homo sapiens GN=AGRN PE=1 SV=5	sp|O00468|AGRIN_HUMAN	SP-Human-010118_20180101.fasta	217225	1	30	34	41	0.00123	0.182
SBI-7048_T_University of Miami	HIV+Ab	T4.2	MSB33904A (F144249)	Inter-alpha-trypsin inhibitor heavy chain H1 OS=Homo sapiens GN=ITIH1 PE=1 SV=3	sp|P19827|ITIH1_HUMAN	SP-Human-010118_20180101.fasta	101390	1	2	2	3	9.03e-05	0.0241
SBI-7048_T_University of Miami	HIV+Ab	T4.2	MSB33904A (F144249)	Annexin A1 OS=Homo sapiens GN=ANXA1 PE=1 SV=2	sp|P04083|ANXA1_HUMAN	SP-Human-010118_20180101.fasta	38715.9	1	4	4	4	0.00012	0.165
SBI-7048_T_University of Miami	HIV+Ab	T4.2	MSB33904A (F144249)	Annexin A2 OS=Homo sapiens GN=ANXA2 PE=1 SV=2	sp|P07355|ANXA2_HUMAN	SP-Human-010118_20180101.fasta	38606.1	1	18	23	33	0.000994	0.469
SBI-7048_T_University of Miami	HIV+Ab	T4.2	MSB33904A (F144249)	Annexin A6 OS=Homo sapiens GN=ANXA6 PE=1 SV=3	sp|P08133|ANXA6_HUMAN	SP-Human-010118_20180101.fasta	75877.5	1	21	21	23	0.000693	0.337
SBI-7048_T_University of Miami	HIV+Ab	T4.2	MSB33904A (F144249)	Integrin alpha-3 OS=Homo sapiens GN=ITGA3 PE=1 SV=5	sp|P26006|ITA3_HUMAN	SP-Human-010118_20180101.fasta	116614	1	9	9	9	0.000271	0.0932
SBI-7048_T_University of Miami	HIV+Ab	T4.2	MSB33904A (F144249)	Collagen alpha-1(VI) chain OS=Homo sapiens GN=COL6A1 PE=1 SV=3	sp|P12109|CO6A1_HUMAN	SP-Human-010118_20180101.fasta	108531	1	30	48	89	0.00268	0.278
SBI-7048_T_University of Miami	HIV+Ab	T4.2	MSB33904A (F144249)	Thrombospondin-2 OS=Homo sapiens GN=THBS2 PE=1 SV=2	sp|P35442|TSP2_HUMAN	SP-Human-010118_20180101.fasta	129989	1	25	35	42	0.00126	0.295
SBI-7048_T_University of Miami	HIV+Ab	T4.3	MSB33905A (F144250)	Coagulation factor V OS=Homo sapiens GN=F5 PE=1 SV=4	sp|P12259|FA5_HUMAN	SP-Human-010118_20180101.fasta	251710	1	4	4	6	0.000177	0.022
SBI-7048_T_University of Miami	HIV+Ab	T4.3	MSB33905A (F144250)	Hemoglobin subunit beta OS=Homo sapiens GN=HBB PE=1 SV=2	sp|P68871|HBB_HUMAN	SP-Human-010118_20180101.fasta	15998	1	2	5	14	0.000413	0.129
SBI-7048_T_University of Miami	HIV+Ab	T4.3	MSB33905A (F144250)	Fibronectin OS=Homo sapiens GN=FN1 PE=1 SV=4	sp|P02751|FINC_HUMAN	SP-Human-010118_20180101.fasta	262617	1	127	336	841	0.0248	0.54
SBI-7048_T_University of Miami	HIV+Ab	T4.3	MSB33905A (F144250)	Serine/threonine-protein phosphatase 2A 65 kDa regulatory subunit A alpha isoform OS=Homo sapiens GN=PPP2R1A PE=1 SV=4	sp|P30153|2AAA_HUMAN	SP-Human-010118_20180101.fasta	65309.7	0.999	3	3	3	8.85e-05	0.0509
SBI-7048_T_University of Miami	HIV+Ab	T4.3	MSB33905A (F144250)	(Bos taurus) Bovine serum albumin precursor	IPI:CON_00708398.1|SWISS-PROT:P02769	SP-Human-010118_20180101.fasta	69294.2	1	62	121	256	0.00755	0.781
SBI-7048_T_University of Miami	HIV+Ab	T4.3	MSB33905A (F144250)	Apolipoprotein B-100 OS=Homo sapiens GN=APOB PE=1 SV=2	sp|P04114|APOB_HUMAN	SP-Human-010118_20180101.fasta	515615	1	11	11	15	0.000443	0.025
SBI-7048_T_University of Miami	HIV+Ab	T4.3	MSB33905A (F144250)	Neuropilin-1 OS=Homo sapiens GN=NRP1 PE=1 SV=3	sp|O14786|NRP1_HUMAN	SP-Human-010118_20180101.fasta	103137	1	3	3	3	8.85e-05	0.0358
SBI-7048_T_University of Miami	HIV+Ab	T4.3	MSB33905A (F144250)	Collagen alpha-3(VI) chain OS=Homo sapiens GN=COL6A3 PE=1 SV=5	sp|P12111|CO6A3_HUMAN	SP-Human-010118_20180101.fasta	343667	1	134	203	312	0.00921	0.43
SBI-7048_T_University of Miami	HIV+Ab	T4.3	MSB33905A (F144250)	Cartilage oligomeric matrix protein OS=Homo sapiens GN=COMP PE=1 SV=2	sp|P49747|COMP_HUMAN	SP-Human-010118_20180101.fasta	82858	1	8	9	9	0.000266	0.139
SBI-7048_T_University of Miami	HIV+Ab	T4.3	MSB33905A (F144250)	Thrombospondin-4 OS=Homo sapiens GN=THBS4 PE=1 SV=2	sp|P35443|TSP4_HUMAN	SP-Human-010118_20180101.fasta	105869	1	3	4	4	0.000118	0.077
SBI-7048_T_University of Miami	HIV+Ab	T4.3	MSB33905A (F144250)	Agrin OS=Homo sapiens GN=AGRN PE=1 SV=5	sp|O00468|AGRIN_HUMAN	SP-Human-010118_20180101.fasta	217225	1	20	22	26	0.000767	0.12
SBI-7048_T_University of Miami	HIV+Ab	T4.3	MSB33905A (F144250)	Inter-alpha-trypsin inhibitor heavy chain H1 OS=Homo sapiens GN=ITIH1 PE=1 SV=3	sp|P19827|ITIH1_HUMAN	SP-Human-010118_20180101.fasta	101390	1	2	2	2	5.9e-05	0.0241
SBI-7048_T_University of Miami	HIV+Ab	T4.3	MSB33905A (F144250)	Annexin A1 OS=Homo sapiens GN=ANXA1 PE=1 SV=2	sp|P04083|ANXA1_HUMAN	SP-Human-010118_20180101.fasta	38715.9	1	3	3	3	8.85e-05	0.0925
SBI-7048_T_University of Miami	HIV+Ab	T4.3	MSB33905A (F144250)	Annexin A2 OS=Homo sapiens GN=ANXA2 PE=1 SV=2	sp|P07355|ANXA2_HUMAN	SP-Human-010118_20180101.fasta	38606.1	1	18	23	26	0.000767	0.49
SBI-7048_T_University of Miami	HIV+Ab	T4.3	MSB33905A (F144250)	Annexin A6 OS=Homo sapiens GN=ANXA6 PE=1 SV=3	sp|P08133|ANXA6_HUMAN	SP-Human-010118_20180101.fasta	75877.5	1	19	19	21	0.00062	0.281
SBI-7048_T_University of Miami	HIV+Ab	T4.3	MSB33905A (F144250)	Integrin alpha-3 OS=Homo sapiens GN=ITGA3 PE=1 SV=5	sp|P26006|ITA3_HUMAN	SP-Human-010118_20180101.fasta	116614	1	9	9	9	0.000266	0.0942
SBI-7048_T_University of Miami	HIV+Ab	T4.3	MSB33905A (F144250)	Alpha-fetoprotein OS=Homo sapiens GN=AFP PE=1 SV=1	sp|P02771|FETA_HUMAN	SP-Human-010118_20180101.fasta	68678.2	1	3	4	4	0.000118	0.0411
SBI-7048_T_University of Miami	HIV+Ab	T4.3	MSB33905A (F144250)	Collagen alpha-1(VI) chain OS=Homo sapiens GN=COL6A1 PE=1 SV=3	sp|P12109|CO6A1_HUMAN	SP-Human-010118_20180101.fasta	108531	1	29	45	81	0.00239	0.27
SBI-7048_T_University of Miami	HIV+Ab	T4.3	MSB33905A (F144250)	Alpha-actinin-1 OS=Homo sapiens GN=ACTN1 PE=1 SV=2	sp|P12814|ACTN1_HUMAN	SP-Human-010118_20180101.fasta	103061	1	34	45	57	0.00168	0.43
SBI-7048_T_University of Miami	HIV+Ab	T4.3	MSB33905A (F144250)	Pigment epithelium-derived factor OS=Homo sapiens GN=SERPINF1 PE=1 SV=4	sp|P36955|PEDF_HUMAN	SP-Human-010118_20180101.fasta	46314.3	1	7	8	11	0.000325	0.156
SBI-7048_T_University of Miami	HIV+Ab	T4.3	MSB33905A (F144250)	Versican core protein OS=Homo sapiens GN=VCAN PE=1 SV=3	sp|P13611|CSPG2_HUMAN	SP-Human-010118_20180101.fasta	372813	1	31	41	59	0.00174	0.0833
SBI-7048_T_University of Miami	HIV+Ab	T4.3	MSB33905A (F144250)	L-lactate dehydrogenase B chain OS=Homo sapiens GN=LDHB PE=1 SV=2	sp|P07195|LDHB_HUMAN	SP-Human-010118_20180101.fasta	36638.6	1	7	7	8	0.000236	0.263
SBI-7048_T_University of Miami	HIV+Ab	T4.3	MSB33905A (F144250)	Plectin OS=Homo sapiens GN=PLEC PE=1 SV=3	sp|Q15149|PLEC_HUMAN	SP-Human-010118_20180101.fasta	531784	1	9	9	9	0.000266	0.0222
SBI-7048_T_University of Miami	HIV+Ab	T4.3	MSB33905A (F144250)	Inter-alpha-trypsin inhibitor heavy chain H3 OS=Homo sapiens GN=ITIH3 PE=1 SV=2	sp|Q06033|ITIH3_HUMAN	SP-Human-010118_20180101.fasta	99850.9	1	7	10	13	0.000384	0.0618
SBI-7048_T_University of Miami	HIV+Ab	T4.3	MSB33905A (F144250)	Caveolin-1 OS=Homo sapiens GN=CAV1 PE=1 SV=4	sp|Q03135|CAV1_HUMAN	SP-Human-010118_20180101.fasta	20472.2	0.999	2	2	2	5.9e-05	0.0899
SBI-7048_T_University of Miami	HIV+Ab	T4.3	MSB33905A (F144250)	Transforming growth factor-beta-induced protein ig-h3 OS=Homo sapiens GN=TGFBI PE=1 SV=1	sp|Q15582|BGH3_HUMAN	SP-Human-010118_20180101.fasta	74682.9	1	31	63	101	0.00298	0.449
SBI-7048_T_University of Miami	HIV+Ab	T4.3	MSB33905A (F144250)	Laminin subunit gamma-1 OS=Homo sapiens GN=LAMC1 PE=1 SV=3	sp|P11047|LAMC1_HUMAN	SP-Human-010118_20180101.fasta	177601	1	64	84	103	0.00304	0.431
SBI-7048_T_University of Miami	HIV+Ab	T4.3	MSB33905A (F144250)	Elongation factor 2 OS=Homo sapiens GN=EEF2 PE=1 SV=4	sp|P13639|EF2_HUMAN	SP-Human-010118_20180101.fasta	95340.1	1	23	26	29	0.000856	0.279
SBI-7048_T_University of Miami	HIV+Ab	T4.3	MSB33905A (F144250)	Apolipoprotein E OS=Homo sapiens GN=APOE PE=1 SV=1	sp|P02649|APOE_HUMAN	SP-Human-010118_20180101.fasta	36153.5	1	21	28	30	0.000885	0.593
SBI-7048_T_University of Miami	HIV+Ab	T4.3	MSB33905A (F144250)	Inter-alpha-trypsin inhibitor heavy chain H2 OS=Homo sapiens GN=ITIH2 PE=1 SV=2	sp|P19823|ITIH2_HUMAN	SP-Human-010118_20180101.fasta	106466	1	11	14	18	0.000531	0.0814
SBI-7048_T_University of Miami	HIV+Ab	T4.3	MSB33905A (F144250)	Actin-related protein 2/3 complex subunit 4 OS=Homo sapiens GN=ARPC4 PE=1 SV=3	sp|P59998|ARPC4_HUMAN	SP-Human-010118_20180101.fasta	19667.4	1	3	3	3	8.85e-05	0.167
SBI-7048_T_University of Miami	HIV+Ab	T4.3	MSB33905A (F144250)	Biglycan OS=Homo sapiens GN=BGN PE=1 SV=2	sp|P21810|PGS1_HUMAN	SP-Human-010118_20180101.fasta	41655.9	1	11	14	21	0.00062	0.394
SBI-7048_T_University of Miami	HIV+Ab	T4.3	MSB33905A (F144250)	Decorin OS=Homo sapiens GN=DCN PE=1 SV=1	sp|P07585|PGS2_HUMAN	SP-Human-010118_20180101.fasta	39748.2	1	14	21	32	0.000944	0.362
SBI-7048_T_University of Miami	HIV+Ab	T4.3	MSB33905A (F144250)	Myosin-9 OS=Homo sapiens GN=MYH9 PE=1 SV=4	sp|P35579|MYH9_HUMAN	SP-Human-010118_20180101.fasta	226538	1	23	27	29	0.000856	0.132
SBI-7048_T_University of Miami	HIV+Ab	T4.3	MSB33905A (F144250)	Procollagen-lysine,2-oxoglutarate 5-dioxygenase 1 OS=Homo sapiens GN=PLOD1 PE=1 SV=2	sp|Q02809|PLOD1_HUMAN	SP-Human-010118_20180101.fasta	83552.5	1	18	24	33	0.000974	0.293
SBI-7048_T_University of Miami	HIV+Ab	T4.3	MSB33905A (F144250)	Thrombospondin-3 OS=Homo sapiens GN=THBS3 PE=1 SV=1	sp|P49746|TSP3_HUMAN	SP-Human-010118_20180101.fasta	104200	1	8	9	10	0.000295	0.0962
SBI-7048_T_University of Miami	HIV+Ab	T4.3	MSB33905A (F144250)	Actin, alpha cardiac muscle 1 OS=Homo sapiens GN=ACTC1 PE=1 SV=1	sp|P68032|ACTC_HUMAN,sp|P68133|ACTS_HUMAN	SP-Human-010118_20180101.fasta	42052.2	0.982	2	2	2	5.9e-05	0.366
SBI-7048_T_University of Miami	HIV+Ab	T4.3	MSB33905A (F144250)	Actin, cytoplasmic 1 OS=Homo sapiens GN=ACTB PE=1 SV=1	sp|P60709|ACTB_HUMAN	SP-Human-010118_20180101.fasta	41737.8	1	17	26	38	0.00112	0.461
SBI-7048_T_University of Miami	HIV+Ab	T4.3	MSB33905A (F144250)	Laminin subunit alpha-5 OS=Homo sapiens GN=LAMA5 PE=1 SV=8	sp|O15230|LAMA5_HUMAN	SP-Human-010118_20180101.fasta	399725	1	32	32	35	0.00103	0.109
SBI-7048_T_University of Miami	HIV+Ab	T4.3	MSB33905A (F144250)	Staphylococcal nuclease domain-containing protein 1 OS=Homo sapiens GN=SND1 PE=1 SV=1	sp|Q7KZF4|SND1_HUMAN	SP-Human-010118_20180101.fasta	101998	1	5	5	5	0.000148	0.0571
SBI-7048_T_University of Miami	HIV+Ab	T4.3	MSB33905A (F144250)	Profilin-1 OS=Homo sapiens GN=PFN1 PE=1 SV=2	sp|P07737|PROF1_HUMAN	SP-Human-010118_20180101.fasta	15054.3	1	3	3	4	0.000118	0.257
SBI-7048_T_University of Miami	HIV+Ab	T4.3	MSB33905A (F144250)	Glypican-1 OS=Homo sapiens GN=GPC1 PE=1 SV=2	sp|P35052|GPC1_HUMAN	SP-Human-010118_20180101.fasta	61681.3	1	17	19	24	0.000708	0.328
SBI-7048_T_University of Miami	HIV+Ab	T4.3	MSB33905A (F144250)	Collagen alpha-1(XII) chain OS=Homo sapiens GN=COL12A1 PE=1 SV=2	sp|Q99715|COCA1_HUMAN	SP-Human-010118_20180101.fasta	333145	1	53	56	68	0.00201	0.198
SBI-7048_T_University of Miami	HIV+Ab	T4.3	MSB33905A (F144250)	Alpha-2-macroglobulin OS=Homo sapiens GN=A2M PE=1 SV=3	sp|P01023|A2MG_HUMAN	SP-Human-010118_20180101.fasta	163290	1	11	15	28	0.000826	0.0841
SBI-7048_T_University of Miami	HIV+Ab	T4.3	MSB33905A (F144250)	Gelsolin OS=Homo sapiens GN=GSN PE=1 SV=1	sp|P06396|GELS_HUMAN	SP-Human-010118_20180101.fasta	85697.8	1	14	16	19	0.000561	0.166
SBI-7048_T_University of Miami	HIV+Ab	T4.3	MSB33905A (F144250)	Laminin subunit beta-1 OS=Homo sapiens GN=LAMB1 PE=1 SV=2	sp|P07942|LAMB1_HUMAN	SP-Human-010118_20180101.fasta	198035	1	53	77	98	0.00289	0.29
SBI-7048_T_University of Miami	HIV+Ab	T4.3	MSB33905A (F144250)	Phosphoglycerate kinase 1 OS=Homo sapiens GN=PGK1 PE=1 SV=3	sp|P00558|PGK1_HUMAN	SP-Human-010118_20180101.fasta	44615.3	1	7	7	7	0.000207	0.221
SBI-7048_T_University of Miami	HIV+Ab	T4.3	MSB33905A (F144250)	Lactotransferrin OS=Homo sapiens GN=LTF PE=1 SV=6	sp|P02788|TRFL_HUMAN	SP-Human-010118_20180101.fasta	78182.3	1	2	2	4	0.000118	0.0296
SBI-7048_T_University of Miami	HIV+Ab	T4.3	MSB33905A (F144250)	Serotransferrin OS=Homo sapiens GN=TF PE=1 SV=3	sp|P02787|TRFE_HUMAN	SP-Human-010118_20180101.fasta	77064.3	1	3	3	3	8.85e-05	0.0358
SBI-7048_T_University of Miami	HIV+Ab	T4.3	MSB33905A (F144250)	Endoplasmin OS=Homo sapiens GN=HSP90B1 PE=1 SV=1	sp|P14625|ENPL_HUMAN	SP-Human-010118_20180101.fasta	92471.7	1	4	4	4	0.000118	0.0722
SBI-7048_T_University of Miami	HIV+Ab	T4.3	MSB33905A (F144250)	Prolow-density lipoprotein receptor-related protein 1 OS=Homo sapiens GN=LRP1 PE=1 SV=2	sp|Q07954|LRP1_HUMAN	SP-Human-010118_20180101.fasta	504592	1	10	10	10	0.000295	0.0264
SBI-7048_T_University of Miami	HIV+Ab	T4.3	MSB33905A (F144250)	Annexin A5 OS=Homo sapiens GN=ANXA5 PE=1 SV=2	sp|P08758|ANXA5_HUMAN	SP-Human-010118_20180101.fasta	35938.6	1	9	9	10	0.000295	0.256
SBI-7048_T_University of Miami	HIV+Ab	T4.3	MSB33905A (F144250)	Complement C4-A OS=Homo sapiens GN=C4A PE=1 SV=2	sp|P0C0L4|CO4A_HUMAN	SP-Human-010118_20180101.fasta	192787	1	17	20	25	0.000738	0.0826
SBI-7048_T_University of Miami	HIV+Ab	T4.3	MSB33905A (F144250)	40S ribosomal protein S3 OS=Homo sapiens GN=RPS3 PE=1 SV=2	sp|P23396|RS3_HUMAN	SP-Human-010118_20180101.fasta	26688.6	1	3	3	3	8.85e-05	0.107
SBI-7048_T_University of Miami	HIV+Ab	T4.3	MSB33905A (F144250)	Nidogen-2 OS=Homo sapiens GN=NID2 PE=1 SV=3	sp|Q14112|NID2_HUMAN	SP-Human-010118_20180101.fasta	151253	1	9	10	11	0.000325	0.096
SBI-7048_T_University of Miami	HIV+Ab	T4.3	MSB33905A (F144250)	AP-2 complex subunit beta OS=Homo sapiens GN=AP2B1 PE=1 SV=1	sp|P63010|AP2B1_HUMAN	SP-Human-010118_20180101.fasta	104555	1	4	4	4	0.000118	0.0523
SBI-7048_T_University of Miami	HIV+Ab	T4.3	MSB33905A (F144250)	Thrombospondin-1 OS=Homo sapiens GN=THBS1 PE=1 SV=2	sp|P07996|TSP1_HUMAN	SP-Human-010118_20180101.fasta	129382	1	35	44	52	0.00153	0.321
SBI-7048_T_University of Miami	HIV+Ab	T4.3	MSB33905A (F144250)	Collagen alpha-1(IV) chain OS=Homo sapiens GN=COL4A1 PE=1 SV=3	sp|P02462|CO4A1_HUMAN	SP-Human-010118_20180101.fasta	160618	1	4	6	6	0.000177	0.0318
SBI-7048_T_University of Miami	HIV+Ab	T4.3	MSB33905A (F144250)	Leucine-rich repeat-containing protein 17 OS=Homo sapiens GN=LRRC17 PE=2 SV=1	sp|Q8N6Y2|LRC17_HUMAN	SP-Human-010118_20180101.fasta	51801.5	1	7	7	7	0.000207	0.141
SBI-7048_T_University of Miami	HIV+Ab	T4.3	MSB33905A (F144250)	Periostin OS=Homo sapiens GN=POSTN PE=1 SV=2	sp|Q15063|POSTN_HUMAN	SP-Human-010118_20180101.fasta	93318	1	44	89	138	0.00407	0.554
SBI-7048_T_University of Miami	HIV+Ab	T4.3	MSB33905A (F144250)	Actin-related protein 2 OS=Homo sapiens GN=ACTR2 PE=1 SV=1	sp|P61160|ARP2_HUMAN	SP-Human-010118_20180101.fasta	44761.7	1	2	2	2	5.9e-05	0.0609
SBI-7048_T_University of Miami	HIV+Ab	T4.3	MSB33905A (F144250)	Talin-1 OS=Homo sapiens GN=TLN1 PE=1 SV=3	sp|Q9Y490|TLN1_HUMAN	SP-Human-010118_20180101.fasta	269765	1	28	29	33	0.000974	0.136
SBI-7048_T_University of Miami	HIV+Ab	T4.3	MSB33905A (F144250)	Acidic mammalian chitinase OS=Homo sapiens GN=CHIA PE=1 SV=1	sp|Q9BZP6|CHIA_HUMAN	SP-Human-010118_20180101.fasta	52271.9	1	2	2	2	5.9e-05	0.0399
SBI-7048_T_University of Miami	HIV+Ab	T4.3	MSB33905A (F144250)	A disintegrin and metalloproteinase with thrombospondin motifs 13 OS=Homo sapiens GN=ADAMTS13 PE=1 SV=1	sp|Q76LX8|ATS13_HUMAN	SP-Human-010118_20180101.fasta	153601	1	3	3	3	8.85e-05	0.0203
SBI-7048_T_University of Miami	HIV+Ab	T4.3	MSB33905A (F144250)	L-lactate dehydrogenase A chain OS=Homo sapiens GN=LDHA PE=1 SV=2	sp|P00338|LDHA_HUMAN	SP-Human-010118_20180101.fasta	36689.2	1	8	8	8	0.000236	0.253
SBI-7048_T_University of Miami	HIV+Ab	T4.3	MSB33905A (F144250)	Polyubiquitin-B OS=Homo sapiens GN=UBB PE=1 SV=1	sp|P0CG47|UBB_HUMAN,sp|P0CG48|UBC_HUMAN,sp|P62979|RS27A_HUMAN,sp|P62987|RL40_HUMAN	SP-Human-010118_20180101.fasta	14728.9	1	4	5	6	0.000177	0.205
SBI-7048_T_University of Miami	HIV+Ab	T4.3	MSB33905A (F144250)	Extracellular sulfatase Sulf-1 OS=Homo sapiens GN=SULF1 PE=1 SV=1	sp|Q8IWU6|SULF1_HUMAN	SP-Human-010118_20180101.fasta	101029	1	11	15	16	0.000472	0.131
SBI-7048_T_University of Miami	HIV+Ab	T4.3	MSB33905A (F144250)	Laminin subunit alpha-2 OS=Homo sapiens GN=LAMA2 PE=1 SV=4	sp|P24043|LAMA2_HUMAN	SP-Human-010118_20180101.fasta	343905	1	61	67	72	0.00212	0.21
SBI-7048_T_University of Miami	HIV+Ab	T4.3	MSB33905A (F144250)	von Willebrand factor OS=Homo sapiens GN=VWF PE=1 SV=4	sp|P04275|VWF_HUMAN	SP-Human-010118_20180101.fasta	309251	1	25	26	28	0.000826	0.105
SBI-7048_T_University of Miami	HIV+Ab	T4.3	MSB33905A (F144250)	Basement membrane-specific heparan sulfate proteoglycan core protein OS=Homo sapiens GN=HSPG2 PE=1 SV=4	sp|P98160|PGBM_HUMAN	SP-Human-010118_20180101.fasta	468811	1	92	114	139	0.0041	0.259
SBI-7048_T_University of Miami	HIV+Ab	T4.3	MSB33905A (F144250)	Alpha-amylase 1 OS=Homo sapiens GN=AMY1A PE=1 SV=2	sp|P04745|AMY1_HUMAN,sp|P19961|AMY2B_HUMAN	SP-Human-010118_20180101.fasta	57768.4	1	6	6	7	0.000207	0.123
SBI-7048_T_University of Miami	HIV+Ab	T4.3	MSB33905A (F144250)	Heat shock protein HSP 90-beta OS=Homo sapiens GN=HSP90AB1 PE=1 SV=4	sp|P08238|HS90B_HUMAN	SP-Human-010118_20180101.fasta	83267.3	1	21	23	25	0.000738	0.309
SBI-7048_T_University of Miami	HIV+Ab	T4.3	MSB33905A (F144250)	Collagen alpha-1(XV) chain OS=Homo sapiens GN=COL15A1 PE=1 SV=2	sp|P39059|COFA1_HUMAN	SP-Human-010118_20180101.fasta	141722	1	9	9	10	0.000295	0.0692
SBI-7048_T_University of Miami	HIV+Ab	T4.3	MSB33905A (F144250)	Histone H3.1 OS=Homo sapiens GN=HIST1H3A PE=1 SV=2	sp|P68431|H31_HUMAN,sp|P84243|H33_HUMAN,sp|Q16695|H31T_HUMAN,sp|Q71DI3|H32_HUMAN	SP-Human-010118_20180101.fasta	15328.7	0.998	2	2	2	5.9e-05	0.118
SBI-7048_T_University of Miami	HIV+Ab	T4.3	MSB33905A (F144250)	Procollagen-lysine,2-oxoglutarate 5-dioxygenase 3 OS=Homo sapiens GN=PLOD3 PE=1 SV=1	sp|O60568|PLOD3_HUMAN	SP-Human-010118_20180101.fasta	84786.8	1	3	4	5	0.000148	0.0461
SBI-7048_T_University of Miami	HIV+Ab	T4.3	MSB33905A (F144250)	Heat shock protein HSP 90-alpha OS=Homo sapiens GN=HSP90AA1 PE=1 SV=5	sp|P07900|HS90A_HUMAN	SP-Human-010118_20180101.fasta	84663.2	1	9	9	12	0.000354	0.303
SBI-7048_T_University of Miami	HIV+Ab	T4.3	MSB33905A (F144250)	Syntenin-1 OS=Homo sapiens GN=SDCBP PE=1 SV=1	sp|O00560|SDCB1_HUMAN	SP-Human-010118_20180101.fasta	32445.3	1	6	10	11	0.000325	0.238
SBI-7048_T_University of Miami	HIV+Ab	T4.3	MSB33905A (F144250)	Adenylyl cyclase-associated protein 1 OS=Homo sapiens GN=CAP1 PE=1 SV=5	sp|Q01518|CAP1_HUMAN	SP-Human-010118_20180101.fasta	51901.6	1	7	8	9	0.000266	0.145
SBI-7048_T_University of Miami	HIV+Ab	T4.3	MSB33905A (F144250)	Bone morphogenetic protein 1 OS=Homo sapiens GN=BMP1 PE=1 SV=2	sp|P13497|BMP1_HUMAN	SP-Human-010118_20180101.fasta	111249	1	19	20	24	0.000708	0.225
SBI-7048_T_University of Miami	HIV+Ab	T4.3	MSB33905A (F144250)	Peroxidasin homolog OS=Homo sapiens GN=PXDN PE=1 SV=2	sp|Q92626|PXDN_HUMAN	SP-Human-010118_20180101.fasta	165276	1	33	38	47	0.00139	0.265
SBI-7048_T_University of Miami	HIV+Ab	T4.3	MSB33905A (F144250)	Guanine nucleotide-binding protein G(I)/G(S)/G(T) subunit beta-1 OS=Homo sapiens GN=GNB1 PE=1 SV=3	sp|P62873|GBB1_HUMAN	SP-Human-010118_20180101.fasta	37377.5	1	5	5	5	0.000148	0.165
SBI-7048_T_University of Miami	HIV+Ab	T4.3	MSB33905A (F144250)	Spectrin beta chain, non-erythrocytic 1 OS=Homo sapiens GN=SPTBN1 PE=1 SV=2	sp|Q01082|SPTB2_HUMAN	SP-Human-010118_20180101.fasta	274613	1	4	4	4	0.000118	0.0182
SBI-7048_T_University of Miami	HIV+Ab	T4.3	MSB33905A (F144250)	Heparin cofactor 2 OS=Homo sapiens GN=SERPIND1 PE=1 SV=3	sp|P05546|HEP2_HUMAN	SP-Human-010118_20180101.fasta	57072.9	1	4	5	6	0.000177	0.0661
SBI-7048_T_University of Miami	HIV+Ab	T4.3	MSB33905A (F144250)	Complement component C7 OS=Homo sapiens GN=C7 PE=1 SV=2	sp|P10643|CO7_HUMAN	SP-Human-010118_20180101.fasta	93516.6	1	3	3	4	0.000118	0.0308
SBI-7048_T_University of Miami	HIV+Ab	T4.3	MSB33905A (F144250)	Adipocyte enhancer-binding protein 1 OS=Homo sapiens GN=AEBP1 PE=1 SV=1	sp|Q8IUX7|AEBP1_HUMAN	SP-Human-010118_20180101.fasta	130931	1	21	27	35	0.00103	0.239
SBI-7048_T_University of Miami	HIV+Ab	T4.3	MSB33905A (F144250)	Ras-related protein Rap-1b OS=Homo sapiens GN=RAP1B PE=1 SV=1	sp|P61224|RAP1B_HUMAN	SP-Human-010118_20180101.fasta	20824.9	1	4	4	5	0.000148	0.223
SBI-7048_T_University of Miami	HIV+Ab	T4.3	MSB33905A (F144250)	14-3-3 protein theta OS=Homo sapiens GN=YWHAQ PE=1 SV=1	sp|P27348|1433T_HUMAN	SP-Human-010118_20180101.fasta	27765.4	1	6	6	6	0.000177	0.249
SBI-7048_T_University of Miami	HIV+Ab	T4.3	MSB33905A (F144250)	14-3-3 protein gamma OS=Homo sapiens GN=YWHAG PE=1 SV=2	sp|P61981|1433G_HUMAN	SP-Human-010118_20180101.fasta	28303.1	1	2	2	2	5.9e-05	0.186
SBI-7048_T_University of Miami	HIV+Ab	T4.3	MSB33905A (F144250)	14-3-3 protein zeta/delta OS=Homo sapiens GN=YWHAZ PE=1 SV=1	sp|P63104|1433Z_HUMAN	SP-Human-010118_20180101.fasta	27745.9	1	3	3	3	8.85e-05	0.241
SBI-7048_T_University of Miami	HIV+Ab	T4.3	MSB33905A (F144250)	Galectin-3-binding protein OS=Homo sapiens GN=LGALS3BP PE=1 SV=1	sp|Q08380|LG3BP_HUMAN	SP-Human-010118_20180101.fasta	65332.1	1	16	22	32	0.000944	0.303
SBI-7048_T_University of Miami	HIV+Ab	T4.3	MSB33905A (F144250)	Keratin, type II cytoskeletal 1 OS=Homo sapiens GN=KRT1 PE=1 SV=6	sp|P04264|K2C1_HUMAN	SP-Human-010118_20180101.fasta	66040.3	1	29	42	58	0.00171	0.404
SBI-7048_T_University of Miami	HIV+Ab	T4.3	MSB33905A (F144250)	Transitional endoplasmic reticulum ATPase OS=Homo sapiens GN=VCP PE=1 SV=4	sp|P55072|TERA_HUMAN	SP-Human-010118_20180101.fasta	89324.8	1	15	15	16	0.000472	0.206
SBI-7048_T_University of Miami	HIV+Ab	T4.3	MSB33905A (F144250)	Extracellular sulfatase Sulf-2 OS=Homo sapiens GN=SULF2 PE=1 SV=1	sp|Q8IWU5|SULF2_HUMAN	SP-Human-010118_20180101.fasta	100458	1	7	9	10	0.000295	0.0839
SBI-7048_T_University of Miami	HIV+Ab	T4.3	MSB33905A (F144250)	Collagen alpha-2(VI) chain OS=Homo sapiens GN=COL6A2 PE=1 SV=4	sp|P12110|CO6A2_HUMAN	SP-Human-010118_20180101.fasta	108581	1	22	33	42	0.00124	0.216
SBI-7048_T_University of Miami	HIV+Ab	T4.3	MSB33905A (F144250)	Sushi repeat-containing protein SRPX OS=Homo sapiens GN=SRPX PE=1 SV=1	sp|P78539|SRPX_HUMAN	SP-Human-010118_20180101.fasta	51572.9	1	18	27	35	0.00103	0.403
SBI-7048_T_University of Miami	HIV+Ab	T4.3	MSB33905A (F144250)	Vitronectin OS=Homo sapiens GN=VTN PE=1 SV=1	sp|P04004|VTNC_HUMAN	SP-Human-010118_20180101.fasta	54306.1	1	3	4	5	0.000148	0.0649
SBI-7048_T_University of Miami	HIV+Ab	T4.3	MSB33905A (F144250)	Hemicentin-1 OS=Homo sapiens GN=HMCN1 PE=1 SV=2	sp|Q96RW7|HMCN1_HUMAN	SP-Human-010118_20180101.fasta	613382	1	8	8	8	0.000236	0.017
SBI-7048_T_University of Miami	HIV+Ab	T4.3	MSB33905A (F144250)	Laminin subunit alpha-4 OS=Homo sapiens GN=LAMA4 PE=1 SV=4	sp|Q16363|LAMA4_HUMAN	SP-Human-010118_20180101.fasta	202526	1	46	58	70	0.00207	0.263
SBI-7048_T_University of Miami	HIV+Ab	T4.3	MSB33905A (F144250)	Vinculin OS=Homo sapiens GN=VCL PE=1 SV=4	sp|P18206|VINC_HUMAN	SP-Human-010118_20180101.fasta	123801	1	11	12	12	0.000354	0.105
SBI-7048_T_University of Miami	HIV+Ab	T4.3	MSB33905A (F144250)	Plasminogen OS=Homo sapiens GN=PLG PE=1 SV=2	sp|P00747|PLMN_HUMAN	SP-Human-010118_20180101.fasta	90567.4	1	4	4	5	0.000148	0.0494
SBI-7048_T_University of Miami	HIV+Ab	T4.3	MSB33905A (F144250)	Keratin, type I cytoskeletal 9 OS=Homo sapiens GN=KRT9 PE=1 SV=3	sp|P35527|K1C9_HUMAN	SP-Human-010118_20180101.fasta	62065.9	1	17	21	24	0.000708	0.319
SBI-7048_T_University of Miami	HIV+Ab	T4.3	MSB33905A (F144250)	ADP-ribosylation factor 3 OS=Homo sapiens GN=ARF3 PE=1 SV=2	sp|P61204|ARF3_HUMAN,sp|P84077|ARF1_HUMAN	SP-Human-010118_20180101.fasta	20697.6	1	4	4	4	0.000118	0.276
SBI-7048_T_University of Miami	HIV+Ab	T4.3	MSB33905A (F144250)	Alpha-actinin-4 OS=Homo sapiens GN=ACTN4 PE=1 SV=2	sp|O43707|ACTN4_HUMAN	SP-Human-010118_20180101.fasta	104857	1	18	21	24	0.000708	0.415
SBI-7048_T_University of Miami	HIV+Ab	T4.3	MSB33905A (F144250)	Amyloid-beta A4 protein OS=Homo sapiens GN=APP PE=1 SV=3	sp|P05067|A4_HUMAN	SP-Human-010118_20180101.fasta	86941.3	1	13	17	22	0.000649	0.205
SBI-7048_T_University of Miami	HIV+Ab	T4.3	MSB33905A (F144250)	Collagen alpha-1(XVIII) chain OS=Homo sapiens GN=COL18A1 PE=1 SV=5	sp|P39060|COIA1_HUMAN	SP-Human-010118_20180101.fasta	178188	1	11	13	15	0.000443	0.0753
SBI-7048_T_University of Miami	HIV+Ab	T4.3	MSB33905A (F144250)	Plasminogen activator inhibitor 1 OS=Homo sapiens GN=SERPINE1 PE=1 SV=1	sp|P05121|PAI1_HUMAN	SP-Human-010118_20180101.fasta	45060.3	1	4	4	4	0.000118	0.097
SBI-7048_T_University of Miami	HIV+Ab	T4.3	MSB33905A (F144250)	Exostosin-2 OS=Homo sapiens GN=EXT2 PE=1 SV=1	sp|Q93063|EXT2_HUMAN	SP-Human-010118_20180101.fasta	82256	1	7	8	8	0.000236	0.104
SBI-7048_T_University of Miami	HIV+Ab	T4.3	MSB33905A (F144250)	Desmoplakin OS=Homo sapiens GN=DSP PE=1 SV=3	sp|P15924|DESP_HUMAN	SP-Human-010118_20180101.fasta	331781	1	3	3	3	8.85e-05	0.0094
SBI-7048_T_University of Miami	HIV+Ab	T4.3	MSB33905A (F144250)	Exostosin-1 OS=Homo sapiens GN=EXT1 PE=1 SV=2	sp|Q16394|EXT1_HUMAN	SP-Human-010118_20180101.fasta	86257.4	1	8	8	8	0.000236	0.0938
SBI-7048_T_University of Miami	HIV+Ab	T4.3	MSB33905A (F144250)	60S ribosomal protein L13a OS=Homo sapiens GN=RPL13A PE=1 SV=2	sp|P40429|RL13A_HUMAN	SP-Human-010118_20180101.fasta	23577.9	1	2	2	2	5.9e-05	0.0887
SBI-7048_T_University of Miami	HIV+Ab	T4.3	MSB33905A (F144250)	78 kDa glucose-regulated protein OS=Homo sapiens GN=HSPA5 PE=1 SV=2	sp|P11021|GRP78_HUMAN	SP-Human-010118_20180101.fasta	72334.7	1	5	5	5	0.000148	0.164
SBI-7048_T_University of Miami	HIV+Ab	T4.3	MSB33905A (F144250)	Heat shock cognate 71 kDa protein OS=Homo sapiens GN=HSPA8 PE=1 SV=1	sp|P11142|HSP7C_HUMAN	SP-Human-010118_20180101.fasta	70899.8	1	25	29	34	0.001	0.392
SBI-7048_T_University of Miami	HIV+Ab	T4.3	MSB33905A (F144250)	Heat shock 70 kDa protein 1A OS=Homo sapiens GN=HSPA1A PE=1 SV=1	sp|P0DMV8|HS71A_HUMAN,sp|P0DMV9|HS71B_HUMAN	SP-Human-010118_20180101.fasta	70054	1	10	12	12	0.000354	0.261
SBI-7048_T_University of Miami	HIV+Ab	T4.3	MSB33905A (F144250)	Glyceraldehyde-3-phosphate dehydrogenase OS=Homo sapiens GN=GAPDH PE=1 SV=3	sp|P04406|G3P_HUMAN	SP-Human-010118_20180101.fasta	36053.4	1	11	20	20	0.00059	0.385
SBI-7048_T_University of Miami	HIV+Ab	T4.3	MSB33905A (F144250)	40S ribosomal protein S2 OS=Homo sapiens GN=RPS2 PE=1 SV=2	sp|P15880|RS2_HUMAN	SP-Human-010118_20180101.fasta	31325.2	1	3	3	3	8.85e-05	0.113
SBI-7048_T_University of Miami	HIV+Ab	T4.3	MSB33905A (F144250)	Fibrillin-2 OS=Homo sapiens GN=FBN2 PE=1 SV=3	sp|P35556|FBN2_HUMAN	SP-Human-010118_20180101.fasta	314762	1	14	14	15	0.000443	0.0738
SBI-7048_T_University of Miami	HIV+Ab	T4.3	MSB33905A (F144250)	Collagen alpha-1(XIV) chain OS=Homo sapiens GN=COL14A1 PE=1 SV=3	sp|Q05707|COEA1_HUMAN	SP-Human-010118_20180101.fasta	193516	1	6	7	7	0.000207	0.0356
SBI-7048_T_University of Miami	HIV+Ab	T4.3	MSB33905A (F144250)	Carboxypeptidase N catalytic chain OS=Homo sapiens GN=CPN1 PE=1 SV=1	sp|P15169|CBPN_HUMAN	SP-Human-010118_20180101.fasta	52286.4	1	2	3	3	8.85e-05	0.0546
SBI-7048_T_University of Miami	HIV+Ab	T4.3	MSB33905A (F144250)	Peptidyl-prolyl cis-trans isomerase A OS=Homo sapiens GN=PPIA PE=1 SV=2	sp|P62937|PPIA_HUMAN	SP-Human-010118_20180101.fasta	18012.9	1	3	3	3	8.85e-05	0.152
SBI-7048_T_University of Miami	HIV+Ab	T4.3	MSB33905A (F144250)	Fibrillin-1 OS=Homo sapiens GN=FBN1 PE=1 SV=3	sp|P35555|FBN1_HUMAN	SP-Human-010118_20180101.fasta	312226	1	56	67	78	0.0023	0.234
SBI-7048_T_University of Miami	HIV+Ab	T4.3	MSB33905A (F144250)	Serine protease 23 OS=Homo sapiens GN=PRSS23 PE=1 SV=1	sp|O95084|PRS23_HUMAN	SP-Human-010118_20180101.fasta	43002.4	1	4	4	4	0.000118	0.12
SBI-7048_T_University of Miami	HIV+Ab	T4.3	MSB33905A (F144250)	6-phosphogluconate dehydrogenase, decarboxylating OS=Homo sapiens GN=PGD PE=1 SV=3	sp|P52209|6PGD_HUMAN	SP-Human-010118_20180101.fasta	53141.9	1	3	3	3	8.85e-05	0.0621
SBI-7048_T_University of Miami	HIV+Ab	T4.3	MSB33905A (F144250)	Ubiquitin-like modifier-activating enzyme 1 OS=Homo sapiens GN=UBA1 PE=1 SV=3	sp|P22314|UBA1_HUMAN	SP-Human-010118_20180101.fasta	117850	1	5	6	6	0.000177	0.0548
SBI-7048_T_University of Miami	HIV+Ab	T4.3	MSB33905A (F144250)	Antithrombin-III OS=Homo sapiens GN=SERPINC1 PE=1 SV=1	sp|P01008|ANT3_HUMAN	SP-Human-010118_20180101.fasta	52604.1	1	9	10	12	0.000354	0.136
SBI-7048_T_University of Miami	HIV+Ab	T4.3	MSB33905A (F144250)	Collagen alpha-1(I) chain OS=Homo sapiens GN=COL1A1 PE=1 SV=5	sp|P02452|CO1A1_HUMAN	SP-Human-010118_20180101.fasta	138941	1	24	50	102	0.00301	0.173
SBI-7048_T_University of Miami	HIV+Ab	T4.3	MSB33905A (F144250)	Growth arrest-specific protein 6 OS=Homo sapiens GN=GAS6 PE=1 SV=2	sp|Q14393|GAS6_HUMAN	SP-Human-010118_20180101.fasta	79675.9	1	2	2	2	5.9e-05	0.0291
SBI-7048_T_University of Miami	HIV+Ab	T4.3	MSB33905A (F144250)	Prostaglandin F2 receptor negative regulator OS=Homo sapiens GN=PTGFRN PE=1 SV=2	sp|Q9P2B2|FPRP_HUMAN	SP-Human-010118_20180101.fasta	98555.6	1	13	13	14	0.000413	0.159
SBI-7048_T_University of Miami	HIV+Ab	T4.3	MSB33905A (F144250)	Tax_Id=9606 Gene_Symbol=KRT14 Keratin, type I cytoskeletal 14	IPI:CON_00384444.5|SWISS-PROT:P02533,sp|P02533|K1C14_HUMAN	SP-Human-010118_20180101.fasta	51622.6	1	2	2	2	5.9e-05	0.0996
SBI-7048_T_University of Miami	HIV+Ab	T4.3	MSB33905A (F144250)	CD63 antigen OS=Homo sapiens GN=CD63 PE=1 SV=2	sp|P08962|CD63_HUMAN	SP-Human-010118_20180101.fasta	25636.3	1	3	6	7	0.000207	0.084
SBI-7048_T_University of Miami	HIV+Ab	T4.3	MSB33905A (F144250)	Complement C5 OS=Homo sapiens GN=C5 PE=1 SV=4	sp|P01031|CO5_HUMAN	SP-Human-010118_20180101.fasta	188309	1	12	15	18	0.000531	0.0567
[truncated: 260 more rows]
